# Supplementary material for: The iSelect 9 K SNP analysis revealed polyploidization induced revolutionary changes and intense human selection causing strong haplotype blocks in wheat
Source: Sci Rep. 2017 Jan 30;7:41247. doi: 10.1038/srep41247 (PMC5278348; doi:10.1038/srep41247)
Supplement: Supplementary Table S1 [file srep41247-s2.xls]

## Sheet: 5756 SNP
Supplementary Table S1. 5756 polymorphic SNP markers detected in this study.
*All information of SNP markers is from Cavanagh et al. 2013
Index*	Marker	SNP
1	wsnp_AJ612027A_Ta_2_1	A/G
2	wsnp_AJ612027A_Ta_2_5	T/G
3	wsnp_be352570A_Ta_1_1	A/C
4	wsnp_be352570B_Ta_2_1	T/C
5	wsnp_be352570B_Ta_2_2	T/C
6	wsnp_BE398417B_Ta_2_1	T/C
7	wsnp_BE398417B_Ta_2_2	A/G
8	wsnp_BE398523A_Ta_2_1	A/C
9	wsnp_BE399200A_Ta_1_1	T/C
10	wsnp_BE399688B_Ta_2_1	A/C
11	wsnp_BE399936A_Ta_2_1	A/G
14	wsnp_BE399966A_Ta_2_3	A/G
15	wsnp_BE399980B_Ta_2_1	A/G
16	wsnp_BE399999A_Ta_2_1	T/C
17	wsnp_BE399999D_Ta_2_1	A/C
19	wsnp_BE403154A_Ta_2_1	A/C
22	wsnp_BE403214B_Ta_2_1	A/G
23	wsnp_BE403214B_Ta_2_2	A/G
24	wsnp_BE403322A_Ta_1_1	A/C
25	wsnp_BE403322A_Ta_1_2	A/C
26	wsnp_BE403352A_Ta_2_1	A/C
27	wsnp_BE403378B_Ta_2_1	A/G
28	wsnp_BE403421A_Ta_2_1	T/C
29	wsnp_BE403506A_Ta_2_1	A/G
30	wsnp_BE403506B_Ta_1_1	A/G
31	wsnp_BE403506B_Ta_1_2	A/C
32	wsnp_BE403597A_Ta_2_1	A/G
33	wsnp_BE403597A_Ta_2_2	A/G
34	wsnp_BE403597B_Ta_1_1	T/C
36	wsnp_BE403622B_Ta_1_1	A/G
39	wsnp_BE403847A_Ta_1_1	T/C
40	wsnp_BE403900A_Ta_2_1	T/C
42	wsnp_BE403956A_Ta_2_3	T/C
43	wsnp_BE403956B_Ta_2_1	A/G
45	wsnp_BE404339B_Ta_2_2	A/G
46	wsnp_BE404341A_Ta_2_3	A/G
47	wsnp_BE404341B_Td_2_1	T/C
49	wsnp_BE404378A_Ta_2_1	T/C
50	wsnp_BE404601B_Ta_2_1	T/G
52	wsnp_BE404947B_Ta_2_12	T/C
53	wsnp_BE404977A_Ta_1_1	T/C
54	wsnp_BE405275A_Ta_1_1	A/C
55	wsnp_BE405275D_Ta_2_1	T/C
56	wsnp_BE405483A_Ta_1_1	T/C
57	wsnp_BE405518D_Ta_2_3	A/G
58	wsnp_BE405519B_Ta_1_1	T/C
59	wsnp_BE405599B_Ta_2_1	A/G
60	wsnp_BE405749A_Ta_2_1	T/G
61	wsnp_BE405749B_Ta_2_1	A/G
62	wsnp_BE405749B_Ta_2_2	A/G
65	wsnp_be405835A_Ta_1_1	T/C
66	wsnp_BE405849A_Ta_1_1	T/C
67	wsnp_BE406148B_Ta_1_1	A/C
68	wsnp_BE406277B_Ta_1_2	T/C
69	wsnp_BE406351A_Ta_2_1	T/G
71	wsnp_BE406351A_Ta_2_3	T/C
72	wsnp_be406509A_Ta_1_1	A/G
73	wsnp_BE406587A_Ta_2_1	A/G
74	wsnp_BE406877A_Ta_2_8	T/C
75	wsnp_BE422566B_Ta_1_1	A/C
76	wsnp_BE422566B_Ta_1_2	T/C
77	wsnp_BE423182B_Ta_2_1	A/G
78	wsnp_BE423455A_Ta_1_2	T/C
79	wsnp_BE423455A_Ta_1_3	A/G
80	wsnp_BE424100D_Ta_1_1	T/C
81	wsnp_BE424246B_Ta_2_2	A/C
82	wsnp_BE424391A_Ta_2_1	A/G
83	wsnp_BE424826B_Ta_1_1	A/C
85	wsnp_BE425146A_Ta_2_1	A/G
86	wsnp_BE425301B_Ta_2_1	A/G
87	wsnp_BE426080A_Ta_2_1	A/G
88	wsnp_BE426080B_Ta_2_1	A/G
89	wsnp_BE426214A_Td_2_1	A/G
90	wsnp_BE426222A_Ta_2_1	T/G
91	wsnp_BE426222B_Ta_2_1	A/G
93	wsnp_BE426362D_Ta_2_1	A/G
94	wsnp_BE426418A_Ta_2_1	T/C
95	wsnp_BE426418A_Ta_2_2	T/C
96	wsnp_BE426620D_Ta_2_2	T/C
97	wsnp_be426692B_Ta_1_2	A/C
98	wsnp_BE438866A_Ta_2_8	A/G
99	wsnp_BE442582B_Ta_1_3	T/G
100	wsnp_be442619B_Ta_2_1	T/C
101	wsnp_BE442666A_Ta_2_1	T/C
102	wsnp_BE442666B_Ta_2_1	A/G
104	wsnp_BE442676A_Ta_2_1	T/G
105	wsnp_BE442700B_Ta_2_1	A/G
106	wsnp_BE442716B_Ta_2_1	T/G
107	wsnp_BE442716B_Ta_2_2	T/C
109	wsnp_BE442776A_Ta_2_1	T/C
110	wsnp_BE442776A_Ta_2_2	A/C
112	wsnp_BE442869A_Ta_2_1	T/C
113	wsnp_BE442869B_Ta_1_1	A/G
114	wsnp_BE442892A_Ta_2_2	A/G
115	wsnp_BE442961A_Ta_2_1	T/G
116	wsnp_BE443010B_Ta_2_1	T/C
117	wsnp_BE443010B_Ta_2_2	A/G
118	wsnp_BE443044D_Ta_1_1	A/G
119	wsnp_BE443068B_Ta_1_2	T/C
120	wsnp_be443094A_Td_2_2	T/C
121	wsnp_BE443187A_Ta_2_2	T/G
122	wsnp_BE443187A_Ta_2_3	T/C
123	wsnp_BE443187B_Ta_2_1	A/C
124	wsnp_BE443190B_Td_2_1	T/C
125	wsnp_BE443288B_Ta_2_1	A/C
126	wsnp_BE443291A_Ta_2_1	T/C
127	wsnp_be443312A_Ta_2_1	A/G
128	wsnp_BE443332B_Ta_2_2	T/C
129	wsnp_BE443396B_Ta_1_1	A/G
131	wsnp_BE443531B_Ta_1_1	T/C
132	wsnp_BE443568A_Ta_2_1	T/C
133	wsnp_BE443568A_Ta_2_2	T/C
135	wsnp_BE443588A_Ta_2_1	T/G
136	wsnp_BE443588A_Ta_2_2	T/G
137	wsnp_BE443588B_Ta_1_2	T/C
139	wsnp_be443797B_Ta_2_1	T/C
140	wsnp_BE443930B_Ta_2_1	A/G
141	wsnp_BE443930B_Ta_2_2	T/C
142	wsnp_BE443973A_Ta_2_1	A/G
143	wsnp_BE443995B_Ta_2_2	A/G
144	wsnp_BE444144D_Ta_1_1	A/G
145	wsnp_BE444305A_Td_2_1	T/C
147	wsnp_BE444359A_Ta_2_1	T/G
148	wsnp_BE444359B_Td_2_3	T/G
149	wsnp_BE444579B_Ta_2_1	A/G
153	wsnp_BE444579D_Ta_2_3	A/G
154	wsnp_BE444644A_Ta_2_1	A/G
155	wsnp_BE444644A_Ta_2_2	A/C
156	wsnp_BE444720A_Ta_2_1	A/G
157	wsnp_BE444811A_Ta_2_1	A/G
160	wsnp_BE444858A_Ta_2_1	T/C
161	wsnp_BE444858D_Ta_1_1	T/C
162	wsnp_BE445113A_Ta_2_1	T/C
163	wsnp_BE445113A_Ta_2_2	A/G
165	wsnp_BE445121D_Ta_2_2	T/C
166	wsnp_BE445181B_Ta_2_1	A/G
167	wsnp_BE445201D_Ta_1_1	A/C
168	wsnp_BE445242B_Ta_2_1	T/C
169	wsnp_BE445278B_Ta_2_1	T/C
170	wsnp_BE445278B_Ta_2_3	T/C
171	wsnp_BE445348B_Ta_2_1	T/G
172	wsnp_BE445427A_Ta_2_1	T/C
173	wsnp_BE445431A_Td_2_1	A/C
174	wsnp_BE445431A_Td_2_2	T/G
175	wsnp_BE445431B_Ta_1_1	T/C
176	wsnp_BE445431D_Ta_2_1	A/G
177	wsnp_BE445496A_Ta_2_1	A/G
178	wsnp_BE445506A_Ta_2_1	A/C
179	wsnp_BE445506A_Ta_2_2	T/C
183	wsnp_BE445508B_Ta_2_1	A/G
184	wsnp_BE445508B_Ta_2_2	A/G
185	wsnp_BE445667B_Ta_1_1	T/G
186	wsnp_BE446087B_Ta_2_1	T/C
188	wsnp_BE446240B_Ta_2_1	A/G
189	wsnp_BE446240B_Ta_2_3	A/G
190	wsnp_BE446240B_Ta_2_4	T/G
192	wsnp_BE446344A_Ta_2_1	A/G
193	wsnp_be446380A_Ta_2_3	T/C
194	wsnp_BE446462D_Ta_2_1	A/C
197	wsnp_BE446509B_Ta_2_6	T/C
199	wsnp_BE471022A_Ta_1_1	T/G
200	wsnp_be471201A_Ta_1_1	A/G
201	wsnp_be471201A_Ta_1_3	T/C
202	wsnp_BE471213B_Ta_2_2	T/C
203	wsnp_BE471213D_Ta_2_1	T/C
204	wsnp_be471272A_Ta_2_1	T/C
205	wsnp_be471272A_Ta_2_2	T/C
207	wsnp_BE488220B_Ta_1_1	A/G
208	wsnp_be488670A_Ta_2_1	A/G
209	wsnp_BE488779D_Ta_1_2	A/G
210	wsnp_BE489326B_Ta_2_1	T/C
211	wsnp_BE489326B_Ta_2_2	A/G
213	wsnp_BE489692B_Ta_2_2	T/C
214	wsnp_BE489894A_Ta_2_1	A/G
215	wsnp_BE489896A_Ta_2_1	T/C
218	wsnp_BE490147A_Ta_2_1	A/G
219	wsnp_BE490147B_Ta_2_1	A/C
220	wsnp_be490149B_Ta_1_1	A/G
221	wsnp_BE490200B_Ta_2_1	A/G
222	wsnp_be490219A_Ta_1_1	A/G
224	wsnp_BE490226A_Ta_2_2	T/C
225	wsnp_BE490226B_Ta_1_2	T/G
227	wsnp_BE490384A_Ta_2_1	A/G
228	wsnp_BE490384A_Ta_2_7	T/C
229	wsnp_BE490384D_Ta_1_1	T/C
230	wsnp_BE490384D_Ta_1_2	A/G
232	wsnp_BE490599A_Ta_2_1	T/C
233	wsnp_BE490604A_Ta_2_1	T/C
234	wsnp_BE490613A_Ta_2_1	T/C
235	wsnp_BE490643D_Ta_2_1	T/C
236	wsnp_BE490651A_Ta_2_2	T/C
237	wsnp_BE490744A_Td_2_1	A/G
238	wsnp_BE490744B_Ta_2_1	A/G
239	wsnp_BE490744B_Ta_2_2	T/C
240	wsnp_BE490763A_Ta_1_2	A/G
241	wsnp_BE490763A_Ta_1_3	T/C
243	wsnp_BE490763B_Ta_2_2	A/G
244	wsnp_BE490763B_Ta_2_3	T/C
245	wsnp_be493897D_Ta_1_1	A/G
246	wsnp_be494028A_Ta_2_1	T/G
248	wsnp_BE494474A_Ta_2_1	A/G
249	wsnp_BE494474A_Ta_2_2	T/G
250	wsnp_BE494474A_Ta_2_3	T/G
251	wsnp_BE494474B_Ta_2_1	A/G
252	wsnp_BE494474B_Ta_2_2	T/C
254	wsnp_BE494527A_Ta_2_1	T/C
255	wsnp_BE494527B_Ta_2_1	T/C
258	wsnp_BE495116B_Ta_2_2	T/C
259	wsnp_BE495143A_Ta_2_1	A/G
260	wsnp_BE495143A_Ta_2_2	T/C
261	wsnp_BE495175A_Ta_1_1	T/C
262	wsnp_BE495277A_Ta_2_1	T/C
263	wsnp_BE495277A_Ta_2_5	A/G
264	wsnp_BE495277B_Ta_2_1	T/C
265	wsnp_BE495277B_Ta_2_5	T/C
266	wsnp_BE495325D_Ta_1_1	T/C
267	wsnp_BE495542A_Ta_2_1	T/C
268	wsnp_BE495786A_Ta_2_1	T/G
269	wsnp_BE495786B_Ta_2_1	A/C
270	wsnp_BE495786B_Ta_2_2	T/C
271	wsnp_BE495896B_Ta_2_1	A/G
272	wsnp_BE496826A_Ta_2_2	T/C
274	wsnp_be496863A_Ta_2_1	T/C
275	wsnp_be496863A_Ta_2_3	T/C
276	wsnp_be496863B_Ta_2_1	T/C
277	wsnp_be496863B_Ta_2_2	T/C
278	wsnp_BE496976A_Ta_2_1	A/G
279	wsnp_BE496976B_Ta_2_1	T/C
281	wsnp_BE496986A_Ta_2_1	A/G
283	wsnp_BE496986B_Ta_2_2	T/C
285	wsnp_BE497160A_Ta_1_1	A/C
286	wsnp_BE497160D_Ta_2_1	T/C
287	wsnp_BE497160D_Ta_2_2	T/C
290	wsnp_BE497361A_Ta_1_1	T/C
291	wsnp_BE497368A_Ta_2_1	T/C
292	wsnp_BE497469B_Ta_2_1	T/C
294	wsnp_BE497494A_Td_2_2	A/C
295	wsnp_BE497494B_Ta_2_1	A/C
296	wsnp_BE497618A_Ta_1_1	A/G
297	wsnp_BE497701B_Ta_2_1	T/G
299	wsnp_BE497740B_Ta_2_2	T/C
300	wsnp_BE497820A_Ta_2_2	T/C
301	wsnp_BE497820B_Ta_2_1	A/G
302	wsnp_BE497820B_Ta_2_2	T/C
303	wsnp_BE497820B_Ta_2_3	T/G
304	wsnp_BE497845D_Ta_1_1	T/C
305	wsnp_BE498209A_Ta_2_1	A/G
306	wsnp_BE498323B_Ta_2_1	A/G
307	wsnp_BE498419B_Ta_1_2	T/C
308	wsnp_BE498419B_Ta_1_3	A/G
309	wsnp_be498599A_Ta_2_2	A/G
310	wsnp_be498599B_Ta_1_1	A/G
311	wsnp_BE498662B_Ta_2_1	A/G
312	wsnp_BE498662B_Ta_2_5	A/G
313	wsnp_BE498730A_Ta_2_1	A/G
314	wsnp_BE498730A_Ta_2_2	T/G
315	wsnp_BE498768A_Ta_2_1	T/C
316	wsnp_BE498786B_Ta_2_1	A/G
318	wsnp_BE498892A_Ta_2_1	A/C
319	wsnp_BE498892A_Ta_2_25	A/G
320	wsnp_BE498985A_Ta_2_1	T/C
321	wsnp_BE499016B_Ta_2_1	T/C
324	wsnp_BE499257A_Ta_2_1	A/G
325	wsnp_BE499309D_Ta_2_2	T/C
326	wsnp_be499362B_Td_2_1	A/C
327	wsnp_BE499456B_Ta_1_1	A/G
329	wsnp_BE499546B_Ta_2_1	T/C
330	wsnp_BE499835A_Ta_2_1	A/G
331	wsnp_BE499835A_Ta_2_2	A/C
332	wsnp_BE499835B_Ta_2_5	T/G
333	wsnp_BE500291A_Ta_2_1	A/G
334	wsnp_be500615A_Ta_1_1	T/G
335	wsnp_BE500759A_Td_2_1	T/C
336	wsnp_BE517627A_Ta_2_1	A/G
337	wsnp_BE517711B_Ta_2_1	A/G
341	wsnp_BE517780B_Ta_1_1	T/C
342	wsnp_BE517805D_Ta_1_1	T/C
343	wsnp_BE517877A_Td_2_3	T/C
345	wsnp_BE517946D_Ta_1_2	A/G
346	wsnp_BE518003B_Ta_2_2	T/C
347	wsnp_BE518003B_Ta_2_3	A/G
348	wsnp_BE518357B_Ta_2_2	T/C
349	wsnp_BE518379B_Ta_2_2	T/C
350	wsnp_BE518379D_Ta_1_1	T/C
351	wsnp_BE518393A_Td_2_2	T/C
352	wsnp_BE518393A_Td_2_3	A/C
353	wsnp_BE518403B_Ta_1_1	T/C
354	wsnp_be518436B_Ta_2_1	A/C
355	wsnp_be518436B_Ta_2_3	T/C
356	wsnp_BE585780A_Ta_2_1	T/C
360	wsnp_BE586140A_Ta_2_1	T/C
361	wsnp_BE586140B_Ta_2_1	T/C
363	wsnp_BE590553A_Ta_2_1	T/C
364	wsnp_BE590553A_Ta_2_6	A/G
367	wsnp_BE590634B_Ta_2_1	T/C
368	wsnp_BE590634B_Ta_2_5	A/G
370	wsnp_BE591002A_Ta_2_4	A/G
371	wsnp_BE591195A_Ta_1_1	A/G
372	wsnp_BE591243A_Td_2_2	T/C
373	wsnp_BE591248B_Td_2_1	A/G
375	wsnp_be591305B_Ta_1_1	A/G
376	wsnp_BE591466B_Ta_2_1	T/G
377	wsnp_BE591466B_Ta_2_2	T/C
378	wsnp_BE591501B_Ta_2_1	T/C
379	wsnp_BE591604B_Ta_2_1	T/C
380	wsnp_BE591684B_Ta_2_1	T/G
381	wsnp_BE591739A_Ta_2_2	T/C
384	wsnp_BE591818D_Ta_2_2	T/C
387	wsnp_BE591931B_Ta_2_2	A/G
388	wsnp_BE604721A_Ta_2_1	T/C
389	wsnp_BE604861B_Ta_2_1	A/G
394	wsnp_BE605194B_Ta_2_1	T/C
395	wsnp_BE605194B_Ta_2_7	A/G
396	wsnp_BE606403B_Ta_2_1	A/G
397	wsnp_BE606541B_Ta_2_1	T/G
400	wsnp_BE636872A_Ta_2_6	T/C
401	wsnp_BE637507A_Ta_2_1	T/C
402	wsnp_BE637808A_Ta_2_1	A/G
403	wsnp_BE637864B_Ta_1_1	T/G
404	wsnp_BE637911B_Ta_2_1	T/C
405	wsnp_BE637911B_Ta_2_2	T/C
406	wsnp_BE637971B_Ta_1_20	A/G
415	wsnp_BF200640B_Ta_2_1	A/G
416	wsnp_BF200644A_Ta_1_1	T/G
417	wsnp_BF200742D_Ta_1_1	T/C
418	wsnp_BF200891B_Ta_2_1	T/C
419	wsnp_BF201102A_Ta_2_1	A/G
420	wsnp_BF201102B_Ta_2_1	A/C
421	wsnp_BF201102B_Ta_2_5	A/G
422	wsnp_BF201235A_Ta_2_19	T/C
423	wsnp_BF201235A_Ta_2_4	A/G
424	wsnp_BF201533A_Ta_2_3	T/C
426	wsnp_BF201830B_Ta_1_1	A/G
427	wsnp_BF201830B_Ta_1_2	T/C
428	wsnp_BF202329A_Ta_2_2	T/G
429	wsnp_BF202681B_Ta_2_2	A/C
430	wsnp_BF202706D_Ta_1_1	A/G
431	wsnp_BF202806B_Ta_2_1	A/G
432	wsnp_BF202806B_Ta_2_8	T/C
433	wsnp_BF202975B_Ta_2_1	A/C
434	wsnp_BF291478B_Ta_2_1	T/C
436	wsnp_BF291608B_Ta_2_1	A/C
438	wsnp_BF291674B_Ta_2_1	T/C
439	wsnp_BF291736B_Ta_1_1	A/G
440	wsnp_BF291928A_Ta_1_1	T/G
441	wsnp_BF291974A_Ta_2_1	A/G
442	wsnp_BF291974A_Ta_2_2	A/G
443	wsnp_BF292295A_Ta_2_1	T/G
444	wsnp_BF292596A_Ta_1_1	T/C
445	wsnp_BF292596A_Ta_1_3	A/C
446	wsnp_BF292987B_Td_2_1	A/G
447	wsnp_BF293133A_Ta_2_2	A/G
448	wsnp_BF293181A_Ta_2_4	T/C
449	wsnp_BF293181B_Ta_2_1	A/G
450	wsnp_BF293311B_Ta_2_1	T/C
451	wsnp_BF293311B_Ta_2_3	A/C
453	wsnp_BF293573B_Ta_1_1	A/G
454	wsnp_BF293620A_Ta_2_1	T/C
455	wsnp_BF293620A_Ta_2_3	A/C
456	wsnp_BF428573A_Ta_1_1	T/G
457	wsnp_BF428573B_Td_2_2	A/G
458	wsnp_BF428701D_Ta_1_1	A/G
459	wsnp_BF428726A_Ta_2_5	T/C
460	wsnp_BF428726B_Ta_2_2	A/G
462	wsnp_BF429272A_Ta_2_1	T/C
463	wsnp_BF429272A_Ta_2_3	T/G
464	wsnp_BF429272B_Ta_2_3	T/C
465	wsnp_BF473052D_Ta_2_1	A/G
467	wsnp_BF473138A_Ta_2_1	A/G
468	wsnp_BF473658B_Ta_2_1	T/C
469	wsnp_BF473744B_Ta_2_1	A/G
470	wsnp_BF473744B_Ta_2_2	A/C
471	wsnp_BF473825A_Ta_1_4	A/G
472	wsnp_BF473884A_Ta_1_1	A/G
473	wsnp_BF473884A_Ta_1_3	A/G
475	wsnp_BF474340A_Ta_2_1	T/C
476	wsnp_BF474379A_Ta_2_1	T/C
477	wsnp_BF474379A_Ta_2_2	T/C
478	wsnp_BF474379B_Ta_2_1	T/C
479	wsnp_BF474552B_Ta_1_1	T/C
480	wsnp_BF474606A_Td_2_1	A/G
481	wsnp_BF474606A_Td_2_2	T/C
482	wsnp_BF474615A_Ta_1_1	A/G
483	wsnp_BF474615A_Ta_1_4	T/C
484	wsnp_bf474746A_Ta_1_1	T/C
485	wsnp_BF474862A_Ta_2_1	A/G
486	wsnp_bf474966A_Ta_2_1	A/G
488	wsnp_BF475068A_Ta_2_1	T/C
490	wsnp_BF475149A_Ta_2_1	T/C
491	wsnp_BF478690B_Ta_2_1	A/C
495	wsnp_BF482403B_Ta_1_1	T/C
496	wsnp_BF482403D_Ta_2_1	A/G
497	wsnp_BF482529A_Ta_2_5	A/G
498	wsnp_BF482891A_Ta_2_2	T/C
499	wsnp_BF482950A_Ta_2_1	A/G
500	wsnp_BF482960B_Ta_1_4	T/G
502	wsnp_BF483039A_Ta_2_3	T/C
503	wsnp_BF483091A_Ta_2_2	A/G
504	wsnp_BF483091A_Ta_2_5	T/C
505	wsnp_BF483091D_Ta_2_3	A/G
506	wsnp_BF483640B_Ta_2_2	A/G
507	wsnp_BF483648B_Ta_2_1	T/C
508	wsnp_BF483993A_Ta_2_1	A/G
510	wsnp_BF484270A_Ta_2_2	T/C
511	wsnp_BF484585A_Td_2_1	T/C
512	wsnp_BF484585D_Ta_1_1	A/C
513	wsnp_BF484606A_Ta_2_3	T/G
515	wsnp_BF485168B_Ta_2_1	A/G
516	wsnp_BF485305D_Ta_2_1	A/G
517	wsnp_BF485305D_Ta_2_2	T/C
518	wsnp_BF485380B_Ta_2_1	A/G
520	wsnp_BG262287B_Td_2_2	T/C
521	wsnp_BG262287B_Td_2_5	A/G
524	wsnp_BG262734A_Ta_2_7	T/G
525	wsnp_BG262734D_Ta_1_1	T/C
526	wsnp_BG263028B_Ta_2_2	A/G
527	wsnp_BG263233A_Td_2_2	T/C
528	wsnp_BG263263A_Ta_2_1	T/C
529	wsnp_BG263266A_Ta_1_1	A/G
530	wsnp_BG263358A_Ta_2_1	T/C
531	wsnp_BG263358A_Ta_2_3	T/C
532	wsnp_BG263358D_Ta_2_1	T/C
533	wsnp_BG263521A_Ta_2_1	A/C
534	wsnp_BG263521A_Ta_2_2	A/G
535	wsnp_BG263521B_Ta_2_1	T/C
537	wsnp_BG263758B_Ta_2_1	A/G
538	wsnp_BG263769A_Td_2_1	A/G
539	wsnp_BG274019B_Ta_2_1	A/G
540	wsnp_BG274294B_Ta_2_3	T/C
545	wsnp_BG274687B_Ta_2_1	A/C
546	wsnp_BG275030A_Td_2_1	T/C
547	wsnp_BG275030D_Ta_2_2	T/C
548	wsnp_BG313179A_Ta_1_1	A/G
549	wsnp_BG313179A_Ta_1_2	A/C
550	wsnp_BG313179B_Ta_2_1	T/C
552	wsnp_BG313362D_Ta_2_1	T/C
553	wsnp_BG313738D_Ta_2_1	T/C
554	wsnp_BG313767B_Ta_2_1	T/C
556	wsnp_BG313770A_Ta_2_1	T/C
557	wsnp_BG313770A_Ta_2_3	A/G
558	wsnp_BG313770B_Ta_1_1	A/G
559	wsnp_BG313770B_Ta_1_3	A/G
560	wsnp_BG314157A_Ta_2_1	A/G
562	wsnp_BG314532A_Ta_2_1	A/G
566	wsnp_BG604493B_Ta_1_1	T/C
568	wsnp_BG604678A_Ta_1_2	A/C
569	wsnp_BG604678A_Ta_1_3	T/C
570	wsnp_BG605258B_Ta_2_1	A/G
571	wsnp_BG605258B_Ta_2_7	T/C
573	wsnp_BG606586B_Ta_2_13	T/C
574	wsnp_bg606625A_Ta_2_1	T/G
577	wsnp_BG606986A_Ta_2_1	A/C
579	wsnp_BG606986B_Ta_2_1	T/C
581	wsnp_BG607088A_Ta_1_1	T/C
582	wsnp_BG607308A_Ta_2_1	A/G
583	wsnp_BG607308A_Ta_2_2	A/G
587	wsnp_BG608232B_Ta_2_2	T/C
588	wsnp_BG608354A_Ta_2_1	A/G
589	wsnp_BJ224975A_Ta_2_1	A/G
590	wsnp_BJ224975A_Ta_2_2	T/C
591	wsnp_BJ288895B_Td_2_1	A/G
592	wsnp_BJ291318B_Td_2_1	A/G
595	wsnp_BM134512A_Ta_2_2	T/G
596	wsnp_BM134512B_Ta_2_1	T/C
597	wsnp_BM136727B_Ta_2_6	T/C
601	wsnp_BM137879A_Ta_2_1	T/C
602	wsnp_BM137927A_Ta_2_1	T/G
604	wsnp_bm138650D_Ta_2_2	T/C
605	wsnp_BM140362A_Ta_2_2	T/C
606	wsnp_BM140362B_Ta_1_1	A/G
607	wsnp_BM140364B_Ta_2_1	A/G
608	wsnp_BM140364B_Ta_2_3	T/C
609	wsnp_BM140538D_Ta_2_1	A/G
610	wsnp_BQ159467B_Ta_2_1	T/C
611	wsnp_BQ159467B_Ta_2_2	T/C
612	wsnp_BQ159493A_Ta_2_2	A/G
613	wsnp_BQ159615B_Ta_2_1	T/C
614	wsnp_BQ160404A_Ta_1_1	A/G
615	wsnp_BQ160404B_Ta_2_2	T/C
617	wsnp_BQ161448B_Ta_2_1	T/C
618	wsnp_BQ161779B_Ta_2_4	A/G
619	wsnp_BQ161779D_Ta_2_1	T/C
620	wsnp_BQ166999B_Ta_2_1	T/G
621	wsnp_BQ167224A_Ta_2_1	T/C
622	wsnp_BQ167224B_Ta_2_1	A/C
623	wsnp_BQ167580A_Ta_1_1	T/C
624	wsnp_BQ167580B_Ta_2_1	T/C
625	wsnp_BQ168298A_Ta_1_1	A/G
626	wsnp_BQ168298B_Ta_1_6	T/C
627	wsnp_BQ168329A_Td_2_1	A/G
628	wsnp_BQ168706B_Ta_2_1	A/G
629	wsnp_BQ168706B_Ta_2_2	A/G
630	wsnp_BQ168780B_Ta_2_1	A/G
631	wsnp_BQ169501A_Ta_1_1	A/G
632	wsnp_BQ169669B_Ta_2_2	A/G
633	wsnp_bq170165A_Ta_1_1	A/G
635	wsnp_BQ171683A_Ta_2_1	T/G
636	wsnp_BQ171683B_Ta_2_1	T/G
637	wsnp_BQ171931A_Ta_2_1	A/G
638	wsnp_BQ172173B_Ta_2_2	T/C
642	wsnp_CAP11_c1043_618449	A/G
643	wsnp_CAP11_c1051_622082	A/C
645	wsnp_CAP11_c1103_647926	A/G
646	wsnp_CAP11_c1110_651691	T/C
647	wsnp_CAP11_c1114_653767	A/C
648	wsnp_CAP11_c1116_654940	T/C
649	wsnp_CAP11_c1116_654975	A/G
650	wsnp_CAP11_c1137_665073	T/C
651	wsnp_CAP11_c1137_665340	A/G
653	wsnp_CAP11_c1155_673549	T/C
655	wsnp_CAP11_c1182_686503	T/G
657	wsnp_CAP11_c1185_687769	T/C
660	wsnp_CAP11_c1196_692246	T/C
662	wsnp_CAP11_c1214_700133	T/C
663	wsnp_CAP11_c1214_700174	A/G
664	wsnp_CAP11_c1244_714229	A/G
666	wsnp_CAP11_c1355_767877	A/G
670	wsnp_CAP11_c1432_806102	T/C
671	wsnp_CAP11_c1436_808089	T/C
672	wsnp_CAP11_c146_160903	A/G
675	wsnp_CAP11_c1506_840951	T/G
676	wsnp_CAP11_c1541_857160	A/G
677	wsnp_CAP11_c1556_864919	T/C
678	wsnp_CAP11_c157_167844	T/C
679	wsnp_CAP11_c1591_881161	A/G
680	wsnp_CAP11_c1594_882280	A/G
682	wsnp_CAP11_c1656_909791	A/G
683	wsnp_CAP11_c166_172556	A/G
684	wsnp_CAP11_c1711_934478	A/G
685	wsnp_CAP11_c1724_940246	A/C
688	wsnp_CAP11_c176_177381	T/C
689	wsnp_CAP11_c1761_958064	A/G
690	wsnp_CAP11_c1787_968410	T/C
691	wsnp_CAP11_c1815_982483	T/C
692	wsnp_CAP11_c1820_985143	A/G
693	wsnp_CAP11_c1827_988367	T/G
695	wsnp_CAP11_c1902_1022408	T/C
696	wsnp_CAP11_c1902_1022590	T/C
697	wsnp_CAP11_c1956_1045077	A/G
698	wsnp_CAP11_c203_195421	T/C
699	wsnp_CAP11_c209_198432	A/G
700	wsnp_CAP11_c209_198467	T/C
701	wsnp_CAP11_c209_198671	T/C
702	wsnp_CAP11_c210_199161	A/C
703	wsnp_CAP11_c2100_1109583	A/C
705	wsnp_CAP11_c2142_1128735	A/G
707	wsnp_CAP11_c2211_1157166	T/G
708	wsnp_CAP11_c225_207483	A/G
709	wsnp_CAP11_c2255_1176515	T/C
710	wsnp_CAP11_c23_61357	T/C
713	wsnp_CAP11_c2307_1200406	T/C
714	wsnp_CAP11_c2309_1201554	A/G
716	wsnp_CAP11_c232_212121	A/G
717	wsnp_CAP11_c2352_1220675	T/C
718	wsnp_CAP11_c24_62115	T/C
719	wsnp_CAP11_c2435_1256981	T/G
720	wsnp_CAP11_c2438_1258747	A/C
721	wsnp_CAP11_c2439_1259157	A/C
722	wsnp_CAP11_c2439_1259299	T/C
723	wsnp_CAP11_c2485_1280612	T/C
724	wsnp_CAP11_c2596_1325540	A/G
729	wsnp_CAP11_c272_234769	A/G
730	wsnp_CAP11_c279_238344	T/C
731	wsnp_CAP11_c2817_1415793	T/C
734	wsnp_CAP11_c287_244799	A/G
735	wsnp_CAP11_c29_68486	T/G
738	wsnp_CAP11_c299_251377	A/C
739	wsnp_CAP11_c299_251533	T/C
740	wsnp_CAP11_c299_251594	A/G
741	wsnp_CAP11_c303_253438	A/C
743	wsnp_CAP11_c318_261649	A/G
745	wsnp_CAP11_c3219_1585635	T/C
747	wsnp_CAP11_c323_263628	A/G
748	wsnp_CAP11_c323_263800	T/C
749	wsnp_CAP11_c3271_1608092	T/C
750	wsnp_CAP11_c3346_1639010	T/C
752	wsnp_CAP11_c356_280910	A/G
755	wsnp_CAP11_c3599_1741800	T/C
756	wsnp_CAP11_c360_282889	A/G
757	wsnp_CAP11_c3658_1764767	T/C
759	wsnp_CAP11_c383_294401	T/G
760	wsnp_CAP11_c3842_1829821	T/C
761	wsnp_CAP11_c393_299341	T/G
762	wsnp_CAP11_c3947_1866837	A/G
763	wsnp_CAP11_c3947_1867089	T/G
771	wsnp_CAP11_c5240_2436441	T/C
772	wsnp_CAP11_c5255_2442548	T/C
773	wsnp_CAP11_c530_369045	T/C
775	wsnp_CAP11_c543_375403	A/G
776	wsnp_CAP11_c5474_2542512	A/G
777	wsnp_CAP11_c5474_2542616	T/C
778	wsnp_CAP11_c5554_2579815	T/G
780	wsnp_CAP11_c5554_2580044	T/G
781	wsnp_CAP11_c558_382875	A/G
782	wsnp_CAP11_c575_392117	A/G
783	wsnp_CAP11_c589_398835	A/C
785	wsnp_CAP11_c59_99317	A/G
786	wsnp_CAP11_c59_99702	A/G
787	wsnp_CAP11_c59_99769	A/G
788	wsnp_CAP11_c592_400447	A/G
790	wsnp_CAP11_c6264_2895652	A/G
791	wsnp_CAP11_c6309_2915345	T/C
793	wsnp_CAP11_c631_420055	T/C
795	wsnp_CAP11_c639_424134	A/G
796	wsnp_CAP11_c651_429138	A/G
797	wsnp_CAP11_c651_429263	A/G
798	wsnp_CAP11_c651_429294	T/C
799	wsnp_CAP11_c68_106078	A/G
800	wsnp_CAP11_c681_443861	A/G
803	wsnp_CAP11_c710_458019	A/G
805	wsnp_CAP11_c76_113375	T/C
806	wsnp_CAP11_c763_483530	T/C
808	wsnp_CAP11_c78_114341	T/C
810	wsnp_CAP11_c827_513472	T/C
812	wsnp_CAP11_c838_518859	A/G
813	wsnp_CAP11_c84_120095	T/G
814	wsnp_CAP11_c847_522893	A/G
821	wsnp_CAP11_c923_558715	A/G
822	wsnp_CAP11_c948_571287	A/G
823	wsnp_CAP11_c949_571671	T/C
824	wsnp_CAP11_c949_571734	T/G
825	wsnp_CAP11_c951_572693	A/G
826	wsnp_CAP11_c992_593615	A/C
827	wsnp_CAP11_rep_c4009_1892626	T/C
829	wsnp_CAP11_rep_c4012_1894511	T/C
830	wsnp_CAP11_rep_c4017_1896951	T/C
832	wsnp_CAP11_rep_c4027_1902057	A/G
833	wsnp_CAP11_rep_c4028_1902455	A/G
834	wsnp_CAP11_rep_c4066_1921894	T/C
835	wsnp_CAP11_rep_c4073_1924782	A/C
837	wsnp_CAP11_rep_c4105_1940985	A/G
838	wsnp_CAP11_rep_c4105_1941066	T/C
841	wsnp_CAP11_rep_c4118_1946999	T/C
845	wsnp_CAP11_rep_c4135_1956064	T/C
846	wsnp_CAP11_rep_c4138_1957291	A/G
849	wsnp_CAP11_rep_c4143_1959234	T/C
850	wsnp_CAP11_rep_c4151_1963100	T/C
851	wsnp_CAP11_rep_c4157_1965583	T/C
854	wsnp_CAP11_rep_c4185_1977142	A/G
855	wsnp_CAP11_rep_c4226_1995152	T/C
860	wsnp_CAP11_rep_c4297_2028653	A/G
861	wsnp_CAP11_rep_c4300_2030142	T/C
862	wsnp_CAP11_rep_c4300_2030261	A/G
864	wsnp_CAP11_rep_c4303_2031651	T/C
865	wsnp_CAP11_rep_c4346_2050918	A/G
866	wsnp_CAP11_rep_c4346_2051052	T/C
868	wsnp_CAP11_rep_c4382_2067038	T/C
869	wsnp_CAP11_rep_c4487_2113015	T/C
872	wsnp_CAP11_rep_c5024_2352900	T/C
873	wsnp_CAP11_rep_c5124_2393868	T/C
874	wsnp_CAP11_rep_c5367_2492424	T/C
877	wsnp_CAP11_rep_c6137_2841945	T/C
878	wsnp_CAP11_rep_c6376_2943437	T/C
879	wsnp_CAP11_rep_c6492_2992504	T/C
880	wsnp_CAP11_rep_c6615_3041849	T/C
882	wsnp_CAP11_rep_c6664_3060775	T/C
883	wsnp_CAP11_rep_c6803_3115167	T/C
885	wsnp_CAP11_rep_c7339_3306558	T/G
887	wsnp_CAP11_rep_c8469_3658252	A/G
889	wsnp_CAP11_rep_c8489_3665230	T/C
890	wsnp_CAP11_rep_c8576_3700031	A/G
891	wsnp_CAP11_rep_c8581_3702222	A/G
892	wsnp_CAP11_rep_c8663_3738968	T/C
893	wsnp_CAP11_rep_c8666_3740175	A/G
894	wsnp_CAP11_rep_c8668_3741698	T/C
895	wsnp_CAP11_rep_c8681_3747503	T/C
896	wsnp_CAP11_rep_c8685_3748837	A/G
897	wsnp_CAP11_rep_c8700_3756682	T/C
898	wsnp_CAP11_rep_c8708_3760250	T/G
899	wsnp_CAP11_rep_c8750_3780311	A/G
901	wsnp_CAP11_rep_c8768_3788007	T/G
902	wsnp_CAP11_rep_c8811_3803397	A/G
905	wsnp_CAP11_rep_c9018_3888047	A/G
907	wsnp_CAP12_c1101_569479	A/C
908	wsnp_CAP12_c1101_569783	A/G
911	wsnp_CAP12_c1226_628910	A/G
912	wsnp_CAP12_c124_70843	T/C
915	wsnp_CAP12_c1269_649827	A/C
917	wsnp_CAP12_c13_8078	A/G
918	wsnp_CAP12_c1304_666111	T/C
919	wsnp_CAP12_c1337_682282	T/C
920	wsnp_CAP12_c1337_682349	T/G
921	wsnp_CAP12_c1388_706924	A/G
923	wsnp_CAP12_c1461_744121	A/G
925	wsnp_CAP12_c147_84461	A/G
926	wsnp_CAP12_c15_9559	T/C
927	wsnp_CAP12_c1503_764765	T/C
929	wsnp_CAP12_c1663_836928	T/C
930	wsnp_CAP12_c179_101756	T/C
931	wsnp_CAP12_c1960_972031	A/G
933	wsnp_CAP12_c197_110707	T/C
935	wsnp_CAP12_c2124_1043228	T/C
936	wsnp_CAP12_c2231_1090724	T/C
939	wsnp_CAP12_c2297_1121142	A/C
941	wsnp_CAP12_c242_135767	A/C
943	wsnp_CAP12_c243_136063	A/C
946	wsnp_CAP12_c257_143515	A/G
947	wsnp_CAP12_c2642_1266964	T/G
948	wsnp_CAP12_c2645_1267978	T/C
951	wsnp_CAP12_c303_168418	A/G
952	wsnp_CAP12_c303_168436	A/G
953	wsnp_CAP12_c303_168502	T/C
954	wsnp_CAP12_c3056_1439567	A/G
957	wsnp_CAP12_c3166_1482592	T/G
962	wsnp_CAP12_c399_219300	A/G
967	wsnp_CAP12_c475_258416	A/G
968	wsnp_CAP12_c4769_2174195	T/C
969	wsnp_CAP12_c4924_2241879	T/C
970	wsnp_CAP12_c510_276361	A/G
971	wsnp_CAP12_c527_285541	A/G
975	wsnp_CAP12_c554_299562	A/C
977	wsnp_CAP12_c590_319407	T/C
980	wsnp_CAP12_c633_339740	A/C
984	wsnp_CAP12_c720_382116	A/G
986	wsnp_CAP12_c79_46308	T/C
987	wsnp_CAP12_c7952_3403722	T/C
989	wsnp_CAP12_c812_428290	A/G
991	wsnp_CAP12_c901_472535	T/C
992	wsnp_CAP12_c928_486444	A/C
994	wsnp_CAP12_c948_496702	A/G
997	wsnp_CAP12_rep_c3885_1758057	A/G
999	wsnp_CAP12_rep_c3990_1813147	T/C
1000	wsnp_CAP12_rep_c4048_1842112	T/C
1005	wsnp_CAP12_rep_c4157_1894383	A/G
1007	wsnp_CAP12_rep_c4278_1949864	A/C
1009	wsnp_CAP12_rep_c4584_2092741	T/C
1010	wsnp_CAP12_rep_c4678_2134259	A/G
1011	wsnp_CAP12_rep_c4851_2209148	T/C
1013	wsnp_CAP12_rep_c5840_2647196	T/C
1017	wsnp_CAP12_rep_c8688_3644383	T/C
1018	wsnp_CAP12_rep_c8723_3660715	T/C
1019	wsnp_CAP12_rep_c8867_3720285	A/G
1020	wsnp_CAP7_c1001_511228	T/C
1022	wsnp_CAP7_c10100_4479468	T/C
1024	wsnp_CAP7_c10376_4586373	A/G
1027	wsnp_CAP7_c1146_581547	T/G
1028	wsnp_CAP7_c1259_634919	T/G
1030	wsnp_CAP7_c12931_5460221	A/C
1031	wsnp_CAP7_c1321_664478	T/C
1032	wsnp_CAP7_c1321_664480	T/C
1033	wsnp_CAP7_c1339_673581	A/G
1034	wsnp_CAP7_c1340_673935	T/C
1035	wsnp_CAP7_c1405_706142	A/G
1036	wsnp_CAP7_c1453_728076	A/G
1037	wsnp_CAP7_c1487_744534	A/G
1040	wsnp_CAP7_c1592_791887	A/G
1045	wsnp_CAP7_c1723_854530	T/C
1046	wsnp_CAP7_c1735_859744	T/C
1049	wsnp_CAP7_c1839_908011	T/C
1050	wsnp_CAP7_c1839_908093	A/G
1054	wsnp_CAP7_c1860_918210	T/C
1056	wsnp_CAP7_c193_107526	T/C
1057	wsnp_CAP7_c2086_1018815	A/G
1058	wsnp_CAP7_c2093_1021620	T/C
1059	wsnp_CAP7_c2233_1085003	A/G
1060	wsnp_CAP7_c2243_1090229	A/G
1061	wsnp_CAP7_c2269_1100432	T/C
1062	wsnp_CAP7_c2282_1107112	T/C
1063	wsnp_CAP7_c2345_1136482	T/C
1064	wsnp_CAP7_c2359_1143002	A/G
1071	wsnp_CAP7_c2731_1307600	A/G
1072	wsnp_CAP7_c2782_1329707	T/G
1074	wsnp_CAP7_c2931_1395666	T/C
1076	wsnp_CAP7_c317_172502	T/C
1077	wsnp_CAP7_c32_19340	T/C
1078	wsnp_CAP7_c323_176386	T/C
1079	wsnp_CAP7_c3386_1586636	T/C
1081	wsnp_CAP7_c3472_1623955	A/G
1082	wsnp_CAP7_c3519_1643682	A/C
1083	wsnp_CAP7_c3635_1688824	T/C
1085	wsnp_CAP7_c396_213601	T/C
1089	wsnp_CAP7_c44_26549	A/C
1090	wsnp_CAP7_c444_237594	A/G
1091	wsnp_CAP7_c4513_2055201	A/C
1092	wsnp_CAP7_c4778_2155754	T/C
1093	wsnp_CAP7_c4904_2198084	A/G
1094	wsnp_CAP7_c5097_2266314	A/G
1095	wsnp_CAP7_c522_274783	A/G
1098	wsnp_CAP7_c5823_2616381	A/G
1102	wsnp_CAP7_c7341_3280398	T/C
1103	wsnp_CAP7_c7742_3467376	T/C
1105	wsnp_CAP7_c8429_3785777	A/G
1108	wsnp_CAP7_c90_52035	T/C
1109	wsnp_CAP7_c940_480745	A/G
1110	wsnp_CAP7_c949_486485	T/C
1111	wsnp_CAP7_c949_486600	A/C
1112	wsnp_CAP7_rep_c10136_4493502	T/C
1114	wsnp_CAP7_rep_c12606_5316797	A/G
1117	wsnp_CAP7_rep_c5204_2330201	A/G
1118	wsnp_CAP7_rep_c5385_2417464	T/C
1119	wsnp_CAP7_rep_c5385_2417467	A/G
1121	wsnp_CAP7_rep_c5502_2471298	A/C
1122	wsnp_CAP7_rep_c5524_2482342	T/C
1123	wsnp_CAP7_rep_c5643_2537213	A/C
1127	wsnp_CAP7_rep_c6301_2835323	T/C
1128	wsnp_CAP7_rep_c7219_3228859	T/C
1129	wsnp_CAP7_rep_c7347_3283296	T/C
1130	wsnp_CAP7_rep_c7349_3284058	T/C
1131	wsnp_CAP7_rep_c8024_3598111	T/C
1133	wsnp_CAP7_rep_c9097_4074450	T/C
1134	wsnp_CAP7_rep_c9455_4223473	T/C
1135	wsnp_CAP8_c10_37096	A/G
1136	wsnp_CAP8_c1007_643393	A/G
1137	wsnp_CAP8_c1013_646748	A/G
1140	wsnp_CAP8_c1115_695795	A/C
1142	wsnp_CAP8_c1141_707721	T/C
1144	wsnp_CAP8_c1210_739429	T/C
1145	wsnp_CAP8_c1240_753371	T/C
1148	wsnp_CAP8_c1419_836050	A/G
1151	wsnp_CAP8_c1540_889753	A/G
1152	wsnp_CAP8_c1580_908907	T/G
1155	wsnp_CAP8_c1594_914839	A/G
1156	wsnp_CAP8_c1725_973916	T/G
1164	wsnp_CAP8_c2023_1110474	A/G
1166	wsnp_CAP8_c2110_1147974	A/G
1170	wsnp_CAP8_c2500_1318263	A/G
1172	wsnp_CAP8_c2589_1356390	T/G
1174	wsnp_CAP8_c2677_1394934	A/C
1176	wsnp_CAP8_c2693_1401039	A/G
1177	wsnp_CAP8_c2869_1478615	T/C
1178	wsnp_CAP8_c296_283066	A/G
1179	wsnp_CAP8_c303_286918	T/G
1181	wsnp_CAP8_c334_304253	A/C
1187	wsnp_CAP8_c432_354498	T/C
1188	wsnp_CAP8_c4328_2115116	T/C
1190	wsnp_CAP8_c4539_2210149	A/G
1191	wsnp_CAP8_c4576_2228073	T/C
1192	wsnp_CAP8_c458_368125	A/G
1193	wsnp_CAP8_c458_368155	A/G
1194	wsnp_CAP8_c4597_2237727	A/G
1195	wsnp_CAP8_c4785_2322876	T/C
1196	wsnp_CAP8_c4989_2410261	T/C
1197	wsnp_CAP8_c507_393821	T/G
1198	wsnp_CAP8_c5350_2554478	A/G
1201	wsnp_CAP8_c606_443906	T/C
1202	wsnp_CAP8_c607_445315	T/C
1204	wsnp_CAP8_c630_456418	T/C
1205	wsnp_CAP8_c6680_3136899	T/C
1206	wsnp_CAP8_c6899_3227098	T/C
1207	wsnp_CAP8_c6939_3242530	T/C
1210	wsnp_CAP8_c7453_3441062	A/G
1212	wsnp_CAP8_c7510_3461645	A/G
1214	wsnp_CAP8_c7723_3536264	A/G
1215	wsnp_CAP8_c775_527730	A/C
1217	wsnp_CAP8_c775_527823	T/C
1220	wsnp_CAP8_rep_c3687_1819173	T/C
1221	wsnp_CAP8_rep_c3713_1832742	T/C
1224	wsnp_CAP8_rep_c3879_1912455	A/G
1225	wsnp_CAP8_rep_c3938_1936666	T/G
1229	wsnp_CAP8_rep_c4147_2032009	T/C
1230	wsnp_CAP8_rep_c4276_2091752	T/C
1231	wsnp_CAP8_rep_c4452_2170021	A/G
1234	wsnp_CAP8_rep_c4792_2326084	T/C
1235	wsnp_CAP8_rep_c5136_2472055	T/C
1236	wsnp_CAP8_rep_c5486_2606556	T/C
1237	wsnp_CAP8_rep_c5599_2654989	A/G
1241	wsnp_CAP8_rep_c8295_3722232	T/C
1242	wsnp_CAP8_rep_c9132_3977980	A/G
1247	wsnp_CAP8_rep_c9647_4198594	T/C
1249	wsnp_CD452445A_Ta_2_2	A/C
1250	wsnp_CD452610A_Ta_1_1	A/C
1251	wsnp_CD452643B_Ta_2_1	A/G
1252	wsnp_CD452951A_Ta_2_1	A/C
1253	wsnp_CD453438A_Ta_2_1	T/C
1255	wsnp_CD453605B_Ta_2_6	T/C
1256	wsnp_CD453913A_Ta_2_1	A/G
1257	wsnp_cd454041D_Ta_2_1	T/C
1258	wsnp_CD454152A_Ta_2_1	T/C
1259	wsnp_CD454152B_Ta_2_1	A/G
1260	wsnp_CD454173A_Ta_2_8	T/C
1261	wsnp_CD454314B_Ta_2_1	A/G
1262	wsnp_CD454448A_Ta_2_1	T/C
1263	wsnp_CD454706B_Ta_1_1	T/C
1264	wsnp_cd454870A_Ta_1_1	A/G
1265	wsnp_cd454870A_Ta_1_2	T/C
1266	wsnp_CD897414B_Ta_2_1	T/C
1267	wsnp_CV776265A_Ta_2_1	A/G
1268	wsnp_CV776265A_Ta_2_2	A/G
1271	wsnp_Ex_c10024_16489505	A/G
1273	wsnp_Ex_c10071_16554911	T/C
1274	wsnp_Ex_c10083_16570816	T/C
1276	wsnp_Ex_c10087_16579529	A/G
1277	wsnp_Ex_c10094_16590615	A/G
1278	wsnp_Ex_c10094_16590746	T/C
1279	wsnp_Ex_c10100_16600633	T/C
1280	wsnp_Ex_c10109_16614013	A/G
1282	wsnp_Ex_c1011_1931797	A/C
1283	wsnp_Ex_c1011_1931956	A/G
1285	wsnp_Ex_c10120_16626785	A/G
1286	wsnp_Ex_c10124_16630607	A/G
1288	wsnp_Ex_c10127_16635328	T/C
1292	wsnp_Ex_c1016_1943573	T/C
1293	wsnp_Ex_c1016_1943827	A/G
1294	wsnp_Ex_c101710_87025916	A/C
1295	wsnp_Ex_c10186_16720660	A/G
1301	wsnp_Ex_c10231_16783750	T/C
1302	wsnp_Ex_c10233_16784994	T/C
1308	wsnp_Ex_c10272_16842803	T/G
1313	wsnp_Ex_c10334_16924223	A/G
1315	wsnp_Ex_c10342_16938528	T/C
1316	wsnp_Ex_c10347_16946522	T/C
1317	wsnp_Ex_c1035_1980908	A/G
1320	wsnp_Ex_c10390_17007929	A/G
1321	wsnp_Ex_c104027_88843215	A/G
1323	wsnp_Ex_c10430_17064001	A/C
1329	wsnp_Ex_c10479_17138283	T/C
1330	wsnp_Ex_c10486_17145111	T/C
1331	wsnp_Ex_c10499_17161734	T/G
1332	wsnp_Ex_c10499_17162550	T/C
1333	wsnp_Ex_c10499_17162700	A/G
1334	wsnp_Ex_c10499_17163260	A/G
1335	wsnp_Ex_c1050_2008559	T/C
1336	wsnp_Ex_c1050_2008598	A/C
1338	wsnp_Ex_c1050_2009301	T/G
1340	wsnp_Ex_c10500_17163956	T/G
1341	wsnp_Ex_c10527_17198865	T/G
1342	wsnp_Ex_c10543_17223523	T/C
1344	wsnp_Ex_c10548_17228697	T/C
1345	wsnp_Ex_c10550_17231294	T/C
1346	wsnp_Ex_c10550_17231658	T/G
1347	wsnp_Ex_c10555_17235671	A/G
1348	wsnp_Ex_c10555_17235832	T/C
1349	wsnp_Ex_c10555_17236072	T/C
1350	wsnp_Ex_c10555_17236404	T/C
1351	wsnp_Ex_c10555_17237000	A/G
1352	wsnp_Ex_c10565_17249813	A/G
1357	wsnp_Ex_c10595_17291999	A/G
1358	wsnp_Ex_c10595_17292077	A/G
1359	wsnp_Ex_c10596_17293192	A/G
1360	wsnp_Ex_c10596_17293363	T/C
1361	wsnp_Ex_c106_217340	A/G
1363	wsnp_Ex_c10617_17320668	T/C
1366	wsnp_Ex_c10630_17338703	A/C
1367	wsnp_Ex_c10630_17338753	A/G
1368	wsnp_Ex_c10631_17340809	A/G
1370	wsnp_Ex_c1064_2034518	T/C
1371	wsnp_Ex_c1064_2034730	A/G
1373	wsnp_Ex_c10641_17351769	T/C
1374	wsnp_Ex_c10644_17356566	A/C
1375	wsnp_Ex_c10657_17376086	T/C
1377	wsnp_Ex_c10667_17387885	A/G
1378	wsnp_Ex_c10667_17389292	A/G
1379	wsnp_Ex_c1067_2039707	T/C
1380	wsnp_Ex_c10674_17400603	T/C
1381	wsnp_Ex_c10696_17430489	T/C
1382	wsnp_Ex_c107075_90880218	A/G
1383	wsnp_Ex_c10717_17456391	A/C
1386	wsnp_Ex_c10768_17532844	T/C
1387	wsnp_Ex_c10783_17554146	T/C
1389	wsnp_Ex_c10796_17575074	T/C
1390	wsnp_Ex_c10818_17605541	T/C
1393	wsnp_Ex_c10838_17631243	A/C
1394	wsnp_Ex_c10842_17637744	A/G
1395	wsnp_Ex_c10843_17638629	T/C
1398	wsnp_Ex_c10853_17650289	T/C
1400	wsnp_Ex_c10886_17694220	T/C
1403	wsnp_Ex_c10903_17716723	A/G
1407	wsnp_Ex_c10941_17776989	A/G
1408	wsnp_Ex_c10947_17785235	A/G
1410	wsnp_Ex_c10955_17794520	T/C
1411	wsnp_Ex_c10958_17799600	A/G
1412	wsnp_Ex_c10959_17801482	A/G
1413	wsnp_Ex_c10961_17803258	T/C
1414	wsnp_Ex_c1097_2104088	A/C
1416	wsnp_Ex_c1097_2105209	A/G
1417	wsnp_Ex_c1097_2105311	T/C
1418	wsnp_Ex_c10988_17836981	A/G
1419	wsnp_Ex_c11003_17857272	A/G
1420	wsnp_Ex_c11003_17857759	T/C
1421	wsnp_Ex_c11035_17897914	A/C
1422	wsnp_Ex_c11039_17902115	T/C
1423	wsnp_Ex_c1104_2118684	T/C
1427	wsnp_Ex_c11055_17927668	A/G
1428	wsnp_Ex_c11055_17927692	A/G
1429	wsnp_Ex_c11055_17927932	T/G
1431	wsnp_Ex_c11055_17928283	T/C
1433	wsnp_Ex_c11070_17950604	A/G
1434	wsnp_Ex_c11073_17956329	T/G
1435	wsnp_Ex_c11085_17973016	T/C
1437	wsnp_Ex_c11106_18003332	T/C
1440	wsnp_Ex_c11127_18033163	A/G
1441	wsnp_Ex_c11131_18036595	T/G
1442	wsnp_Ex_c11131_18036912	A/G
1443	wsnp_Ex_c11131_18037020	T/G
1444	wsnp_Ex_c11141_18047244	T/C
1445	wsnp_Ex_c11141_18047388	A/G
1449	wsnp_Ex_c1116_2138756	T/G
1450	wsnp_Ex_c111741_93530669	T/G
1451	wsnp_Ex_c11177_18096010	T/C
1456	wsnp_Ex_c11228_18162713	A/C
1457	wsnp_Ex_c11229_18163892	T/C
1458	wsnp_Ex_c11246_18191079	A/C
1459	wsnp_Ex_c11246_18191331	T/C
1460	wsnp_Ex_c11265_18216936	A/G
1461	wsnp_Ex_c11275_18229524	T/C
1462	wsnp_Ex_c11297_18254062	T/C
1463	wsnp_Ex_c11297_18254452	A/G
1464	wsnp_Ex_c1130_2166731	A/G
1467	wsnp_Ex_c11313_18277285	T/C
1468	wsnp_Ex_c11313_18277396	T/G
1469	wsnp_Ex_c11322_18287597	A/G
1471	wsnp_Ex_c113235_94249366	T/C
1472	wsnp_Ex_c11348_18325887	A/C
1473	wsnp_Ex_c11348_18326158	T/C
1474	wsnp_Ex_c11348_18326787	A/C
1475	wsnp_Ex_c11348_18327861	A/G
1476	wsnp_Ex_c11350_18330107	A/G
1477	wsnp_Ex_c11350_18330527	A/G
1481	wsnp_Ex_c1137_2183772	T/C
1482	wsnp_Ex_c11374_18361760	T/G
1484	wsnp_Ex_c11379_18370310	A/G
1485	wsnp_Ex_c11379_18370982	A/G
1486	wsnp_Ex_c1138_2185522	T/C
1487	wsnp_Ex_c11397_18400400	A/G
1488	wsnp_Ex_c114_229879	A/G
1489	wsnp_Ex_c114_230248	A/C
1490	wsnp_Ex_c1141_2191485	T/C
1492	wsnp_Ex_c1143_2194680	T/C
1493	wsnp_Ex_c1143_2195442	A/C
1494	wsnp_Ex_c1143_2195598	A/C
1495	wsnp_Ex_c1143_2196102	A/G
1497	wsnp_Ex_c11439_18459047	T/C
1498	wsnp_Ex_c11446_18468102	A/G
1499	wsnp_Ex_c1145_2198295	A/G
1502	wsnp_Ex_c1146_2200823	T/C
1503	wsnp_Ex_c1146_2201722	T/C
1504	wsnp_Ex_c11461_18489681	T/C
1507	wsnp_Ex_c1149_2206471	A/G
1509	wsnp_Ex_c11510_18556470	T/C
1510	wsnp_Ex_c1153_2213588	A/G
1514	wsnp_Ex_c11578_18655261	A/G
1520	wsnp_Ex_c11604_18695170	T/C
1521	wsnp_Ex_c11619_18714738	T/C
1522	wsnp_Ex_c11621_18716128	A/G
1523	wsnp_Ex_c11621_18716254	T/C
1524	wsnp_Ex_c11636_18742884	A/G
1525	wsnp_Ex_c11658_18773086	T/C
1527	wsnp_Ex_c11663_18779609	A/C
1529	wsnp_Ex_c11684_18805687	T/C
1530	wsnp_Ex_c11697_18821490	T/C
1531	wsnp_Ex_c11714_18840676	T/C
1532	wsnp_Ex_c11728_18862315	A/C
1533	wsnp_Ex_c11728_18862431	A/G
1535	wsnp_Ex_c11758_18896434	T/C
1536	wsnp_Ex_c11807_18960045	A/G
1537	wsnp_Ex_c11813_18968198	A/C
1540	wsnp_Ex_c11837_18995992	T/C
1541	wsnp_Ex_c11837_18996495	T/G
1543	wsnp_Ex_c11860_19030807	A/G
1544	wsnp_Ex_c11866_19039540	A/G
1545	wsnp_Ex_c11873_19047792	A/G
1546	wsnp_Ex_c11874_19050989	A/G
1547	wsnp_Ex_c11877_19055556	T/C
1548	wsnp_Ex_c11893_19077166	T/C
1549	wsnp_Ex_c11904_19091967	A/C
1550	wsnp_Ex_c11904_19092123	T/G
1551	wsnp_Ex_c11910_19101291	A/G
1552	wsnp_Ex_c11913_19105189	T/C
1553	wsnp_Ex_c11917_19110580	T/C
1554	wsnp_Ex_c11928_19131833	A/C
1556	wsnp_Ex_c11929_19133203	T/G
1557	wsnp_Ex_c11939_19147421	A/G
1558	wsnp_Ex_c11939_19147514	A/G
1560	wsnp_Ex_c11939_19147790	T/C
1562	wsnp_Ex_c11950_19164041	A/G
1563	wsnp_Ex_c11950_19164191	A/G
1564	wsnp_Ex_c11951_19164786	A/G
1566	wsnp_Ex_c11976_19193550	A/G
1567	wsnp_Ex_c11976_19193992	A/G
1568	wsnp_Ex_c11992_19213600	A/G
1572	wsnp_Ex_c12012_19240904	T/C
1575	wsnp_Ex_c12029_19258493	T/C
1576	wsnp_Ex_c1204_2313262	A/G
1577	wsnp_Ex_c12048_19288999	T/C
1578	wsnp_Ex_c12063_19310114	T/C
1579	wsnp_Ex_c12068_19316125	A/G
1580	wsnp_Ex_c12101_19360213	T/C
1581	wsnp_Ex_c12102_19361467	A/C
1582	wsnp_Ex_c12117_19381492	T/G
1583	wsnp_Ex_c12117_19381493	T/G
1584	wsnp_Ex_c12119_19382764	T/C
1585	wsnp_Ex_c12119_19382820	T/C
1587	wsnp_Ex_c12123_19388313	A/G
1588	wsnp_Ex_c12127_19394952	T/C
1589	wsnp_Ex_c12141_19415226	T/C
1590	wsnp_Ex_c12152_19428078	A/G
1591	wsnp_Ex_c12152_19429932	T/C
1592	wsnp_Ex_c12152_19431363	T/C
1593	wsnp_Ex_c1216_2336458	A/G
1594	wsnp_Ex_c12165_19452361	T/C
1595	wsnp_Ex_c12173_19464025	T/C
1597	wsnp_Ex_c12219_19526749	T/C
1598	wsnp_Ex_c12220_19528388	T/G
1602	wsnp_Ex_c12254_19574891	T/G
1603	wsnp_Ex_c12254_19575022	T/C
1604	wsnp_Ex_c12269_19597341	T/C
1605	wsnp_Ex_c12269_19597415	A/G
1606	wsnp_Ex_c12288_19625413	T/C
1607	wsnp_Ex_c123_244117	A/G
1608	wsnp_Ex_c12336_19686808	T/G
1609	wsnp_Ex_c12336_19687074	A/G
1611	wsnp_Ex_c12341_19693090	T/C
1612	wsnp_Ex_c12341_19693570	T/C
1614	wsnp_Ex_c12354_19711297	A/C
1615	wsnp_Ex_c12362_19720178	T/G
1616	wsnp_Ex_c12369_19730765	A/G
1618	wsnp_Ex_c12399_19776420	A/C
1621	wsnp_Ex_c12404_19786179	T/C
1624	wsnp_Ex_c12424_19815550	T/C
1626	wsnp_Ex_c12431_19823475	T/C
1628	wsnp_Ex_c12433_19826311	T/C
1629	wsnp_Ex_c12433_19827016	T/G
1630	wsnp_Ex_c12440_19836844	T/G
1633	wsnp_Ex_c12450_19850925	T/C
1635	wsnp_Ex_c1246_2393978	T/G
1639	wsnp_Ex_c12481_19890975	A/G
1640	wsnp_Ex_c1249_2399894	T/C
1641	wsnp_Ex_c12526_19951640	T/C
1642	wsnp_Ex_c12535_19963035	A/G
1643	wsnp_Ex_c12546_19978213	T/C
1644	wsnp_Ex_c1255_2411550	A/C
1655	wsnp_Ex_c12570_20013138	A/G
1656	wsnp_Ex_c12572_20015503	T/C
1657	wsnp_Ex_c12577_20022294	A/G
1658	wsnp_Ex_c12599_20053652	A/G
1660	wsnp_Ex_c12618_20079758	A/G
1661	wsnp_Ex_c12634_20096724	A/G
1662	wsnp_Ex_c1267_2431129	T/C
1663	wsnp_Ex_c1267_2431315	A/G
1664	wsnp_Ex_c12671_20140014	T/C
1665	wsnp_Ex_c12671_20140295	A/G
1666	wsnp_Ex_c12674_20142989	A/C
1667	wsnp_Ex_c12675_20144479	T/C
1668	wsnp_Ex_c12675_20144755	A/G
1669	wsnp_Ex_c12678_20148981	A/G
1671	wsnp_Ex_c1269_2435294	T/G
1672	wsnp_Ex_c12714_20198992	A/G
1674	wsnp_Ex_c12725_20212708	A/G
1676	wsnp_Ex_c12742_20232222	T/C
1679	wsnp_Ex_c1276_2445537	T/C
1681	wsnp_Ex_c1278_2449191	A/G
1683	wsnp_Ex_c12781_20280572	A/G
1684	wsnp_Ex_c12781_20280815	T/C
1685	wsnp_Ex_c1279_2451582	A/C
1686	wsnp_Ex_c1279_2451699	A/G
1690	wsnp_Ex_c128_255285	T/C
1692	wsnp_Ex_c12812_20324622	T/C
1693	wsnp_Ex_c12818_20334501	A/C
1694	wsnp_Ex_c12818_20334933	T/G
1696	wsnp_Ex_c12844_20370784	A/G
1697	wsnp_Ex_c12845_20371496	T/C
1698	wsnp_Ex_c1285_2463141	T/C
1699	wsnp_Ex_c12850_20377830	T/C
1700	wsnp_Ex_c12871_20400823	T/C
1701	wsnp_Ex_c12871_20402160	A/G
1704	wsnp_Ex_c12887_20427158	T/C
1705	wsnp_Ex_c12909_20457407	T/C
1706	wsnp_Ex_c12909_20457660	A/G
1707	wsnp_Ex_c12922_20472434	T/C
1708	wsnp_Ex_c12922_20473104	T/G
1709	wsnp_Ex_c12927_20480163	T/C
1711	wsnp_Ex_c12933_20488438	T/C
1712	wsnp_Ex_c12947_20510337	T/C
1713	wsnp_Ex_c12948_20511479	T/C
1714	wsnp_Ex_c12963_20529801	A/G
1715	wsnp_Ex_c12963_20529964	T/G
1717	wsnp_Ex_c130_259006	T/C
1718	wsnp_Ex_c130_259533	T/C
1719	wsnp_Ex_c1302_2489542	T/G
1720	wsnp_Ex_c13031_20625900	A/G
1721	wsnp_Ex_c13034_20630123	A/G
1723	wsnp_Ex_c13083_20696566	T/C
1727	wsnp_Ex_c13091_20706489	T/C
1728	wsnp_Ex_c13105_20721321	A/G
1730	wsnp_Ex_c1314_2513802	A/G
1732	wsnp_Ex_c13154_20784674	T/C
1733	wsnp_Ex_c13154_20785032	A/G
1735	wsnp_Ex_c13170_20800656	A/G
1736	wsnp_Ex_c1318_2519998	A/G
1737	wsnp_Ex_c1318_2520706	A/C
1738	wsnp_Ex_c1318_2520916	T/C
1740	wsnp_Ex_c13186_20822127	A/C
1742	wsnp_Ex_c1319_2522682	T/C
1743	wsnp_Ex_c1319_2522992	T/C
1745	wsnp_Ex_c13217_20858600	T/C
1746	wsnp_Ex_c13220_20862400	T/C
1750	wsnp_Ex_c13244_20891347	A/C
1751	wsnp_Ex_c13248_20898211	A/G
1755	wsnp_Ex_c13277_20936069	A/G
1756	wsnp_Ex_c13284_20948460	A/G
1758	wsnp_Ex_c13337_21022241	A/G
1760	wsnp_Ex_c1334_2553027	A/G
1761	wsnp_Ex_c13342_21028920	T/G
1763	wsnp_Ex_c13351_21042379	A/G
1764	wsnp_Ex_c13352_21044607	A/C
1766	wsnp_Ex_c13354_21047873	A/G
1769	wsnp_Ex_c13361_21059379	A/G
1770	wsnp_Ex_c13386_21097743	A/G
1771	wsnp_Ex_c13386_21098430	T/C
1774	wsnp_Ex_c1343_2568829	T/C
1775	wsnp_Ex_c1343_2570756	A/G
1776	wsnp_Ex_c13440_21170884	T/C
1777	wsnp_Ex_c13440_21171391	A/G
1778	wsnp_Ex_c13452_21183096	A/G
1779	wsnp_Ex_c13468_21202450	T/G
1780	wsnp_Ex_c13485_21225504	A/G
1781	wsnp_Ex_c13496_21243167	A/G
1782	wsnp_Ex_c13505_21253168	A/G
1783	wsnp_Ex_c13522_21273080	A/G
1784	wsnp_Ex_c13550_21309421	A/G
1785	wsnp_Ex_c13564_21327699	T/C
1786	wsnp_Ex_c1357_2598793	A/G
1790	wsnp_Ex_c1359_2604298	T/G
1791	wsnp_Ex_c13606_21380703	A/C
1792	wsnp_Ex_c13615_21393511	T/C
1793	wsnp_Ex_c13615_21393638	A/G
1795	wsnp_Ex_c13623_21404172	A/G
1796	wsnp_Ex_c13629_21411429	T/C
1799	wsnp_Ex_c13686_21480826	A/G
1800	wsnp_Ex_c1371_2624742	T/C
1802	wsnp_Ex_c13721_21532196	A/G
1803	wsnp_Ex_c13724_21535046	A/C
1804	wsnp_Ex_c1373_2628597	A/G
1805	wsnp_Ex_c13735_21548067	A/G
1806	wsnp_Ex_c1374_2630830	A/G
1807	wsnp_Ex_c1374_2630879	T/C
1809	wsnp_Ex_c13764_21585737	A/G
1810	wsnp_Ex_c13777_21603644	T/C
1812	wsnp_Ex_c13802_21639096	T/C
1814	wsnp_Ex_c13815_21655068	A/G
1815	wsnp_Ex_c13816_21656469	T/C
1818	wsnp_Ex_c13849_21698240	T/C
1820	wsnp_Ex_c13859_21713144	A/G
1822	wsnp_Ex_c13865_21720466	A/G
1824	wsnp_Ex_c1387_2659020	A/G
1825	wsnp_Ex_c13878_21738866	T/C
1827	wsnp_Ex_c13906_21771680	A/G
1828	wsnp_Ex_c13908_21774935	T/C
1829	wsnp_Ex_c13942_21820758	A/G
1830	wsnp_Ex_c13945_21824927	T/C
1831	wsnp_Ex_c13949_21828493	A/G
1832	wsnp_Ex_c1395_2672002	T/C
1833	wsnp_Ex_c1395_2672096	A/G
1834	wsnp_Ex_c1395_2672221	T/C
1835	wsnp_Ex_c13953_21831752	T/C
1836	wsnp_Ex_c13953_21832185	T/G
1837	wsnp_Ex_c13955_21833712	A/G
1838	wsnp_Ex_c1398_2676484	T/C
1839	wsnp_Ex_c1398_2677127	A/G
1840	wsnp_Ex_c1398_2677882	A/C
1841	wsnp_Ex_c14_27570	A/G
1842	wsnp_Ex_c14009_21899923	A/G
1843	wsnp_Ex_c14010_21901313	A/C
1847	wsnp_Ex_c14027_21925404	T/C
1848	wsnp_Ex_c14027_21925629	T/C
1857	wsnp_Ex_c14101_22012676	T/C
1858	wsnp_Ex_c14107_22021215	T/C
1860	wsnp_Ex_c14137_22064017	T/C
1861	wsnp_Ex_c14138_22066009	T/C
1863	wsnp_Ex_c14147_22077948	T/C
1866	wsnp_Ex_c14156_22088518	A/G
1871	wsnp_Ex_c14173_22107343	A/G
1872	wsnp_Ex_c14182_22122844	T/C
1873	wsnp_Ex_c14192_22135125	T/C
1874	wsnp_Ex_c14192_22135363	T/C
1875	wsnp_Ex_c14192_22135384	T/C
1876	wsnp_Ex_c14198_22140588	A/G
1877	wsnp_Ex_c14202_22144844	T/C
1878	wsnp_Ex_c14202_22145136	T/C
1879	wsnp_Ex_c14202_22145805	A/C
1881	wsnp_Ex_c14248_22204549	T/C
1882	wsnp_Ex_c1427_2736441	A/G
1883	wsnp_Ex_c14273_22230844	A/G
1884	wsnp_Ex_c1429_2744367	A/G
1887	wsnp_Ex_c14340_22315611	A/G
1889	wsnp_Ex_c1440_2764269	A/G
1890	wsnp_Ex_c1440_2764867	T/C
1891	wsnp_Ex_c14400_22381382	A/C
1892	wsnp_Ex_c14400_22381548	T/C
1894	wsnp_Ex_c14420_22402673	T/C
1896	wsnp_Ex_c14439_22426200	T/C
1898	wsnp_Ex_c14462_22457559	T/C
1900	wsnp_Ex_c14478_22481430	A/C
1902	wsnp_Ex_c145_285194	A/G
1904	wsnp_Ex_c14529_22547438	T/G
1905	wsnp_Ex_c14530_22548314	T/C
1907	wsnp_Ex_c14530_22549132	T/C
1908	wsnp_Ex_c14549_22577209	T/C
1909	wsnp_Ex_c14551_22578987	T/C
1910	wsnp_Ex_c1457_2794331	A/C
1915	wsnp_Ex_c1462_2803179	A/C
1916	wsnp_Ex_c14622_22670594	T/G
1917	wsnp_Ex_c14639_22695091	T/G
1918	wsnp_Ex_c1464_2805544	A/C
1919	wsnp_Ex_c14641_22698595	A/G
1921	wsnp_Ex_c14654_22713620	T/C
1922	wsnp_Ex_c14681_22747500	A/C
1923	wsnp_Ex_c14687_22759306	A/C
1924	wsnp_Ex_c14691_22763171	T/G
1925	wsnp_Ex_c14691_22763609	A/G
1926	wsnp_Ex_c14691_22763753	A/G
1927	wsnp_Ex_c14691_22765150	T/C
1928	wsnp_Ex_c14692_22766127	T/G
1929	wsnp_Ex_c14711_22788263	A/G
1930	wsnp_Ex_c14711_22788586	A/G
1931	wsnp_Ex_c14711_22789762	T/G
1933	wsnp_Ex_c14733_22819350	A/G
1934	wsnp_Ex_c14733_22819625	T/C
1935	wsnp_Ex_c14735_22823373	T/C
1936	wsnp_Ex_c14760_22866280	T/C
1937	wsnp_Ex_c14760_22866930	T/G
1943	wsnp_Ex_c14812_22928900	T/C
1945	wsnp_Ex_c1482_2835474	A/G
1946	wsnp_Ex_c1482_2835665	T/C
1947	wsnp_Ex_c14832_22953512	T/G
1948	wsnp_Ex_c14832_22953585	T/G
1949	wsnp_Ex_c14832_22953906	A/G
1950	wsnp_Ex_c14839_22961659	A/G
1951	wsnp_Ex_c14839_22961666	A/G
1953	wsnp_Ex_c14871_23001630	T/C
1956	wsnp_Ex_c14897_23032260	T/C
1959	wsnp_Ex_c1495_2864718	T/C
1960	wsnp_Ex_c14953_23104041	A/G
1961	wsnp_Ex_c14962_23115336	T/G
1962	wsnp_Ex_c14975_23127669	T/C
1963	wsnp_Ex_c14979_23133600	A/G
1964	wsnp_Ex_c14979_23133851	A/G
1965	wsnp_Ex_c1498_2868339	A/C
1969	wsnp_Ex_c15000_23158167	T/C
1970	wsnp_Ex_c15006_23165707	A/G
1972	wsnp_Ex_c15036_23203474	T/C
1974	wsnp_Ex_c15047_23217632	A/G
1975	wsnp_Ex_c15048_23219416	A/G
1978	wsnp_Ex_c15084_23263641	T/G
1979	wsnp_Ex_c15088_23268345	A/G
1980	wsnp_Ex_c15089_23270403	T/C
1981	wsnp_Ex_c15089_23270614	T/C
1982	wsnp_Ex_c15100_23284023	A/G
1983	wsnp_Ex_c15100_23284292	T/G
1984	wsnp_Ex_c15100_23284662	A/G
1986	wsnp_Ex_c15133_23323937	A/G
1988	wsnp_Ex_c15163_23357477	A/G
1992	wsnp_Ex_c1520_2906995	A/G
1994	wsnp_Ex_c15262_23482284	T/C
1997	wsnp_Ex_c15268_23489498	A/G
1998	wsnp_Ex_c15269_23491104	A/G
1999	wsnp_Ex_c15269_23492289	T/G
2000	wsnp_Ex_c15282_23505878	A/G
2001	wsnp_Ex_c15301_23528979	A/G
2002	wsnp_Ex_c15301_23529079	A/G
2003	wsnp_Ex_c15304_23532301	A/G
2005	wsnp_Ex_c15325_23564654	A/G
2006	wsnp_Ex_c15325_23565794	A/G
2007	wsnp_Ex_c15325_23565935	T/C
2008	wsnp_Ex_c1533_2930233	T/C
2009	wsnp_Ex_c15341_23591761	T/C
2012	wsnp_Ex_c15341_23592177	T/C
2013	wsnp_Ex_c15342_23592740	T/C
2014	wsnp_Ex_c15342_23592789	A/C
2015	wsnp_Ex_c15377_23637176	T/C
2017	wsnp_Ex_c15378_23638822	T/C
2018	wsnp_Ex_c15378_23639387	A/C
2019	wsnp_Ex_c1538_2937905	T/C
2021	wsnp_Ex_c15396_23659859	A/G
2022	wsnp_Ex_c15399_23662312	A/C
2023	wsnp_Ex_c15400_23664328	T/C
2024	wsnp_Ex_c1541_2943368	A/G
2025	wsnp_Ex_c1541_2943791	A/G
2027	wsnp_Ex_c15458_23737002	A/G
2028	wsnp_Ex_c15475_23756906	A/C
2029	wsnp_Ex_c15475_23757972	A/C
2030	wsnp_Ex_c1548_2961101	A/G
2031	wsnp_Ex_c15490_23776560	T/G
2032	wsnp_Ex_c15524_23819269	T/C
2033	wsnp_Ex_c1556_2972134	A/C
2035	wsnp_Ex_c1557_2973321	A/G
2037	wsnp_Ex_c1558_2976128	A/G
2038	wsnp_Ex_c1558_2976221	T/C
2039	wsnp_Ex_c15595_23910900	T/G
2040	wsnp_Ex_c15611_23928961	T/C
2041	wsnp_Ex_c15611_23929128	T/G
2042	wsnp_Ex_c15616_23933283	A/G
2043	wsnp_Ex_c15617_23936002	T/C
2044	wsnp_Ex_c1563_2986030	A/G
2045	wsnp_Ex_c1563_2987002	A/G
2046	wsnp_Ex_c15646_23969140	A/G
2047	wsnp_Ex_c15674_24004513	A/G
2048	wsnp_Ex_c15674_24004810	A/G
2049	wsnp_Ex_c15674_24005648	T/C
2050	wsnp_Ex_c1568_2993540	A/G
2051	wsnp_Ex_c15681_24015303	A/G
2057	wsnp_Ex_c15722_24074399	T/C
2059	wsnp_Ex_c15740_24096817	A/G
2062	wsnp_Ex_c15785_24157360	A/G
2063	wsnp_Ex_c15795_24169367	T/G
2065	wsnp_Ex_c15797_24174436	A/G
2066	wsnp_Ex_c15801_24178779	A/G
2067	wsnp_Ex_c15822_24204224	A/C
2071	wsnp_Ex_c15858_24246431	T/C
2073	wsnp_Ex_c15934_24341135	A/G
2074	wsnp_Ex_c15944_24350833	T/C
2077	wsnp_Ex_c1597_3045682	A/G
2078	wsnp_Ex_c1597_3046039	A/G
2079	wsnp_Ex_c15972_24385702	T/G
2080	wsnp_Ex_c15977_24392258	T/C
2081	wsnp_Ex_c15985_24399118	A/G
2082	wsnp_Ex_c15988_24402251	T/C
2084	wsnp_Ex_c1600_3051075	T/G
2085	wsnp_Ex_c16002_24419222	A/G
2091	wsnp_Ex_c1603_3056546	T/C
2092	wsnp_Ex_c1604_3060855	T/C
2093	wsnp_Ex_c16045_24471413	T/C
2097	wsnp_Ex_c1609_3069103	T/G
2099	wsnp_Ex_c16100_24532224	T/G
2100	wsnp_Ex_c16100_24532343	A/C
2101	wsnp_Ex_c16127_24561453	A/G
2105	wsnp_Ex_c16146_24585291	T/C
2106	wsnp_Ex_c16175_24619793	A/G
2108	wsnp_Ex_c16228_24682090	A/G
2113	wsnp_Ex_c16295_24772663	T/C
2114	wsnp_Ex_c16295_24772702	A/G
2115	wsnp_Ex_c163_320267	A/G
2116	wsnp_Ex_c163_320858	A/G
2117	wsnp_Ex_c163_321026	A/G
2118	wsnp_Ex_c1630_3105100	A/G
2119	wsnp_Ex_c16304_24782232	T/C
2120	wsnp_Ex_c16317_24795290	T/G
2121	wsnp_Ex_c16342_24825048	A/G
2122	wsnp_Ex_c16342_24825174	T/C
2124	wsnp_Ex_c16378_24870688	T/C
2128	wsnp_Ex_c16420_24918101	T/C
2130	wsnp_Ex_c16425_24923685	A/G
2131	wsnp_Ex_c16425_24923837	A/C
2132	wsnp_Ex_c16429_24929065	A/G
2133	wsnp_Ex_c16432_24932860	T/C
2135	wsnp_Ex_c16466_24967033	T/C
2136	wsnp_Ex_c16480_24986490	T/C
2137	wsnp_Ex_c16491_24996576	A/G
2139	wsnp_Ex_c16499_25005415	T/C
2141	wsnp_Ex_c16529_25039034	A/G
2142	wsnp_Ex_c16551_25060825	T/C
2143	wsnp_Ex_c16551_25060833	T/C
2144	wsnp_Ex_c16551_25061395	T/C
2145	wsnp_Ex_c16551_25061517	T/C
2146	wsnp_Ex_c16551_25061550	A/G
2147	wsnp_Ex_c16569_25082760	T/C
2148	wsnp_Ex_c16569_25082817	A/G
2149	wsnp_Ex_c16577_25095267	A/G
2150	wsnp_Ex_c16581_25100502	T/G
2151	wsnp_Ex_c16582_25102216	A/G
2153	wsnp_Ex_c1660_3158776	T/C
2154	wsnp_Ex_c1660_3159173	A/G
2155	wsnp_Ex_c16611_25142774	T/C
2156	wsnp_Ex_c16615_25147492	T/C
2157	wsnp_Ex_c16627_25162391	A/G
2159	wsnp_Ex_c16677_25220222	A/G
2160	wsnp_Ex_c1668_3168723	T/C
2162	wsnp_Ex_c16704_25250247	T/G
2163	wsnp_Ex_c16715_25264080	A/C
2164	wsnp_Ex_c16720_25268525	T/G
2167	wsnp_Ex_c1676_3185400	T/C
2171	wsnp_Ex_c16825_25387841	T/C
2172	wsnp_Ex_c16826_25388915	T/C
2173	wsnp_Ex_c16836_25401702	A/G
2174	wsnp_Ex_c16864_25440739	T/C
2176	wsnp_Ex_c16908_25492390	T/C
2177	wsnp_Ex_c16919_25506076	T/C
2178	wsnp_Ex_c1692_3209958	T/C
2180	wsnp_Ex_c16963_25554152	T/C
2181	wsnp_Ex_c16963_25554400	A/G
2182	wsnp_Ex_c16963_25554867	T/G
2183	wsnp_Ex_c16970_25563701	T/G
2184	wsnp_Ex_c16988_25586811	A/C
2185	wsnp_Ex_c17051_25671072	T/C
2186	wsnp_Ex_c17089_25708638	T/C
2187	wsnp_Ex_c17089_25709028	T/C
2188	wsnp_Ex_c17089_25709221	A/G
2189	wsnp_Ex_c17127_25756019	T/C
2191	wsnp_Ex_c17176_25816766	T/C
2192	wsnp_Ex_c17185_25829084	A/G
2193	wsnp_Ex_c1721_3261986	T/C
2194	wsnp_Ex_c17211_25859780	A/C
2195	wsnp_Ex_c17220_25871264	A/G
2196	wsnp_Ex_c17230_25883590	T/C
2197	wsnp_Ex_c17238_25895129	T/G
2203	wsnp_Ex_c173_340426	T/C
2204	wsnp_Ex_c17303_25979191	A/G
2205	wsnp_Ex_c1731_3275659	T/C
2207	wsnp_Ex_c17338_26018247	T/C
2208	wsnp_Ex_c17346_26030825	T/C
2210	wsnp_Ex_c1736_3285575	T/C
2211	wsnp_Ex_c17361_26054611	T/C
2212	wsnp_Ex_c17379_26073344	T/C
2215	wsnp_Ex_c174_340829	A/C
2216	wsnp_Ex_c17407_26107953	T/C
2218	wsnp_Ex_c17420_26123728	T/C
2219	wsnp_Ex_c17435_26144201	A/C
2221	wsnp_Ex_c17452_26163465	T/C
2222	wsnp_Ex_c17452_26163496	A/G
2224	wsnp_Ex_c17523_26244256	T/C
2230	wsnp_Ex_c17571_26295299	A/G
2231	wsnp_Ex_c17571_26296057	A/G
2232	wsnp_Ex_c17571_26296704	A/G
2234	wsnp_Ex_c17575_26300030	T/C
2235	wsnp_Ex_c17575_26301455	T/C
2236	wsnp_Ex_c17576_26303707	T/C
2237	wsnp_Ex_c1758_3326792	A/G
2238	wsnp_Ex_c176_347707	A/C
2240	wsnp_Ex_c1763_3334449	A/G
2241	wsnp_Ex_c17637_26370812	A/G
2242	wsnp_Ex_c17648_26385414	T/C
2243	wsnp_Ex_c17650_26387826	A/C
2244	wsnp_Ex_c17667_26408733	T/C
2246	wsnp_Ex_c17670_26411021	T/C
2248	wsnp_Ex_c17684_26426785	A/G
2249	wsnp_Ex_c17692_26437459	A/C
2250	wsnp_Ex_c17693_26438399	T/C
2253	wsnp_Ex_c17700_26446810	A/G
2254	wsnp_Ex_c17707_26454940	A/G
2255	wsnp_Ex_c17754_26503892	A/C
2257	wsnp_Ex_c17768_26519434	A/G
2261	wsnp_Ex_c17845_26604587	T/C
2262	wsnp_Ex_c17852_26612172	A/G
2263	wsnp_Ex_c17859_26621184	A/G
2264	wsnp_Ex_c17859_26621688	T/C
2265	wsnp_Ex_c17859_26621754	T/C
2266	wsnp_Ex_c17859_26621898	A/G
2267	wsnp_Ex_c17882_26646153	A/G
2270	wsnp_Ex_c17899_26666328	T/C
2271	wsnp_Ex_c1790_3378220	A/G
2272	wsnp_Ex_c1790_3378771	T/G
2273	wsnp_Ex_c17914_26681837	T/C
2275	wsnp_Ex_c1792_3381544	T/C
2276	wsnp_Ex_c17928_26697183	T/G
2279	wsnp_Ex_c17990_26770800	A/G
2282	wsnp_Ex_c18107_26909127	T/C
2285	wsnp_Ex_c18160_26967211	A/G
2286	wsnp_Ex_c18160_26967403	T/C
2289	wsnp_Ex_c18196_27006489	A/G
2290	wsnp_Ex_c18219_27029820	A/G
2291	wsnp_Ex_c18223_27035083	A/G
2292	wsnp_Ex_c18229_27041048	A/G
2293	wsnp_Ex_c18250_27065775	T/G
2294	wsnp_Ex_c18261_27078080	A/G
2295	wsnp_Ex_c1827_3442984	T/C
2296	wsnp_Ex_c18271_27089779	T/C
2298	wsnp_Ex_c18318_27140346	T/C
2300	wsnp_Ex_c18331_27155125	T/C
2301	wsnp_Ex_c18352_27178687	A/C
2302	wsnp_Ex_c18352_27178789	A/G
2305	wsnp_Ex_c18372_27196625	A/G
2306	wsnp_Ex_c1838_3461594	A/G
2307	wsnp_Ex_c18382_27210656	T/C
2308	wsnp_Ex_c18384_27213023	T/G
2310	wsnp_Ex_c18413_27247064	T/C
2311	wsnp_Ex_c18413_27247408	T/C
2312	wsnp_Ex_c18418_27251563	T/C
2315	wsnp_Ex_c18462_27305612	A/G
2316	wsnp_Ex_c1848_3482919	A/G
2317	wsnp_Ex_c18499_27344859	A/G
2318	wsnp_Ex_c18503_27349536	T/C
2319	wsnp_Ex_c18511_27359312	A/G
2320	wsnp_Ex_c18519_27369737	T/C
2322	wsnp_Ex_c1857_3498746	T/C
2324	wsnp_Ex_c18596_27457344	A/G
2325	wsnp_Ex_c1861_3506202	T/C
2326	wsnp_Ex_c1861_3506449	T/C
2328	wsnp_Ex_c18616_27481826	T/C
2329	wsnp_Ex_c18624_27492167	A/G
2330	wsnp_Ex_c18632_27501724	T/C
2332	wsnp_Ex_c18637_27508578	A/G
2333	wsnp_Ex_c18639_27511306	T/C
2334	wsnp_Ex_c1865_3515470	A/G
2335	wsnp_Ex_c18654_27528399	T/C
2336	wsnp_Ex_c18654_27528615	T/C
2337	wsnp_Ex_c18662_27538313	T/C
2339	wsnp_Ex_c18664_27540810	A/G
2340	wsnp_Ex_c18665_27541568	A/G
2344	wsnp_Ex_c1873_3531947	T/C
2345	wsnp_Ex_c18733_27607958	T/C
2346	wsnp_Ex_c18744_27620403	T/C
2347	wsnp_Ex_c18744_27620431	T/C
2348	wsnp_Ex_c18747_27625264	A/G
2349	wsnp_Ex_c18750_27627600	A/C
2353	wsnp_Ex_c18800_27681277	T/G
2354	wsnp_Ex_c18805_27686000	T/C
2355	wsnp_Ex_c18808_27689399	A/G
2359	wsnp_Ex_c18883_27772081	A/G
2360	wsnp_Ex_c18915_27811736	A/G
2363	wsnp_Ex_c18941_27840714	T/C
2364	wsnp_Ex_c18941_27840933	T/C
2365	wsnp_Ex_c18941_27841286	A/G
2366	wsnp_Ex_c18965_27868480	A/G
2367	wsnp_Ex_c18965_27868923	A/G
2370	wsnp_Ex_c19003_27913936	T/C
2371	wsnp_Ex_c19005_27918129	A/C
2372	wsnp_Ex_c1903_3592518	T/C
2373	wsnp_Ex_c19041_27955460	A/G
2374	wsnp_Ex_c19057_27975510	A/G
2375	wsnp_Ex_c19082_27999258	A/G
2378	wsnp_Ex_c19134_28056012	T/C
2381	wsnp_Ex_c19198_28115812	A/G
2383	wsnp_Ex_c19207_28125072	T/C
2384	wsnp_Ex_c19207_28125389	T/C
2385	wsnp_Ex_c19214_28132186	T/G
2388	wsnp_Ex_c1925_3632756	T/G
2389	wsnp_Ex_c19259_28185910	A/G
2392	wsnp_Ex_c19262_28188808	A/G
2393	wsnp_Ex_c19277_28209074	T/C
2394	wsnp_Ex_c19294_28225846	A/G
2395	wsnp_Ex_c193_379727	A/C
2396	wsnp_Ex_c19309_28242774	A/C
2397	wsnp_Ex_c19309_28243712	T/C
2398	wsnp_Ex_c19319_28253742	A/G
2399	wsnp_Ex_c1934_3648048	A/G
2400	wsnp_Ex_c1934_3648624	A/G
2401	wsnp_Ex_c19344_28279854	A/G
2402	wsnp_Ex_c1935_3649406	A/C
2403	wsnp_Ex_c1935_3650303	T/C
2404	wsnp_Ex_c19353_28290393	A/C
2406	wsnp_Ex_c19364_28303089	T/C
2407	wsnp_Ex_c19371_28311667	T/G
2408	wsnp_Ex_c19372_28312715	T/C
2409	wsnp_Ex_c19372_28313727	T/C
2410	wsnp_Ex_c1938_3656802	T/C
2412	wsnp_Ex_c1943_3663067	A/G
2414	wsnp_Ex_c1944_3663988	T/C
2416	wsnp_Ex_c19454_28409258	A/C
2417	wsnp_Ex_c19467_28422579	A/G
2418	wsnp_Ex_c19467_28423197	A/G
2419	wsnp_Ex_c19467_28423331	A/G
2420	wsnp_Ex_c19467_28423946	A/G
2421	wsnp_Ex_c19476_28434084	A/G
2423	wsnp_Ex_c19516_28480622	A/G
2425	wsnp_Ex_c19516_28481857	A/G
2426	wsnp_Ex_c19516_28482852	A/G
2427	wsnp_Ex_c19516_28483050	T/C
2429	wsnp_Ex_c19519_28487099	T/C
2431	wsnp_Ex_c19525_28494827	A/G
2432	wsnp_Ex_c19542_28513205	T/C
2433	wsnp_Ex_c19556_28530231	T/C
2434	wsnp_Ex_c19556_28530243	T/C
2435	wsnp_Ex_c19556_28530858	T/C
2436	wsnp_Ex_c19582_28564567	A/G
2437	wsnp_Ex_c19582_28564743	A/G
2438	wsnp_Ex_c1959_3692097	A/G
2439	wsnp_Ex_c19602_28584250	A/G
2440	wsnp_Ex_c1962_3696265	T/C
2441	wsnp_Ex_c1962_3696626	A/G
2442	wsnp_Ex_c1962_3697351	A/C
2443	wsnp_Ex_c1962_3697716	A/G
2444	wsnp_Ex_c19622_28607997	T/C
2445	wsnp_Ex_c19647_28632659	A/C
2446	wsnp_Ex_c19647_28632858	T/C
2447	wsnp_Ex_c19647_28632894	A/G
2450	wsnp_Ex_c1970_3707739	T/C
2451	wsnp_Ex_c19707_28702378	T/C
2452	wsnp_Ex_c19717_28713417	T/C
2453	wsnp_Ex_c19724_28720939	A/G
2454	wsnp_Ex_c19724_28721128	A/G
2455	wsnp_Ex_c19724_28721580	T/C
2456	wsnp_Ex_c19730_28728245	A/G
2457	wsnp_Ex_c19770_28768859	T/C
2458	wsnp_Ex_c19770_28769193	T/C
2460	wsnp_Ex_c19773_28772235	T/C
2462	wsnp_Ex_c19778_28779907	A/G
2463	wsnp_Ex_c1981_3728899	A/G
2464	wsnp_Ex_c19819_28826877	T/C
2465	wsnp_Ex_c19819_28827344	T/C
2467	wsnp_Ex_c19820_28829623	T/C
2471	wsnp_Ex_c19844_28855797	T/C
2472	wsnp_Ex_c19873_28889591	T/G
2475	wsnp_Ex_c1988_3741706	T/C
2477	wsnp_Ex_c1988_3742145	T/C
2479	wsnp_Ex_c1988_3742291	A/G
2480	wsnp_Ex_c19892_28910730	A/G
2482	wsnp_Ex_c1996_3754394	T/C
2484	wsnp_Ex_c1997_3755945	A/C
2485	wsnp_Ex_c1997_3756118	T/C
2487	wsnp_Ex_c1997_3757177	T/C
2488	wsnp_Ex_c1997_3757415	T/C
2489	wsnp_Ex_c1997_3757496	T/C
2490	wsnp_Ex_c1997_3757508	A/G
2491	wsnp_Ex_c1997_3757721	A/G
2492	wsnp_Ex_c19982_29009504	A/G
2493	wsnp_Ex_c19993_29024127	T/G
2494	wsnp_Ex_c19994_29025586	T/C
2495	wsnp_Ex_c20_42503	T/C
2498	wsnp_Ex_c20011_29041563	T/C
2499	wsnp_Ex_c20019_29051938	A/G
2500	wsnp_Ex_c20019_29052512	A/G
2501	wsnp_Ex_c2002_3768258	A/G
2502	wsnp_Ex_c20029_29064315	T/C
2503	wsnp_Ex_c20032_29065889	T/G
2504	wsnp_Ex_c2004_3770146	A/G
2506	wsnp_Ex_c20062_29096408	T/C
2507	wsnp_Ex_c20062_29096454	A/G
2509	wsnp_Ex_c20155_29202599	T/C
2510	wsnp_Ex_c20168_29214721	A/G
2511	wsnp_Ex_c20169_29215219	A/C
2512	wsnp_Ex_c20169_29215401	T/G
2513	wsnp_Ex_c2017_3787478	A/G
2517	wsnp_Ex_c2025_3799847	T/G
2518	wsnp_Ex_c20250_29303152	T/G
2519	wsnp_Ex_c20273_29326769	T/C
2520	wsnp_Ex_c2030_3807284	T/C
2521	wsnp_Ex_c20320_29383285	T/C
2522	wsnp_Ex_c20320_29383710	A/C
2523	wsnp_Ex_c20320_29383733	T/C
2524	wsnp_Ex_c20320_29384395	A/G
2525	wsnp_Ex_c20323_29388970	T/G
2526	wsnp_Ex_c2033_3814035	T/C
2527	wsnp_Ex_c20352_29416468	A/G
2529	wsnp_Ex_c20353_29417449	A/G
2530	wsnp_Ex_c20367_29431681	A/G
2531	wsnp_Ex_c20370_29434410	A/G
2532	wsnp_Ex_c20377_29442562	A/G
2533	wsnp_Ex_c20386_29451037	T/C
2535	wsnp_Ex_c2043_3829362	A/C
2536	wsnp_Ex_c20440_29511162	A/G
2537	wsnp_Ex_c20445_29515644	T/C
2538	wsnp_Ex_c20457_29526260	A/G
2539	wsnp_Ex_c20457_29526403	T/C
2540	wsnp_Ex_c20489_29564938	T/C
2541	wsnp_Ex_c20495_29571203	T/G
2543	wsnp_Ex_c20529_29608872	T/C
2544	wsnp_Ex_c20529_29609310	A/C
2545	wsnp_Ex_c2054_3852564	T/C
2548	wsnp_Ex_c20611_29693561	A/G
2550	wsnp_Ex_c20652_29734133	T/G
2553	wsnp_Ex_c20716_29802313	A/G
2554	wsnp_Ex_c2077_3894016	A/G
2555	wsnp_Ex_c20771_29858497	T/C
2556	wsnp_Ex_c20786_29874875	A/C
2557	wsnp_Ex_c20786_29875033	T/C
2559	wsnp_Ex_c2097_3932976	T/C
2560	wsnp_Ex_c20975_30093038	A/G
2561	wsnp_Ex_c20975_30093113	A/G
2563	wsnp_Ex_c20988_30107609	A/G
2564	wsnp_Ex_c20999_30122041	T/C
2565	wsnp_Ex_c210_411604	A/C
2566	wsnp_Ex_c2100_3937914	T/C
2567	wsnp_Ex_c21010_30133755	A/G
2569	wsnp_Ex_c21068_30195276	A/G
2570	wsnp_Ex_c21087_30214456	A/C
2571	wsnp_Ex_c21092_30220342	A/G
2572	wsnp_Ex_c21092_30220702	A/G
2573	wsnp_Ex_c21094_30222280	T/G
2576	wsnp_Ex_c21108_30237509	A/G
2578	wsnp_Ex_c2111_3963339	A/G
2579	wsnp_Ex_c21129_30255932	A/G
2580	wsnp_Ex_c21129_30256617	A/G
2581	wsnp_Ex_c21165_30292765	A/G
2582	wsnp_Ex_c21165_30292808	T/C
2584	wsnp_Ex_c21193_30320134	T/C
2585	wsnp_Ex_c21197_30325539	A/G
2588	wsnp_Ex_c21198_30327016	A/G
2591	wsnp_Ex_c21217_30347572	A/G
2592	wsnp_Ex_c2123_3988735	A/G
2593	wsnp_Ex_c2128_3998228	A/C
2595	wsnp_Ex_c21293_30421496	T/C
2596	wsnp_Ex_c2132_4004831	A/G
2597	wsnp_Ex_c2132_4006417	T/C
2598	wsnp_Ex_c21336_30465618	T/C
2601	wsnp_Ex_c2137_4014287	A/C
2603	wsnp_Ex_c21374_30504135	T/C
2604	wsnp_Ex_c2138_4015101	A/G
2605	wsnp_Ex_c2138_4015881	A/G
2606	wsnp_Ex_c21383_30513824	A/G
2607	wsnp_Ex_c21386_30518206	A/G
2608	wsnp_Ex_c21397_30530962	A/G
2609	wsnp_Ex_c214_421541	T/C
2610	wsnp_Ex_c214_422365	A/G
2612	wsnp_Ex_c21409_30544027	A/G
2613	wsnp_Ex_c21418_30554998	A/G
2614	wsnp_Ex_c21423_30560807	T/C
2615	wsnp_Ex_c21450_30588044	A/G
2617	wsnp_Ex_c2148_4035900	T/G
2619	wsnp_Ex_c21491_30636749	T/C
2620	wsnp_Ex_c21491_30637789	A/G
2621	wsnp_Ex_c21494_30640657	A/G
2622	wsnp_Ex_c21499_30644485	T/C
2624	wsnp_Ex_c2153_4043746	T/C
2625	wsnp_Ex_c21532_30680512	A/G
2626	wsnp_Ex_c21559_30710510	T/G
2627	wsnp_Ex_c21589_30740889	A/G
2629	wsnp_Ex_c21592_30743513	A/G
2630	wsnp_Ex_c21592_30743815	A/G
2631	wsnp_Ex_c21593_30744815	T/C
2634	wsnp_Ex_c21625_30775155	T/C
2638	wsnp_Ex_c21688_30845899	T/C
2639	wsnp_Ex_c21688_30847181	T/C
2640	wsnp_Ex_c21709_30869795	T/C
2641	wsnp_Ex_c2171_4072774	T/C
2642	wsnp_Ex_c2171_4072995	T/G
2643	wsnp_Ex_c2171_4073472	A/G
2645	wsnp_Ex_c2171_4073721	T/C
2646	wsnp_Ex_c2171_4074003	A/G
2649	wsnp_Ex_c21733_30892583	A/G
2650	wsnp_Ex_c21773_30934348	T/C
2651	wsnp_Ex_c2178_4086161	A/G
2653	wsnp_Ex_c21783_30945248	A/G
2654	wsnp_Ex_c21786_30948397	A/G
2655	wsnp_Ex_c2181_4089639	A/G
2656	wsnp_Ex_c2181_4089788	T/C
2659	wsnp_Ex_c21875_31045200	T/C
2660	wsnp_Ex_c2192_4108709	A/G
2661	wsnp_Ex_c21924_31095740	T/C
2662	wsnp_Ex_c21930_31102213	T/C
2663	wsnp_Ex_c21930_31102685	T/C
2664	wsnp_Ex_c21950_31124594	A/G
2665	wsnp_Ex_c21991_31162645	A/G
2666	wsnp_Ex_c220_432519	T/C
2667	wsnp_Ex_c22006_31180883	T/C
2668	wsnp_Ex_c22006_31181239	T/C
2669	wsnp_Ex_c2201_4125015	A/G
2672	wsnp_Ex_c22016_31191407	T/C
2673	wsnp_Ex_c22018_31192778	T/G
2674	wsnp_Ex_c22018_31193171	T/C
2676	wsnp_Ex_c2203_4129271	T/C
2677	wsnp_Ex_c2203_4129457	T/C
2679	wsnp_Ex_c22040_31218280	A/G
2680	wsnp_Ex_c22040_31218342	T/C
2681	wsnp_Ex_c2207_4135530	A/G
2683	wsnp_Ex_c22078_31257869	A/G
2685	wsnp_Ex_c22089_31269531	A/G
2687	wsnp_Ex_c22089_31270755	A/G
2688	wsnp_Ex_c22089_31270950	A/G
2689	wsnp_Ex_c22106_31289877	A/G
2690	wsnp_Ex_c22149_31337068	A/G
2693	wsnp_Ex_c2219_4159221	T/C
2694	wsnp_Ex_c222_436432	A/G
2695	wsnp_Ex_c222_436779	A/G
2696	wsnp_Ex_c22202_31392780	T/C
2697	wsnp_Ex_c2224_4171319	T/C
2698	wsnp_Ex_c2224_4171424	T/C
2699	wsnp_Ex_c22242_31433907	A/C
2700	wsnp_Ex_c22263_31454072	A/G
2703	wsnp_Ex_c22284_31478675	T/C
2705	wsnp_Ex_c2236_4189774	T/C
2707	wsnp_Ex_c22364_31560642	A/C
2709	wsnp_Ex_c22377_31571527	A/C
2712	wsnp_Ex_c22401_31592784	T/C
2713	wsnp_Ex_c22422_31615172	A/C
2714	wsnp_Ex_c22423_31615798	A/C
2715	wsnp_Ex_c2243_4201831	A/G
2716	wsnp_Ex_c22435_31629303	A/G
2717	wsnp_Ex_c22439_31632880	T/C
2720	wsnp_Ex_c2250_4216275	A/G
2721	wsnp_Ex_c2250_4216508	A/G
2722	wsnp_Ex_c2251_4218338	A/G
2724	wsnp_Ex_c22547_31738007	T/C
2725	wsnp_Ex_c22547_31738408	T/C
2727	wsnp_Ex_c2258_4232538	T/C
2728	wsnp_Ex_c22630_31827919	T/G
2729	wsnp_Ex_c2264_4243233	A/C
2730	wsnp_Ex_c22645_31845530	T/C
2731	wsnp_Ex_c22645_31845564	A/G
2732	wsnp_Ex_c22648_31848819	T/C
2733	wsnp_Ex_c22651_31851893	T/C
2734	wsnp_Ex_c2266_4247520	A/G
2735	wsnp_Ex_c2268_4251636	A/G
2737	wsnp_Ex_c22683_31887736	A/G
2738	wsnp_Ex_c22683_31887799	T/C
2739	wsnp_Ex_c22693_31898036	A/G
2742	wsnp_Ex_c22726_31932096	T/C
2743	wsnp_Ex_c22727_31934296	T/C
2744	wsnp_Ex_c2273_4259708	T/C
2745	wsnp_Ex_c22740_31947788	T/C
2747	wsnp_Ex_c22753_31958639	T/C
2748	wsnp_Ex_c22766_31972202	A/C
2750	wsnp_Ex_c22766_31972755	A/G
2751	wsnp_Ex_c22766_31972812	T/C
2752	wsnp_Ex_c2277_4267788	T/C
2753	wsnp_Ex_c2278_4270123	T/C
2754	wsnp_Ex_c22785_31991697	T/C
2755	wsnp_Ex_c22785_31991891	A/G
2758	wsnp_Ex_c22862_32074455	A/G
2760	wsnp_Ex_c22875_32089292	T/C
2761	wsnp_Ex_c2288_4293430	A/G
2762	wsnp_Ex_c22881_32098459	A/G
2763	wsnp_Ex_c22888_32105519	A/G
2764	wsnp_Ex_c22913_32130617	A/G
2766	wsnp_Ex_c22946_32163010	T/C
2767	wsnp_Ex_c22955_32173776	T/G
2768	wsnp_Ex_c22963_32183009	A/G
2770	wsnp_Ex_c22967_32186741	A/C
2771	wsnp_Ex_c22984_32207214	A/G
2772	wsnp_Ex_c23001_32223579	A/G
2773	wsnp_Ex_c23010_32232119	A/G
2774	wsnp_Ex_c23056_32280827	T/C
2775	wsnp_Ex_c23102_32328851	A/G
2776	wsnp_Ex_c23102_32328852	T/C
2777	wsnp_Ex_c2311_4327441	A/G
2780	wsnp_Ex_c23122_32350412	T/C
2781	wsnp_Ex_c23130_32358433	A/G
2782	wsnp_Ex_c2314_4333242	T/C
2783	wsnp_Ex_c23143_32376622	T/G
2786	wsnp_Ex_c23156_32391014	T/G
2790	wsnp_Ex_c23235_32471767	A/G
2791	wsnp_Ex_c23238_32474842	T/C
2792	wsnp_Ex_c23239_32477458	T/C
2793	wsnp_Ex_c23248_32488191	A/G
2794	wsnp_Ex_c23248_32488251	T/C
2795	wsnp_Ex_c2325_4355706	A/G
2798	wsnp_Ex_c2326_4357308	A/C
2800	wsnp_Ex_c2330_4366134	A/G
2802	wsnp_Ex_c2332_4371926	A/G
2803	wsnp_Ex_c23358_32602315	T/C
2804	wsnp_Ex_c23358_32602488	T/C
2805	wsnp_Ex_c23362_32606998	A/G
2807	wsnp_Ex_c2337_4379619	A/G
2808	wsnp_Ex_c23383_32628864	A/G
2809	wsnp_Ex_c23412_32653501	T/C
2811	wsnp_Ex_c23474_32717535	T/C
2812	wsnp_Ex_c2350_4403690	A/G
2813	wsnp_Ex_c23503_32742849	T/C
2814	wsnp_Ex_c23509_32746806	T/C
2815	wsnp_Ex_c23509_32746909	T/G
2817	wsnp_Ex_c2357_4417439	T/C
2819	wsnp_Ex_c23598_32827681	A/G
2820	wsnp_Ex_c2360_4422599	T/C
2821	wsnp_Ex_c23618_32855041	T/C
2823	wsnp_Ex_c23638_32875196	A/G
2824	wsnp_Ex_c2365_4431185	A/G
2827	wsnp_Ex_c23661_32900048	A/G
2828	wsnp_Ex_c23689_32927141	T/C
2829	wsnp_Ex_c2370_4443573	A/G
2830	wsnp_Ex_c23716_32952372	A/G
2831	wsnp_Ex_c23720_32957892	A/G
2832	wsnp_Ex_c23755_32994701	A/G
2833	wsnp_Ex_c2376_4454515	A/G
2834	wsnp_Ex_c2376_4454741	T/G
2835	wsnp_Ex_c23768_33006588	A/G
2836	wsnp_Ex_c23787_33024604	T/G
2837	wsnp_Ex_c23795_33033010	A/G
2838	wsnp_Ex_c23795_33033150	T/C
2839	wsnp_Ex_c23795_33033959	T/C
2840	wsnp_Ex_c23795_33034037	A/G
2841	wsnp_Ex_c238_460841	A/C
2842	wsnp_Ex_c2381_4463608	A/G
2843	wsnp_Ex_c2382_4464517	T/C
2844	wsnp_Ex_c2382_4465878	T/C
2845	wsnp_Ex_c23850_33089300	T/C
2846	wsnp_Ex_c2388_4476302	T/G
2848	wsnp_Ex_c2389_4477552	T/C
2850	wsnp_Ex_c2389_4477880	T/C
2851	wsnp_Ex_c2389_4478238	A/C
2855	wsnp_Ex_c23901_33145067	T/C
2856	wsnp_Ex_c23968_33209660	A/G
2857	wsnp_Ex_c23968_33209733	A/G
2858	wsnp_Ex_c23968_33210208	T/C
2859	wsnp_Ex_c23968_33210344	T/C
2861	wsnp_Ex_c23992_33235984	A/G
2862	wsnp_Ex_c2400_4498931	A/G
2863	wsnp_Ex_c2401_4500297	A/G
2864	wsnp_Ex_c2403_4502745	T/C
2865	wsnp_Ex_c24031_33277293	A/G
2868	wsnp_Ex_c24053_33299143	A/G
2871	wsnp_Ex_c24117_33363865	A/C
2872	wsnp_Ex_c24135_33382318	A/G
2873	wsnp_Ex_c24135_33382521	T/C
2874	wsnp_Ex_c24135_33382700	T/G
2875	wsnp_Ex_c24135_33382813	T/C
2878	wsnp_Ex_c24145_33394644	T/C
2881	wsnp_Ex_c24176_33424905	T/C
2882	wsnp_Ex_c24179_33428275	T/C
2883	wsnp_Ex_c24215_33462239	A/G
2885	wsnp_Ex_c24273_33514325	T/C
2886	wsnp_Ex_c24293_33532428	A/G
2887	wsnp_Ex_c2430_4546479	A/G
2888	wsnp_Ex_c24301_33540742	T/C
2890	wsnp_Ex_c24318_33562395	A/G
2892	wsnp_Ex_c2433_4556063	T/G
2893	wsnp_Ex_c24376_33618864	A/G
2894	wsnp_Ex_c24376_33619527	T/G
2895	wsnp_Ex_c24379_33621872	A/G
2896	wsnp_Ex_c24400_33645206	T/C
2897	wsnp_Ex_c2441_4568016	A/G
2898	wsnp_Ex_c24432_33676448	T/C
2899	wsnp_Ex_c24435_33679405	A/G
2900	wsnp_Ex_c24443_33687802	A/G
2901	wsnp_Ex_c24443_33688235	T/C
2903	wsnp_Ex_c2445_4573233	T/G
2904	wsnp_Ex_c24474_33721784	A/G
2905	wsnp_Ex_c24486_33732900	T/C
2907	wsnp_Ex_c24523_33770410	T/C
2910	wsnp_Ex_c24577_33826666	T/C
2911	wsnp_Ex_c24586_33834958	T/G
2913	wsnp_Ex_c2459_4591075	T/C
2915	wsnp_Ex_c2459_4591587	T/C
2916	wsnp_Ex_c2459_4591695	A/G
2917	wsnp_Ex_c24594_33843836	T/C
2919	wsnp_Ex_c24659_33912464	T/C
2921	wsnp_Ex_c24686_33941368	A/G
2922	wsnp_Ex_c24686_33942264	A/G
2923	wsnp_Ex_c24700_33953160	T/C
[truncated: 3,759 more rows]

## Sheet: 5156 SNP
Supplementary Table S1_Continued. 5156 SNP markers with just one chromosome locus detected in this study.
*All information of SNP markers is from Cavanagh et al. 2013
Index*	Marker	Consensus Order	Pos	Chr	alleles	ScaledPos
1	wsnp_AJ612027A_Ta_2_1	4387	82.82	5A	A/G	66.2298
2	wsnp_AJ612027A_Ta_2_5	4388	82.82	5A	T/G	66.2298
4	wsnp_be352570B_Ta_2_1	7168	71.32	7B	T/C	43.8437
5	wsnp_be352570B_Ta_2_2	7172	73.61	7B	T/C	45.2514
6	wsnp_BE398417B_Ta_2_1	7254	94.78	7B	T/C	58.2656
8	wsnp_BE398523A_Ta_2_1	3844	164.6	4A	A/C	144.107
10	wsnp_BE399688B_Ta_2_1	1843	161.48	2B	A/C	110.847
11	wsnp_BE399936A_Ta_2_1	1409	142.79	2A	A/G	85.521
14	wsnp_BE399966A_Ta_2_3	4748	241.39	5A	A/G	193.036
15	wsnp_BE399980B_Ta_2_1	674	46.5	1B	A/G	29.821
19	wsnp_BE403154A_Ta_2_1	5839	167.67	6A	A/C	141.638
22	wsnp_BE403214B_Ta_2_1	4824	29.08	5B	A/G	21.1053
23	wsnp_BE403214B_Ta_2_2	4825	29.08	5B	A/G	21.1053
24	wsnp_BE403322A_Ta_1_1	458	184.67	1A	A/C	120.285
25	wsnp_BE403322A_Ta_1_2	459	184.67	1A	A/C	120.285
26	wsnp_BE403352A_Ta_2_1	1415	146.81	2A	A/C	87.9287
27	wsnp_BE403378B_Ta_2_1	4228	146.77	4B	A/G	116.408
28	wsnp_BE403421A_Ta_2_1	5652	106.39	6A	T/C	89.8724
31	wsnp_BE403506B_Ta_1_2	2068	217.58	2B	A/C	149.356
32	wsnp_BE403597A_Ta_2_1	1478	194.22	2A	A/G	116.324
33	wsnp_BE403597A_Ta_2_2	1477	194.22	2A	A/G	116.324
34	wsnp_BE403597B_Ta_1_1	1916	170.15	2B	T/C	116.798
36	wsnp_BE403622B_Ta_1_1	7229	90.23	7B	A/G	55.4685
40	wsnp_BE403900A_Ta_2_1	4005	196.31	4A	T/C	171.869
42	wsnp_BE403956A_Ta_2_3	252	108.54	1A	T/C	70.6979
43	wsnp_BE403956B_Ta_2_1	733	59.49	1B	A/G	38.1516
45	wsnp_BE404339B_Ta_2_2	7319	142.49	7B	A/G	87.5951
46	wsnp_BE404341A_Ta_2_3	4392	83.37	5A	A/G	66.6696
49	wsnp_BE404378A_Ta_2_1	3760	152.24	4A	T/C	133.286
50	wsnp_BE404601B_Ta_2_1	1877	163.67	2B	T/G	112.35
52	wsnp_BE404947B_Ta_2_12	6016	35.95	6B	T/C	22.5477
53	wsnp_BE404977A_Ta_1_1	3766	153.11	4A	T/C	134.048
54	wsnp_BE405275A_Ta_1_1	4034	219.72	4A	A/C	192.365
56	wsnp_BE405483A_Ta_1_1	6824	126.13	7A	T/C	82.3403
57	wsnp_BE405518D_Ta_2_3	1099	51.46	1D	A/G	48.6271
58	wsnp_BE405519B_Ta_1_1	4095	75.33	4B	T/C	59.7469
61	wsnp_BE405749B_Ta_2_1	609	14.9	1B	A/G	9.55554
66	wsnp_BE405849A_Ta_1_1	4481	140.34	5A	T/C	112.228
67	wsnp_BE406148B_Ta_1_1	7304	129.22	7B	A/C	79.4375
68	wsnp_BE406277B_Ta_1_2	2201	237.22	2B	T/C	162.838
69	wsnp_BE406351A_Ta_2_1	1476	194.22	2A	T/G	116.324
71	wsnp_BE406351A_Ta_2_3	1479	194.32	2A	T/C	116.384
73	wsnp_BE406587A_Ta_2_1	2795	133.83	3A	A/G	81.444
75	wsnp_BE422566B_Ta_1_1	4083	54.59	4B	A/C	43.2973
76	wsnp_BE422566B_Ta_1_2	4084	54.59	4B	T/C	43.2973
77	wsnp_BE423182B_Ta_2_1	2210	238.01	2B	A/G	163.38
78	wsnp_BE423455A_Ta_1_2	3977	185.73	4A	T/C	162.607
79	wsnp_BE423455A_Ta_1_3	3978	185.73	4A	A/G	162.607
80	wsnp_BE424100D_Ta_1_1	1110	59.3	1D	T/C	56.0355
81	wsnp_BE424246B_Ta_2_2	3424	207.73	3B	A/C	123.286
83	wsnp_BE424826B_Ta_1_1	7180	76.13	7B	A/C	46.8006
86	wsnp_BE425301B_Ta_2_1	4115	82.99	4B	A/G	65.8223
87	wsnp_BE426080A_Ta_2_1	4649	189.16	5A	A/G	151.268
90	wsnp_BE426222A_Ta_2_1	2690	96.01	3A	T/G	58.4282
91	wsnp_BE426222B_Ta_2_1	3189	122.21	3B	A/G	72.5309
94	wsnp_BE426418A_Ta_2_1	2998	255.14	3A	T/C	155.269
95	wsnp_BE426418A_Ta_2_2	2999	255.14	3A	T/C	155.269
96	wsnp_BE426620D_Ta_2_2	2543	146.46	2D	T/C	175.642
97	wsnp_be426692B_Ta_1_2	7181	76.13	7B	A/C	46.8006
99	wsnp_BE442582B_Ta_1_3	4190	100.86	4B	T/G	79.9956
101	wsnp_BE442666A_Ta_2_1	3761	152.24	4A	T/C	133.286
102	wsnp_BE442666B_Ta_2_1	4074	45.97	4B	A/G	36.4604
104	wsnp_BE442676A_Ta_2_1	4550	156.53	5A	T/G	125.174
106	wsnp_BE442716B_Ta_2_1	736	59.49	1B	T/G	38.1516
107	wsnp_BE442716B_Ta_2_2	735	59.49	1B	T/C	38.1516
109	wsnp_BE442776A_Ta_2_1	3919	175.27	4A	T/C	153.449
110	wsnp_BE442776A_Ta_2_2	3911	174.26	4A	A/C	152.565
112	wsnp_BE442869A_Ta_2_1	3876	170.76	4A	T/C	149.5
113	wsnp_BE442869B_Ta_1_1	4096	75.33	4B	A/G	59.7469
114	wsnp_BE442892A_Ta_2_2	4574	172.33	5A	A/G	137.809
115	wsnp_BE442961A_Ta_2_1	3912	174.26	4A	T/G	152.565
116	wsnp_BE443010B_Ta_2_1	7258	99.85	7B	T/C	61.3824
117	wsnp_BE443010B_Ta_2_2	7259	99.85	7B	A/G	61.3824
118	wsnp_BE443044D_Ta_1_1	7451	0	7D2	A/G	0
121	wsnp_BE443187A_Ta_2_2	4560	160.47	5A	T/G	128.325
122	wsnp_BE443187A_Ta_2_3	4561	160.47	5A	T/C	128.325
123	wsnp_BE443187B_Ta_2_1	5128	200.59	5B	A/C	145.582
125	wsnp_BE443288B_Ta_2_1	3450	213.33	3B	A/C	126.61
126	wsnp_BE443291A_Ta_2_1	3850	164.6	4A	T/C	144.107
127	wsnp_be443312A_Ta_2_1	6837	132	7A	A/G	86.1723
128	wsnp_BE443332B_Ta_2_2	801	78.71	1B	T/C	50.4776
129	wsnp_BE443396B_Ta_1_1	7231	90.23	7B	A/G	55.4685
131	wsnp_BE443531B_Ta_1_1	677	47.51	1B	T/C	30.4687
132	wsnp_BE443568A_Ta_2_1	2710	102.69	3A	T/C	62.4934
133	wsnp_BE443568A_Ta_2_2	2816	136.29	3A	T/C	82.9411
135	wsnp_BE443588A_Ta_2_1	444	179.63	1A	T/G	117.003
136	wsnp_BE443588A_Ta_2_2	445	179.63	1A	T/G	117.003
139	wsnp_be443797B_Ta_2_1	741	59.49	1B	T/C	38.1516
140	wsnp_BE443930B_Ta_2_1	774	72.62	1B	A/G	46.572
141	wsnp_BE443930B_Ta_2_2	796	76.93	1B	T/C	49.3361
142	wsnp_BE443973A_Ta_2_1	4006	196.31	4A	A/G	171.869
143	wsnp_BE443995B_Ta_2_2	2735	115.15	3A	A/G	70.0761
144	wsnp_BE444144D_Ta_1_1	2478	84.56	2D	A/G	101.409
145	wsnp_BE444305A_Td_2_1	441	175.8	1A	T/C	114.508
147	wsnp_BE444359A_Ta_2_1	443	178.05	1A	T/G	115.973
149	wsnp_BE444579B_Ta_2_1	3532	299.93	3B	A/G	178.007
153	wsnp_BE444579D_Ta_2_3	3607	16.66	3D3	A/G	16.9787
154	wsnp_BE444644A_Ta_2_1	4591	175.91	5A	A/G	140.672
155	wsnp_BE444644A_Ta_2_2	4616	183.02	5A	A/C	146.358
156	wsnp_BE444720A_Ta_2_1	4652	190.26	5A	A/G	152.148
157	wsnp_BE444811A_Ta_2_1	4007	196.31	4A	A/G	171.869
160	wsnp_BE444858A_Ta_2_1	4008	196.31	4A	T/C	171.869
161	wsnp_BE444858D_Ta_1_1	4256	18.44	4D	T/C	18.9426
162	wsnp_BE445113A_Ta_2_1	365	137.74	1A	T/C	89.7174
163	wsnp_BE445113A_Ta_2_2	364	137.4	1A	A/G	89.496
165	wsnp_BE445121D_Ta_2_2	1106	54.93	1D	T/C	51.906
167	wsnp_BE445201D_Ta_1_1	6565	156.58	6D2	A/C	73.1935
168	wsnp_BE445242B_Ta_2_1	1913	168.64	2B	T/C	115.762
169	wsnp_BE445278B_Ta_2_1	1943	183.97	2B	T/C	126.285
170	wsnp_BE445278B_Ta_2_3	1945	183.97	2B	T/C	126.285
171	wsnp_BE445348B_Ta_2_1	3320	152.06	3B	T/G	90.2466
172	wsnp_BE445427A_Ta_2_1	3922	175.77	4A	T/C	153.887
173	wsnp_BE445431A_Td_2_1	1547	291.13	2A	A/C	174.366
176	wsnp_BE445431D_Ta_2_1	2537	145.46	2D	A/G	174.443
177	wsnp_BE445496A_Ta_2_1	2701	98.15	3A	A/G	59.7305
179	wsnp_BE445506A_Ta_2_2	7068	272.97	7A	T/C	178.2
185	wsnp_BE445667B_Ta_1_1	6170	117.51	6B	T/G	73.7018
186	wsnp_BE446087B_Ta_2_1	3163	115.28	3B	T/C	68.418
188	wsnp_BE446240B_Ta_2_1	870	109.45	1B	A/G	70.1915
189	wsnp_BE446240B_Ta_2_3	802	79.05	1B	A/G	50.6957
192	wsnp_BE446344A_Ta_2_1	4009	196.31	4A	A/G	171.869
197	wsnp_BE446509B_Ta_2_6	4842	42.75	5B	T/C	31.0265
200	wsnp_be471201A_Ta_1_1	1518	267.41	2A	A/G	160.159
201	wsnp_be471201A_Ta_1_3	1918	171.15	2B	T/C	117.484
203	wsnp_BE471213D_Ta_2_1	6490	3.45	6D1	T/C	2.39467
204	wsnp_be471272A_Ta_2_1	6766	123.49	7A	T/C	80.6168
207	wsnp_BE488220B_Ta_1_1	2073	217.58	2B	A/G	149.356
208	wsnp_be488670A_Ta_2_1	6796	126.13	7A	A/G	82.3403
209	wsnp_BE488779D_Ta_1_2	2476	81.63	2D	A/G	97.8949
210	wsnp_BE489326B_Ta_2_1	3202	124.4	3B	T/C	73.8306
211	wsnp_BE489326B_Ta_2_2	3203	124.4	3B	A/G	73.8306
213	wsnp_BE489692B_Ta_2_2	758	70.26	1B	T/C	45.0585
214	wsnp_BE489894A_Ta_2_1	5875	216.91	6A	A/G	183.234
215	wsnp_BE489896A_Ta_2_1	5653	106.39	6A	T/C	89.8724
218	wsnp_BE490147A_Ta_2_1	5771	137.04	6A	A/G	115.764
219	wsnp_BE490147B_Ta_2_1	6358	154.94	6B	A/C	97.1777
220	wsnp_be490149B_Ta_1_1	7252	93.84	7B	A/G	57.6878
221	wsnp_BE490200B_Ta_2_1	6386	161.3	6B	A/G	101.167
224	wsnp_BE490226A_Ta_2_2	5759	135.49	6A	T/C	114.454
225	wsnp_BE490226B_Ta_1_2	6362	154.94	6B	T/G	97.1777
228	wsnp_BE490384A_Ta_2_7	1619	355.01	2A	T/C	212.626
229	wsnp_BE490384D_Ta_1_1	2523	141.7	2D	T/C	169.934
230	wsnp_BE490384D_Ta_1_2	2524	141.7	2D	A/G	169.934
232	wsnp_BE490599A_Ta_2_1	3851	164.6	4A	T/C	144.107
233	wsnp_BE490604A_Ta_2_1	5584	89.32	6A	T/C	75.4526
234	wsnp_BE490613A_Ta_2_1	2815	135.97	3A	T/C	82.7464
236	wsnp_BE490651A_Ta_2_2	2844	169.03	3A	T/C	102.865
239	wsnp_BE490744B_Ta_2_2	3316	150.65	3B	T/C	89.4098
243	wsnp_BE490763B_Ta_2_2	2205	237.22	2B	A/G	162.838
244	wsnp_BE490763B_Ta_2_3	2206	237.22	2B	T/C	162.838
245	wsnp_be493897D_Ta_1_1	7478	44.68	7D2	A/G	50.4535
246	wsnp_be494028A_Ta_2_1	6772	124.89	7A	T/G	81.5308
248	wsnp_BE494474A_Ta_2_1	2796	133.83	3A	A/G	81.444
249	wsnp_BE494474A_Ta_2_2	2800	133.83	3A	T/G	81.444
250	wsnp_BE494474A_Ta_2_3	2801	133.83	3A	T/G	81.444
251	wsnp_BE494474B_Ta_2_1	3275	143.44	3B	A/G	85.1307
252	wsnp_BE494474B_Ta_2_2	3276	143.44	3B	T/C	85.1307
254	wsnp_BE494527A_Ta_2_1	456	184.17	1A	T/C	119.96
255	wsnp_BE494527B_Ta_2_1	959	142.47	1B	T/C	91.3677
259	wsnp_BE495143A_Ta_2_1	5832	163.6	6A	A/G	138.2
260	wsnp_BE495143A_Ta_2_2	5833	163.6	6A	T/C	138.2
261	wsnp_BE495175A_Ta_1_1	2636	38.25	3A	T/C	23.2776
262	wsnp_BE495277A_Ta_2_1	4472	136.7	5A	T/C	109.317
263	wsnp_BE495277A_Ta_2_5	4473	136.7	5A	A/G	109.317
265	wsnp_BE495277B_Ta_2_5	5064	172.64	5B	T/C	125.296
266	wsnp_BE495325D_Ta_1_1	7467	27.43	7D2	T/C	30.9745
268	wsnp_BE495786A_Ta_2_1	320	124.05	1A	T/G	80.8004
269	wsnp_BE495786B_Ta_2_1	824	93.95	1B	A/C	60.2512
270	wsnp_BE495786B_Ta_2_2	829	94.72	1B	T/C	60.745
271	wsnp_BE495896B_Ta_2_1	5216	230.99	5B	A/G	167.645
272	wsnp_BE496826A_Ta_2_2	5484	8.78	6A	T/C	7.41686
274	wsnp_be496863A_Ta_2_1	6681	82.16	7A	T/C	53.6358
275	wsnp_be496863A_Ta_2_3	6690	84.13	7A	T/C	54.9218
276	wsnp_be496863B_Ta_2_1	7145	51.87	7B	T/C	31.8869
277	wsnp_be496863B_Ta_2_2	7146	51.87	7B	T/C	31.8869
278	wsnp_BE496976A_Ta_2_1	4592	175.91	5A	A/G	140.672
279	wsnp_BE496976B_Ta_2_1	5319	247.37	5B	T/C	179.533
281	wsnp_BE496986A_Ta_2_1	5772	137.04	6A	A/G	115.764
283	wsnp_BE496986B_Ta_2_2	6359	154.94	6B	T/C	97.1777
285	wsnp_BE497160A_Ta_1_1	4035	219.72	4A	A/C	192.365
286	wsnp_BE497160D_Ta_2_1	4280	51.41	4D	T/C	52.8111
291	wsnp_BE497368A_Ta_2_1	4575	172.33	5A	T/C	137.809
292	wsnp_BE497469B_Ta_2_1	3191	122.21	3B	T/C	72.5309
294	wsnp_BE497494A_Td_2_2	1283	123.56	2A	A/C	74.0036
295	wsnp_BE497494B_Ta_2_1	1791	110.75	2B	A/C	76.0234
296	wsnp_BE497618A_Ta_1_1	3881	170.76	4A	A/G	149.5
297	wsnp_BE497701B_Ta_2_1	6380	158.58	6B	T/G	99.4607
299	wsnp_BE497740B_Ta_2_2	3485	218.33	3B	T/C	129.577
300	wsnp_BE497820A_Ta_2_2	4562	160.47	5A	T/C	128.325
301	wsnp_BE497820B_Ta_2_1	5129	200.59	5B	A/G	145.582
302	wsnp_BE497820B_Ta_2_2	5138	203.59	5B	T/C	147.759
303	wsnp_BE497820B_Ta_2_3	5139	203.59	5B	T/G	147.759
304	wsnp_BE497845D_Ta_1_1	7487	8.47	7D3	T/C	8.47
305	wsnp_BE498209A_Ta_2_1	6712	100.83	7A	A/G	65.8239
306	wsnp_BE498323B_Ta_2_1	7277	106.64	7B	A/G	65.5565
309	wsnp_be498599A_Ta_2_2	1438	155.15	2A	A/G	92.9237
310	wsnp_be498599B_Ta_1_1	2052	214.06	2B	A/G	146.94
311	wsnp_BE498662B_Ta_2_1	7182	76.13	7B	A/G	46.8006
312	wsnp_BE498662B_Ta_2_5	7184	76.13	7B	A/G	46.8006
313	wsnp_BE498730A_Ta_2_1	1301	130.66	2A	A/G	78.256
314	wsnp_BE498730A_Ta_2_2	1298	130.66	2A	T/G	78.256
316	wsnp_BE498786B_Ta_2_1	3131	107.67	3B	A/G	63.9015
318	wsnp_BE498892A_Ta_2_1	1616	350.43	2A	A/C	209.882
319	wsnp_BE498892A_Ta_2_25	1615	350.43	2A	A/G	209.882
320	wsnp_BE498985A_Ta_2_1	7360	172.67	7B	T/C	106.148
321	wsnp_BE499016B_Ta_2_1	3368	170.8	3B	T/C	101.369
324	wsnp_BE499257A_Ta_2_1	4593	175.91	5A	A/G	140.672
326	wsnp_be499362B_Td_2_1	2153	217.58	2B	A/C	149.356
327	wsnp_BE499456B_Ta_1_1	4086	55.15	4B	A/G	43.7414
329	wsnp_BE499546B_Ta_2_1	4206	113.31	4B	T/C	89.8702
330	wsnp_BE499835A_Ta_2_1	4716	211.59	5A	A/G	169.205
331	wsnp_BE499835A_Ta_2_2	4717	211.59	5A	A/C	169.205
332	wsnp_BE499835B_Ta_2_5	5374	280.49	5B	T/G	203.57
333	wsnp_BE500291A_Ta_2_1	4623	187.62	5A	A/G	150.037
334	wsnp_be500615A_Ta_1_1	6706	100.04	7A	T/G	65.3082
335	wsnp_BE500759A_Td_2_1	2707	98.68	3A	T/C	60.053
336	wsnp_BE517627A_Ta_2_1	1349	142.79	2A	A/G	85.521
337	wsnp_BE517711B_Ta_2_1	5047	171.58	5B	A/G	124.527
342	wsnp_BE517805D_Ta_1_1	1113	65.39	1D	T/C	61.7902
343	wsnp_BE517877A_Td_2_3	1297	130.66	2A	T/C	78.256
345	wsnp_BE517946D_Ta_1_2	2541	145.46	2D	A/G	174.443
347	wsnp_BE518003B_Ta_2_3	3133	107.67	3B	A/G	63.9015
349	wsnp_BE518379B_Ta_2_2	6427	200.92	6B	T/C	126.016
352	wsnp_BE518393A_Td_2_3	190	98.85	1A	A/C	64.3863
354	wsnp_be518436B_Ta_2_1	7260	99.85	7B	A/C	61.3824
355	wsnp_be518436B_Ta_2_3	7261	99.85	7B	T/C	61.3824
356	wsnp_BE585780A_Ta_2_1	213	104.39	1A	T/C	67.9948
360	wsnp_BE586140A_Ta_2_1	48	62.41	1A	T/C	40.651
363	wsnp_BE590553A_Ta_2_1	6705	97.94	7A	T/C	63.9373
367	wsnp_BE590634B_Ta_2_1	948	139.97	1B	T/C	89.7644
368	wsnp_BE590634B_Ta_2_5	951	139.97	1B	A/G	89.7644
371	wsnp_BE591195A_Ta_1_1	3979	185.73	4A	A/G	162.607
375	wsnp_be591305B_Ta_1_1	7236	90.23	7B	A/G	55.4685
377	wsnp_BE591466B_Ta_2_2	3204	124.4	3B	T/C	73.8306
378	wsnp_BE591501B_Ta_2_1	746	60.54	1B	T/C	38.825
387	wsnp_BE591931B_Ta_2_2	6309	143.47	6B	A/G	89.9838
388	wsnp_BE604721A_Ta_2_1	5654	106.39	6A	T/C	89.8724
389	wsnp_BE604861B_Ta_2_1	2032	206.02	2B	A/G	141.421
394	wsnp_BE605194B_Ta_2_1	7359	171.96	7B	T/C	105.712
395	wsnp_BE605194B_Ta_2_7	7357	171.62	7B	A/G	105.503
396	wsnp_BE606403B_Ta_2_1	5172	225.97	5B	A/G	164.002
400	wsnp_BE636872A_Ta_2_6	5954	254.29	6A	T/C	214.81
401	wsnp_BE637507A_Ta_2_1	4011	196.31	4A	T/C	171.869
402	wsnp_BE637808A_Ta_2_1	3803	156.81	4A	A/G	137.287
403	wsnp_BE637864B_Ta_1_1	688	49.02	1B	T/G	31.4371
404	wsnp_BE637911B_Ta_2_1	6414	189	6B	T/C	118.54
405	wsnp_BE637911B_Ta_2_2	6415	189	6B	T/C	118.54
406	wsnp_BE637971B_Ta_1_20	610	14.9	1B	A/G	9.55554
415	wsnp_BF200640B_Ta_2_1	973	149.89	1B	A/G	96.1262
416	wsnp_BF200644A_Ta_1_1	5699	106.39	6A	T/G	89.8724
418	wsnp_BF200891B_Ta_2_1	7153	66.08	7B	T/C	40.6224
419	wsnp_BF201102A_Ta_2_1	4710	209.08	5A	A/G	167.198
421	wsnp_BF201102B_Ta_2_5	5372	280.09	5B	A/G	203.28
422	wsnp_BF201235A_Ta_2_19	1227	16.54	2A	T/C	9.90627
423	wsnp_BF201235A_Ta_2_4	1226	16.54	2A	A/G	9.90627
424	wsnp_BF201533A_Ta_2_3	1300	130.66	2A	T/C	78.256
428	wsnp_BF202329A_Ta_2_2	5730	115.65	6A	T/G	97.6947
429	wsnp_BF202681B_Ta_2_2	1825	136.95	2B	A/C	94.0082
430	wsnp_BF202706D_Ta_1_1	4257	18.44	4D	A/G	18.9426
431	wsnp_BF202806B_Ta_2_1	7374	201.04	7B	A/G	123.589
432	wsnp_BF202806B_Ta_2_8	7375	201.04	7B	T/C	123.589
433	wsnp_BF202975B_Ta_2_1	2004	196.47	2B	A/C	134.865
434	wsnp_BF291478B_Ta_2_1	6234	127.55	6B	T/C	79.9988
436	wsnp_BF291608B_Ta_2_1	7323	146.53	7B	A/C	90.0787
438	wsnp_BF291674B_Ta_2_1	2166	217.58	2B	T/C	149.356
439	wsnp_BF291736B_Ta_1_1	1931	183.39	2B	A/G	125.887
440	wsnp_BF291928A_Ta_1_1	3513	264.3	3B	T/G	156.86
441	wsnp_BF291974A_Ta_2_1	5894	233.67	6A	A/G	197.391
442	wsnp_BF291974A_Ta_2_2	5898	234.56	6A	A/G	198.143
443	wsnp_BF292295A_Ta_2_1	2669	76.96	3A	T/G	46.835
444	wsnp_BF292596A_Ta_1_1	2927	195.69	3A	T/C	119.09
445	wsnp_BF292596A_Ta_1_3	2928	195.69	3A	A/C	119.09
446	wsnp_BF292987B_Td_2_1	7334	160.68	7B	A/G	98.7774
447	wsnp_BF293133A_Ta_2_2	2598	6.46	3A	A/G	3.93132
448	wsnp_BF293181A_Ta_2_4	6884	153.46	7A	T/C	100.182
449	wsnp_BF293181B_Ta_2_1	7270	103.64	7B	A/G	63.7123
450	wsnp_BF293311B_Ta_2_1	6158	101.91	6B	T/C	63.9175
451	wsnp_BF293311B_Ta_2_3	6159	101.91	6B	A/C	63.9175
453	wsnp_BF293573B_Ta_1_1	4087	55.15	4B	A/G	43.7414
454	wsnp_BF293620A_Ta_2_1	4389	82.82	5A	T/C	66.2298
455	wsnp_BF293620A_Ta_2_3	4381	81.05	5A	A/C	64.8143
457	wsnp_BF428573B_Td_2_2	6364	154.94	6B	A/G	97.1777
458	wsnp_BF428701D_Ta_1_1	6566	156.71	6D2	A/G	73.2837
459	wsnp_BF428726A_Ta_2_5	322	124.05	1A	T/C	80.8004
460	wsnp_BF428726B_Ta_2_2	875	114.02	1B	A/G	73.1223
462	wsnp_BF429272A_Ta_2_1	2751	123.64	3A	T/C	75.2428
463	wsnp_BF429272A_Ta_2_3	2752	123.64	3A	T/G	75.2428
465	wsnp_BF473052D_Ta_2_1	4275	46.61	4D	A/G	47.8803
468	wsnp_BF473658B_Ta_2_1	5209	230.99	5B	T/C	167.645
469	wsnp_BF473744B_Ta_2_1	2244	246.93	2B	A/G	169.503
470	wsnp_BF473744B_Ta_2_2	2246	246.93	2B	A/C	169.503
472	wsnp_BF473884A_Ta_1_1	6646	62.87	7A	A/G	41.0428
473	wsnp_BF473884A_Ta_1_3	6645	62.87	7A	A/G	41.0428
475	wsnp_BF474340A_Ta_2_1	477	202.36	1A	T/C	131.808
476	wsnp_BF474379A_Ta_2_1	6882	153.46	7A	T/C	100.182
477	wsnp_BF474379A_Ta_2_2	6880	153.46	7A	T/C	100.182
478	wsnp_BF474379B_Ta_2_1	7305	133.26	7B	T/C	81.921
479	wsnp_BF474552B_Ta_1_1	7143	51.87	7B	T/C	31.8869
480	wsnp_BF474606A_Td_2_1	4737	238.78	5A	A/G	190.948
482	wsnp_BF474615A_Ta_1_1	3764	152.24	4A	A/G	133.286
483	wsnp_BF474615A_Ta_1_4	3781	154.12	4A	T/C	134.932
485	wsnp_BF474862A_Ta_2_1	3709	88.41	4A	A/G	77.403
486	wsnp_bf474966A_Ta_2_1	6743	113.72	7A	A/G	74.2388
488	wsnp_BF475068A_Ta_2_1	1486	201.21	2A	T/C	120.51
490	wsnp_BF475149A_Ta_2_1	249	108.43	1A	T/C	70.6263
491	wsnp_BF478690B_Ta_2_1	817	89.82	1B	A/C	57.6026
495	wsnp_BF482403B_Ta_1_1	7317	141.64	7B	T/C	87.0726
497	wsnp_BF482529A_Ta_2_5	6851	146.31	7A	A/G	95.5142
498	wsnp_BF482891A_Ta_2_2	65	78.49	1A	T/C	51.1247
500	wsnp_BF482960B_Ta_1_4	4076	47.73	4B	T/G	37.8564
502	wsnp_BF483039A_Ta_2_3	7073	283.44	7A	T/C	185.036
503	wsnp_BF483091A_Ta_2_2	5887	226.08	6A	A/G	190.98
504	wsnp_BF483091A_Ta_2_5	5888	226.59	6A	T/C	191.411
506	wsnp_BF483640B_Ta_2_2	4052	13.77	4B	A/G	10.9215
507	wsnp_BF483648B_Ta_2_1	7280	106.64	7B	T/C	65.5565
508	wsnp_BF483993A_Ta_2_1	5613	95.12	6A	A/G	80.3521
511	wsnp_BF484585A_Td_2_1	3776	153.11	4A	T/C	134.048
513	wsnp_BF484606A_Ta_2_3	45	59.88	1A	T/G	39.003
515	wsnp_BF485168B_Ta_2_1	850	103.71	1B	A/G	66.5104
520	wsnp_BG262287B_Td_2_2	7362	176.89	7B	T/C	108.742
521	wsnp_BG262287B_Td_2_5	7363	176.89	7B	A/G	108.742
524	wsnp_BG262734A_Ta_2_7	2977	216.38	3A	T/G	131.681
526	wsnp_BG263028B_Ta_2_2	685	47.51	1B	A/G	30.4687
528	wsnp_BG263263A_Ta_2_1	1844	161.48	2B	T/C	110.847
530	wsnp_BG263358A_Ta_2_1	419	164.66	1A	T/C	107.252
531	wsnp_BG263358A_Ta_2_3	423	165.72	1A	T/C	107.942
533	wsnp_BG263521A_Ta_2_1	1348	142.79	2A	A/C	85.521
534	wsnp_BG263521A_Ta_2_2	1347	142.79	2A	A/G	85.521
535	wsnp_BG263521B_Ta_2_1	1946	183.97	2B	T/C	126.285
537	wsnp_BG263758B_Ta_2_1	3253	141.85	3B	A/G	84.1871
538	wsnp_BG263769A_Td_2_1	2712	102.69	3A	A/G	62.4934
539	wsnp_BG274019B_Ta_2_1	2188	233.73	2B	A/G	160.442
540	wsnp_BG274294B_Ta_2_3	848	103.2	1B	T/C	66.1834
545	wsnp_BG274687B_Ta_2_1	1034	213.45	1B	A/C	136.888
546	wsnp_BG275030A_Td_2_1	1756	81.83	2B	T/C	56.1715
547	wsnp_BG275030D_Ta_2_2	2451	34.95	2D	T/C	41.9138
552	wsnp_BG313362D_Ta_2_1	2511	133.32	2D	T/C	159.884
553	wsnp_BG313738D_Ta_2_1	2527	143.24	2D	T/C	171.781
554	wsnp_BG313767B_Ta_2_1	876	114.02	1B	T/C	73.1223
556	wsnp_BG313770A_Ta_2_1	6629	30.11	7A	T/C	19.6564
557	wsnp_BG313770A_Ta_2_3	6628	30.11	7A	A/G	19.6564
558	wsnp_BG313770B_Ta_1_1	3693	64.95	4A	A/G	56.8638
559	wsnp_BG313770B_Ta_1_3	3694	64.95	4A	A/G	56.8638
560	wsnp_BG314157A_Ta_2_1	366	137.74	1A	A/G	89.7174
562	wsnp_BG314532A_Ta_2_1	1287	126.75	2A	A/G	75.9142
566	wsnp_BG604493B_Ta_1_1	4077	49.12	4B	T/C	38.9588
568	wsnp_BG604678A_Ta_1_2	3782	154.12	4A	A/C	134.932
569	wsnp_BG604678A_Ta_1_3	3783	154.12	4A	T/C	134.932
570	wsnp_BG605258B_Ta_2_1	2384	350.12	2B	A/G	240.337
571	wsnp_BG605258B_Ta_2_7	2379	335.19	2B	T/C	230.088
573	wsnp_BG606586B_Ta_2_13	839	99.69	1B	T/C	63.9323
574	wsnp_bg606625A_Ta_2_1	1467	172.63	2A	T/G	103.393
577	wsnp_BG606986A_Ta_2_1	433	170.78	1A	A/C	111.238
579	wsnp_BG606986B_Ta_2_1	943	134.3	1B	T/C	86.1281
581	wsnp_BG607088A_Ta_1_1	1323	137.36	2A	T/C	82.2688
582	wsnp_BG607308A_Ta_2_1	4343	63.72	5A	A/G	50.9558
583	wsnp_BG607308A_Ta_2_2	4344	63.72	5A	A/G	50.9558
587	wsnp_BG608232B_Ta_2_2	2054	214.56	2B	T/C	147.283
588	wsnp_BG608354A_Ta_2_1	1448	160.68	2A	A/G	96.2358
589	wsnp_BJ224975A_Ta_2_1	4390	82.82	5A	A/G	66.2298
590	wsnp_BJ224975A_Ta_2_2	4391	82.82	5A	T/C	66.2298
595	wsnp_BM134512A_Ta_2_2	5731	115.65	6A	T/G	97.6947
596	wsnp_BM134512B_Ta_2_1	6275	132.4	6B	T/C	83.0407
597	wsnp_BM136727B_Ta_2_6	6331	151.4	6B	T/C	94.9575
601	wsnp_BM137879A_Ta_2_1	396	152.03	1A	T/C	99.0253
602	wsnp_BM137927A_Ta_2_1	3026	282.88	3A	T/G	172.15
604	wsnp_bm138650D_Ta_2_2	7485	46.67	7D2	T/C	52.7006
605	wsnp_BM140362A_Ta_2_2	377	142.89	1A	T/C	93.0719
606	wsnp_BM140362B_Ta_1_1	886	119.08	1B	A/G	76.3674
607	wsnp_BM140364B_Ta_2_1	1796	110.75	2B	A/G	76.0234
608	wsnp_BM140364B_Ta_2_3	1797	110.75	2B	T/C	76.0234
609	wsnp_BM140538D_Ta_2_1	2472	75.44	2D	A/G	90.4715
610	wsnp_BQ159467B_Ta_2_1	3267	142.46	3B	T/C	84.5491
611	wsnp_BQ159467B_Ta_2_2	3268	142.46	3B	T/C	84.5491
612	wsnp_BQ159493A_Ta_2_2	5556	62.24	6A	A/G	52.5769
613	wsnp_BQ159615B_Ta_2_1	6235	127.55	6B	T/C	79.9988
614	wsnp_BQ160404A_Ta_1_1	6955	178.47	7A	A/G	116.509
615	wsnp_BQ160404B_Ta_2_2	7361	174.76	7B	T/C	107.433
617	wsnp_BQ161448B_Ta_2_1	6218	123.45	6B	T/C	77.4273
618	wsnp_BQ161779B_Ta_2_4	6347	151.53	6B	A/G	95.039
619	wsnp_BQ161779D_Ta_2_1	6552	116.56	6D2	T/C	45.4154
620	wsnp_BQ166999B_Ta_2_1	5292	239.32	5B	T/G	173.691
621	wsnp_BQ167224A_Ta_2_1	5571	62.77	6A	T/C	53.0246
622	wsnp_BQ167224B_Ta_2_1	6034	51.42	6B	A/C	32.2504
623	wsnp_BQ167580A_Ta_1_1	2936	202.26	3A	T/C	123.088
624	wsnp_BQ167580B_Ta_2_1	3425	207.73	3B	T/C	123.286
626	wsnp_BQ168298B_Ta_1_6	7169	72.28	7B	T/C	44.4338
628	wsnp_BQ168706B_Ta_2_1	3209	124.4	3B	A/G	73.8306
629	wsnp_BQ168706B_Ta_2_2	3205	124.4	3B	A/G	73.8306
630	wsnp_BQ168780B_Ta_2_1	1266	112.49	2A	A/G	67.3734
632	wsnp_BQ169669B_Ta_2_2	7225	86.46	7B	A/G	53.1509
633	wsnp_bq170165A_Ta_1_1	6859	149.48	7A	A/G	97.5837
635	wsnp_BQ171683A_Ta_2_1	6881	153.46	7A	T/G	100.182
636	wsnp_BQ171683B_Ta_2_1	7266	101.87	7B	T/G	62.6242
637	wsnp_BQ171931A_Ta_2_1	2762	123.64	3A	A/G	75.2428
638	wsnp_BQ172173B_Ta_2_2	2326	296.66	2B	T/C	203.64
642	wsnp_CAP11_c1043_618449	1103	53.71	1D	A/G	50.7532
643	wsnp_CAP11_c1051_622082	3612	21.44	3D3	A/C	21.8501
645	wsnp_CAP11_c1103_647926	4071	33.28	4B	A/G	26.3955
647	wsnp_CAP11_c1114_653767	5546	54.14	6A	A/C	45.7345
648	wsnp_CAP11_c1116_654940	4303	15.97	5A	T/C	12.7709
649	wsnp_CAP11_c1116_654975	4304	15.97	5A	A/G	12.7709
650	wsnp_CAP11_c1137_665073	5773	137.04	6A	T/C	115.764
651	wsnp_CAP11_c1137_665340	5774	137.04	6A	A/G	115.764
653	wsnp_CAP11_c1155_673549	5775	137.04	6A	T/C	115.764
657	wsnp_CAP11_c1185_687769	6334	151.4	6B	T/C	94.9575
660	wsnp_CAP11_c1196_692246	7241	93.34	7B	T/C	57.3804
662	wsnp_CAP11_c1214_700133	3091	88.96	3B	T/C	52.7972
663	wsnp_CAP11_c1214_700174	3092	88.96	3B	A/G	52.7972
664	wsnp_CAP11_c1244_714229	5800	138.55	6A	A/G	117.039
666	wsnp_CAP11_c1355_767877	5985	4.12	6B	A/G	2.58405
670	wsnp_CAP11_c1432_806102	6395	167.72	6B	T/C	105.193
671	wsnp_CAP11_c1436_808089	2039	209.03	2B	T/C	143.487
672	wsnp_CAP11_c146_160903	484	227.42	1A	A/G	148.131
675	wsnp_CAP11_c1506_840951	4346	63.72	5A	T/G	50.9558
676	wsnp_CAP11_c1541_857160	6373	155.95	6B	A/G	97.8112
677	wsnp_CAP11_c1556_864919	1462	165.99	2A	T/C	99.4161
679	wsnp_CAP11_c1591_881161	6680	81.01	7A	A/G	52.885
680	wsnp_CAP11_c1594_882280	5535	44.19	6A	A/G	37.3293
682	wsnp_CAP11_c1656_909791	3183	120.78	3B	A/G	71.6822
683	wsnp_CAP11_c166_172556	6349	152.03	6B	A/G	95.3526
684	wsnp_CAP11_c1711_934478	1570	313.66	2A	A/G	187.86
685	wsnp_CAP11_c1724_940246	6239	127.55	6B	A/C	79.9988
688	wsnp_CAP11_c176_177381	7488	8.25	7D3	T/C	8.25
689	wsnp_CAP11_c1761_958064	6891	153.97	7A	A/G	100.515
690	wsnp_CAP11_c1787_968410	1322	137.36	2A	T/C	82.2688
691	wsnp_CAP11_c1815_982483	446	179.63	1A	T/C	117.003
692	wsnp_CAP11_c1820_985143	2401	379.57	2B	A/G	260.553
693	wsnp_CAP11_c1827_988367	542	260.71	1A	T/G	169.814
695	wsnp_CAP11_c1902_1022408	1000	173.4	1B	T/C	111.203
696	wsnp_CAP11_c1902_1022590	1001	173.4	1B	T/C	111.203
697	wsnp_CAP11_c1956_1045077	2074	217.58	2B	A/G	149.356
698	wsnp_CAP11_c203_195421	7226	86.96	7B	T/C	53.4583
699	wsnp_CAP11_c209_198432	5412	9.07	5D3cult	A/G	10.591
700	wsnp_CAP11_c209_198467	5413	9.07	5D3cult	T/C	10.591
701	wsnp_CAP11_c209_198671	5414	9.07	5D3cult	T/C	10.591
703	wsnp_CAP11_c2100_1109583	4516	153.46	5A	A/C	122.719
705	wsnp_CAP11_c2142_1128735	5498	17.16	6A	A/G	14.4958
707	wsnp_CAP11_c2211_1157166	6922	158.87	7A	T/G	103.714
708	wsnp_CAP11_c225_207483	3805	156.81	4A	A/G	137.287
710	wsnp_CAP11_c23_61357	82	82.83	1A	T/C	53.9516
713	wsnp_CAP11_c2307_1200406	1079	27.16	1D	T/C	25.6648
714	wsnp_CAP11_c2309_1201554	3439	208.23	3B	A/G	123.583
717	wsnp_CAP11_c2352_1220675	2628	22.6	3A	T/C	13.7535
718	wsnp_CAP11_c24_62115	1475	192.46	2A	T/C	115.27
719	wsnp_CAP11_c2435_1256981	6956	179.33	7A	T/G	117.07
720	wsnp_CAP11_c2438_1258747	2727	107.69	3A	A/C	65.5362
721	wsnp_CAP11_c2439_1259157	5118	191.31	5B	A/C	138.846
722	wsnp_CAP11_c2439_1259299	5113	189.99	5B	T/C	137.888
723	wsnp_CAP11_c2485_1280612	6390	163.82	6B	T/C	102.747
724	wsnp_CAP11_c2596_1325540	1023	199.37	1B	A/G	127.858
729	wsnp_CAP11_c272_234769	3213	124.4	3B	A/G	73.8306
731	wsnp_CAP11_c2817_1415793	5638	103.73	6A	T/C	87.6254
734	wsnp_CAP11_c287_244799	905	126.26	1B	A/G	80.972
735	wsnp_CAP11_c29_68486	470	188.93	1A	T/G	123.06
739	wsnp_CAP11_c299_251533	4506	149.21	5A	T/C	119.321
741	wsnp_CAP11_c303_253438	5776	137.04	6A	A/C	115.764
743	wsnp_CAP11_c318_261649	2814	135.65	3A	A/G	82.5516
745	wsnp_CAP11_c3219_1585635	5977	1.01	6B	T/C	0.633468
747	wsnp_CAP11_c323_263628	3109	101.23	3B	A/G	60.0794
748	wsnp_CAP11_c323_263800	3110	101.23	3B	T/C	60.0794
749	wsnp_CAP11_c3271_1608092	1702	29.81	2B	T/C	20.4628
750	wsnp_CAP11_c3346_1639010	3957	182.18	4A	T/C	159.499
752	wsnp_CAP11_c356_280910	4248	7.78	4D	A/G	7.99204
755	wsnp_CAP11_c3599_1741800	6277	132.4	6B	T/C	83.0407
756	wsnp_CAP11_c360_282889	1594	335.76	2A	A/G	201.096
757	wsnp_CAP11_c3658_1764767	5399	312.64	5B	T/C	226.904
759	wsnp_CAP11_c383_294401	6836	130.99	7A	T/G	85.513
760	wsnp_CAP11_c3842_1829821	2454	49.8	2D	T/C	59.7227
761	wsnp_CAP11_c393_299341	7040	262.44	7A	T/G	171.326
762	wsnp_CAP11_c3947_1866837	1792	110.75	2B	A/G	76.0234
763	wsnp_CAP11_c3947_1867089	1794	110.75	2B	T/G	76.0234
771	wsnp_CAP11_c5240_2436441	1951	183.97	2B	T/C	126.285
772	wsnp_CAP11_c5255_2442548	2075	217.58	2B	T/C	149.356
773	wsnp_CAP11_c530_369045	3343	159.47	3B	T/C	94.6444
775	wsnp_CAP11_c543_375403	847	102.17	1B	A/G	65.5228
776	wsnp_CAP11_c5474_2542512	1952	183.97	2B	A/G	126.285
777	wsnp_CAP11_c5474_2542616	1953	183.97	2B	T/C	126.285
778	wsnp_CAP11_c5554_2579815	2189	233.73	2B	T/G	160.442
780	wsnp_CAP11_c5554_2580044	2190	233.73	2B	T/G	160.442
781	wsnp_CAP11_c558_382875	3219	124.4	3B	A/G	73.8306
782	wsnp_CAP11_c575_392117	4141	86.15	4B	A/G	68.3286
783	wsnp_CAP11_c589_398835	7089	0	7B	A/C	0
785	wsnp_CAP11_c59_99317	3516	275.89	3B	A/G	163.739
786	wsnp_CAP11_c59_99702	3517	275.89	3B	A/G	163.739
787	wsnp_CAP11_c59_99769	3518	275.89	3B	A/G	163.739
788	wsnp_CAP11_c592_400447	6823	126.13	7A	A/G	82.3403
790	wsnp_CAP11_c6264_2895652	825	93.95	1B	A/G	60.2512
791	wsnp_CAP11_c6309_2915345	1408	142.79	2A	T/C	85.521
795	wsnp_CAP11_c639_424134	7070	276.79	7A	A/G	180.694
796	wsnp_CAP11_c651_429138	6716	102.56	7A	A/G	66.9533
797	wsnp_CAP11_c651_429263	6715	102.56	7A	A/G	66.9533
798	wsnp_CAP11_c651_429294	6714	102.56	7A	T/C	66.9533
799	wsnp_CAP11_c68_106078	2978	216.38	3A	A/G	131.681
800	wsnp_CAP11_c681_443861	6307	141.62	6B	A/G	88.8235
803	wsnp_CAP11_c710_458019	14	15.66	1A	A/G	10.2002
805	wsnp_CAP11_c76_113375	762	72.11	1B	T/C	46.245
808	wsnp_CAP11_c78_114341	6924	159.87	7A	T/C	104.366
810	wsnp_CAP11_c827_513472	6928	160.63	7A	T/C	104.863
812	wsnp_CAP11_c838_518859	1472	189.79	2A	A/G	113.671
813	wsnp_CAP11_c84_120095	4142	86.15	4B	T/G	68.3286
814	wsnp_CAP11_c847_522893	7223	85.46	7B	A/G	52.5362
821	wsnp_CAP11_c923_558715	4323	47.67	5A	A/G	38.1209
822	wsnp_CAP11_c948_571287	5067	173.46	5B	A/G	125.892
824	wsnp_CAP11_c949_571734	6455	235.23	6B	T/G	147.535
825	wsnp_CAP11_c951_572693	4594	175.91	5A	A/G	140.672
826	wsnp_CAP11_c992_593615	3939	179.94	4A	A/C	157.538
829	wsnp_CAP11_rep_c4012_1894511	1954	183.97	2B	T/C	126.285
830	wsnp_CAP11_rep_c4017_1896951	1097	50.96	1D	T/C	48.1546
832	wsnp_CAP11_rep_c4027_1902057	7273	106.13	7B	A/G	65.243
833	wsnp_CAP11_rep_c4028_1902455	2257	270.48	2B	A/G	185.669
834	wsnp_CAP11_rep_c4066_1921894	6633	33.93	7A	T/C	22.1502
835	wsnp_CAP11_rep_c4073_1924782	4365	75.19	5A	A/C	60.1282
837	wsnp_CAP11_rep_c4105_1940985	2065	217.08	2B	A/G	149.013
838	wsnp_CAP11_rep_c4105_1941066	2076	217.58	2B	T/C	149.356
841	wsnp_CAP11_rep_c4118_1946999	1239	58.71	2A	T/C	35.1631
845	wsnp_CAP11_rep_c4135_1956064	1318	135.71	2A	T/C	81.2806
846	wsnp_CAP11_rep_c4138_1957291	1018	192.68	1B	A/G	123.568
849	wsnp_CAP11_rep_c4143_1959234	3184	120.78	3B	T/C	71.6822
850	wsnp_CAP11_rep_c4151_1963100	4551	156.53	5A	T/C	125.174
851	wsnp_CAP11_rep_c4157_1965583	2626	21.11	3A	T/C	12.8468
854	wsnp_CAP11_rep_c4185_1977142	868	108.55	1B	A/G	69.6144
855	wsnp_CAP11_rep_c4226_1995152	2963	208.01	3A	T/C	126.587
860	wsnp_CAP11_rep_c4297_2028653	5976	0.5	6B	A/G	0.313598
861	wsnp_CAP11_rep_c4300_2030142	6043	57.91	6B	T/C	36.3209
862	wsnp_CAP11_rep_c4300_2030261	6045	57.91	6B	A/G	36.3209
864	wsnp_CAP11_rep_c4303_2031651	1407	142.79	2A	T/C	85.521
865	wsnp_CAP11_rep_c4346_2050918	7039	262.44	7A	A/G	171.326
866	wsnp_CAP11_rep_c4346_2051052	7032	261.27	7A	T/C	170.562
868	wsnp_CAP11_rep_c4382_2067038	5400	312.64	5B	T/C	226.904
869	wsnp_CAP11_rep_c4487_2113015	1955	183.97	2B	T/C	126.285
872	wsnp_CAP11_rep_c5024_2352900	1406	142.79	2A	T/C	85.521
873	wsnp_CAP11_rep_c5124_2393868	1405	142.79	2A	T/C	85.521
874	wsnp_CAP11_rep_c5367_2492424	1966	183.97	2B	T/C	126.285
877	wsnp_CAP11_rep_c6137_2841945	1404	142.79	2A	T/C	85.521
878	wsnp_CAP11_rep_c6376_2943437	1403	142.79	2A	T/C	85.521
879	wsnp_CAP11_rep_c6492_2992504	5803	138.55	6A	T/C	117.039
880	wsnp_CAP11_rep_c6615_3041849	1402	142.79	2A	T/C	85.521
883	wsnp_CAP11_rep_c6803_3115167	1401	142.79	2A	T/C	85.521
885	wsnp_CAP11_rep_c7339_3306558	2650	58.95	3A	T/G	35.8748
887	wsnp_CAP11_rep_c8469_3658252	1482	199.48	2A	A/G	119.474
889	wsnp_CAP11_rep_c8489_3665230	1724	56.9	2B	T/C	39.0585
890	wsnp_CAP11_rep_c8576_3700031	803	79.05	1B	A/G	50.6957
891	wsnp_CAP11_rep_c8581_3702222	3001	263.74	3A	A/G	160.503
892	wsnp_CAP11_rep_c8663_3738968	4191	100.86	4B	T/C	79.9956
894	wsnp_CAP11_rep_c8668_3741698	5287	234.51	5B	T/C	170.2
895	wsnp_CAP11_rep_c8681_3747503	1400	142.79	2A	T/C	85.521
896	wsnp_CAP11_rep_c8685_3748837	460	184.67	1A	A/G	120.285
897	wsnp_CAP11_rep_c8700_3756682	1818	120.68	2B	T/C	82.8398
898	wsnp_CAP11_rep_c8708_3760250	3269	142.46	3B	T/G	84.5491
899	wsnp_CAP11_rep_c8750_3780311	2749	122.2	3A	A/G	74.3664
901	wsnp_CAP11_rep_c8768_3788007	1286	126.25	2A	T/G	75.6147
902	wsnp_CAP11_rep_c8811_3803397	5603	91.08	6A	A/G	76.9393
905	wsnp_CAP11_rep_c9018_3888047	1882	163.67	2B	A/G	112.35
907	wsnp_CAP12_c1101_569479	4192	100.86	4B	A/C	79.9956
908	wsnp_CAP12_c1101_569783	4189	99.62	4B	A/G	79.0122
911	wsnp_CAP12_c1226_628910	5740	123	6A	A/G	103.904
912	wsnp_CAP12_c124_70843	3958	182.18	4A	T/C	159.499
915	wsnp_CAP12_c1269_649827	1291	128.58	2A	A/C	77.0102
919	wsnp_CAP12_c1337_682282	1009	190.02	1B	T/C	121.862
920	wsnp_CAP12_c1337_682349	1010	190.02	1B	T/G	121.862
921	wsnp_CAP12_c1388_706924	5997	7.62	6B	A/G	4.77923
923	wsnp_CAP12_c1461_744121	6893	154.47	7A	A/G	100.841
925	wsnp_CAP12_c147_84461	2907	191.34	3A	A/G	116.443
926	wsnp_CAP12_c15_9559	2979	216.38	3A	T/C	131.681
927	wsnp_CAP12_c1503_764765	2456	51.8	2D	T/C	62.1212
929	wsnp_CAP12_c1663_836928	5880	223.18	6A	T/C	188.53
930	wsnp_CAP12_c179_101756	6632	33.93	7A	T/C	22.1502
931	wsnp_CAP12_c1960_972031	378	142.89	1A	A/G	93.0719
933	wsnp_CAP12_c197_110707	2251	247.93	2B	T/C	170.189
936	wsnp_CAP12_c2231_1090724	4840	40.76	5B	T/C	29.5823
939	wsnp_CAP12_c2297_1121142	3521	278.7	3B	A/C	165.407
941	wsnp_CAP12_c242_135767	6221	124.95	6B	A/C	78.3681
946	wsnp_CAP12_c257_143515	871	110.62	1B	A/G	70.9419
948	wsnp_CAP12_c2645_1267978	127	88.97	1A	T/C	57.9509
951	wsnp_CAP12_c303_168418	4996	153.72	5B	A/G	111.565
952	wsnp_CAP12_c303_168436	4997	153.72	5B	A/G	111.565
953	wsnp_CAP12_c303_168502	4998	153.72	5B	T/C	111.565
954	wsnp_CAP12_c3056_1439567	6638	50.28	7A	A/G	32.8238
957	wsnp_CAP12_c3166_1482592	7064	270.58	7A	T/G	176.64
962	wsnp_CAP12_c399_219300	710	55.37	1B	A/G	35.5094
967	wsnp_CAP12_c475_258416	6408	185.11	6B	A/G	116.1
968	wsnp_CAP12_c4769_2174195	4219	134.21	4B	T/C	106.447
970	wsnp_CAP12_c510_276361	1558	297.72	2A	A/G	178.313
971	wsnp_CAP12_c527_285541	6278	132.4	6B	A/G	83.0407
980	wsnp_CAP12_c633_339740	1102	52.13	1D	A/C	49.2602
984	wsnp_CAP12_c720_382116	6528	3.86	6D3	A/G	2.67925
987	wsnp_CAP12_c7952_3403722	5049	171.58	5B	T/C	124.527
989	wsnp_CAP12_c812_428290	2453	48.29	2D	A/G	57.9118
991	wsnp_CAP12_c901_472535	1285	126.25	2A	T/C	75.6147
992	wsnp_CAP12_c928_486444	5814	149.69	6A	A/C	126.45
994	wsnp_CAP12_c948_496702	1474	192.46	2A	A/G	115.27
997	wsnp_CAP12_rep_c3885_1758057	6365	154.94	6B	A/G	97.1777
1000	wsnp_CAP12_rep_c4048_1842112	5896	233.67	6A	T/C	197.391
1005	wsnp_CAP12_rep_c4157_1894383	846	100.82	1B	A/G	64.657
1007	wsnp_CAP12_rep_c4278_1949864	4143	86.15	4B	A/C	68.3286
1009	wsnp_CAP12_rep_c4584_2092741	1399	142.79	2A	T/C	85.521
1010	wsnp_CAP12_rep_c4678_2134259	1834	154.8	2B	A/G	106.261
1011	wsnp_CAP12_rep_c4851_2209148	5804	138.55	6A	T/C	117.039
1013	wsnp_CAP12_rep_c5840_2647196	1398	142.79	2A	T/C	85.521
1017	wsnp_CAP12_rep_c8688_3644383	6303	140.99	6B	T/C	88.4284
1018	wsnp_CAP12_rep_c8723_3660715	5086	177.87	5B	T/C	129.092
1019	wsnp_CAP12_rep_c8867_3720285	2782	129.18	3A	A/G	78.6142
1022	wsnp_CAP7_c10100_4479468	6624	21.46	7A	T/C	14.0095
1024	wsnp_CAP7_c10376_4586373	5264	232.5	5B	A/G	168.741
1028	wsnp_CAP7_c1259_634919	4185	94.04	4B	T/G	74.5865
1030	wsnp_CAP7_c12931_5460221	5217	230.99	5B	A/C	167.645
1031	wsnp_CAP7_c1321_664478	6988	205.02	7A	T/C	133.841
1032	wsnp_CAP7_c1321_664480	6987	205.02	7A	T/C	133.841
1033	wsnp_CAP7_c1339_673581	5499	17.16	6A	A/G	14.4958
1034	wsnp_CAP7_c1340_673935	3659	33.56	4A	T/C	29.3818
1035	wsnp_CAP7_c1405_706142	4165	90.76	4B	A/G	71.985
1036	wsnp_CAP7_c1453_728076	2173	221.73	2B	A/G	152.205
1040	wsnp_CAP7_c1592_791887	2345	306.15	2B	A/G	210.154
1045	wsnp_CAP7_c1723_854530	4068	31.27	4B	T/C	24.8013
1046	wsnp_CAP7_c1735_859744	6473	241.19	6B	T/C	151.273
1049	wsnp_CAP7_c1839_908011	5628	102.36	6A	T/C	86.4681
1050	wsnp_CAP7_c1839_908093	5629	102.36	6A	A/G	86.4681
1056	wsnp_CAP7_c193_107526	2077	217.58	2B	T/C	149.356
1057	wsnp_CAP7_c2086_1018815	5254	230.99	5B	A/G	167.645
1059	wsnp_CAP7_c2233_1085003	1932	183.39	2B	A/G	125.887
1060	wsnp_CAP7_c2243_1090229	3877	170.76	4A	A/G	149.5
1061	wsnp_CAP7_c2269_1100432	4814	19.24	5B	T/C	13.9638
1062	wsnp_CAP7_c2282_1107112	4711	209.58	5A	T/C	167.598
1064	wsnp_CAP7_c2359_1143002	4750	241.39	5A	A/G	193.036
1071	wsnp_CAP7_c2731_1307600	4013	196.31	4A	A/G	171.869
1072	wsnp_CAP7_c2782_1329707	2492	113.17	2D	T/G	135.719
1074	wsnp_CAP7_c2931_1395666	3860	167.63	4A	T/C	146.76
1076	wsnp_CAP7_c317_172502	2350	306.59	2B	T/C	210.456
1077	wsnp_CAP7_c32_19340	3963	182.18	4A	T/C	159.499
1078	wsnp_CAP7_c323_176386	228	105.9	1A	T/C	68.9783
1079	wsnp_CAP7_c3386_1586636	5124	196.65	5B	T/C	142.722
1081	wsnp_CAP7_c3472_1623955	431	168.89	1A	A/G	110.007
1082	wsnp_CAP7_c3519_1643682	2519	137.96	2D	A/C	165.449
1083	wsnp_CAP7_c3635_1688824	2554	146.46	2D	T/C	175.642
1085	wsnp_CAP7_c396_213601	2802	133.83	3A	T/C	81.444
1089	wsnp_CAP7_c44_26549	7099	20.98	7B	A/C	12.8974
1091	wsnp_CAP7_c4513_2055201	7395	219.46	7B	A/C	134.912
1092	wsnp_CAP7_c4778_2155754	1006	181.96	1B	T/C	116.693
1093	wsnp_CAP7_c4904_2198084	1759	81.96	2B	A/G	56.2607
1094	wsnp_CAP7_c5097_2266314	3511	240.57	3B	A/G	142.777
1095	wsnp_CAP7_c522_274783	3426	207.73	3B	A/G	123.286
1098	wsnp_CAP7_c5823_2616381	5897	233.67	6A	A/G	197.391
1102	wsnp_CAP7_c7341_3280398	1956	183.97	2B	T/C	126.285
1103	wsnp_CAP7_c7742_3467376	1389	142.79	2A	T/C	85.521
1108	wsnp_CAP7_c90_52035	7154	66.08	7B	T/C	40.6224
1109	wsnp_CAP7_c940_480745	775	73.12	1B	A/G	46.8927
1110	wsnp_CAP7_c949_486485	6927	160.63	7A	T/C	104.863
1111	wsnp_CAP7_c949_486600	6926	160.63	7A	A/C	104.863
1112	wsnp_CAP7_rep_c10136_4493502	5777	137.04	6A	T/C	115.764
1114	wsnp_CAP7_rep_c12606_5316797	1826	136.95	2B	A/G	94.0082
1117	wsnp_CAP7_rep_c5204_2330201	6992	206.17	7A	A/G	134.592
1118	wsnp_CAP7_rep_c5385_2417464	486	227.42	1A	T/C	148.131
1119	wsnp_CAP7_rep_c5385_2417467	487	227.42	1A	A/G	148.131
1121	wsnp_CAP7_rep_c5502_2471298	779	73.62	1B	A/C	47.2134
1122	wsnp_CAP7_rep_c5524_2482342	1397	142.79	2A	T/C	85.521
1123	wsnp_CAP7_rep_c5643_2537213	2457	54.22	2D	A/C	65.0234
1127	wsnp_CAP7_rep_c6301_2835323	1957	183.97	2B	T/C	126.285
1128	wsnp_CAP7_rep_c7219_3228859	1958	183.97	2B	T/C	126.285
1129	wsnp_CAP7_rep_c7347_3283296	1959	183.97	2B	T/C	126.285
1130	wsnp_CAP7_rep_c7349_3284058	1960	183.97	2B	T/C	126.285
1131	wsnp_CAP7_rep_c8024_3598111	1961	183.97	2B	T/C	126.285
1133	wsnp_CAP7_rep_c9097_4074450	1396	142.79	2A	T/C	85.521
1134	wsnp_CAP7_rep_c9455_4223473	1395	142.79	2A	T/C	85.521
1136	wsnp_CAP8_c1007_643393	2934	200.98	3A	A/G	122.309
1137	wsnp_CAP8_c1013_646748	4028	207.89	4A	A/G	182.008
1142	wsnp_CAP8_c1141_707721	77	80.27	1A	T/C	52.2841
1144	wsnp_CAP8_c1210_739429	5363	268.02	5B	T/C	194.52
1145	wsnp_CAP8_c1240_753371	1947	183.97	2B	T/C	126.285
1148	wsnp_CAP8_c1419_836050	3354	163.87	3B	A/G	97.2558
1151	wsnp_CAP8_c1540_889753	6143	94.85	6B	A/G	59.4895
1152	wsnp_CAP8_c1580_908907	1244	64.6	2A	T/G	38.6908
1155	wsnp_CAP8_c1594_914839	5168	225.43	5B	A/G	163.61
1156	wsnp_CAP8_c1725_973916	6701	89.79	7A	T/G	58.6168
1164	wsnp_CAP8_c2023_1110474	944	134.3	1B	A/G	86.1281
1166	wsnp_CAP8_c2110_1147974	1240	59.21	2A	A/G	35.4625
1172	wsnp_CAP8_c2589_1356390	5453	48.13	5D1cult	T/G	45.73
1174	wsnp_CAP8_c2677_1394934	1487	201.55	2A	A/C	120.714
1176	wsnp_CAP8_c2693_1401039	5306	243.85	5B	A/G	176.978
1177	wsnp_CAP8_c2869_1478615	1962	183.97	2B	T/C	126.285
1178	wsnp_CAP8_c296_283066	3946	180.95	4A	A/G	158.422
1179	wsnp_CAP8_c303_286918	1924	177.18	2B	T/G	121.624
1181	wsnp_CAP8_c334_304253	7090	0	7B	A/C	0
1188	wsnp_CAP8_c4328_2115116	1963	183.97	2B	T/C	126.285
1191	wsnp_CAP8_c4576_2228073	650	36.88	1B	T/C	23.6516
1192	wsnp_CAP8_c458_368125	1112	60.8	1D	A/G	57.4529
1193	wsnp_CAP8_c458_368155	1105	54.28	1D	A/G	51.2918
1194	wsnp_CAP8_c4597_2237727	5778	137.04	6A	A/G	115.764
1195	wsnp_CAP8_c4785_2322876	453	181.78	1A	T/C	118.403
1196	wsnp_CAP8_c4989_2410261	3351	163.53	3B	T/C	97.054
1198	wsnp_CAP8_c5350_2554478	5815	149.69	6A	A/G	126.45
1201	wsnp_CAP8_c606_443906	4445	123.56	5A	T/C	98.8089
1204	wsnp_CAP8_c630_456418	1823	134.94	2B	T/C	92.6284
1205	wsnp_CAP8_c6680_3136899	5507	25.44	6A	T/C	21.4903
1206	wsnp_CAP8_c6899_3227098	3220	124.4	3B	T/C	73.8306
1207	wsnp_CAP8_c6939_3242530	2986	240.65	3A	T/C	146.451
1210	wsnp_CAP8_c7453_3441062	2167	217.58	2B	A/G	149.356
1212	wsnp_CAP8_c7510_3461645	6080	77.26	6B	A/G	48.4572
1214	wsnp_CAP8_c7723_3536264	4317	31.22	5A	A/G	24.9661
1215	wsnp_CAP8_c775_527730	2078	217.58	2B	A/C	149.356
1217	wsnp_CAP8_c775_527823	2080	217.58	2B	T/C	149.356
1220	wsnp_CAP8_rep_c3687_1819173	7104	30.35	7B	T/C	18.6575
1221	wsnp_CAP8_rep_c3713_1832742	1098	50.96	1D	T/C	48.1546
1225	wsnp_CAP8_rep_c3938_1936666	461	184.67	1A	T/G	120.285
1229	wsnp_CAP8_rep_c4147_2032009	1964	183.97	2B	T/C	126.285
1230	wsnp_CAP8_rep_c4276_2091752	1394	142.79	2A	T/C	85.521
1231	wsnp_CAP8_rep_c4452_2170021	849	103.2	1B	A/G	66.1834
1234	wsnp_CAP8_rep_c4792_2326084	1393	142.79	2A	T/C	85.521
1235	wsnp_CAP8_rep_c5136_2472055	5805	138.55	6A	T/C	117.039
1236	wsnp_CAP8_rep_c5486_2606556	4462	134.72	5A	T/C	107.733
1237	wsnp_CAP8_rep_c5599_2654989	1965	183.97	2B	A/G	126.285
1242	wsnp_CAP8_rep_c9132_3977980	1238	58.71	2A	A/G	35.1631
1247	wsnp_CAP8_rep_c9647_4198594	7455	11.15	7D2	T/C	12.5908
1249	wsnp_CD452445A_Ta_2_2	4478	139.02	5A	A/C	111.172
1250	wsnp_CD452610A_Ta_1_1	6611	12.55	7A	A/C	8.1929
1251	wsnp_CD452643B_Ta_2_1	6270	132.19	6B	A/G	82.909
1252	wsnp_CD452951A_Ta_2_1	1391	142.79	2A	A/C	85.521
1253	wsnp_CD453438A_Ta_2_1	4576	172.33	5A	T/C	137.809
1256	wsnp_CD453913A_Ta_2_1	1299	130.66	2A	A/G	78.256
1257	wsnp_cd454041D_Ta_2_1	7483	46.24	7D2	T/C	52.2151
1258	wsnp_CD454152A_Ta_2_1	4340	60.39	5A	T/C	48.2929
1259	wsnp_CD454152B_Ta_2_1	4872	71.28	5B	A/G	51.7327
1260	wsnp_CD454173A_Ta_2_8	2908	191.34	3A	T/C	116.443
1261	wsnp_CD454314B_Ta_2_1	7242	93.34	7B	A/G	57.3804
1262	wsnp_CD454448A_Ta_2_1	5806	138.55	6A	T/C	117.039
1263	wsnp_CD454706B_Ta_1_1	6366	154.94	6B	T/C	97.1777
1266	wsnp_CD897414B_Ta_2_1	3177	118.76	3B	T/C	70.4833
1267	wsnp_CV776265A_Ta_2_1	6402	173.9	6B	A/G	109.069
1268	wsnp_CV776265A_Ta_2_2	6399	173.58	6B	A/G	108.869
1271	wsnp_Ex_c10024_16489505	7063	269.04	7A	A/G	175.635
1273	wsnp_Ex_c10071_16554911	2310	292.04	2B	T/C	200.468
1274	wsnp_Ex_c10083_16570816	1346	142.79	2A	T/C	85.521
1276	wsnp_Ex_c10087_16579529	5630	102.36	6A	A/G	86.4681
1277	wsnp_Ex_c10094_16590615	6720	104.96	7A	A/G	68.5201
1278	wsnp_Ex_c10094_16590746	6758	122.42	7A	T/C	79.9183
1279	wsnp_Ex_c10100_16600633	253	108.54	1A	T/C	70.6979
1280	wsnp_Ex_c10109_16614013	4595	175.91	5A	A/G	140.672
1282	wsnp_Ex_c1011_1931797	5548	54.14	6A	A/C	45.7345
1283	wsnp_Ex_c1011_1931956	5549	54.14	6A	A/G	45.7345
1285	wsnp_Ex_c10120_16626785	5655	106.39	6A	A/G	89.8724
1288	wsnp_Ex_c10127_16635328	4471	136.2	5A	T/C	108.917
1292	wsnp_Ex_c1016_1943573	2312	292.04	2B	T/C	200.468
1293	wsnp_Ex_c1016_1943827	2313	292.04	2B	A/G	200.468
1294	wsnp_Ex_c101710_87025916	2911	191.89	3A	A/C	116.777
1295	wsnp_Ex_c10186_16720660	3861	168.36	4A	A/G	147.399
1301	wsnp_Ex_c10231_16783750	4684	191.87	5A	T/C	153.435
1302	wsnp_Ex_c10233_16784994	747	61.55	1B	T/C	39.4727
1308	wsnp_Ex_c10272_16842803	2692	96.01	3A	T/G	58.4282
1313	wsnp_Ex_c10334_16924223	930	128.62	1B	A/G	82.4855
1315	wsnp_Ex_c10342_16938528	7123	33.52	7B	T/C	20.6063
1316	wsnp_Ex_c10347_16946522	4054	18.66	4B	T/C	14.7999
1317	wsnp_Ex_c1035_1980908	6553	126.8	6D2	A/G	52.523
1320	wsnp_Ex_c10390_17007929	3976	184.72	4A	A/G	161.722
1321	wsnp_Ex_c104027_88843215	3551	1.68	3D1	A/G	1.71213
1323	wsnp_Ex_c10430_17064001	7468	30.22	7D2	A/C	34.125
1329	wsnp_Ex_c10479_17138283	4014	196.31	4A	T/C	171.869
1330	wsnp_Ex_c10486_17145111	5350	258.39	5B	T/C	187.531
1331	wsnp_Ex_c10499_17161734	3382	177.19	3B	T/G	105.161
1332	wsnp_Ex_c10499_17162550	3384	177.19	3B	T/C	105.161
1333	wsnp_Ex_c10499_17162700	3385	177.19	3B	A/G	105.161
1334	wsnp_Ex_c10499_17163260	3386	177.19	3B	A/G	105.161
1335	wsnp_Ex_c1050_2008559	5552	54.14	6A	T/C	45.7345
1336	wsnp_Ex_c1050_2008598	5553	54.14	6A	A/C	45.7345
1338	wsnp_Ex_c1050_2009301	5547	54.14	6A	T/G	45.7345
1340	wsnp_Ex_c10500_17163956	7325	146.53	7B	T/G	90.0787
1341	wsnp_Ex_c10527_17198865	3917	174.77	4A	T/G	153.011
1342	wsnp_Ex_c10543_17223523	5333	251.46	5B	T/C	182.501
1345	wsnp_Ex_c10550_17231294	7335	160.97	7B	T/C	98.9556
1346	wsnp_Ex_c10550_17231658	7339	160.97	7B	T/G	98.9556
1349	wsnp_Ex_c10555_17236072	1600	338.08	2A	T/C	202.486
1352	wsnp_Ex_c10565_17249813	7187	77.13	7B	A/G	47.4154
1357	wsnp_Ex_c10595_17291999	78	80.27	1A	A/G	52.2841
1358	wsnp_Ex_c10595_17292077	192	98.85	1A	A/G	64.3863
1359	wsnp_Ex_c10596_17293192	1750	77.23	2B	A/G	53.0139
1360	wsnp_Ex_c10596_17293363	1751	77.23	2B	T/C	53.0139
1361	wsnp_Ex_c106_217340	7271	104.15	7B	A/G	64.0258
1363	wsnp_Ex_c10617_17320668	7003	214.68	7A	T/C	140.148
1366	wsnp_Ex_c10630_17338703	2994	250.46	3A	A/C	152.421
1368	wsnp_Ex_c10631_17340809	518	244.65	1A	A/G	159.354
1370	wsnp_Ex_c1064_2034518	1376	142.79	2A	T/C	85.521
1371	wsnp_Ex_c1064_2034730	1375	142.79	2A	A/G	85.521
1374	wsnp_Ex_c10644_17356566	5075	174.94	5B	A/C	126.966
1377	wsnp_Ex_c10667_17387885	2785	129.81	3A	A/G	78.9976
1378	wsnp_Ex_c10667_17389292	2777	126.22	3A	A/G	76.8129
1379	wsnp_Ex_c1067_2039707	5271	232.5	5B	T/C	168.741
1380	wsnp_Ex_c10674_17400603	5094	181.07	5B	T/C	131.415
1382	wsnp_Ex_c107075_90880218	4179	92.63	4B	A/G	73.4681
1383	wsnp_Ex_c10717_17456391	3237	130.52	3B	A/C	77.4628
1387	wsnp_Ex_c10783_17554146	43	57.28	1A	T/C	37.3095
1389	wsnp_Ex_c10796_17575074	2254	269.13	2B	T/C	184.742
1390	wsnp_Ex_c10818_17605541	4807	14.19	5B	T/C	10.2986
1393	wsnp_Ex_c10838_17631243	2213	238.01	2B	A/C	163.38
1394	wsnp_Ex_c10842_17637744	5334	251.46	5B	A/G	182.501
1395	wsnp_Ex_c10843_17638629	499	227.42	1A	T/C	148.131
1400	wsnp_Ex_c10886_17694220	3823	160.95	4A	T/C	140.912
1403	wsnp_Ex_c10903_17716723	488	227.42	1A	A/G	148.131
1407	wsnp_Ex_c10941_17776989	1766	92.03	2B	A/G	63.1732
1410	wsnp_Ex_c10955_17794520	3627	6.29	4A	T/C	5.5069
1411	wsnp_Ex_c10958_17799600	6558	134.77	6D2	A/G	58.055
1412	wsnp_Ex_c10959_17801482	1117	71.72	1D	A/G	67.7717
1413	wsnp_Ex_c10961_17803258	1666	2.32	2B	T/C	1.59254
1414	wsnp_Ex_c1097_2104088	3152	112.25	3B	A/C	66.6197
1416	wsnp_Ex_c1097_2105209	3153	112.25	3B	A/G	66.6197
1417	wsnp_Ex_c1097_2105311	3154	112.25	3B	T/C	66.6197
1418	wsnp_Ex_c10988_17836981	6822	126.13	7A	A/G	82.3403
1419	wsnp_Ex_c11003_17857272	7274	106.13	7B	A/G	65.243
1420	wsnp_Ex_c11003_17857759	7306	136.4	7B	T/C	83.8513
1422	wsnp_Ex_c11039_17902115	2741	118.13	3A	T/C	71.8896
1423	wsnp_Ex_c1104_2118684	5656	106.39	6A	T/C	89.8724
1427	wsnp_Ex_c11055_17927668	5432	41.45	5D3cult	A/G	48.4008
1428	wsnp_Ex_c11055_17927692	5433	41.45	5D3cult	A/G	48.4008
1429	wsnp_Ex_c11055_17927932	5434	41.45	5D3cult	T/G	48.4008
1433	wsnp_Ex_c11070_17950604	4883	74.99	5B	A/G	54.4253
1434	wsnp_Ex_c11073_17956329	6328	149.95	6B	T/G	94.048
1435	wsnp_Ex_c11085_17973016	2783	129.18	3A	T/C	78.6142
1437	wsnp_Ex_c11106_18003332	7112	32.15	7B	T/C	19.7641
1440	wsnp_Ex_c11127_18033163	2533	144.96	2D	A/G	173.843
1441	wsnp_Ex_c11131_18036595	4894	81.03	5B	T/G	58.8089
1442	wsnp_Ex_c11131_18036912	4895	81.03	5B	A/G	58.8089
1443	wsnp_Ex_c11131_18037020	4900	81.03	5B	T/G	58.8089
1444	wsnp_Ex_c11141_18047244	4999	153.72	5B	T/C	111.565
1445	wsnp_Ex_c11141_18047388	5000	153.72	5B	A/G	111.565
1449	wsnp_Ex_c1116_2138756	3238	130.52	3B	T/G	77.4628
1450	wsnp_Ex_c111741_93530669	89	87.46	1A	T/G	56.9674
1451	wsnp_Ex_c11177_18096010	708	55.03	1B	T/C	35.2914
1456	wsnp_Ex_c11228_18162713	6821	126.13	7A	A/C	82.3403
1457	wsnp_Ex_c11229_18163892	3027	282.88	3A	T/C	172.15
1458	wsnp_Ex_c11246_18191079	3130	106.96	3B	A/C	63.4801
1459	wsnp_Ex_c11246_18191331	3136	107.67	3B	T/C	63.9015
1460	wsnp_Ex_c11265_18216936	4912	90.92	5B	A/G	65.9867
1461	wsnp_Ex_c11275_18229524	5299	242.26	5B	T/C	175.824
1462	wsnp_Ex_c11297_18254062	2900	188.63	3A	T/C	114.793
1463	wsnp_Ex_c11297_18254452	2901	188.63	3A	A/G	114.793
1464	wsnp_Ex_c1130_2166731	1107	57.66	1D	A/G	54.4857
1467	wsnp_Ex_c11313_18277285	3355	163.87	3B	T/C	97.2558
1468	wsnp_Ex_c11313_18277396	3356	163.87	3B	T/G	97.2558
1469	wsnp_Ex_c11322_18287597	4446	123.56	5A	A/G	98.8089
1471	wsnp_Ex_c113235_94249366	5114	190.77	5B	T/C	138.455
1472	wsnp_Ex_c11348_18325887	6379	158.46	6B	A/C	99.3855
1473	wsnp_Ex_c11348_18326158	6374	156.45	6B	T/C	98.1248
1474	wsnp_Ex_c11348_18326787	5779	137.04	6A	A/C	115.764
1475	wsnp_Ex_c11348_18327861	5780	137.04	6A	A/G	115.764
1476	wsnp_Ex_c11350_18330107	6725	106.47	7A	A/G	69.5058
1477	wsnp_Ex_c11350_18330527	6825	127.43	7A	A/G	83.189
1481	wsnp_Ex_c1137_2183772	19	35.51	1A	T/C	23.1296
1482	wsnp_Ex_c11374_18361760	128	88.97	1A	T/G	57.9509
1484	wsnp_Ex_c11379_18370310	6440	227.35	6B	A/G	142.593
1485	wsnp_Ex_c11379_18370982	6438	226.85	6B	A/G	142.279
1486	wsnp_Ex_c1138_2185522	4419	95.68	5A	T/C	76.5137
1487	wsnp_Ex_c11397_18400400	2753	123.64	3A	A/G	75.2428
1488	wsnp_Ex_c114_229879	2214	238.01	2B	A/G	163.38
1489	wsnp_Ex_c114_230248	2220	238.34	2B	A/C	163.606
1490	wsnp_Ex_c1141_2191485	2672	79.04	3A	T/C	48.1009
1492	wsnp_Ex_c1143_2194680	5978	1.01	6B	T/C	0.633468
1493	wsnp_Ex_c1143_2195442	5979	1.01	6B	A/C	0.633468
1494	wsnp_Ex_c1143_2195598	5973	0	6B	A/C	0
1495	wsnp_Ex_c1143_2196102	5974	0	6B	A/G	0
1497	wsnp_Ex_c11439_18459047	5848	181.87	6A	T/C	153.634
1498	wsnp_Ex_c11446_18468102	5657	106.39	6A	A/G	89.8724
1499	wsnp_Ex_c1145_2198295	6258	131.83	6B	A/G	82.6832
1502	wsnp_Ex_c1146_2200823	6897	154.97	7A	T/C	101.168
1503	wsnp_Ex_c1146_2201722	6923	159.87	7A	T/C	104.366
1504	wsnp_Ex_c11461_18489681	1030	211.66	1B	T/C	135.74
1507	wsnp_Ex_c1149_2206471	2845	169.03	3A	A/G	102.865
1509	wsnp_Ex_c11510_18556470	6826	128.6	7A	T/C	83.9528
1510	wsnp_Ex_c1153_2213588	5923	244.43	6A	A/G	206.481
1514	wsnp_Ex_c11578_18655261	5781	137.04	6A	A/G	115.764
1520	wsnp_Ex_c11604_18695170	5700	106.39	6A	T/C	89.8724
1522	wsnp_Ex_c11621_18716128	5554	54.14	6A	A/G	45.7345
1523	wsnp_Ex_c11621_18716254	5550	54.14	6A	T/C	45.7345
1524	wsnp_Ex_c11636_18742884	6801	126.13	7A	A/G	82.3403
1525	wsnp_Ex_c11658_18773086	7093	2.81	7B	T/C	1.72744
1527	wsnp_Ex_c11663_18779609	3845	164.6	4A	A/C	144.107
1529	wsnp_Ex_c11684_18805687	3738	127.02	4A	T/C	111.206
1530	wsnp_Ex_c11697_18821490	196	98.85	1A	T/C	64.3863
1531	wsnp_Ex_c11714_18840676	6352	153.52	6B	T/C	96.2871
1532	wsnp_Ex_c11728_18862315	1388	142.79	2A	A/C	85.521
1533	wsnp_Ex_c11728_18862431	1387	142.79	2A	A/G	85.521
1535	wsnp_Ex_c11758_18896434	2393	370.46	2B	T/C	254.299
1536	wsnp_Ex_c11807_18960045	2865	172.08	3A	A/G	104.722
1537	wsnp_Ex_c11813_18968198	7490	3.01	7D3	A/C	3.01
1541	wsnp_Ex_c11837_18996495	3448	212.7	3B	T/G	126.236
1543	wsnp_Ex_c11860_19030807	7173	73.61	7B	A/G	45.2514
1544	wsnp_Ex_c11866_19039540	1085	36.65	1D	A/G	34.6324
1545	wsnp_Ex_c11873_19047792	6188	117.51	6B	A/G	73.7018
1546	wsnp_Ex_c11874_19050989	4619	183.52	5A	A/G	146.758
1547	wsnp_Ex_c11877_19055556	2892	176.79	3A	T/C	107.588
1548	wsnp_Ex_c11893_19077166	3406	195.77	3B	T/C	116.188
1549	wsnp_Ex_c11904_19091967	2081	217.58	2B	A/C	149.356
1550	wsnp_Ex_c11904_19092123	2036	208.03	2B	T/G	142.8
1551	wsnp_Ex_c11910_19101291	2975	214.12	3A	A/G	130.306
1552	wsnp_Ex_c11913_19105189	5347	255.99	5B	T/C	185.789
1553	wsnp_Ex_c11917_19110580	6261	131.83	6B	T/C	82.6832
1554	wsnp_Ex_c11928_19131833	6840	132	7A	A/C	86.1723
1557	wsnp_Ex_c11939_19147421	544	261.56	1A	A/G	170.368
1558	wsnp_Ex_c11939_19147514	569	266.7	1A	A/G	173.716
1560	wsnp_Ex_c11939_19147790	547	261.56	1A	T/C	170.368
1562	wsnp_Ex_c11950_19164041	1208	10.43	2A	A/G	6.24682
1563	wsnp_Ex_c11950_19164191	1207	10.43	2A	A/G	6.24682
1564	wsnp_Ex_c11951_19164786	4845	43.76	5B	A/G	31.7596
1566	wsnp_Ex_c11976_19193550	659	43.75	1B	A/G	28.0574
1567	wsnp_Ex_c11976_19193992	660	43.75	1B	A/G	28.0574
1568	wsnp_Ex_c11992_19213600	4723	224.96	5A	A/G	179.897
1572	wsnp_Ex_c12012_19240904	1089	48.11	1D	T/C	45.4615
1575	wsnp_Ex_c12029_19258493	5342	253.47	5B	T/C	183.96
1576	wsnp_Ex_c1204_2313262	3411	200.9	3B	A/G	119.233
1577	wsnp_Ex_c12048_19288999	4918	97.98	5B	T/C	71.1106
1578	wsnp_Ex_c12063_19310114	644	35.76	1B	T/C	22.9333
1579	wsnp_Ex_c12068_19316125	1418	147.31	2A	A/G	88.2281
1580	wsnp_Ex_c12101_19360213	94	87.46	1A	T/C	56.9674
1581	wsnp_Ex_c12102_19361467	6950	165.08	7A	A/C	107.768
1582	wsnp_Ex_c12117_19381492	61	75.03	1A	T/G	48.871
1583	wsnp_Ex_c12117_19381493	62	75.03	1A	T/G	48.871
1584	wsnp_Ex_c12119_19382764	5130	200.59	5B	T/C	145.582
1585	wsnp_Ex_c12119_19382820	5131	200.59	5B	T/C	145.582
1587	wsnp_Ex_c12123_19388313	500	227.42	1A	A/G	148.131
1588	wsnp_Ex_c12127_19394952	5133	200.59	5B	T/C	145.582
1589	wsnp_Ex_c12141_19415226	5631	102.36	6A	T/C	86.4681
1590	wsnp_Ex_c12152_19428078	4896	81.03	5B	A/G	58.8089
1591	wsnp_Ex_c12152_19429932	4890	79.8	5B	T/C	57.9162
1592	wsnp_Ex_c12152_19431363	4891	79.8	5B	T/C	57.9162
1593	wsnp_Ex_c1216_2336458	339	127.46	1A	A/G	83.0215
1594	wsnp_Ex_c12165_19452361	338	127.46	1A	T/C	83.0215
1597	wsnp_Ex_c12219_19526749	1473	192.46	2A	T/C	115.27
1598	wsnp_Ex_c12220_19528388	3369	170.8	3B	T/G	101.369
1602	wsnp_Ex_c12254_19574891	11	12.59	1A	T/G	8.20054
1604	wsnp_Ex_c12269_19597341	2846	169.03	3A	T/C	102.865
1605	wsnp_Ex_c12269_19597415	2869	172.08	3A	A/G	104.722
1606	wsnp_Ex_c12288_19625413	5658	106.39	6A	T/C	89.8724
1607	wsnp_Ex_c123_244117	3254	141.85	3B	A/G	84.1871
1609	wsnp_Ex_c12336_19687074	343	127.46	1A	A/G	83.0215
1611	wsnp_Ex_c12341_19693090	2966	208.66	3A	T/C	126.983
1612	wsnp_Ex_c12341_19693570	2973	209.53	3A	T/C	127.512
1614	wsnp_Ex_c12354_19711297	2728	108.44	3A	A/C	65.9926
1615	wsnp_Ex_c12362_19720178	309	120.92	1A	T/G	78.7617
1616	wsnp_Ex_c12369_19730765	3594	14.36	3D3	A/G	14.6347
1618	wsnp_Ex_c12399_19776420	490	227.42	1A	A/C	148.131
1624	wsnp_Ex_c12424_19815550	3587	12.7	3D3	T/C	12.9429
1626	wsnp_Ex_c12431_19823475	5289	235.01	5B	T/C	170.562
1628	wsnp_Ex_c12433_19826311	6416	189	6B	T/C	118.54
1629	wsnp_Ex_c12433_19827016	6417	189	6B	T/G	118.54
1630	wsnp_Ex_c12440_19836844	4577	172.33	5A	T/G	137.809
1633	wsnp_Ex_c12450_19850925	4267	26.71	4D	T/C	27.438
1635	wsnp_Ex_c1246_2393978	3688	53.51	4A	T/G	46.848
1639	wsnp_Ex_c12481_19890975	4015	196.31	4A	A/G	171.869
1640	wsnp_Ex_c1249_2399894	6085	77.81	6B	T/C	48.8021
1641	wsnp_Ex_c12526_19951640	4156	88.95	4B	T/C	70.5494
1642	wsnp_Ex_c12535_19963035	7200	81.36	7B	A/G	50.0157
1643	wsnp_Ex_c12546_19978213	6559	134.77	6D2	T/C	58.055
1644	wsnp_Ex_c1255_2411550	582	273.27	1A	A/C	177.995
1655	wsnp_Ex_c12570_20013138	6097	80.93	6B	A/G	50.759
1657	wsnp_Ex_c12577_20022294	6070	61.98	6B	A/G	38.8736
1658	wsnp_Ex_c12599_20053652	4831	32.06	5B	A/G	23.2681
1660	wsnp_Ex_c12618_20079758	6054	60.35	6B	A/G	37.8513
1661	wsnp_Ex_c12634_20096724	1995	195.47	2B	A/G	134.179
1662	wsnp_Ex_c1267_2431129	6098	80.93	6B	T/C	50.759
1663	wsnp_Ex_c1267_2431315	6093	79.66	6B	A/G	49.9624
1664	wsnp_Ex_c12671_20140014	1808	112.95	2B	T/C	77.5336
1665	wsnp_Ex_c12671_20140295	1810	112.95	2B	A/G	77.5336
1666	wsnp_Ex_c12674_20142989	6418	189.54	6B	A/C	118.879
1667	wsnp_Ex_c12675_20144479	2413	388.04	2B	T/C	266.367
1668	wsnp_Ex_c12675_20144755	2414	388.04	2B	A/G	266.367
1669	wsnp_Ex_c12678_20148981	4447	123.56	5A	A/G	98.8089
1671	wsnp_Ex_c1269_2435294	5760	135.49	6A	T/G	114.454
1672	wsnp_Ex_c12714_20198992	5079	176.75	5B	A/G	128.279
1674	wsnp_Ex_c12725_20212708	3670	40.98	4A	A/G	35.878
1679	wsnp_Ex_c1276_2445537	6398	172.32	6B	T/C	108.078
1681	wsnp_Ex_c1278_2449191	5437	0	5D2cult	A/G	0
1683	wsnp_Ex_c12781_20280572	3449	213.01	3B	A/G	126.42
1684	wsnp_Ex_c12781_20280815	3452	213.33	3B	T/C	126.61
1685	wsnp_Ex_c1279_2451582	4483	142.18	5A	A/C	113.699
1686	wsnp_Ex_c1279_2451699	4484	142.18	5A	A/G	113.699
1690	wsnp_Ex_c128_255285	2178	228.96	2B	T/C	157.168
1692	wsnp_Ex_c12812_20324622	3733	123.45	4A	T/C	108.081
1693	wsnp_Ex_c12818_20334501	3931	178.45	4A	A/C	156.233
1694	wsnp_Ex_c12818_20334933	3932	178.45	4A	T/G	156.233
1696	wsnp_Ex_c12844_20370784	4262	25.7	4D	A/G	26.4004
1697	wsnp_Ex_c12845_20371496	4653	190.26	5A	T/C	152.148
1699	wsnp_Ex_c12850_20377830	2771	124.9	3A	T/C	76.0096
1700	wsnp_Ex_c12871_20400823	2866	172.08	3A	T/C	104.722
1701	wsnp_Ex_c12871_20402160	2867	172.08	3A	A/G	104.722
1704	wsnp_Ex_c12887_20427158	3335	157.36	3B	T/C	93.3922
1705	wsnp_Ex_c12909_20457407	5173	225.97	5B	T/C	164.002
1706	wsnp_Ex_c12909_20457660	5174	225.97	5B	A/G	164.002
1707	wsnp_Ex_c12922_20472434	2285	279.98	2B	T/C	192.19
1708	wsnp_Ex_c12922_20473104	2286	279.98	2B	T/G	192.19
1709	wsnp_Ex_c12927_20480163	5378	285.23	5B	T/C	207.011
1711	wsnp_Ex_c12933_20488438	3767	153.11	4A	T/C	134.048
1712	wsnp_Ex_c12947_20510337	2469	70.93	2D	T/C	85.0629
1713	wsnp_Ex_c12948_20511479	2791	133.33	3A	T/C	81.1398
1714	wsnp_Ex_c12963_20529801	3596	14.92	3D3	A/G	15.2054
1715	wsnp_Ex_c12963_20529964	3597	14.92	3D3	T/G	15.2054
1717	wsnp_Ex_c130_259006	4625	187.62	5A	T/C	150.037
1718	wsnp_Ex_c130_259533	4626	187.62	5A	T/C	150.037
1719	wsnp_Ex_c1302_2489542	5344	253.98	5B	T/G	184.33
1720	wsnp_Ex_c13031_20625900	3740	129.34	4A	A/G	113.237
1721	wsnp_Ex_c13034_20630123	6055	60.35	6B	A/G	37.8513
1727	wsnp_Ex_c13091_20706489	3853	164.6	4A	T/C	144.107
1728	wsnp_Ex_c13105_20721321	3996	190.92	4A	A/G	167.151
1730	wsnp_Ex_c1314_2513802	5033	153.72	5B	A/G	111.565
1732	wsnp_Ex_c13154_20784674	3467	215.46	3B	T/C	127.874
1733	wsnp_Ex_c13154_20785032	3468	215.46	3B	A/G	127.874
1735	wsnp_Ex_c13170_20800656	6621	19.43	7A	A/G	12.6843
1736	wsnp_Ex_c1318_2519998	1138	91.49	1D	A/G	86.4534
1737	wsnp_Ex_c1318_2520706	1135	89.18	1D	A/C	84.2705
1738	wsnp_Ex_c1318_2520916	1136	89.95	1D	T/C	84.9981
1740	wsnp_Ex_c13186_20822127	397	152.03	1A	A/C	99.0253
1742	wsnp_Ex_c1319_2522682	6240	127.55	6B	T/C	79.9988
1743	wsnp_Ex_c1319_2522992	6241	127.55	6B	T/C	79.9988
1745	wsnp_Ex_c13217_20858600	3508	240.53	3B	T/C	142.753
1750	wsnp_Ex_c13244_20891347	7096	6.37	7B	A/C	3.91593
1755	wsnp_Ex_c13277_20936069	4964	132.98	5B	A/G	96.5125
1756	wsnp_Ex_c13284_20948460	3539	305.84	3B	A/G	181.514
1758	wsnp_Ex_c13337_21022241	6661	71.33	7A	A/G	46.5657
1760	wsnp_Ex_c1334_2553027	6702	96.94	7A	A/G	63.2845
1761	wsnp_Ex_c13342_21028920	6864	150.04	7A	T/G	97.9492
1763	wsnp_Ex_c13351_21042379	1783	106	2B	A/G	72.7628
1764	wsnp_Ex_c13352_21044607	6027	49.76	6B	A/C	31.2093
1766	wsnp_Ex_c13354_21047873	4042	241.15	4A	A/G	211.127
1769	wsnp_Ex_c13361_21059379	3442	210.58	3B	A/G	124.978
1770	wsnp_Ex_c13386_21097743	5272	232.5	5B	A/G	168.741
1771	wsnp_Ex_c13386_21098430	5273	232.5	5B	T/C	168.741
1774	wsnp_Ex_c1343_2568829	4925	102.05	5B	T/C	74.0645
1775	wsnp_Ex_c1343_2570756	4927	102.05	5B	A/G	74.0645
1776	wsnp_Ex_c13440_21170884	5137	203.09	5B	T/C	147.396
1777	wsnp_Ex_c13440_21171391	5140	203.59	5B	A/G	147.759
1778	wsnp_Ex_c13452_21183096	2933	200.3	3A	A/G	121.895
1779	wsnp_Ex_c13468_21202450	5309	243.85	5B	T/G	176.978
1780	wsnp_Ex_c13485_21225504	4932	104.37	5B	A/G	75.7483
1781	wsnp_Ex_c13496_21243167	5315	244.86	5B	A/G	177.711
1782	wsnp_Ex_c13505_21253168	3443	211.65	3B	A/G	125.613
1784	wsnp_Ex_c13550_21309421	4263	26.2	4D	A/G	26.9141
1785	wsnp_Ex_c13564_21327699	280	110.83	1A	T/C	72.1895
1790	wsnp_Ex_c1359_2604298	455	183.96	1A	T/G	119.823
1791	wsnp_Ex_c13606_21380703	1022	198.29	1B	A/C	127.166
1792	wsnp_Ex_c13615_21393511	3807	156.81	4A	T/C	137.287
1793	wsnp_Ex_c13615_21393638	3808	156.81	4A	A/G	137.287
1795	wsnp_Ex_c13623_21404172	3854	164.6	4A	A/G	144.107
1796	wsnp_Ex_c13629_21411429	3579	4.57	3D3	T/C	4.65741
1799	wsnp_Ex_c13686_21480826	1689	21.47	2B	A/G	14.7379
1802	wsnp_Ex_c13721_21532196	6846	134.02	7A	A/G	87.491
1803	wsnp_Ex_c13724_21535046	158	88.97	1A	A/C	57.9509
1804	wsnp_Ex_c1373_2628597	3818	157.82	4A	A/G	138.171
1805	wsnp_Ex_c13735_21548067	6653	65.07	7A	A/G	42.4791
1806	wsnp_Ex_c1374_2630830	234	106.4	1A	A/G	69.304
1807	wsnp_Ex_c1374_2630879	281	110.83	1A	T/C	72.1895
1809	wsnp_Ex_c13764_21585737	4205	111.5	4B	A/G	88.4346
1810	wsnp_Ex_c13777_21603644	5351	258.39	5B	T/C	187.531
1812	wsnp_Ex_c13802_21639096	2683	93.23	3A	T/C	56.7364
1815	wsnp_Ex_c13816_21656469	6157	100.91	6B	T/C	63.2903
1818	wsnp_Ex_c13849_21698240	4139	85.15	4B	T/C	67.5355
1820	wsnp_Ex_c13859_21713144	4259	20.65	4D	A/G	21.2128
1822	wsnp_Ex_c13865_21720466	2361	313.6	2B	A/G	215.268
1824	wsnp_Ex_c1387_2659020	3896	172.84	4A	A/G	151.321
1825	wsnp_Ex_c13878_21738866	996	170.45	1B	T/C	109.312
1827	wsnp_Ex_c13906_21771680	3155	112.25	3B	A/G	66.6197
1828	wsnp_Ex_c13908_21774935	2207	237.22	2B	T/C	162.838
1830	wsnp_Ex_c13945_21824927	1206	10.43	2A	T/C	6.24682
1831	wsnp_Ex_c13949_21828493	2860	169.85	3A	A/G	103.364
1832	wsnp_Ex_c1395_2672002	6794	126.13	7A	T/C	82.3403
1833	wsnp_Ex_c1395_2672096	6793	126.13	7A	A/G	82.3403
1834	wsnp_Ex_c1395_2672221	6792	126.13	7A	T/C	82.3403
1835	wsnp_Ex_c13953_21831752	3635	15.87	4A	T/C	13.8942
1836	wsnp_Ex_c13953_21832185	3636	15.87	4A	T/G	13.8942
1837	wsnp_Ex_c13955_21833712	472	191.16	1A	A/G	124.513
1838	wsnp_Ex_c1398_2676484	6213	120.86	6B	T/C	75.8029
1839	wsnp_Ex_c1398_2677127	6220	124.45	6B	A/G	78.0545
1840	wsnp_Ex_c1398_2677882	6222	124.95	6B	A/C	78.3681
1841	wsnp_Ex_c14_27570	709	55.03	1B	A/G	35.2914
1842	wsnp_Ex_c14009_21899923	6734	108.98	7A	A/G	71.1444
1843	wsnp_Ex_c14010_21901313	4510	151.95	5A	A/C	121.512
1847	wsnp_Ex_c14027_21925404	3606	16.49	3D3	T/C	16.8054
1848	wsnp_Ex_c14027_21925629	3582	11.2	3D3	T/C	11.4142
1857	wsnp_Ex_c14101_22012676	6291	135.25	6B	T/C	84.8283
1858	wsnp_Ex_c14107_22021215	2481	87.76	2D	T/C	105.246
1860	wsnp_Ex_c14137_22064017	4751	241.39	5A	T/C	193.036
1861	wsnp_Ex_c14138_22066009	4209	126.06	4B	T/C	99.9827
1863	wsnp_Ex_c14147_22077948	3173	117.29	3B	T/C	69.6109
1866	wsnp_Ex_c14156_22088518	5958	255.8	6A	A/G	216.086
1871	wsnp_Ex_c14173_22107343	6765	122.99	7A	A/G	80.2904
1872	wsnp_Ex_c14182_22122844	5459	52.71	5D1cult	T/C	50.0816
1873	wsnp_Ex_c14192_22135125	5632	102.36	6A	T/C	86.4681
1874	wsnp_Ex_c14192_22135363	5633	102.36	6A	T/C	86.4681
1875	wsnp_Ex_c14192_22135384	5634	102.36	6A	T/C	86.4681
1877	wsnp_Ex_c14202_22144844	2937	202.26	3A	T/C	123.088
1878	wsnp_Ex_c14202_22145136	2942	202.26	3A	T/C	123.088
1879	wsnp_Ex_c14202_22145805	2938	202.26	3A	A/C	123.088
1881	wsnp_Ex_c14248_22204549	7212	83.46	7B	T/C	51.3067
1882	wsnp_Ex_c1427_2736441	75	78.49	1A	A/G	51.1247
1883	wsnp_Ex_c14273_22230844	638	28.26	1B	A/G	18.1235
1884	wsnp_Ex_c1429_2744367	711	55.37	1B	A/G	35.5094
1887	wsnp_Ex_c14340_22315611	2716	102.69	3A	A/G	62.4934
1889	wsnp_Ex_c1440_2764269	887	119.08	1B	A/G	76.3674
1890	wsnp_Ex_c1440_2764867	888	119.08	1B	T/C	76.3674
1891	wsnp_Ex_c14400_22381382	2943	202.26	3A	A/C	123.088
1892	wsnp_Ex_c14400_22381548	2944	202.26	3A	T/C	123.088
1894	wsnp_Ex_c14420_22402673	2720	104.71	3A	T/C	63.7227
1898	wsnp_Ex_c14462_22457559	3258	141.85	3B	T/C	84.1871
1900	wsnp_Ex_c14478_22481430	4038	227.12	4A	A/C	198.844
1902	wsnp_Ex_c145_285194	7491	2.85	7D3	A/G	2.85
1904	wsnp_Ex_c14529_22547438	3905	172.84	4A	T/G	151.321
1905	wsnp_Ex_c14530_22548314	6068	60.9	6B	T/C	38.1962
1907	wsnp_Ex_c14530_22549132	6072	62.29	6B	T/C	39.068
1908	wsnp_Ex_c14549_22577209	5274	232.5	5B	T/C	168.741
1909	wsnp_Ex_c14551_22578987	3259	141.85	3B	T/C	84.1871
1910	wsnp_Ex_c1457_2794331	4117	82.99	4B	A/C	65.8223
1915	wsnp_Ex_c1462_2803179	5218	230.99	5B	A/C	167.645
1916	wsnp_Ex_c14622_22670594	2686	93.23	3A	T/G	56.7364
1917	wsnp_Ex_c14639_22695091	1614	350.43	2A	T/G	209.882
1919	wsnp_Ex_c14641_22698595	3884	171.34	4A	A/G	150.008
1921	wsnp_Ex_c14654_22713620	6605	12.55	7A	T/C	8.1929
1922	wsnp_Ex_c14681_22747500	2743	118.13	3A	A/C	71.8896
1923	wsnp_Ex_c14687_22759306	4107	81.32	4B	A/C	64.4978
1924	wsnp_Ex_c14691_22763171	6512	11.22	6D1	T/G	7.78787
1925	wsnp_Ex_c14691_22763609	6513	11.22	6D1	A/G	7.78787
1926	wsnp_Ex_c14691_22763753	6514	11.22	6D1	A/G	7.78787
1927	wsnp_Ex_c14691_22765150	6515	11.22	6D1	T/C	7.78787
1928	wsnp_Ex_c14692_22766127	5602	90.42	6A	T/G	76.3818
1929	wsnp_Ex_c14711_22788263	1726	64.09	2B	A/G	43.994
1930	wsnp_Ex_c14711_22788586	1727	64.09	2B	A/G	43.994
1931	wsnp_Ex_c14711_22789762	1733	66.93	2B	T/G	45.9435
1933	wsnp_Ex_c14733_22819350	101	87.97	1A	A/G	57.2996
1934	wsnp_Ex_c14733_22819625	99	87.97	1A	T/C	57.2996
1935	wsnp_Ex_c14735_22823373	2045	212.05	2B	T/C	145.56
1936	wsnp_Ex_c14760_22866280	1373	142.79	2A	T/C	85.521
1943	wsnp_Ex_c14812_22928900	4617	183.02	5A	T/C	146.358
1945	wsnp_Ex_c1482_2835474	6915	156.98	7A	A/G	102.48
1946	wsnp_Ex_c1482_2835665	6890	153.97	7A	T/C	100.515
1947	wsnp_Ex_c14832_22953512	751	63.03	1B	T/G	40.4219
1949	wsnp_Ex_c14832_22953906	645	35.76	1B	A/G	22.9333
1950	wsnp_Ex_c14839_22961659	4605	177.92	5A	A/G	142.28
1951	wsnp_Ex_c14839_22961666	4606	177.92	5A	A/G	142.28
1953	wsnp_Ex_c14871_23001630	830	95.22	1B	T/C	61.0657
1959	wsnp_Ex_c1495_2864718	840	99.69	1B	T/C	63.9323
1960	wsnp_Ex_c14953_23104041	1567	305.69	2A	A/G	183.086
1962	wsnp_Ex_c14975_23127669	5607	93.11	6A	T/C	78.6542
1963	wsnp_Ex_c14979_23133600	7307	136.4	7B	A/G	83.8513
1964	wsnp_Ex_c14979_23133851	7308	136.4	7B	A/G	83.8513
1965	wsnp_Ex_c1498_2868339	5329	250.82	5B	A/C	182.037
1969	wsnp_Ex_c15000_23158167	3948	181.85	4A	T/C	159.21
1972	wsnp_Ex_c15036_23203474	2670	77.36	3A	T/C	47.0785
1974	wsnp_Ex_c15047_23217632	3453	213.33	3B	A/G	126.61
1975	wsnp_Ex_c15048_23219416	2460	64.36	2D	A/G	77.1838
1978	wsnp_Ex_c15084_23263641	4627	187.62	5A	T/G	150.037
1979	wsnp_Ex_c15088_23268345	399	152.03	1A	A/G	99.0253
1980	wsnp_Ex_c15089_23270403	1975	184.61	2B	T/C	126.724
1981	wsnp_Ex_c15089_23270614	1976	184.61	2B	T/C	126.724
1982	wsnp_Ex_c15100_23284023	2847	169.03	3A	A/G	102.865
1983	wsnp_Ex_c15100_23284292	2852	169.03	3A	T/G	102.865
1984	wsnp_Ex_c15100_23284662	2854	169.03	3A	A/G	102.865
1986	wsnp_Ex_c15133_23323937	1564	299.28	2A	A/G	179.247
1988	wsnp_Ex_c15163_23357477	4578	172.33	5A	A/G	137.809
1992	wsnp_Ex_c1520_2906995	4002	190.92	4A	A/G	167.151
1994	wsnp_Ex_c15262_23482284	5175	225.97	5B	T/C	164.002
1997	wsnp_Ex_c15268_23489498	5765	135.82	6A	A/G	114.733
1998	wsnp_Ex_c15269_23491104	2821	136.78	3A	A/G	83.2393
1999	wsnp_Ex_c15269_23492289	2822	136.78	3A	T/G	83.2393
2000	wsnp_Ex_c15282_23505878	3897	172.84	4A	A/G	151.321
2002	wsnp_Ex_c15301_23529079	1428	149.03	2A	A/G	89.2583
2003	wsnp_Ex_c15304_23532301	5144	218.58	5B	A/G	158.638
2005	wsnp_Ex_c15325_23564654	1290	127.26	2A	A/G	76.2196
2006	wsnp_Ex_c15325_23565794	1289	127.26	2A	A/G	76.2196
2007	wsnp_Ex_c15325_23565935	1282	123.56	2A	T/C	74.0036
2008	wsnp_Ex_c1533_2930233	2982	216.88	3A	T/C	131.985
2009	wsnp_Ex_c15341_23591761	6945	162.72	7A	T/C	106.227
2012	wsnp_Ex_c15341_23592177	6943	162.72	7A	T/C	106.227
2013	wsnp_Ex_c15342_23592740	4420	95.68	5A	T/C	76.5137
2014	wsnp_Ex_c15342_23592789	4421	95.68	5A	A/C	76.5137
2015	wsnp_Ex_c15377_23637176	539	258.83	1A	T/C	168.59
2017	wsnp_Ex_c15378_23638822	5581	75.3	6A	T/C	63.6093
2018	wsnp_Ex_c15378_23639387	5582	75.3	6A	A/C	63.6093
2019	wsnp_Ex_c1538_2937905	2693	96.01	3A	T/C	58.4282
2021	wsnp_Ex_c15396_23659859	1153	96.34	1D	A/G	91.0364
2022	wsnp_Ex_c15399_23662312	3300	149.14	3B	A/C	88.5136
2023	wsnp_Ex_c15400_23664328	2772	124.9	3A	T/C	76.0096
2024	wsnp_Ex_c1541_2943368	1990	193.96	2B	A/G	133.142
2025	wsnp_Ex_c1541_2943791	1989	193.46	2B	A/G	132.799
2027	wsnp_Ex_c15458_23737002	7281	106.64	7B	A/G	65.5565
2028	wsnp_Ex_c15475_23756906	2980	216.38	3A	A/C	131.681
2029	wsnp_Ex_c15475_23757972	2981	216.38	3A	A/C	131.681
2030	wsnp_Ex_c1548_2961101	2082	217.58	2B	A/G	149.356
2031	wsnp_Ex_c15490_23776560	4224	139.43	4B	T/G	110.587
2032	wsnp_Ex_c15524_23819269	5183	226.97	5B	T/C	164.727
2033	wsnp_Ex_c1556_2972134	5659	106.39	6A	A/C	89.8724
2035	wsnp_Ex_c1557_2973321	568	266.7	1A	A/G	173.716
2037	wsnp_Ex_c1558_2976128	3087	56.02	3B	A/G	33.2475
2039	wsnp_Ex_c15595_23910900	6325	148.94	6B	T/G	93.4146
2040	wsnp_Ex_c15611_23928961	911	126.26	1B	T/C	80.972
2041	wsnp_Ex_c15611_23929128	909	126.26	1B	T/G	80.972
2042	wsnp_Ex_c15616_23933283	6703	97.44	7A	A/G	63.6109
2044	wsnp_Ex_c1563_2986030	3797	155.59	4A	A/G	136.219
2045	wsnp_Ex_c1563_2987002	3798	155.59	4A	A/G	136.219
2046	wsnp_Ex_c15646_23969140	2412	388.04	2B	A/G	266.367
2047	wsnp_Ex_c15674_24004513	2643	46.08	3A	A/G	28.0426
2048	wsnp_Ex_c15674_24004810	2639	45.27	3A	A/G	27.5497
2049	wsnp_Ex_c15674_24005648	2641	45.27	3A	T/C	27.5497
2050	wsnp_Ex_c1568_2993540	1996	195.97	2B	A/G	134.522
2051	wsnp_Ex_c15681_24015303	1578	318.35	2A	A/G	190.669
2057	wsnp_Ex_c15722_24074399	129	88.97	1A	T/C	57.9509
2059	wsnp_Ex_c15740_24096817	1247	64.82	2A	A/G	38.8225
2062	wsnp_Ex_c15785_24157360	6311	144.07	6B	A/G	90.3601
2063	wsnp_Ex_c15795_24169367	3455	213.33	3B	T/G	126.61
2065	wsnp_Ex_c15797_24174436	5219	230.99	5B	A/G	167.645
2066	wsnp_Ex_c15801_24178779	3997	190.92	4A	A/G	167.151
2067	wsnp_Ex_c15822_24204224	1269	113.98	2A	A/C	68.2658
2071	wsnp_Ex_c15858_24246431	5176	225.97	5B	T/C	164.002
2073	wsnp_Ex_c15934_24341135	738	59.49	1B	A/G	38.1516
2074	wsnp_Ex_c15944_24350833	3149	111.87	3B	T/C	66.3941
2077	wsnp_Ex_c1597_3045682	1037	220.22	1B	A/G	141.23
2078	wsnp_Ex_c1597_3046039	1039	220.22	1B	A/G	141.23
2079	wsnp_Ex_c15972_24385702	7199	81.25	7B	T/G	49.9481
2080	wsnp_Ex_c15977_24392258	4271	31.54	4D	T/C	32.3996
2081	wsnp_Ex_c15985_24399118	2041	210.04	2B	A/G	144.18
2082	wsnp_Ex_c15988_24402251	6787	126.13	7A	T/C	82.3403
2084	wsnp_Ex_c1600_3051075	826	93.95	1B	T/G	60.2512
2085	wsnp_Ex_c16002_24419222	6296	139.77	6B	A/G	87.6632
2092	wsnp_Ex_c1604_3060855	1519	268.34	2A	T/C	160.716
2093	wsnp_Ex_c16045_24471413	4811	17.47	5B	T/C	12.6791
2097	wsnp_Ex_c1609_3069103	1124	85.32	1D	T/G	80.623
2099	wsnp_Ex_c16100_24532224	4792	4.08	5B	T/G	2.96113
2100	wsnp_Ex_c16100_24532343	4793	4.08	5B	A/C	2.96113
2101	wsnp_Ex_c16127_24561453	4555	158.09	5A	A/G	126.422
2105	wsnp_Ex_c16146_24585291	7105	30.95	7B	T/C	19.0264
2106	wsnp_Ex_c16175_24619793	3735	124.69	4A	A/G	109.166
2108	wsnp_Ex_c16228_24682090	3998	190.92	4A	A/G	167.151
2113	wsnp_Ex_c16295_24772663	4324	47.67	5A	T/C	38.1209
2114	wsnp_Ex_c16295_24772702	4325	47.67	5A	A/G	38.1209
2115	wsnp_Ex_c163_320267	1730	64.54	2B	A/G	44.3029
2116	wsnp_Ex_c163_320858	1731	64.54	2B	A/G	44.3029
2117	wsnp_Ex_c163_321026	1732	64.54	2B	A/G	44.3029
2118	wsnp_Ex_c1630_3105100	5150	222.9	5B	A/G	161.773
2119	wsnp_Ex_c16304_24782232	3137	107.67	3B	T/C	63.9015
2120	wsnp_Ex_c16317_24795290	4620	186.05	5A	T/G	148.781
2124	wsnp_Ex_c16378_24870688	3371	171.81	3B	T/C	101.968
2128	wsnp_Ex_c16420_24918101	4859	58.48	5B	T/C	42.4429
2130	wsnp_Ex_c16425_24923685	2260	270.48	2B	A/G	185.669
2131	wsnp_Ex_c16425_24923837	2261	270.48	2B	A/C	185.669
2132	wsnp_Ex_c16429_24929065	1171	105.62	1D	A/G	99.8055
2133	wsnp_Ex_c16432_24932860	5059	172.11	5B	T/C	124.912
2135	wsnp_Ex_c16466_24967033	6144	94.85	6B	T/C	59.4895
2136	wsnp_Ex_c16480_24986490	5762	135.49	6A	T/C	114.454
2137	wsnp_Ex_c16491_24996576	5540	49.03	6A	A/G	41.4178
2139	wsnp_Ex_c16499_25005415	5187	227.98	5B	T/C	165.46
2143	wsnp_Ex_c16551_25060833	4738	238.78	5A	T/C	190.948
2144	wsnp_Ex_c16551_25061395	4739	238.78	5A	T/C	190.948
2145	wsnp_Ex_c16551_25061517	4740	238.78	5A	T/C	190.948
2146	wsnp_Ex_c16551_25061550	4741	238.78	5A	A/G	190.948
2147	wsnp_Ex_c16569_25082760	3537	304.11	3B	T/C	180.487
2148	wsnp_Ex_c16569_25082817	3538	304.11	3B	A/G	180.487
2149	wsnp_Ex_c16577_25095267	7417	256.66	7B	A/G	157.781
2150	wsnp_Ex_c16581_25100502	669	43.96	1B	T/G	28.1921
2151	wsnp_Ex_c16582_25102216	1942	183.92	2B	A/G	126.25
2153	wsnp_Ex_c1660_3158776	2774	124.9	3A	T/C	76.0096
2154	wsnp_Ex_c1660_3159173	2773	124.9	3A	A/G	76.0096
2156	wsnp_Ex_c16615_25147492	2732	113.65	3A	T/C	69.1632
2157	wsnp_Ex_c16627_25162391	1546	290	2A	A/G	173.689
2159	wsnp_Ex_c16677_25220222	1319	136.35	2A	A/G	81.6639
2160	wsnp_Ex_c1668_3168723	2445	11.82	2D	T/C	14.1751
2162	wsnp_Ex_c16704_25250247	5119	191.31	5B	T/G	138.846
2163	wsnp_Ex_c16715_25264080	4337	58.92	5A	A/C	47.1173
2164	wsnp_Ex_c16720_25268525	1108	57.66	1D	T/G	54.4857
2167	wsnp_Ex_c1676_3185400	3458	213.33	3B	T/C	126.61
2171	wsnp_Ex_c16825_25387841	4182	92.63	4B	T/C	73.4681
2172	wsnp_Ex_c16826_25388915	4523	153.96	5A	T/C	123.119
2173	wsnp_Ex_c16836_25401702	6326	148.94	6B	A/G	93.4146
2174	wsnp_Ex_c16864_25440739	2585	3.57	3A	T/C	2.17257
2176	wsnp_Ex_c16908_25492390	6905	156.98	7A	T/C	102.48
2177	wsnp_Ex_c16919_25506076	3072	33.03	3B	T/C	19.6031
2180	wsnp_Ex_c16963_25554152	5095	181.63	5B	T/C	131.821
2181	wsnp_Ex_c16963_25554400	5100	181.63	5B	A/G	131.821
2182	wsnp_Ex_c16963_25554867	5101	181.63	5B	T/G	131.821
2183	wsnp_Ex_c16970_25563701	2083	217.58	2B	T/G	149.356
2184	wsnp_Ex_c16988_25586811	2019	201.5	2B	A/C	138.318
2185	wsnp_Ex_c17051_25671072	6207	119.52	6B	T/C	74.9625
2186	wsnp_Ex_c17089_25708638	5660	106.39	6A	T/C	89.8724
2187	wsnp_Ex_c17089_25709028	5661	106.39	6A	T/C	89.8724
2188	wsnp_Ex_c17089_25709221	5662	106.39	6A	A/G	89.8724
2189	wsnp_Ex_c17127_25756019	2225	241.26	2B	T/C	165.611
2191	wsnp_Ex_c17176_25816766	7373	199.94	7B	T/C	122.912
2192	wsnp_Ex_c17185_25829084	5788	137.04	6A	A/G	115.764
2193	wsnp_Ex_c1721_3261986	7378	203.49	7B	T/C	125.095
2194	wsnp_Ex_c17211_25859780	4079	49.41	4B	A/C	39.1888
2195	wsnp_Ex_c17220_25871264	1454	162.19	2A	A/G	97.1402
2196	wsnp_Ex_c17230_25883590	6604	12.55	7A	T/C	8.1929
2197	wsnp_Ex_c17238_25895129	690	50.07	1B	T/G	32.1105
2204	wsnp_Ex_c17303_25979191	3387	177.19	3B	A/G	105.161
2207	wsnp_Ex_c17338_26018247	3749	139.56	4A	T/C	122.185
2208	wsnp_Ex_c17346_26030825	7493	1.19	7D3	T/C	1.19
2210	wsnp_Ex_c1736_3285575	6718	103.48	7A	T/C	67.5539
2211	wsnp_Ex_c17361_26054611	3799	155.59	4A	T/C	136.219
2212	wsnp_Ex_c17379_26073344	6432	219.26	6B	T/C	137.519
2215	wsnp_Ex_c174_340829	2344	305.3	2B	A/C	209.571
2216	wsnp_Ex_c17407_26107953	3410	200.39	3B	T/C	118.93
2218	wsnp_Ex_c17420_26123728	4160	90.32	4B	T/C	71.636
2219	wsnp_Ex_c17435_26144201	6077	71.95	6B	A/C	45.1268
2221	wsnp_Ex_c17452_26163465	768	72.11	1B	T/C	46.245
2222	wsnp_Ex_c17452_26163496	763	72.11	1B	A/G	46.245
2224	wsnp_Ex_c17523_26244256	4412	90.41	5A	T/C	72.2994
2230	wsnp_Ex_c17571_26295299	1562	299.28	2A	A/G	179.247
2231	wsnp_Ex_c17571_26296057	1561	299.28	2A	A/G	179.247
2232	wsnp_Ex_c17571_26296704	1560	299.28	2A	A/G	179.247
2234	wsnp_Ex_c17575_26300030	5573	62.77	6A	T/C	53.0246
2235	wsnp_Ex_c17575_26301455	5574	62.77	6A	T/C	53.0246
2236	wsnp_Ex_c17576_26303707	2154	217.58	2B	T/C	149.356
2237	wsnp_Ex_c1758_3326792	2230	242.13	2B	A/G	166.208
2238	wsnp_Ex_c176_347707	4794	4.08	5B	A/C	2.96113
2240	wsnp_Ex_c1763_3334449	2689	95.8	3A	A/G	58.3004
2241	wsnp_Ex_c17637_26370812	5821	150.83	6A	A/G	127.413
2243	wsnp_Ex_c17650_26387826	5712	106.39	6A	A/C	89.8724
2244	wsnp_Ex_c17667_26408733	6150	95.85	6B	T/C	60.1167
2248	wsnp_Ex_c17684_26426785	197	98.85	1A	A/G	64.3863
2249	wsnp_Ex_c17692_26437459	5646	106.19	6A	A/C	89.7034
2250	wsnp_Ex_c17693_26438399	6849	142.72	7A	T/C	93.1706
2253	wsnp_Ex_c17700_26446810	2192	233.73	2B	A/G	160.442
2254	wsnp_Ex_c17707_26454940	828	93.95	1B	A/G	60.2512
2255	wsnp_Ex_c17754_26503892	4928	102.05	5B	A/C	74.0645
2257	wsnp_Ex_c17768_26519434	5169	225.43	5B	A/G	163.61
2261	wsnp_Ex_c17845_26604587	2247	246.93	2B	T/C	169.503
2262	wsnp_Ex_c17852_26612172	1332	141.28	2A	A/G	84.6166
2267	wsnp_Ex_c17882_26646153	7144	51.87	7B	A/G	31.8869
2270	wsnp_Ex_c17899_26666328	6997	207.1	7A	T/C	135.199
2271	wsnp_Ex_c1790_3378220	7214	83.46	7B	A/G	51.3067
2272	wsnp_Ex_c1790_3378771	7207	81.69	7B	T/G	50.2186
2273	wsnp_Ex_c17914_26681837	7489	5.39	7D3	T/C	5.39
2275	wsnp_Ex_c1792_3381544	1717	50.75	2B	T/C	34.8369
2276	wsnp_Ex_c17928_26697183	5404	7.17	5D3cult	T/G	8.37235
2279	wsnp_Ex_c17990_26770800	1041	220.22	1B	A/G	141.23
2282	wsnp_Ex_c18107_26909127	4335	56.21	5A	T/C	44.9502
2289	wsnp_Ex_c18196_27006489	168	89.98	1A	A/G	58.6088
2291	wsnp_Ex_c18223_27035083	2903	188.63	3A	A/G	114.793
2294	wsnp_Ex_c18261_27078080	2215	238.01	2B	A/G	163.38
2295	wsnp_Ex_c1827_3442984	5714	106.39	6A	T/C	89.8724
2296	wsnp_Ex_c18271_27089779	1371	142.79	2A	T/C	85.521
2298	wsnp_Ex_c18318_27140346	4056	18.66	4B	T/C	14.7999
2300	wsnp_Ex_c18331_27155125	6164	115.5	6B	T/C	72.4411
2301	wsnp_Ex_c18352_27178687	6786	126.13	7A	A/C	82.3403
2305	wsnp_Ex_c18372_27196625	6384	160.44	6B	A/G	100.627
2306	wsnp_Ex_c1838_3461594	4933	104.37	5B	A/G	75.7483
2307	wsnp_Ex_c18382_27210656	6114	81.93	6B	T/C	51.3862
2308	wsnp_Ex_c18384_27213023	957	141.87	1B	T/G	90.9829
2310	wsnp_Ex_c18413_27247064	5275	232.5	5B	T/C	168.741
2311	wsnp_Ex_c18413_27247408	5276	232.5	5B	T/C	168.741
2312	wsnp_Ex_c18418_27251563	1798	110.75	2B	T/C	76.0234
2315	wsnp_Ex_c18462_27305612	857	105.03	1B	A/G	67.357
2316	wsnp_Ex_c1848_3482919	2797	133.83	3A	A/G	81.444
2317	wsnp_Ex_c18499_27344859	521	251.21	1A	A/G	163.626
2318	wsnp_Ex_c18503_27349536	2263	275.11	2B	T/C	188.847
2320	wsnp_Ex_c18519_27369737	5207	230.49	5B	T/C	167.282
2322	wsnp_Ex_c1857_3498746	4812	17.47	5B	T/C	12.6791
2324	wsnp_Ex_c18596_27457344	2722	105.03	3A	A/G	63.9174
2325	wsnp_Ex_c1861_3506202	555	266.7	1A	T/C	173.716
2326	wsnp_Ex_c1861_3506449	556	266.7	1A	T/C	173.716
2329	wsnp_Ex_c18624_27492167	3241	136.36	3B	A/G	80.9288
2330	wsnp_Ex_c18632_27501724	6422	192.29	6B	T/C	120.604
2332	wsnp_Ex_c18637_27508578	2856	169.03	3A	A/G	102.865
2333	wsnp_Ex_c18639_27511306	5744	123.5	6A	T/C	104.326
2334	wsnp_Ex_c1865_3515470	3878	170.76	4A	A/G	149.5
2335	wsnp_Ex_c18654_27528399	4992	151.92	5B	T/C	110.259
2336	wsnp_Ex_c18654_27528615	4993	151.92	5B	T/C	110.259
2337	wsnp_Ex_c18662_27538313	102	87.97	1A	T/C	57.2996
2339	wsnp_Ex_c18664_27540810	6522	0	6D3	A/G	0
2340	wsnp_Ex_c18665_27541568	1157	97.72	1D	A/G	92.3404
2344	wsnp_Ex_c1873_3531947	1948	183.97	2B	T/C	126.285
2345	wsnp_Ex_c18733_27607958	656	42.67	1B	T/C	27.3648
2346	wsnp_Ex_c18744_27620403	6363	154.94	6B	T/C	97.1777
2347	wsnp_Ex_c18744_27620431	6376	157.45	6B	T/C	98.752
2348	wsnp_Ex_c18747_27625264	2916	193.71	3A	A/G	117.885
2349	wsnp_Ex_c18750_27627600	2017	200.99	2B	A/C	137.968
2353	wsnp_Ex_c18800_27681277	7191	78.86	7B	T/G	48.4789
2354	wsnp_Ex_c18805_27686000	4628	187.62	5A	T/C	150.037
2360	wsnp_Ex_c18915_27811736	3486	218.33	3B	A/G	129.577
2363	wsnp_Ex_c18941_27840714	4438	118.46	5A	T/C	94.7305
2364	wsnp_Ex_c18941_27840933	4439	118.46	5A	T/C	94.7305
2366	wsnp_Ex_c18965_27868480	5663	106.39	6A	A/G	89.8724
2367	wsnp_Ex_c18965_27868923	5696	106.39	6A	A/G	89.8724
2370	wsnp_Ex_c19003_27913936	1589	322.2	2A	T/C	192.975
2371	wsnp_Ex_c19005_27918129	6919	157.75	7A	A/C	102.982
2372	wsnp_Ex_c1903_3592518	2988	241.49	3A	T/C	146.962
2373	wsnp_Ex_c19041_27955460	4987	147.96	5B	A/G	107.384
2374	wsnp_Ex_c19057_27975510	4541	154.96	5A	A/G	123.919
2375	wsnp_Ex_c19082_27999258	6035	51.97	6B	A/G	32.5954
2378	wsnp_Ex_c19134_28056012	4705	207.07	5A	T/C	165.59
2381	wsnp_Ex_c19198_28115812	6820	126.13	7A	A/G	82.3403
2383	wsnp_Ex_c19207_28125072	3729	116.36	4A	T/C	101.873
2385	wsnp_Ex_c19214_28132186	6888	153.97	7A	T/G	100.515
2388	wsnp_Ex_c1925_3632756	4868	69.77	5B	T/G	50.6368
2389	wsnp_Ex_c19259_28185910	7388	214.82	7B	A/G	132.06
2392	wsnp_Ex_c19262_28188808	6819	126.13	7A	A/G	82.3403
2393	wsnp_Ex_c19277_28209074	4180	92.63	4B	T/C	73.4681
2394	wsnp_Ex_c19294_28225846	325	124.37	1A	A/G	81.0088
2395	wsnp_Ex_c193_379727	4283	98.81	4D	A/C	101.503
2396	wsnp_Ex_c19309_28242774	3017	273.33	3A	A/C	166.339
2397	wsnp_Ex_c19309_28243712	3015	272.83	3A	T/C	166.034
2398	wsnp_Ex_c19319_28253742	4140	85.65	4B	A/G	67.9321
2399	wsnp_Ex_c1934_3648048	3362	163.87	3B	A/G	97.2558
2400	wsnp_Ex_c1934_3648624	3370	171.31	3B	A/G	101.671
2404	wsnp_Ex_c19353_28290393	481	214.08	1A	A/C	139.442
2406	wsnp_Ex_c19364_28303089	2475	75.95	2D	T/C	91.0831
2407	wsnp_Ex_c19371_28311667	1703	29.81	2B	T/G	20.4628
2408	wsnp_Ex_c19372_28312715	3145	110.48	3B	T/C	65.5692
2409	wsnp_Ex_c19372_28313727	3135	107.67	3B	T/C	63.9015
2410	wsnp_Ex_c1938_3656802	5220	230.99	5B	T/C	167.645
2412	wsnp_Ex_c1943_3663067	4347	63.72	5A	A/G	50.9558
2414	wsnp_Ex_c1944_3663988	2467	69.91	2D	T/C	83.8396
2416	wsnp_Ex_c19454_28409258	5734	117.17	6A	A/C	98.9787
2417	wsnp_Ex_c19467_28422579	6099	80.93	6B	A/G	50.759
2418	wsnp_Ex_c19467_28423197	6094	80.83	6B	A/G	50.6963
2419	wsnp_Ex_c19467_28423331	6095	80.83	6B	A/G	50.6963
2420	wsnp_Ex_c19467_28423946	6100	80.93	6B	A/G	50.759
2421	wsnp_Ex_c19476_28434084	5664	106.39	6A	A/G	89.8724
2423	wsnp_Ex_c19516_28480622	1190	5.34	2A	A/G	3.19828
2425	wsnp_Ex_c19516_28481857	1203	7.79	2A	A/G	4.66565
2426	wsnp_Ex_c19516_28482852	1202	7.79	2A	A/G	4.66565
2427	wsnp_Ex_c19516_28483050	1201	7.79	2A	T/C	4.66565
2429	wsnp_Ex_c19519_28487099	4455	124.14	5A	T/C	99.2727
2431	wsnp_Ex_c19525_28494827	6471	240.56	6B	A/G	150.878
2432	wsnp_Ex_c19542_28513205	5087	178.31	5B	T/C	129.412
2433	wsnp_Ex_c19556_28530231	1250	76.41	2A	T/C	45.7641
2434	wsnp_Ex_c19556_28530243	1249	76.41	2A	T/C	45.7641
2436	wsnp_Ex_c19582_28564567	6918	157.75	7A	A/G	102.982
2437	wsnp_Ex_c19582_28564743	6898	155.47	7A	A/G	101.494
2438	wsnp_Ex_c1959_3692097	222	105.39	1A	A/G	68.6461
2439	wsnp_Ex_c19602_28584250	6056	60.35	6B	A/G	37.8513
2440	wsnp_Ex_c1962_3696265	1739	69.12	2B	T/C	47.4468
2441	wsnp_Ex_c1962_3696626	1740	69.12	2B	A/G	47.4468
2442	wsnp_Ex_c1962_3697351	1741	69.12	2B	A/C	47.4468
2443	wsnp_Ex_c1962_3697716	1742	69.12	2B	A/G	47.4468
2445	wsnp_Ex_c19647_28632659	4517	153.46	5A	A/C	122.719
2446	wsnp_Ex_c19647_28632858	4518	153.46	5A	T/C	122.719
2447	wsnp_Ex_c19647_28632894	4542	154.96	5A	A/G	123.919
2450	wsnp_Ex_c1970_3707739	505	232.84	1A	T/C	151.661
2451	wsnp_Ex_c19707_28702378	6191	117.51	6B	T/C	73.7018
2452	wsnp_Ex_c19717_28713417	32	40.17	1A	T/C	26.1649
2453	wsnp_Ex_c19724_28720939	5072	174.08	5B	A/G	126.342
2454	wsnp_Ex_c19724_28721128	5073	174.08	5B	A/G	126.342
2455	wsnp_Ex_c19724_28721580	5074	174.08	5B	T/C	126.342
2456	wsnp_Ex_c19730_28728245	130	88.97	1A	A/G	57.9509
2457	wsnp_Ex_c19770_28768859	5639	105.77	6A	T/C	89.3486
2458	wsnp_Ex_c19770_28769193	5640	105.77	6A	T/C	89.3486
2460	wsnp_Ex_c19773_28772235	3754	145.91	4A	T/C	127.744
2462	wsnp_Ex_c19778_28779907	3501	225.44	3B	A/G	133.797
2463	wsnp_Ex_c1981_3728899	4655	190.26	5A	A/G	152.148
2464	wsnp_Ex_c19819_28826877	2085	217.58	2B	T/C	149.356
2465	wsnp_Ex_c19819_28827344	2086	217.58	2B	T/C	149.356
2467	wsnp_Ex_c19820_28829623	4650	189.16	5A	T/C	151.268
2472	wsnp_Ex_c19873_28889591	6022	44.29	6B	T/G	27.7785
2479	wsnp_Ex_c1988_3742291	5988	4.12	6B	A/G	2.58405
2480	wsnp_Ex_c19892_28910730	4656	190.26	5A	A/G	152.148
2482	wsnp_Ex_c1996_3754394	1675	7.25	2B	T/C	4.9767
2484	wsnp_Ex_c1997_3755945	390	149.44	1A	A/C	97.3383
2485	wsnp_Ex_c1997_3756118	385	148.28	1A	T/C	96.5827
2487	wsnp_Ex_c1997_3757177	393	149.44	1A	T/C	97.3383
2488	wsnp_Ex_c1997_3757415	394	149.44	1A	T/C	97.3383
2489	wsnp_Ex_c1997_3757496	386	148.28	1A	T/C	96.5827
2490	wsnp_Ex_c1997_3757508	395	149.44	1A	A/G	97.3383
2491	wsnp_Ex_c1997_3757721	387	148.28	1A	A/G	96.5827
2492	wsnp_Ex_c19982_29009504	3192	122.21	3B	A/G	72.5309
2493	wsnp_Ex_c19993_29024127	3074	38.1	3B	T/G	22.6121
2494	wsnp_Ex_c19994_29025586	3229	128.27	3B	T/C	76.1274
2499	wsnp_Ex_c20019_29051938	4909	88.8	5B	A/G	64.4481
2500	wsnp_Ex_c20019_29052512	4903	85.78	5B	A/G	62.2563
2501	wsnp_Ex_c2002_3768258	3784	154.12	4A	A/G	134.932
2502	wsnp_Ex_c20029_29064315	2347	306.15	2B	T/C	210.154
2503	wsnp_Ex_c20032_29065889	1386	142.79	2A	T/G	85.521
2504	wsnp_Ex_c2004_3770146	780	74.12	1B	A/G	47.534
2506	wsnp_Ex_c20062_29096408	6677	78.39	7A	T/C	51.1746
2507	wsnp_Ex_c20062_29096454	6674	78.39	7A	A/G	51.1746
2509	wsnp_Ex_c20155_29202599	2405	381.82	2B	T/C	262.097
2510	wsnp_Ex_c20168_29214721	3363	163.87	3B	A/G	97.2558
2511	wsnp_Ex_c20169_29215219	2202	237.22	2B	A/C	162.838
2513	wsnp_Ex_c2017_3787478	6655	67.61	7A	A/G	44.1372
2517	wsnp_Ex_c2025_3799847	792	75.19	1B	T/G	48.2202
2518	wsnp_Ex_c20250_29303152	2983	222.71	3A	T/G	135.533
2519	wsnp_Ex_c20273_29326769	2702	98.15	3A	T/C	59.7305
2520	wsnp_Ex_c2030_3807284	1417	147.31	2A	T/C	88.2281
2521	wsnp_Ex_c20320_29383285	7462	25.16	7D2	T/C	28.4111
2522	wsnp_Ex_c20320_29383710	7463	25.16	7D2	A/C	28.4111
2523	wsnp_Ex_c20320_29383733	7464	25.16	7D2	T/C	28.4111
2524	wsnp_Ex_c20320_29384395	7465	25.16	7D2	A/G	28.4111
2525	wsnp_Ex_c20323_29388970	1849	161.48	2B	T/G	110.847
2526	wsnp_Ex_c2033_3814035	1251	76.98	2A	T/C	46.1055
2527	wsnp_Ex_c20352_29416468	5930	244.93	6A	A/G	206.903
2530	wsnp_Ex_c20367_29431681	2087	217.58	2B	A/G	149.356
2531	wsnp_Ex_c20370_29434410	1292	129.15	2A	A/G	77.3516
2533	wsnp_Ex_c20386_29451037	4026	204.09	4A	T/C	178.681
2535	wsnp_Ex_c2043_3829362	6670	74.9	7A	A/C	48.8963
2536	wsnp_Ex_c20440_29511162	5103	183.13	5B	A/G	132.91
2537	wsnp_Ex_c20445_29515644	1431	150.13	2A	T/C	89.9171
2538	wsnp_Ex_c20457_29526260	5863	210.29	6A	A/G	177.641
2539	wsnp_Ex_c20457_29526403	5864	210.29	6A	T/C	177.641
2540	wsnp_Ex_c20489_29564938	381	144.72	1A	T/C	94.2639
2541	wsnp_Ex_c20495_29571203	404	154.24	1A	T/G	100.465
2543	wsnp_Ex_c20529_29608872	1984	187.49	2B	T/C	128.701
2544	wsnp_Ex_c20529_29609310	2069	217.58	2B	A/C	149.356
2545	wsnp_Ex_c2054_3852564	7453	2.51	7D2	T/C	2.83434
2548	wsnp_Ex_c20611_29693561	4629	187.62	5A	A/G	150.037
2550	wsnp_Ex_c20652_29734133	3222	124.4	3B	T/G	73.8306
2553	wsnp_Ex_c20716_29802313	5204	229.49	5B	A/G	166.556
2554	wsnp_Ex_c2077_3894016	810	84.64	1B	A/G	54.2806
2555	wsnp_Ex_c20771_29858497	1601	341.35	2A	T/C	204.444
2556	wsnp_Ex_c20786_29874875	1803	111.26	2B	A/C	76.3735
2557	wsnp_Ex_c20786_29875033	1804	111.26	2B	T/C	76.3735
2559	wsnp_Ex_c2097_3932976	2184	233.22	2B	T/C	160.092
2560	wsnp_Ex_c20975_30093038	661	43.75	1B	A/G	28.0574
2561	wsnp_Ex_c20975_30093113	664	43.75	1B	A/G	28.0574
2563	wsnp_Ex_c20988_30107609	5293	239.32	5B	A/G	173.691
2564	wsnp_Ex_c20999_30122041	6420	191.57	6B	T/C	120.152
2565	wsnp_Ex_c210_411604	4952	118.58	5B	A/C	86.0614
2566	wsnp_Ex_c2100_3937914	2555	146.46	2D	T/C	175.642
2567	wsnp_Ex_c21010_30133755	5936	249.44	6A	A/G	210.713
2569	wsnp_Ex_c21068_30195276	6709	100.83	7A	A/G	65.8239
2570	wsnp_Ex_c21087_30214456	6594	12.05	7A	A/C	7.86649
2571	wsnp_Ex_c21092_30220342	1757	81.83	2B	A/G	56.1715
2572	wsnp_Ex_c21092_30220702	1758	81.83	2B	A/G	56.1715
2573	wsnp_Ex_c21094_30222280	3336	157.87	3B	T/G	93.6948
2576	wsnp_Ex_c21108_30237509	6704	97.94	7A	A/G	63.9373
2578	wsnp_Ex_c2111_3963339	652	36.88	1B	A/G	23.6516
2579	wsnp_Ex_c21129_30255932	5901	237.74	6A	A/G	200.83
2580	wsnp_Ex_c21129_30256617	5900	237.22	6A	A/G	200.39
2582	wsnp_Ex_c21165_30292808	3752	139.56	4A	T/C	122.185
2584	wsnp_Ex_c21193_30320134	353	130.65	1A	T/C	85.0993
2585	wsnp_Ex_c21197_30325539	3809	156.81	4A	A/G	137.287
2588	wsnp_Ex_c21198_30327016	913	126.26	1B	A/G	80.972
2591	wsnp_Ex_c21217_30347572	4089	56.38	4B	A/G	44.717
2592	wsnp_Ex_c2123_3988735	7472	37.81	7D2	A/G	42.6957
2593	wsnp_Ex_c2128_3998228	3825	161.46	4A	A/C	141.358
2595	wsnp_Ex_c21293_30421496	4213	133.11	4B	T/C	105.574
2596	wsnp_Ex_c2132_4004831	5188	228.48	5B	A/G	165.823
2597	wsnp_Ex_c2132_4006417	5189	228.48	5B	T/C	165.823
2598	wsnp_Ex_c21336_30465618	354	130.65	1A	T/C	85.0993
2601	wsnp_Ex_c2137_4014287	1606	345.97	2A	A/C	207.211
2603	wsnp_Ex_c21374_30504135	5937	249.44	6A	T/C	210.713
2604	wsnp_Ex_c2138_4015101	1440	156.16	2A	A/G	93.5286
2605	wsnp_Ex_c2138_4015881	1442	157.67	2A	A/G	94.433
2606	wsnp_Ex_c21383_30513824	3758	147.6	4A	A/G	129.224
2607	wsnp_Ex_c21386_30518206	5454	48.64	5D1cult	A/G	46.2146
2609	wsnp_Ex_c214_421541	5359	261.5	5B	T/C	189.788
2610	wsnp_Ex_c214_422365	5352	258.39	5B	A/G	187.531
2612	wsnp_Ex_c21409_30544027	1511	261.77	2A	A/G	156.781
2613	wsnp_Ex_c21418_30554998	3376	173.03	3B	A/G	102.692
2614	wsnp_Ex_c21423_30560807	3302	149.14	3B	T/C	88.5136
2615	wsnp_Ex_c21450_30588044	131	88.97	1A	A/G	57.9509
2617	wsnp_Ex_c2148_4035900	2798	133.83	3A	T/G	81.444
2619	wsnp_Ex_c21491_30636749	3427	207.73	3B	T/C	123.286
2620	wsnp_Ex_c21491_30637789	3428	207.73	3B	A/G	123.286
2622	wsnp_Ex_c21499_30644485	3206	124.4	3B	T/C	73.8306
2624	wsnp_Ex_c2153_4043746	1788	106	2B	T/C	72.7628
2625	wsnp_Ex_c21532_30680512	2005	196.97	2B	A/G	135.208
2626	wsnp_Ex_c21559_30710510	894	121.17	1B	T/G	77.7077
2629	wsnp_Ex_c21592_30743513	235	106.4	1A	A/G	69.304
2630	wsnp_Ex_c21592_30743815	282	110.83	1A	A/G	72.1895
2631	wsnp_Ex_c21593_30744815	2528	143.24	2D	T/C	171.781
2634	wsnp_Ex_c21625_30775155	4940	110.09	5B	T/C	79.8997
2638	wsnp_Ex_c21688_30845899	6495	9.21	6D1	T/C	6.39272
2639	wsnp_Ex_c21688_30847181	5940	249.95	6A	T/C	211.144
2640	wsnp_Ex_c21709_30869795	1520	271.82	2A	T/C	162.801
2641	wsnp_Ex_c2171_4072774	4287	1.16	5A	T/C	0.927633
2642	wsnp_Ex_c2171_4072995	4288	1.16	5A	T/G	0.927633
2645	wsnp_Ex_c2171_4073721	4290	1.16	5A	T/C	0.927633
2646	wsnp_Ex_c2171_4074003	4291	1.16	5A	A/G	0.927633
2649	wsnp_Ex_c21733_30892583	2904	188.63	3A	A/G	114.793
2651	wsnp_Ex_c2178_4086161	223	105.39	1A	A/G	68.6461
2653	wsnp_Ex_c21783_30945248	6135	93.34	6B	A/G	58.5425
2654	wsnp_Ex_c21786_30948397	1369	142.79	2A	A/G	85.521
2655	wsnp_Ex_c2181_4089639	210	101.09	1A	A/G	65.8453
2656	wsnp_Ex_c2181_4089788	85	86.37	1A	T/C	56.2574
2659	wsnp_Ex_c21875_31045200	4864	65.93	5B	T/C	47.8498
2660	wsnp_Ex_c2192_4108709	5723	107.75	6A	A/G	91.0212
2661	wsnp_Ex_c21924_31095740	3395	178.46	3B	T/C	105.915
2662	wsnp_Ex_c21930_31102213	3158	113.25	3B	T/C	67.2132
2663	wsnp_Ex_c21930_31102685	3161	113.25	3B	T/C	67.2132
2664	wsnp_Ex_c21950_31124594	2653	61.95	3A	A/G	37.7005
2665	wsnp_Ex_c21991_31162645	2088	217.58	2B	A/G	149.356
2667	wsnp_Ex_c22006_31180883	764	72.11	1B	T/C	46.245
2668	wsnp_Ex_c22006_31181239	765	72.11	1B	T/C	46.245
2669	wsnp_Ex_c2201_4125015	5221	230.99	5B	A/G	167.645
2672	wsnp_Ex_c22016_31191407	3260	141.85	3B	T/C	84.1871
2673	wsnp_Ex_c22018_31192778	1878	163.67	2B	T/G	112.35
2674	wsnp_Ex_c22018_31193171	1887	163.67	2B	T/C	112.35
2676	wsnp_Ex_c2203_4129271	2307	291.52	2B	T/C	200.111
2677	wsnp_Ex_c2203_4129457	2308	291.52	2B	T/C	200.111
2679	wsnp_Ex_c22040_31218280	5357	259.96	5B	A/G	188.67
2680	wsnp_Ex_c22040_31218342	5355	259.33	5B	T/C	188.213
2681	wsnp_Ex_c2207_4135530	4784	0.55	5B	A/G	0.399172
2683	wsnp_Ex_c22078_31257869	4169	90.76	4B	A/G	71.985
2685	wsnp_Ex_c22089_31269531	5588	89.32	6A	A/G	75.4526
2687	wsnp_Ex_c22089_31270755	5590	89.32	6A	A/G	75.4526
2688	wsnp_Ex_c22089_31270950	5591	89.32	6A	A/G	75.4526
2693	wsnp_Ex_c2219_4159221	6730	106.97	7A	T/C	69.8322
2694	wsnp_Ex_c222_436432	5050	171.58	5B	A/G	124.527
2695	wsnp_Ex_c222_436779	5051	171.58	5B	A/G	124.527
2696	wsnp_Ex_c22202_31392780	1246	64.82	2A	T/C	38.8225
2697	wsnp_Ex_c2224_4171319	5003	153.72	5B	T/C	111.565
2698	wsnp_Ex_c2224_4171424	5004	153.72	5B	T/C	111.565
2699	wsnp_Ex_c22242_31433907	3843	164.39	4A	A/C	143.924
2703	wsnp_Ex_c22284_31478675	384	147.72	1A	T/C	96.2179
2705	wsnp_Ex_c2236_4189774	5869	213.31	6A	T/C	180.192
2707	wsnp_Ex_c22364_31560642	643	35.25	1B	A/C	22.6062
2709	wsnp_Ex_c22377_31571527	899	123.9	1B	A/C	79.4585
2712	wsnp_Ex_c22401_31592784	3142	109.72	3B	T/C	65.1181
2714	wsnp_Ex_c22423_31615798	1977	184.61	2B	A/C	126.724
2715	wsnp_Ex_c2243_4201831	5222	230.99	5B	A/G	167.645
2716	wsnp_Ex_c22435_31629303	2679	84.26	3A	A/G	51.2776
2717	wsnp_Ex_c22439_31632880	895	121.17	1B	T/C	77.7077
2720	wsnp_Ex_c2250_4216275	3377	174.77	3B	A/G	103.725
2721	wsnp_Ex_c2250_4216508	3378	174.77	3B	A/G	103.725
2722	wsnp_Ex_c2251_4218338	2483	89.95	2D	A/G	107.873
2724	wsnp_Ex_c22547_31738007	7012	226.76	7A	T/C	148.034
2725	wsnp_Ex_c22547_31738408	7011	226.76	7A	T/C	148.034
2727	wsnp_Ex_c2258_4232538	2502	123.02	2D	T/C	147.532
2728	wsnp_Ex_c22630_31827919	3227	125.04	3B	T/G	74.2104
2729	wsnp_Ex_c2264_4243233	4970	137.34	5B	A/C	99.6768
2731	wsnp_Ex_c22645_31845564	1270	114.51	2A	A/G	68.5833
2732	wsnp_Ex_c22648_31848819	4129	82.99	4B	T/C	65.8223
2733	wsnp_Ex_c22651_31851893	1424	148.82	2A	T/C	89.1325
2734	wsnp_Ex_c2266_4247520	3835	161.96	4A	A/G	141.796
2735	wsnp_Ex_c2268_4251636	6676	78.39	7A	A/G	51.1746
2737	wsnp_Ex_c22683_31887736	2616	10.3	3A	A/G	6.2682
2738	wsnp_Ex_c22683_31887799	2617	10.3	3A	T/C	6.2682
2739	wsnp_Ex_c22693_31898036	2050	213.56	2B	A/G	146.596
2742	wsnp_Ex_c22726_31932096	5184	227.48	5B	T/C	165.097
2743	wsnp_Ex_c22727_31934296	4393	83.37	5A	T/C	66.6696
2744	wsnp_Ex_c2273_4259708	67	78.49	1A	T/C	51.1247
2745	wsnp_Ex_c22740_31947788	4118	82.99	4B	T/C	65.8223
2748	wsnp_Ex_c22766_31972202	2803	133.83	3A	A/C	81.444
2750	wsnp_Ex_c22766_31972755	2804	133.83	3A	A/G	81.444
2751	wsnp_Ex_c22766_31972812	2805	133.83	3A	T/C	81.444
2752	wsnp_Ex_c2277_4267788	6872	150.76	7A	T/C	98.4193
2753	wsnp_Ex_c2278_4270123	805	79.05	1B	T/C	50.6957
2754	wsnp_Ex_c22785_31991697	4183	92.63	4B	T/C	73.4681
2755	wsnp_Ex_c22785_31991891	4181	92.63	4B	A/G	73.4681
2758	wsnp_Ex_c22862_32074455	1344	142.79	2A	A/G	85.521
2760	wsnp_Ex_c22875_32089292	2089	217.58	2B	T/C	149.356
2761	wsnp_Ex_c2288_4293430	3716	95.36	4A	A/G	83.4877
2762	wsnp_Ex_c22881_32098459	236	106.4	1A	A/G	69.304
2763	wsnp_Ex_c22888_32105519	2723	105.35	3A	A/G	64.1122
2764	wsnp_Ex_c22913_32130617	4030	213.66	4A	A/G	187.059
2766	wsnp_Ex_c22946_32163010	1949	183.97	2B	T/C	126.285
2767	wsnp_Ex_c22955_32173776	7302	124.25	7B	T/G	76.3822
2768	wsnp_Ex_c22963_32183009	290	111.36	1A	A/G	72.5347
2770	wsnp_Ex_c22967_32186741	7412	246.52	7B	A/C	151.547
2771	wsnp_Ex_c22984_32207214	5439	15.52	5D2cult	A/G	15.52
2772	wsnp_Ex_c23001_32223579	7494	1.19	7D3	A/G	1.19
2773	wsnp_Ex_c23010_32232119	6360	154.94	6B	A/G	97.1777
2774	wsnp_Ex_c23056_32280827	2902	188.63	3A	T/C	114.793
2775	wsnp_Ex_c23102_32328851	6959	184.2	7A	A/G	120.25
2776	wsnp_Ex_c23102_32328852	6958	183.67	7A	T/C	119.904
2777	wsnp_Ex_c2311_4327441	1651	374.27	2A	A/G	224.161
2780	wsnp_Ex_c23122_32350412	6212	120.52	6B	T/C	75.5897
2781	wsnp_Ex_c23130_32358433	3898	172.84	4A	A/G	151.321
2782	wsnp_Ex_c2314_4333242	3301	149.14	3B	T/C	88.5136
2783	wsnp_Ex_c23143_32376622	474	191.16	1A	T/G	124.513
2786	wsnp_Ex_c23156_32391014	6762	122.63	7A	T/G	80.0554
2790	wsnp_Ex_c23235_32471767	903	126.06	1B	A/G	80.8437
2792	wsnp_Ex_c23239_32477458	2534	144.96	2D	T/C	173.843
2793	wsnp_Ex_c23248_32488191	3794	155.08	4A	A/G	135.773
2794	wsnp_Ex_c23248_32488251	3795	155.08	4A	T/C	135.773
2795	wsnp_Ex_c2325_4355706	5949	252.95	6A	A/G	213.678
2800	wsnp_Ex_c2330_4366134	3255	141.85	3B	A/G	84.1871
2803	wsnp_Ex_c23358_32602315	5461	56.34	5D1cult	T/C	53.5306
2805	wsnp_Ex_c23362_32606998	5665	106.39	6A	A/G	89.8724
2807	wsnp_Ex_c2337_4379619	1469	182.16	2A	A/G	109.101
2808	wsnp_Ex_c23383_32628864	6560	134.77	6D2	A/G	58.055
2811	wsnp_Ex_c23474_32717535	6171	117.51	6B	T/C	73.7018
2812	wsnp_Ex_c2350_4403690	5746	125.53	6A	A/G	106.041
2813	wsnp_Ex_c23503_32742849	5715	106.39	6A	T/C	89.8724
2814	wsnp_Ex_c23509_32746806	4657	190.26	5A	T/C	152.148
2815	wsnp_Ex_c23509_32746909	4679	190.79	5A	T/G	152.572
2817	wsnp_Ex_c2357_4417439	189	98.34	1A	T/C	64.0541
2820	wsnp_Ex_c2360_4422599	6700	89.79	7A	T/C	58.6168
2821	wsnp_Ex_c23618_32855041	5427	15.41	5D3cult	T/C	17.9941
2823	wsnp_Ex_c23638_32875196	4186	94.04	4B	A/G	74.5865
2824	wsnp_Ex_c2365_4431185	7399	226.41	7B	A/G	139.185
2827	wsnp_Ex_c23661_32900048	4853	53.74	5B	A/G	39.0027
2828	wsnp_Ex_c23689_32927141	4311	24.72	5A	T/C	19.7682
2830	wsnp_Ex_c23716_32952372	6361	154.94	6B	A/G	97.1777
2831	wsnp_Ex_c23720_32957892	1336	142.28	2A	A/G	85.2155
2832	wsnp_Ex_c23755_32994701	7126	40.17	7B	A/G	24.6943
2833	wsnp_Ex_c2376_4454515	5210	230.99	5B	A/G	167.645
2835	wsnp_Ex_c23768_33006588	1531	275.45	2A	A/G	164.975
2836	wsnp_Ex_c23787_33024604	4359	71.28	5A	T/G	57.0014
2837	wsnp_Ex_c23795_33033010	4307	21.54	5A	A/G	17.2252
2838	wsnp_Ex_c23795_33033150	4306	21.22	5A	T/C	16.9693
2839	wsnp_Ex_c23795_33033959	4308	21.54	5A	T/C	17.2252
2840	wsnp_Ex_c23795_33034037	4309	21.54	5A	A/G	17.2252
2841	wsnp_Ex_c238_460841	3273	142.75	3B	A/C	84.7212
2843	wsnp_Ex_c2382_4464517	6223	124.95	6B	T/C	78.3681
2844	wsnp_Ex_c2382_4465878	6251	128.06	6B	T/C	80.3187
2846	wsnp_Ex_c2388_4476302	1698	28.32	2B	T/G	19.44
2848	wsnp_Ex_c2389_4477552	167	89.47	1A	T/C	58.2766
2850	wsnp_Ex_c2389_4477880	198	98.85	1A	T/C	64.3863
2851	wsnp_Ex_c2389_4478238	169	89.98	1A	A/C	58.6088
2856	wsnp_Ex_c23968_33209660	4326	47.67	5A	A/G	38.1209
2857	wsnp_Ex_c23968_33209733	4327	47.67	5A	A/G	38.1209
2858	wsnp_Ex_c23968_33210208	4328	47.67	5A	T/C	38.1209
2859	wsnp_Ex_c23968_33210344	4329	47.67	5A	T/C	38.1209
2861	wsnp_Ex_c23992_33235984	843	99.91	1B	A/G	64.0734
2862	wsnp_Ex_c2400_4498931	3435	207.73	3B	A/G	123.286
2864	wsnp_Ex_c2403_4502745	3785	154.12	4A	T/C	134.932
2865	wsnp_Ex_c24031_33277293	4795	5.23	5B	A/G	3.79576
2871	wsnp_Ex_c24117_33363865	133	88.97	1A	A/C	57.9509
2872	wsnp_Ex_c24135_33382318	2335	303.68	2B	A/G	208.459
2873	wsnp_Ex_c24135_33382521	2322	294.49	2B	T/C	202.15
2874	wsnp_Ex_c24135_33382700	2343	304.01	2B	T/G	208.685
2875	wsnp_Ex_c24135_33382813	2337	303.68	2B	T/C	208.459
2881	wsnp_Ex_c24176_33424905	662	43.75	1B	T/C	28.0574
2883	wsnp_Ex_c24215_33462239	4456	128.06	5A	A/G	102.407
2885	wsnp_Ex_c24273_33514325	1937	183.39	2B	T/C	125.887
2886	wsnp_Ex_c24293_33532428	2781	128.86	3A	A/G	78.4195
2887	wsnp_Ex_c2430_4546479	1793	110.75	2B	A/G	76.0234
2888	wsnp_Ex_c24301_33540742	6069	61.4	6B	T/C	38.5098
2890	wsnp_Ex_c24318_33562395	906	126.26	1B	A/G	80.972
2892	wsnp_Ex_c2433_4556063	4524	153.96	5A	T/G	123.119
2893	wsnp_Ex_c24376_33618864	7102	27.77	7B	A/G	17.0715
2894	wsnp_Ex_c24376_33619527	7103	27.77	7B	T/G	17.0715
2895	wsnp_Ex_c24379_33621872	5797	137.67	6A	A/G	116.296
2896	wsnp_Ex_c24400_33645206	6665	73.53	7A	T/C	48.0019
2897	wsnp_Ex_c2441_4568016	4314	26.5	5A	A/G	21.1916
2898	wsnp_Ex_c24432_33676448	2664	70.36	3A	T/C	42.8185
2899	wsnp_Ex_c24435_33679405	2091	217.58	2B	A/G	149.356
2900	wsnp_Ex_c24443_33687802	3810	156.81	4A	A/G	137.287
2901	wsnp_Ex_c24443_33688235	3811	156.81	4A	T/C	137.287
2903	wsnp_Ex_c2445_4573233	2248	246.93	2B	T/G	169.503
2904	wsnp_Ex_c24474_33721784	3727	115.03	4A	A/G	100.709
2905	wsnp_Ex_c24486_33732900	7031	261.27	7A	T/C	170.562
2907	wsnp_Ex_c24523_33770410	1466	167.37	2A	T/C	100.243
2910	wsnp_Ex_c24577_33826666	5286	234.01	5B	T/C	169.837
2913	wsnp_Ex_c2459_4591075	5395	296.51	5B	T/C	215.197
2915	wsnp_Ex_c2459_4591587	5392	295.08	5B	T/C	214.159
2916	wsnp_Ex_c2459_4591695	5386	292.84	5B	A/G	212.534
2917	wsnp_Ex_c24594_33843836	4520	153.46	5A	T/C	122.719
2919	wsnp_Ex_c24659_33912464	5405	7.6	5D3cult	T/C	8.87446
2921	wsnp_Ex_c24686_33941368	86	86.37	1A	A/G	56.2574
2922	wsnp_Ex_c24686_33942264	87	86.37	1A	A/G	56.2574
2923	wsnp_Ex_c24700_33953160	719	57.99	1B	T/C	37.1897
2924	wsnp_Ex_c24711_33964543	2241	243.23	2B	A/C	166.963
2925	wsnp_Ex_c24731_33983680	2848	169.03	3A	A/G	102.865
2926	wsnp_Ex_c2474_4619730	4556	158.09	5A	A/G	126.422
2927	wsnp_Ex_c24766_34017588	6338	151.4	6B	T/C	94.9575
2929	wsnp_Ex_c24796_34049469	7042	264.19	7A	T/C	172.469
2933	wsnp_Ex_c24927_34181611	6404	179.05	6B	A/C	112.299
2934	wsnp_Ex_c24933_34187952	5105	184.43	5B	A/G	133.853
2936	wsnp_Ex_c24958_34212226	5625	98.14	6A	T/G	82.9032
2937	wsnp_Ex_c24963_34217997	6092	78.37	6B	T/C	49.1533
2940	wsnp_Ex_c2497_4666526	2092	217.58	2B	T/G	149.356
2942	wsnp_Ex_c2500_4671165	3512	263.71	3B	A/C	156.51
2944	wsnp_Ex_c2502_4675968	2817	136.29	3A	T/C	82.9411
2947	wsnp_Ex_c2505_4679749	4297	14.19	5A	T/C	11.3475
2948	wsnp_Ex_c25057_34318425	1460	165.99	2A	A/G	99.4161
2949	wsnp_Ex_c25082_34346512	3011	269.84	3A	T/C	164.215
2950	wsnp_Ex_c2510_4689918	2231	242.13	2B	A/G	166.208
2951	wsnp_Ex_c25104_34368562	3429	207.73	3B	T/C	123.286
2952	wsnp_Ex_c25132_34396655	2584	2.56	3A	T/C	1.55792
2953	wsnp_Ex_c25180_34445112	742	59.49	1B	A/G	38.1516
2954	wsnp_Ex_c25188_34454616	6833	129.1	7A	A/C	84.2792
2955	wsnp_Ex_c25217_34481787	2193	233.73	2B	T/C	160.442
2956	wsnp_Ex_c2522_4708394	2713	102.69	3A	T/C	62.4934
2957	wsnp_Ex_c25220_34487119	134	88.97	1A	A/G	57.9509
2958	wsnp_Ex_c2525_4712906	2949	202.69	3A	A/G	123.35
2959	wsnp_Ex_c2526_4715978	4341	62.12	5A	T/G	49.6763
2960	wsnp_Ex_c25300_34566908	5592	89.32	6A	A/G	75.4526
2961	wsnp_Ex_c25311_34578436	2491	98.12	2D	T/C	117.671
2963	wsnp_Ex_c25373_34639805	4104	79.16	4B	T/C	62.7846
2964	wsnp_Ex_c2539_4733110	7211	82.95	7B	A/G	50.9932
2965	wsnp_Ex_c25390_34654575	6541	65.48	6D2	T/C	9.96042
2969	wsnp_Ex_c25392_34658803	5005	153.72	5B	T/C	111.565
2971	wsnp_Ex_c25409_34677674	1326	139.77	2A	T/C	83.7122
2972	wsnp_Ex_c25438_34703568	2093	217.58	2B	A/G	149.356
2973	wsnp_Ex_c25445_34710489	1681	8.36	2B	T/G	5.73865
2974	wsnp_Ex_c25467_34731005	4184	92.63	4B	A/G	73.4681
2975	wsnp_Ex_c25505_34771897	6120	84.32	6B	T/C	52.8852
2977	wsnp_Ex_c2557_4761174	1903	167.08	2B	A/C	114.691
2978	wsnp_Ex_c25573_34834321	3404	194.77	3B	A/G	115.595
2980	wsnp_Ex_c2560_4764402	1920	174.17	2B	A/G	119.558
2981	wsnp_Ex_c25628_34888253	254	108.54	1A	T/C	70.6979
2982	wsnp_Ex_c25628_34888439	255	108.54	1A	A/G	70.6979
2985	wsnp_Ex_c25653_34914467	2681	91.21	3A	A/G	55.5071
2989	wsnp_Ex_c2569_4780450	960	142.47	1B	A/G	91.3677
2990	wsnp_Ex_c257_491667	3193	122.21	3B	T/C	72.5309
2991	wsnp_Ex_c25707_34968426	4778	241.99	5A	T/C	193.515
2992	wsnp_Ex_c2571_4784380	5336	251.96	5B	T/C	182.864
2993	wsnp_Ex_c2573_4788116	2611	9.67	3A	T/C	5.88481
2994	wsnp_Ex_c25730_34991010	522	251.21	1A	A/G	163.626
2995	wsnp_Ex_c25734_34995416	314	122.43	1A	T/C	79.7452
2996	wsnp_Ex_c25755_35018040	7208	82.19	7B	T/C	50.526
2997	wsnp_Ex_c25755_35018674	7201	81.36	7B	A/G	50.0157
2998	wsnp_Ex_c25782_35041189	641	33.64	1B	A/G	21.5737
2999	wsnp_Ex_c2580_4799370	3231	129.62	3B	A/G	76.9287
3000	wsnp_Ex_c2580_4800027	3234	129.62	3B	A/G	76.9287
3001	wsnp_Ex_c2580_4800249	3232	129.62	3B	A/G	76.9287
3003	wsnp_Ex_c25821_35085420	7406	233.36	7B	T/C	143.457
3005	wsnp_Ex_c259_497455	1688	13.34	2B	A/G	9.15713
3007	wsnp_Ex_c2592_4822528	1343	142.79	2A	A/C	85.521
3008	wsnp_Ex_c25926_35188395	5006	153.72	5B	T/C	111.565
3009	wsnp_Ex_c25926_35188479	5007	153.72	5B	T/C	111.565
3010	wsnp_Ex_c25943_35203857	2366	315.83	2B	A/G	216.799
3011	wsnp_Ex_c25945_35205959	3608	17.32	3D3	T/C	17.6513
3012	wsnp_Ex_c25945_35206573	3585	12.2	3D3	T/C	12.4334
3013	wsnp_Ex_c25974_35235456	1137	90.72	1D	A/G	85.7257
3014	wsnp_Ex_c25974_35235503	1146	95.08	1D	T/G	89.8457
3017	wsnp_Ex_c26083_35336771	969	147.66	1B	A/G	94.6961
3020	wsnp_Ex_c26098_35349905	103	87.97	1A	A/G	57.2996
3021	wsnp_Ex_c26128_35374652	3230	129.28	3B	A/G	76.7269
3023	wsnp_Ex_c26147_35395059	5829	160.92	6A	T/C	135.936
3024	wsnp_Ex_c26147_35395259	5830	160.92	6A	A/G	135.936
3025	wsnp_Ex_c2615_4862266	5085	176.75	5B	T/C	128.279
3026	wsnp_Ex_c2617_4863745	3940	179.94	4A	A/G	157.538
3028	wsnp_Ex_c2617_4864441	3942	179.94	4A	T/C	157.538
3029	wsnp_Ex_c2617_4864955	3943	179.94	4A	T/C	157.538
3032	wsnp_Ex_c26252_35497553	5360	267.46	5B	T/C	194.114
3033	wsnp_Ex_c26252_35497729	5362	267.46	5B	A/G	194.114
3034	wsnp_Ex_c26281_35524918	2226	241.26	2B	T/C	165.611
3035	wsnp_Ex_c26281_35525243	2227	241.26	2B	A/G	165.611
3037	wsnp_Ex_c26281_35525999	2228	241.26	2B	T/G	165.611
3038	wsnp_Ex_c26285_35531324	4200	107.99	4B	T/C	85.6507
3039	wsnp_Ex_c26285_35531493	4201	107.99	4B	T/C	85.6507
3040	wsnp_Ex_c26285_35531535	4204	107.99	4B	A/G	85.6507
3041	wsnp_Ex_c26285_35531618	4202	107.99	4B	A/G	85.6507
3042	wsnp_Ex_c26285_35532440	4203	107.99	4B	T/C	85.6507
3043	wsnp_Ex_c26296_35541303	998	170.79	1B	T/G	109.53
3044	wsnp_Ex_c26312_35558700	5008	153.72	5B	A/G	111.565
3045	wsnp_Ex_c26375_35620271	2094	217.58	2B	T/C	149.356
3046	wsnp_Ex_c2639_4899517	3399	178.46	3B	A/G	105.915
3047	wsnp_Ex_c26406_35653828	1230	40.17	2A	A/G	24.0589
3048	wsnp_Ex_c26419_35667216	731	58.88	1B	A/G	37.7604
3051	wsnp_Ex_c26509_35755018	6902	156.98	7A	T/C	102.48
3053	wsnp_Ex_c26560_35803210	6757	122.42	7A	T/C	79.9183
3054	wsnp_Ex_c26560_35803550	6752	122.42	7A	A/G	79.9183
3055	wsnp_Ex_c26581_35828388	4618	183.02	5A	T/C	146.358
3056	wsnp_Ex_c26616_35855805	5160	224.93	5B	A/G	163.247
3057	wsnp_Ex_c26620_35859364	812	86.15	1B	T/C	55.249
3058	wsnp_Ex_c26626_35864468	1122	84.81	1D	A/G	80.1411
3060	wsnp_Ex_c26688_35918122	447	179.63	1A	T/C	117.003
3063	wsnp_Ex_c26747_35974837	7202	81.36	7B	T/C	50.0157
3064	wsnp_Ex_c26747_35976174	7218	83.96	7B	T/C	51.6141
3065	wsnp_Ex_c26747_35976442	7203	81.36	7B	T/C	50.0157
3066	wsnp_Ex_c26771_35998435	5967	257.71	6A	A/G	217.699
3067	wsnp_Ex_c26771_35998816	5914	242.07	6A	A/G	204.487
3069	wsnp_Ex_c2678_4968284	2763	123.64	3A	T/G	75.2428
3070	wsnp_Ex_c2678_4968496	2765	123.64	3A	A/C	75.2428
3071	wsnp_Ex_c2678_4969725	2766	123.64	3A	A/G	75.2428
3074	wsnp_Ex_c26807_36031771	4188	95.94	4B	T/C	76.0934
3075	wsnp_Ex_c26818_36041748	2320	292.54	2B	T/C	200.812
3076	wsnp_Ex_c26860_36084209	900	125.05	1B	A/G	80.196
3078	wsnp_Ex_c26887_36107413	2898	185.24	3A	A/G	112.73
3080	wsnp_Ex_c269_517710	1868	161.48	2B	A/G	110.847
3081	wsnp_Ex_c269_518324	1869	161.48	2B	A/G	110.847
3082	wsnp_Ex_c26923_36144147	6871	150.76	7A	T/C	98.4193
3083	wsnp_Ex_c26968_36188964	4305	19.51	5A	A/G	15.6018
3085	wsnp_Ex_c2702_5013188	4398	86.96	5A	T/C	69.5405
3086	wsnp_Ex_c27023_36242252	1459	165.99	2A	T/C	99.4161
3088	wsnp_Ex_c27088_36309449	3886	171.34	4A	T/G	150.008
3089	wsnp_Ex_c271_521429	530	255.45	1A	T/C	166.388
3092	wsnp_Ex_c27136_36355033	657	42.67	1B	A/G	27.3648
3093	wsnp_Ex_c27150_36365659	2881	174.21	3A	A/G	106.018
3094	wsnp_Ex_c27150_36366168	2882	174.21	3A	A/G	106.018
3095	wsnp_Ex_c27176_36392532	983	159.61	1B	A/G	102.36
3096	wsnp_Ex_c27176_36392758	984	159.61	1B	T/C	102.36
3097	wsnp_Ex_c27176_36393952	982	158.87	1B	T/C	101.885
3099	wsnp_Ex_c2718_5038502	4688	192.08	5A	T/G	153.603
3101	wsnp_Ex_c27219_36436025	5300	242.26	5B	T/C	175.824
3103	wsnp_Ex_c2723_5047696	3049	7.02	3B	A/G	4.16633
3107	wsnp_Ex_c27290_36498462	1125	85.32	1D	A/G	80.623
3108	wsnp_Ex_c27290_36498531	1140	92.26	1D	T/C	87.181
3111	wsnp_Ex_c27317_36522052	2964	208.01	3A	T/C	126.587
3112	wsnp_Ex_c27323_36528037	7282	106.64	7B	T/C	65.5565
3114	wsnp_Ex_c27373_36578273	7192	78.86	7B	T/C	48.4789
3118	wsnp_Ex_c2757_5107541	3842	164.19	4A	A/G	143.748
3119	wsnp_Ex_c27570_36762421	3980	185.73	4A	T/G	162.607
3120	wsnp_Ex_c27644_36826484	935	132.02	1B	T/C	84.6659
3121	wsnp_Ex_c27666_36847022	7161	69.65	7B	T/C	42.8171
3122	wsnp_Ex_c2772_5130007	1188	0.43	2A	T/C	0.257539
3124	wsnp_Ex_c278_538158	1051	1.17	1D	T/G	1.10559
3125	wsnp_Ex_c278_538285	1048	0	1D	T/C	0
3126	wsnp_Ex_c27867_37030045	1784	106	2B	T/C	72.7628
3127	wsnp_Ex_c27867_37030229	1819	127.29	2B	T/C	87.3771
3128	wsnp_Ex_c27898_37058842	6994	206.6	7A	T/C	134.873
3129	wsnp_Ex_c27914_37074773	7174	73.61	7B	T/C	45.2514
3130	wsnp_Ex_c27914_37075168	7175	74.11	7B	A/G	45.5588
3131	wsnp_Ex_c27934_37093614	6172	117.51	6B	T/C	73.7018
3132	wsnp_Ex_c27934_37093737	6173	117.51	6B	T/C	73.7018
3133	wsnp_Ex_c27934_37093794	6174	117.51	6B	A/G	73.7018
3134	wsnp_Ex_c27940_37101775	335	125.95	1A	T/C	82.038
3135	wsnp_Ex_c27946_37105672	2960	202.69	3A	T/C	123.35
3136	wsnp_Ex_c27952_37112702	2172	219.74	2B	T/C	150.839
3144	wsnp_Ex_c2814_5203467	68	78.49	1A	A/G	51.1247
3146	wsnp_Ex_c28149_37293173	469	187.5	1A	A/G	122.129
3147	wsnp_Ex_c28165_37310070	135	88.97	1A	T/C	57.9509
3149	wsnp_Ex_c2820_5214711	3115	102.73	3B	T/G	60.9696
3150	wsnp_Ex_c2820_5215394	3116	102.73	3B	A/G	60.9696
3151	wsnp_Ex_c28204_37349164	1480	199.02	2A	T/C	119.199
3153	wsnp_Ex_c28243_37383894	2048	212.55	2B	T/C	145.903
3154	wsnp_Ex_c28252_37391595	1914	168.64	2B	A/G	115.762
3156	wsnp_Ex_c28310_37444843	2745	118.63	3A	A/G	72.1939
3160	wsnp_Ex_c2840_5247386	69	78.49	1A	T/C	51.1247
3163	wsnp_Ex_c2847_5257068	7253	94.58	7B	T/C	58.1427
3164	wsnp_Ex_c28481_37607810	5056	171.58	5B	T/C	124.527
3165	wsnp_Ex_c28481_37608092	5057	171.58	5B	A/G	124.527
3166	wsnp_Ex_c28488_37616954	2684	93.23	3A	T/C	56.7364
3169	wsnp_Ex_c28495_37622019	653	36.88	1B	A/G	23.6516
3170	wsnp_Ex_c2850_5263978	3479	218.2	3B	A/G	129.5
3171	wsnp_Ex_c2850_5264093	3471	215.46	3B	A/G	127.874
3172	wsnp_Ex_c2854_5270318	6297	139.77	6B	A/G	87.6632
3174	wsnp_Ex_c2857_5275817	7176	74.61	7B	A/G	45.8662
3175	wsnp_Ex_c28627_37742718	2338	303.68	2B	T/G	208.459
3178	wsnp_Ex_c28679_37784954	3030	282.88	3A	A/G	172.15
3181	wsnp_Ex_c2868_5293115	13	15.16	1A	A/G	9.87452
3185	wsnp_Ex_c2870_5296539	4827	30.69	5B	T/G	22.2738
3186	wsnp_Ex_c28705_37809171	3583	11.2	3D3	A/G	11.4142
3187	wsnp_Ex_c28707_37811644	6708	100.83	7A	T/G	65.8239
3188	wsnp_Ex_c28728_37832012	3710	88.41	4A	A/G	77.403
3189	wsnp_Ex_c28733_37836638	932	129.19	1B	T/C	82.851
3190	wsnp_Ex_c28827_37918346	4695	199.38	5A	A/G	159.441
3191	wsnp_Ex_c2884_5319215	3812	156.81	4A	A/G	137.287
3193	wsnp_Ex_c2887_5330426	1276	120.23	2A	T/C	72.0091
3196	wsnp_Ex_c28908_37989067	4727	228.59	5A	T/C	182.8
3197	wsnp_Ex_c28908_37989320	4728	228.59	5A	A/G	182.8
3198	wsnp_Ex_c28930_38008757	2889	175.21	3A	T/C	106.626
3199	wsnp_Ex_c28942_38018762	1499	252	2A	A/G	150.93
3200	wsnp_Ex_c28957_38032772	4546	155.47	5A	T/C	124.327
3201	wsnp_Ex_c28957_38032895	4525	153.96	5A	T/C	123.119
3202	wsnp_Ex_c28973_38050174	5960	255.8	6A	T/G	216.086
3203	wsnp_Ex_c28973_38050204	5971	257.71	6A	A/G	217.699
3204	wsnp_Ex_c28973_38050405	5968	257.71	6A	T/C	217.699
3206	wsnp_Ex_c29008_38081173	2415	388.04	2B	T/C	266.367
3208	wsnp_Ex_c29039_38111347	3762	152.24	4A	T/C	133.286
3209	wsnp_Ex_c2904_5355509	5335	251.46	5B	T/C	182.501
3210	wsnp_Ex_c2905_5358140	2055	215.07	2B	T/C	147.633
3212	wsnp_Ex_c29061_38130966	4658	190.26	5A	A/C	152.148
3213	wsnp_Ex_c29108_38173309	1909	167.63	2B	A/C	115.068
3214	wsnp_Ex_c29130_38196906	4847	45.62	5B	A/G	33.1095
3218	wsnp_Ex_c2920_5385184	3270	142.46	3B	T/C	84.5491
3221	wsnp_Ex_c2925_5397331	6413	188.45	6B	T/C	118.195
3225	wsnp_Ex_c293_568575	6458	235.83	6B	T/C	147.912
3226	wsnp_Ex_c29304_38355434	4924	101.69	5B	T/G	73.8032
3227	wsnp_Ex_c29350_38393488	5666	106.39	6A	A/G	89.8724
3230	wsnp_Ex_c29368_38408234	5641	105.77	6A	T/C	89.3486
3231	wsnp_Ex_c29368_38408543	5642	105.77	6A	T/C	89.3486
3232	wsnp_Ex_c29371_38412298	6839	132	7A	A/G	86.1723
3234	wsnp_Ex_c29387_38429452	6329	150.45	6B	T/C	94.3616
3235	wsnp_Ex_c2939_5423698	1242	62.05	2A	T/C	37.1635
3240	wsnp_Ex_c296_573976	4113	82.31	4B	A/G	65.283
3241	wsnp_Ex_c296_574790	4114	82.31	4B	T/C	65.283
3242	wsnp_Ex_c29613_38622101	1170	104.4	1D	T/C	98.6526
3244	wsnp_Ex_c29623_38630871	3374	172.31	3B	A/G	102.265
3245	wsnp_Ex_c29631_38640100	3283	145.11	3B	A/C	86.1219
3246	wsnp_Ex_c29648_38653281	5946	251.27	6A	T/C	212.259
3248	wsnp_Ex_c29666_38670435	2462	64.89	2D	A/C	77.8194
3249	wsnp_Ex_c2972_5477975	136	88.97	1A	A/G	57.9509
3250	wsnp_Ex_c29742_38738725	2872	172.18	3A	T/C	104.782
3251	wsnp_Ex_c29774_38768716	5702	106.39	6A	T/G	89.8724
3255	wsnp_Ex_c29940_38921491	1368	142.79	2A	A/G	85.521
3256	wsnp_Ex_c29984_38961431	3394	177.19	3B	A/G	105.161
3258	wsnp_Ex_c30037_39004913	2037	208.53	2B	A/G	143.144
3259	wsnp_Ex_c30040_39007721	5614	95.12	6A	T/C	80.3521
3264	wsnp_Ex_c30185_39132025	4945	113.84	5B	T/C	82.6213
3265	wsnp_Ex_c3019_5578488	4899	81.03	5B	T/C	58.8089
3266	wsnp_Ex_c3019_5578884	4897	81.03	5B	A/G	58.8089
3268	wsnp_Ex_c3025_5587183	6443	230.02	6B	T/C	144.268
3269	wsnp_Ex_c30264_39202224	5786	137.04	6A	A/C	115.764
3274	wsnp_Ex_c3040_5616383	3401	186.46	3B	T/C	110.663
3275	wsnp_Ex_c3042_5618219	4910	90.14	5B	T/C	65.4206
3277	wsnp_Ex_c3044_5620102	1888	163.67	2B	A/G	112.35
3278	wsnp_Ex_c30447_39360584	1820	131.87	2B	A/G	90.521
3279	wsnp_Ex_c30473_39386277	4207	116.98	4B	A/G	92.781
3283	wsnp_Ex_c30551_39457494	4504	148.65	5A	A/C	118.873
3287	wsnp_Ex_c30581_39482788	4163	90.32	4B	T/C	71.636
3289	wsnp_Ex_c30689_39574415	6301	139.98	6B	T/C	87.7949
3290	wsnp_Ex_c30695_39579408	4067	28.17	4B	A/G	22.3426
3291	wsnp_Ex_c30754_39633791	6542	65.48	6D2	T/C	9.96042
3293	wsnp_Ex_c30754_39633948	6540	64.79	6D2	T/C	9.48149
3294	wsnp_Ex_c30787_39660951	1445	160.18	2A	T/C	95.9363
3295	wsnp_Ex_c30805_39678077	748	61.55	1B	A/C	39.4727
3299	wsnp_Ex_c30823_39695268	5704	106.39	6A	A/G	89.8724
3300	wsnp_Ex_c30852_39718945	6060	60.35	6B	A/G	37.8513
3301	wsnp_Ex_c30852_39719473	6061	60.35	6B	A/G	37.8513
3302	wsnp_Ex_c30876_39741201	3836	161.96	4A	T/C	141.796
3304	wsnp_Ex_c3096_5708642	3340	158.37	3B	T/C	93.9916
3305	wsnp_Ex_c3096_5709257	3327	153.84	3B	T/C	91.3031
3306	wsnp_Ex_c3096_5709369	3329	153.84	3B	T/G	91.3031
3307	wsnp_Ex_c30969_39821293	820	89.82	1B	T/C	57.6026
3308	wsnp_Ex_c30989_39836034	3964	182.18	4A	T/C	159.499
3309	wsnp_Ex_c30989_39836304	3949	181.85	4A	T/C	159.21
3311	wsnp_Ex_c31006_39850673	3894	171.84	4A	A/G	150.446
3313	wsnp_Ex_c31017_39858962	4487	143.13	5A	T/C	114.459
3315	wsnp_Ex_c31064_39902843	2420	393.39	2B	T/C	270.039
3318	wsnp_Ex_c31123_39956138	6729	106.97	7A	T/C	69.8322
3319	wsnp_Ex_c31149_39975724	5557	62.24	6A	A/G	52.5769
3321	wsnp_Ex_c31149_39976066	5576	67.01	6A	T/C	56.6063
3322	wsnp_Ex_c31149_39976103	5564	62.24	6A	T/C	52.5769
3325	wsnp_Ex_c3119_5763762	4103	77.91	4B	A/G	61.7932
3326	wsnp_Ex_c31249_40066886	3923	175.77	4A	A/G	153.887
3327	wsnp_Ex_c31256_40071875	6382	159.94	6B	T/C	100.314
3329	wsnp_Ex_c31274_40086873	1815	118.15	2B	T/C	81.1031
3330	wsnp_Ex_c3130_5789791	3490	222.56	3B	A/G	132.088
3333	wsnp_Ex_c3133_5794267	3277	143.44	3B	A/G	85.1307
3334	wsnp_Ex_c3136_5798185	4299	15.47	5A	A/G	12.3711
[truncated: 3,159 more rows]

## Sheet: 4816 SNP
Supplementary Table S1_Continued. 4816 SNP markers used in haplotype block mapping on the A and the B genomes.
#means SNP marker code used for haplotype block mapping in the table of haplotype block on AB genome (Supplemental Table 2); *All information of SNP markers is from Cavanagh et al. 2013
Marker code#	SNP Index*	Marker	Consensus Order	Pos	Chr	alleles	ScaledPos
1	4351	wsnp_Ex_c57982_59470152	6	1.08	1A	A/G	0.703462
2	8622	wsnp_RFL_Contig4735_5673999	8	1.19	1A	T/G	0.775111
3	1602	wsnp_Ex_c12254_19574891	11	12.59	1A	T/G	8.20054
4	6644	wsnp_Ku_c1818_3557408	12	12.59	1A	T/C	8.20054
5	3181	wsnp_Ex_c2868_5293115	13	15.16	1A	A/G	9.87452
6	803	wsnp_CAP11_c710_458019	14	15.66	1A	A/G	10.2002
7	1481	wsnp_Ex_c1137_2183772	19	35.51	1A	T/C	23.1296
8	4643	wsnp_Ex_c7252_12452995	20	36.72	1A	T/C	23.9177
9	4753	wsnp_Ex_c7965_13519586	23	37.89	1A	A/G	24.6798
10	7191	wsnp_Ku_c5756_10191339	26	37.89	1A	A/G	24.6798
11	3635	wsnp_Ex_c38203_45790396	28	39.66	1A	T/C	25.8327
12	4034	wsnp_Ex_c4876_8692849	29	39.66	1A	T/C	25.8327
13	2452	wsnp_Ex_c19717_28713417	32	40.17	1A	T/C	26.1649
14	4644	wsnp_Ex_c7252_12453079	33	40.17	1A	T/G	26.1649
15	4163	wsnp_Ex_c5323_9408829	38	55	1A	T/C	35.8244
16	4164	wsnp_Ex_c5323_9409407	39	55	1A	A/G	35.8244
17	7377	wsnp_Ku_rep_c101175_88380491	42	56.51	1A	T/C	36.808
18	1387	wsnp_Ex_c10783_17554146	43	57.28	1A	T/C	37.3095
19	513	wsnp_BF484606A_Ta_2_3	45	59.88	1A	T/G	39.003
20	360	wsnp_BE586140A_Ta_2_1	48	62.41	1A	T/C	40.651
21	6431	wsnp_Ku_c11769_19153951	59	73.32	1A	A/G	47.7572
22	7115	wsnp_Ku_c4900_8778960	60	74.53	1A	A/G	48.5454
23	1582	wsnp_Ex_c12117_19381492	61	75.03	1A	T/G	48.871
24	1583	wsnp_Ex_c12117_19381493	62	75.03	1A	T/G	48.871
25	4301	wsnp_Ex_c5634_9906981	63	76.7	1A	T/C	49.9588
26	4302	wsnp_Ex_c5634_9907829	64	76.7	1A	A/G	49.9588
27	498	wsnp_BF482891A_Ta_2_2	65	78.49	1A	T/C	51.1247
28	1882	wsnp_Ex_c1427_2736441	75	78.49	1A	A/G	51.1247
29	2744	wsnp_Ex_c2273_4259708	67	78.49	1A	T/C	51.1247
30	3144	wsnp_Ex_c2814_5203467	68	78.49	1A	A/G	51.1247
31	3160	wsnp_Ex_c2840_5247386	69	78.49	1A	T/C	51.1247
32	3499	wsnp_Ex_c34821_43076533	70	78.49	1A	A/G	51.1247
33	5140	wsnp_Ex_rep_c105541_89932598	71	78.49	1A	T/C	51.1247
34	6636	wsnp_Ku_c17726_26872129	73	78.49	1A	A/C	51.1247
35	6657	wsnp_Ku_c18611_27943266	74	78.49	1A	T/G	51.1247
36	1142	wsnp_CAP8_c1141_707721	77	80.27	1A	T/C	52.2841
37	1357	wsnp_Ex_c10595_17291999	78	80.27	1A	A/G	52.2841
38	7715	wsnp_Ra_c20126_29372577	79	80.27	1A	T/C	52.2841
39	3398	wsnp_Ex_c3253_5994376	81	82.32	1A	A/G	53.6194
40	710	wsnp_CAP11_c23_61357	82	82.83	1A	T/C	53.9516
41	3399	wsnp_Ex_c3253_5995011	83	83.33	1A	A/G	54.2773
42	2656	wsnp_Ex_c2181_4089788	85	86.37	1A	T/C	56.2574
43	2921	wsnp_Ex_c24686_33941368	86	86.37	1A	A/G	56.2574
44	2922	wsnp_Ex_c24686_33942264	87	86.37	1A	A/G	56.2574
45	7421	wsnp_Ku_rep_c107796_93118214	88	86.37	1A	T/C	56.2574
46	1450	wsnp_Ex_c111741_93530669	89	87.46	1A	T/G	56.9674
47	1580	wsnp_Ex_c12101_19360213	94	87.46	1A	T/C	56.9674
48	3346	wsnp_Ex_c31525_40302140	90	87.46	1A	A/G	56.9674
49	3347	wsnp_Ex_c31525_40302747	96	87.46	1A	T/C	56.9674
50	5080	wsnp_Ex_rep_c103028_88077819	91	87.46	1A	A/G	56.9674
51	8307	wsnp_RFL_Contig2185_1520256	92	87.46	1A	A/G	56.9674
52	8615	wsnp_RFL_Contig4704_5607996	93	87.46	1A	A/G	56.9674
53	1933	wsnp_Ex_c14733_22819350	101	87.97	1A	A/G	57.2996
54	1934	wsnp_Ex_c14733_22819625	99	87.97	1A	T/C	57.2996
55	2337	wsnp_Ex_c18662_27538313	102	87.97	1A	T/C	57.2996
56	3020	wsnp_Ex_c26098_35349905	103	87.97	1A	A/G	57.2996
57	3689	wsnp_Ex_c39661_46902650	104	87.97	1A	T/C	57.2996
58	3898	wsnp_Ex_c44498_50537128	105	87.97	1A	T/C	57.2996
59	3952	wsnp_Ex_c45880_51550172	106	87.97	1A	T/C	57.2996
60	4286	wsnp_Ex_c5603_9860447	107	87.97	1A	A/G	57.2996
61	7439	wsnp_Ku_rep_c68419_67400635	112	87.97	1A	A/G	57.2996
62	8255	wsnp_RFL_Contig1736_858448	100	87.97	1A	T/C	57.2996
63	8294	wsnp_RFL_Contig2121_1395405	108	87.97	1A	T/G	57.2996
64	3337	wsnp_Ex_c3142_5808220	113	88.47	1A	T/C	57.6252
65	948	wsnp_CAP12_c2645_1267978	127	88.97	1A	T/C	57.9509
66	1482	wsnp_Ex_c11374_18361760	128	88.97	1A	T/G	57.9509
67	1803	wsnp_Ex_c13724_21535046	158	88.97	1A	A/C	57.9509
68	2057	wsnp_Ex_c15722_24074399	129	88.97	1A	T/C	57.9509
69	2456	wsnp_Ex_c19730_28728245	130	88.97	1A	A/G	57.9509
70	2615	wsnp_Ex_c21450_30588044	131	88.97	1A	A/G	57.9509
71	2871	wsnp_Ex_c24117_33363865	133	88.97	1A	A/C	57.9509
72	2957	wsnp_Ex_c25220_34487119	134	88.97	1A	A/G	57.9509
73	3147	wsnp_Ex_c28165_37310070	135	88.97	1A	T/C	57.9509
74	3249	wsnp_Ex_c2972_5477975	136	88.97	1A	A/G	57.9509
75	3442	wsnp_Ex_c3365_6183009	137	88.97	1A	A/G	57.9509
76	3534	wsnp_Ex_c3567_6526582	138	88.97	1A	A/C	57.9509
77	3612	wsnp_Ex_c3747_6824863	139	88.97	1A	T/C	57.9509
78	3685	wsnp_Ex_c3963_7179699	165	88.97	1A	A/G	57.9509
79	3740	wsnp_Ex_c40942_47886087	159	88.97	1A	T/C	57.9509
80	3766	wsnp_Ex_c41237_48104282	118	88.97	1A	T/C	57.9509
81	4417	wsnp_Ex_c6075_10637792	140	88.97	1A	A/G	57.9509
82	4508	wsnp_Ex_c645_1273590	141	88.97	1A	A/G	57.9509
83	4509	wsnp_Ex_c645_1273901	142	88.97	1A	T/G	57.9509
84	4510	wsnp_Ex_c645_1274050	143	88.97	1A	T/C	57.9509
85	4578	wsnp_Ex_c6826_11774795	144	88.97	1A	A/C	57.9509
86	4591	wsnp_Ex_c6934_11953178	146	88.97	1A	A/G	57.9509
87	4769	wsnp_Ex_c8101_13712260	147	88.97	1A	A/G	57.9509
88	4798	wsnp_Ex_c8374_14111734	148	88.97	1A	A/G	57.9509
89	5054	wsnp_Ex_rep_c102155_87382570	149	88.97	1A	A/C	57.9509
90	5109	wsnp_Ex_rep_c104050_88861052	120	88.97	1A	A/C	57.9509
91	5134	wsnp_Ex_rep_c105244_89727666	150	88.97	1A	T/C	57.9509
92	5135	wsnp_Ex_rep_c105244_89727820	151	88.97	1A	A/G	57.9509
93	5435	wsnp_Ex_rep_c67665_66326492	160	88.97	1A	A/G	57.9509
94	5451	wsnp_Ex_rep_c67763_66441222	153	88.97	1A	A/G	57.9509
95	5509	wsnp_Ex_rep_c68183_66958099	122	88.97	1A	T/C	57.9509
96	6942	wsnp_Ku_c3468_6420199	154	88.97	1A	A/G	57.9509
97	7413	wsnp_Ku_rep_c104517_90964418	124	88.97	1A	A/G	57.9509
98	7716	wsnp_Ra_c20163_29413615	156	88.97	1A	A/G	57.9509
99	7804	wsnp_Ra_c26956_36503468	125	88.97	1A	T/C	57.9509
100	8071	wsnp_Ra_c7847_13421750	126	88.97	1A	T/C	57.9509
101	8116	wsnp_Ra_rep_c105422_89367749	157	88.97	1A	A/G	57.9509
102	8230	wsnp_RFL_Contig1186_254286	155	88.97	1A	A/C	57.9509
103	8440	wsnp_RFL_Contig3205_3208375	162	88.97	1A	A/C	57.9509
104	2848	wsnp_Ex_c2389_4477552	167	89.47	1A	T/C	58.2766
105	2289	wsnp_Ex_c18196_27006489	168	89.98	1A	A/G	58.6088
106	2851	wsnp_Ex_c2389_4478238	169	89.98	1A	A/C	58.6088
107	5320	wsnp_Ex_rep_c66875_65276404	174	89.98	1A	T/G	58.6088
108	8035	wsnp_Ra_c6474_11298858	175	90.48	1A	A/G	58.9345
109	4061	wsnp_Ex_c49829_54319220	177	91.48	1A	A/G	59.5858
110	4646	wsnp_Ex_c7258_12461939	178	91.48	1A	T/C	59.5858
111	5300	wsnp_Ex_rep_c66767_65124989	180	91.48	1A	A/G	59.5858
112	3867	wsnp_Ex_c43454_49770425	182	95.78	1A	T/C	62.3866
113	4649	wsnp_Ex_c7271_12483592	183	95.78	1A	T/G	62.3866
114	4797	wsnp_Ex_c8364_14095508	184	95.78	1A	T/C	62.3866
115	4020	wsnp_Ex_c48375_53299028	186	97.84	1A	T/C	63.7284
116	4071	wsnp_Ex_c50235_54588957	188	97.84	1A	T/G	63.7284
117	4775	wsnp_Ex_c8162_13799067	187	97.84	1A	T/G	63.7284
118	2817	wsnp_Ex_c2357_4417439	189	98.34	1A	T/C	64.0541
119	352	wsnp_BE518393A_Td_2_3	190	98.85	1A	A/C	64.3863
120	1358	wsnp_Ex_c10595_17292077	192	98.85	1A	A/G	64.3863
121	1530	wsnp_Ex_c11697_18821490	196	98.85	1A	T/C	64.3863
122	2248	wsnp_Ex_c17684_26426785	197	98.85	1A	A/G	64.3863
123	2850	wsnp_Ex_c2389_4477880	198	98.85	1A	T/C	64.3863
124	3338	wsnp_Ex_c3142_5808330	200	98.85	1A	T/C	64.3863
125	3339	wsnp_Ex_c3142_5808713	201	98.85	1A	A/C	64.3863
126	4466	wsnp_Ex_c6278_10941843	202	98.85	1A	T/C	64.3863
127	4834	wsnp_Ex_c8666_14522816	203	98.85	1A	A/G	64.3863
128	5199	wsnp_Ex_rep_c66318_64485410	204	98.85	1A	A/G	64.3863
129	5636	wsnp_Ex_rep_c69775_68731015	205	98.85	1A	T/C	64.3863
130	7713	wsnp_Ra_c20032_29272825	208	98.85	1A	A/G	64.3863
131	8034	wsnp_Ra_c6474_11298812	191	98.85	1A	T/C	64.3863
132	8238	wsnp_RFL_Contig1313_407433	207	98.85	1A	T/C	64.3863
133	2655	wsnp_Ex_c2181_4089639	210	101.09	1A	A/G	65.8453
134	5226	wsnp_Ex_rep_c66382_64577768	211	102.88	1A	A/G	67.0112
135	356	wsnp_BE585780A_Ta_2_1	213	104.39	1A	T/C	67.9948
136	2438	wsnp_Ex_c1959_3692097	222	105.39	1A	A/G	68.6461
137	2651	wsnp_Ex_c2178_4086161	223	105.39	1A	A/G	68.6461
138	6887	wsnp_Ku_c30921_40705731	219	105.39	1A	T/C	68.6461
139	7505	wsnp_Ku_rep_c71909_71634013	224	105.39	1A	A/G	68.6461
140	7879	wsnp_Ra_c34203_42948357	220	105.39	1A	T/C	68.6461
141	7922	wsnp_Ra_c41581_48764320	227	105.39	1A	T/C	68.6461
142	8236	wsnp_RFL_Contig1270_363937	225	105.39	1A	A/G	68.6461
143	8394	wsnp_RFL_Contig2808_2585736	226	105.39	1A	T/C	68.6461
144	1078	wsnp_CAP7_c323_176386	228	105.9	1A	T/C	68.9783
145	3883	wsnp_Ex_c44049_50205614	230	105.9	1A	A/G	68.9783
146	3884	wsnp_Ex_c44049_50205904	232	105.9	1A	A/G	68.9783
147	1806	wsnp_Ex_c1374_2630830	234	106.4	1A	A/G	69.304
148	2629	wsnp_Ex_c21592_30743513	235	106.4	1A	A/G	69.304
149	2762	wsnp_Ex_c22881_32098459	236	106.4	1A	A/G	69.304
150	3536	wsnp_Ex_c3572_6531810	237	106.4	1A	A/C	69.304
151	3538	wsnp_Ex_c3572_6533892	238	106.4	1A	A/G	69.304
152	4852	wsnp_Ex_c8885_14842394	239	106.4	1A	T/C	69.304
153	6622	wsnp_Ku_c17243_26294668	240	106.4	1A	A/C	69.304
154	6984	wsnp_Ku_c3844_7053350	241	106.4	1A	A/G	69.304
155	8198	wsnp_Ra_rep_c74936_72685894	243	106.4	1A	T/C	69.304
156	5031	wsnp_Ex_rep_c101746_87053634	244	106.9	1A	A/C	69.6297
157	8026	wsnp_Ra_c6182_10833256	245	106.9	1A	A/G	69.6297
158	3665	wsnp_Ex_c3906_7086162	246	107.43	1A	T/C	69.9749
159	3806	wsnp_Ex_c41969_48673442	247	107.43	1A	A/G	69.9749
160	490	wsnp_BF475149A_Ta_2_1	249	108.43	1A	T/C	70.6263
161	3957	wsnp_Ex_c4605_8241260	250	108.43	1A	T/G	70.6263
162	6971	wsnp_Ku_c37925_46678703	251	108.43	1A	T/C	70.6263
163	42	wsnp_BE403956A_Ta_2_3	252	108.54	1A	T/C	70.6979
164	1279	wsnp_Ex_c10100_16600633	253	108.54	1A	T/C	70.6979
165	2981	wsnp_Ex_c25628_34888253	254	108.54	1A	T/C	70.6979
166	2982	wsnp_Ex_c25628_34888439	255	108.54	1A	A/G	70.6979
167	3528	wsnp_Ex_c35563_43690084	256	108.54	1A	A/C	70.6979
168	3532	wsnp_Ex_c3565_6520901	257	108.54	1A	A/C	70.6979
169	3533	wsnp_Ex_c3565_6521098	258	108.54	1A	A/G	70.6979
170	3695	wsnp_Ex_c3986_7217641	259	108.54	1A	A/G	70.6979
171	3955	wsnp_Ex_c4605_8239915	273	108.54	1A	A/G	70.6979
172	3956	wsnp_Ex_c4605_8240189	274	108.54	1A	T/C	70.6979
173	4265	wsnp_Ex_c5543_9763520	260	108.54	1A	T/C	70.6979
174	4576	wsnp_Ex_c6817_11761300	261	108.54	1A	T/C	70.6979
175	4577	wsnp_Ex_c6817_11762714	262	108.54	1A	A/G	70.6979
176	5009	wsnp_Ex_rep_c101414_86780813	275	108.54	1A	T/C	70.6979
177	5010	wsnp_Ex_rep_c101414_86780996	276	108.54	1A	A/G	70.6979
178	5011	wsnp_Ex_rep_c101414_86781128	277	108.54	1A	T/C	70.6979
179	5083	wsnp_Ex_rep_c103087_88123733	264	108.54	1A	A/G	70.6979
180	5084	wsnp_Ex_rep_c103087_88124573	265	108.54	1A	T/C	70.6979
181	5268	wsnp_Ex_rep_c66562_64849366	266	108.54	1A	T/C	70.6979
182	6031	wsnp_JD_c38260_27822778	267	108.54	1A	T/C	70.6979
183	6972	wsnp_Ku_c37925_46679146	268	108.54	1A	T/C	70.6979
184	7065	wsnp_Ku_c4413_8008008	269	108.54	1A	T/C	70.6979
185	7104	wsnp_Ku_c47386_53862969	270	108.54	1A	A/G	70.6979
186	7945	wsnp_Ra_c4481_8119609	272	108.54	1A	A/G	70.6979
187	5631	wsnp_Ex_rep_c69738_68695568	278	109.04	1A	A/G	71.0236
188	1785	wsnp_Ex_c13564_21327699	280	110.83	1A	T/C	72.1895
189	1807	wsnp_Ex_c1374_2630879	281	110.83	1A	T/C	72.1895
190	2630	wsnp_Ex_c21592_30743815	282	110.83	1A	A/G	72.1895
191	3451	wsnp_Ex_c33831_42253707	283	110.83	1A	T/C	72.1895
192	3472	wsnp_Ex_c34260_42602649	284	110.83	1A	T/C	72.1895
193	3473	wsnp_Ex_c34260_42602746	285	110.83	1A	T/C	72.1895
194	6044	wsnp_JD_c40990_29127031	286	110.83	1A	T/C	72.1895
195	7241	wsnp_Ku_c67495_66513940	287	110.83	1A	T/C	72.1895
196	7677	wsnp_Ra_c18045_27024765	288	110.83	1A	T/C	72.1895
197	2768	wsnp_Ex_c22963_32183009	290	111.36	1A	A/G	72.5347
198	5310	wsnp_Ex_rep_c66846_65240088	291	111.36	1A	T/C	72.5347
199	8473	wsnp_RFL_Contig345_3579099	293	111.36	1A	A/G	72.5347
200	7557	wsnp_Ra_c11023_17980284	294	111.4	1A	T/G	72.5608
201	3666	wsnp_Ex_c3906_7086294	295	111.74	1A	A/G	72.7822
202	4327	wsnp_Ex_c572_1138503	299	116.33	1A	A/G	75.7719
203	4326	wsnp_Ex_c572_1138339	300	116.65	1A	T/C	75.9804
204	7824	wsnp_Ra_c2895_5488879	301	116.65	1A	T/C	75.9804
205	7021	wsnp_Ku_c4018_7333828	302	116.97	1A	T/G	76.1888
206	4328	wsnp_Ex_c572_1138770	303	117.42	1A	A/G	76.4819
207	3857	wsnp_Ex_c4310_7770452	304	118.2	1A	T/C	76.99
208	7862	wsnp_Ra_c32175_41221223	305	118.2	1A	T/C	76.99
209	4291	wsnp_Ex_c56097_58351893	307	120.42	1A	A/C	78.436
210	7173	wsnp_Ku_c557_1166684	308	120.42	1A	T/C	78.436
211	1615	wsnp_Ex_c12362_19720178	309	120.92	1A	T/G	78.7617
212	6835	wsnp_Ku_c2815_5317230	310	120.92	1A	A/G	78.7617
213	8070	wsnp_Ra_c7818_13376644	311	120.92	1A	T/G	78.7617
214	4292	wsnp_Ex_c56097_58352130	312	121.42	1A	A/G	79.0873
215	2995	wsnp_Ex_c25734_34995416	314	122.43	1A	T/C	79.7452
216	5740	wsnp_Ex_rep_c73818_71733737	315	122.43	1A	T/G	79.7452
217	5692	wsnp_Ex_rep_c70358_69302556	317	123.43	1A	A/G	80.3966
218	268	wsnp_BE495786A_Ta_2_1	320	124.05	1A	T/G	80.8004
219	459	wsnp_BF428726A_Ta_2_5	322	124.05	1A	T/C	80.8004
220	4126	wsnp_Ex_c5216_9235964	321	124.05	1A	A/G	80.8004
221	4179	wsnp_Ex_c534_1058778	323	124.05	1A	A/C	80.8004
222	5839	wsnp_JD_c13903_13781269	324	124.05	1A	T/C	80.8004
223	2394	wsnp_Ex_c19294_28225846	325	124.37	1A	A/G	81.0088
224	3540	wsnp_Ex_c35821_43892960	326	124.37	1A	A/G	81.0088
225	5138	wsnp_Ex_rep_c105443_89868548	327	124.37	1A	A/G	81.0088
226	6609	wsnp_Ku_c16913_25885872	328	124.37	1A	A/G	81.0088
227	7956	wsnp_Ra_c4664_8410628	329	124.37	1A	T/C	81.0088
228	6372	wsnp_Ku_c10065_16730445	330	124.68	1A	A/C	81.2107
229	7577	wsnp_Ra_c12148_19539667	331	125.18	1A	A/G	81.5364
230	3134	wsnp_Ex_c27940_37101775	335	125.95	1A	T/C	82.038
231	3891	wsnp_Ex_c44263_50363536	336	125.95	1A	T/C	82.038
232	4116	wsnp_Ex_c5192_9203100	337	125.95	1A	T/C	82.038
233	6756	wsnp_Ku_c24239_34199356	334	125.95	1A	A/G	82.038
234	1593	wsnp_Ex_c1216_2336458	339	127.46	1A	A/G	83.0215
235	1594	wsnp_Ex_c12165_19452361	338	127.46	1A	T/C	83.0215
236	1609	wsnp_Ex_c12336_19687074	343	127.46	1A	A/G	83.0215
237	3822	wsnp_Ex_c42282_48901677	342	127.46	1A	T/C	83.0215
238	3934	wsnp_Ex_c4539_8148835	344	127.46	1A	A/G	83.0215
239	7644	wsnp_Ra_c16080_24638622	345	127.46	1A	T/C	83.0215
240	5277	wsnp_Ex_rep_c66628_64934660	347	127.96	1A	T/C	83.3472
241	7898	wsnp_Ra_c37745_45806931	348	127.96	1A	A/C	83.3472
242	3475	wsnp_Ex_c34344_42676379	351	129.3	1A	T/C	84.22
243	3820	wsnp_Ex_c42282_48900922	352	129.3	1A	T/C	84.22
244	2584	wsnp_Ex_c21193_30320134	353	130.65	1A	T/C	85.0993
245	2598	wsnp_Ex_c21336_30465618	354	130.65	1A	T/C	85.0993
246	3477	wsnp_Ex_c34344_42677360	355	130.65	1A	A/G	85.0993
247	4816	wsnp_Ex_c8588_14419007	356	130.65	1A	T/C	85.0993
248	6751	wsnp_Ku_c23926_33870364	357	130.65	1A	T/C	85.0993
249	5777	wsnp_JD_c10777_11374000	358	134.13	1A	A/G	87.366
250	4283	wsnp_Ex_c55986_58282517	360	135.22	1A	A/G	88.076
251	6707	wsnp_Ku_c21316_31053745	362	135.73	1A	T/C	88.4082
252	6708	wsnp_Ku_c21316_31053776	363	135.73	1A	A/G	88.4082
253	163	wsnp_BE445113A_Ta_2_2	364	137.4	1A	A/G	89.496
254	162	wsnp_BE445113A_Ta_2_1	365	137.74	1A	T/C	89.7174
255	560	wsnp_BG314157A_Ta_2_1	366	137.74	1A	A/G	89.7174
256	6553	wsnp_Ku_c15214_23756800	367	137.74	1A	T/C	89.7174
257	7868	wsnp_Ra_c3270_6136110	368	137.74	1A	T/C	89.7174
258	7869	wsnp_Ra_c3270_6136601	369	137.74	1A	A/G	89.7174
259	7871	wsnp_Ra_c33025_41968284	370	137.74	1A	T/G	89.7174
260	5169	wsnp_Ex_rep_c108951_91954190	371	138.52	1A	A/G	90.2255
261	7573	wsnp_Ra_c11877_19161832	372	138.52	1A	T/C	90.2255
262	8101	wsnp_Ra_c9209_15425473	375	140.51	1A	T/C	91.5217
263	605	wsnp_BM140362A_Ta_2_2	377	142.89	1A	T/C	93.0719
264	931	wsnp_CAP12_c1960_972031	378	142.89	1A	A/G	93.0719
265	3496	wsnp_Ex_c3475_6362087	379	142.89	1A	A/G	93.0719
266	2540	wsnp_Ex_c20489_29564938	381	144.72	1A	T/C	94.2639
267	4511	wsnp_Ex_c6452_11213329	382	144.72	1A	A/G	94.2639
268	3406	wsnp_Ex_c32590_41222878	383	147.16	1A	T/C	95.8532
269	2703	wsnp_Ex_c22284_31478675	384	147.72	1A	T/C	96.2179
270	2485	wsnp_Ex_c1997_3756118	385	148.28	1A	T/C	96.5827
271	2489	wsnp_Ex_c1997_3757496	386	148.28	1A	T/C	96.5827
272	2491	wsnp_Ex_c1997_3757721	387	148.28	1A	A/G	96.5827
273	6144	wsnp_JD_c6544_7697235	388	148.28	1A	T/C	96.5827
274	6145	wsnp_JD_c6544_7697412	389	148.28	1A	T/C	96.5827
275	2484	wsnp_Ex_c1997_3755945	390	149.44	1A	A/C	97.3383
276	2487	wsnp_Ex_c1997_3757177	393	149.44	1A	T/C	97.3383
277	2488	wsnp_Ex_c1997_3757415	394	149.44	1A	T/C	97.3383
278	2490	wsnp_Ex_c1997_3757508	395	149.44	1A	A/G	97.3383
279	5776	wsnp_JD_c107_174016	391	149.44	1A	A/G	97.3383
280	601	wsnp_BM137879A_Ta_2_1	396	152.03	1A	T/C	99.0253
281	1740	wsnp_Ex_c13186_20822127	397	152.03	1A	A/C	99.0253
282	1979	wsnp_Ex_c15088_23268345	399	152.03	1A	A/G	99.0253
283	6710	wsnp_Ku_c21364_31103315	398	152.03	1A	T/G	99.0253
284	6729	wsnp_Ku_c23012_32893918	400	152.03	1A	A/G	99.0253
285	4955	wsnp_Ex_c9722_16062937	402	153.69	1A	A/G	100.107
286	2541	wsnp_Ex_c20495_29571203	404	154.24	1A	T/G	100.465
287	3340	wsnp_Ex_c3145_5812670	405	154.24	1A	A/G	100.465
288	7145	wsnp_Ku_c5210_9290700	406	154.24	1A	A/G	100.465
289	3614	wsnp_Ex_c3749_6828492	407	154.75	1A	A/G	100.797
290	6624	wsnp_Ku_c17322_26392311	408	159.2	1A	T/C	103.695
291	3859	wsnp_Ex_c43228_49605281	409	159.7	1A	A/G	104.021
292	3405	wsnp_Ex_c3258_6004611	410	160.2	1A	T/C	104.347
293	5493	wsnp_Ex_rep_c68085_66839109	411	160.2	1A	A/G	104.347
294	5534	wsnp_Ex_rep_c68493_67320068	412	160.2	1A	A/G	104.347
295	7144	wsnp_Ku_c5210_9289260	414	160.2	1A	T/C	104.347
296	6341	wsnp_JG_c3720_1558699	415	160.76	1A	A/G	104.712
297	5533	wsnp_Ex_rep_c68493_67319880	416	162.45	1A	T/C	105.812
298	5125	wsnp_Ex_rep_c104894_89466993	417	162.78	1A	T/C	106.027
299	7639	wsnp_Ra_c15564_23999084	418	163.54	1A	T/C	106.522
300	530	wsnp_BG263358A_Ta_2_1	419	164.66	1A	T/C	107.252
301	3980	wsnp_Ex_c4685_8377545	421	165.13	1A	A/G	107.558
302	531	wsnp_BG263358A_Ta_2_3	423	165.72	1A	T/C	107.942
303	8212	wsnp_Ra_rep_c95460_83855592	425	166.83	1A	T/C	108.665
304	6933	wsnp_Ku_c33917_43336035	426	167.84	1A	A/G	109.323
305	6934	wsnp_Ku_c33917_43336069	427	167.84	1A	A/G	109.323
306	4538	wsnp_Ex_c6563_11378915	430	168.26	1A	A/C	109.597
307	1081	wsnp_CAP7_c3472_1623955	431	168.89	1A	A/G	110.007
308	5832	wsnp_JD_c13384_13393159	432	170.06	1A	T/C	110.769
309	577	wsnp_BG606986A_Ta_2_1	433	170.78	1A	A/C	111.238
310	7754	wsnp_Ra_c22110_31550370	435	174	1A	A/G	113.335
311	3434	wsnp_Ex_c33452_41938013	436	175.23	1A	T/C	114.137
312	3435	wsnp_Ex_c33452_41938159	437	175.23	1A	T/C	114.137
313	3804	wsnp_Ex_c41953_48657850	438	175.23	1A	A/G	114.137
314	3805	wsnp_Ex_c41953_48658353	439	175.23	1A	A/G	114.137
315	6042	wsnp_JD_c3973_5044238	440	175.23	1A	T/C	114.137
316	145	wsnp_BE444305A_Td_2_1	441	175.8	1A	T/C	114.508
317	8482	wsnp_RFL_Contig3542_3718200	442	175.8	1A	A/G	114.508
318	147	wsnp_BE444359A_Ta_2_1	443	178.05	1A	T/G	115.973
319	135	wsnp_BE443588A_Ta_2_1	444	179.63	1A	T/G	117.003
320	136	wsnp_BE443588A_Ta_2_2	445	179.63	1A	T/G	117.003
321	691	wsnp_CAP11_c1815_982483	446	179.63	1A	T/C	117.003
322	3060	wsnp_Ex_c26688_35918122	447	179.63	1A	T/C	117.003
323	3962	wsnp_Ex_c4612_8254533	448	179.63	1A	A/G	117.003
324	5047	wsnp_Ex_rep_c102067_87314043	451	179.63	1A	A/C	117.003
325	8334	wsnp_RFL_Contig2409_1937215	449	179.63	1A	A/G	117.003
326	5046	wsnp_Ex_rep_c102067_87313597	452	181.17	1A	T/C	118.006
327	1195	wsnp_CAP8_c4785_2322876	453	181.78	1A	T/C	118.403
328	1790	wsnp_Ex_c1359_2604298	455	183.96	1A	T/G	119.823
329	254	wsnp_BE494527A_Ta_2_1	456	184.17	1A	T/C	119.96
330	6975	wsnp_Ku_c3804_6986527	457	184.17	1A	A/G	119.96
331	24	wsnp_BE403322A_Ta_1_1	458	184.67	1A	A/C	120.285
332	25	wsnp_BE403322A_Ta_1_2	459	184.67	1A	A/C	120.285
333	896	wsnp_CAP11_rep_c8685_3748837	460	184.67	1A	A/G	120.285
334	1225	wsnp_CAP8_rep_c3938_1936666	461	184.67	1A	T/G	120.285
335	5500	wsnp_Ex_rep_c68141_66909343	467	184.67	1A	A/G	120.285
336	5754	wsnp_Ex_rep_c81556_76277906	466	184.67	1A	A/G	120.285
337	5822	wsnp_JD_c13024_13129681	462	184.67	1A	T/C	120.285
338	6081	wsnp_JD_c4904_6034093	463	184.67	1A	T/C	120.285
339	3146	wsnp_Ex_c28149_37293173	469	187.5	1A	A/G	122.129
340	735	wsnp_CAP11_c29_68486	470	188.93	1A	T/G	123.06
341	4931	wsnp_Ex_c9534_15793556	471	190.21	1A	T/C	123.894
342	1837	wsnp_Ex_c13955_21833712	472	191.16	1A	A/G	124.513
343	2783	wsnp_Ex_c23143_32376622	474	191.16	1A	T/G	124.513
344	4523	wsnp_Ex_c6488_11266589	475	192.68	1A	T/C	125.503
345	5911	wsnp_JD_c20553_18260731	476	194.21	1A	T/C	126.499
346	475	wsnp_BF474340A_Ta_2_1	477	202.36	1A	T/C	131.808
347	4934	wsnp_Ex_c9546_15810886	479	202.36	1A	T/C	131.808
348	5505	wsnp_Ex_rep_c68171_66944702	480	202.69	1A	A/G	132.023
349	2404	wsnp_Ex_c19353_28290393	481	214.08	1A	A/C	139.442
350	7591	wsnp_Ra_c12759_20345987	483	214.08	1A	T/C	139.442
351	672	wsnp_CAP11_c146_160903	484	227.42	1A	A/G	148.131
352	1118	wsnp_CAP7_rep_c5385_2417464	486	227.42	1A	T/C	148.131
353	1119	wsnp_CAP7_rep_c5385_2417467	487	227.42	1A	A/G	148.131
354	1395	wsnp_Ex_c10843_17638629	499	227.42	1A	T/C	148.131
355	1403	wsnp_Ex_c10903_17716723	488	227.42	1A	A/G	148.131
356	1587	wsnp_Ex_c12123_19388313	500	227.42	1A	A/G	148.131
357	1618	wsnp_Ex_c12399_19776420	490	227.42	1A	A/C	148.131
358	3485	wsnp_Ex_c34594_42877119	493	227.42	1A	A/G	148.131
359	3486	wsnp_Ex_c34594_42877243	494	227.42	1A	A/G	148.131
360	5910	wsnp_JD_c20553_18260620	495	227.42	1A	A/G	148.131
361	7924	wsnp_Ra_c4184_7637695	496	227.42	1A	T/C	148.131
362	6253	wsnp_JD_rep_c49006_33254974	502	230.51	1A	A/G	150.143
363	6252	wsnp_JD_rep_c49006_33254837	503	232	1A	A/G	151.114
364	7316	wsnp_Ku_c816_1684613	504	232	1A	A/C	151.114
365	2450	wsnp_Ex_c1970_3707739	505	232.84	1A	T/C	151.661
366	3783	wsnp_Ex_c41553_48351921	509	232.84	1A	T/C	151.661
367	4713	wsnp_Ex_c7684_13109335	508	232.84	1A	A/G	151.661
368	7707	wsnp_Ra_c19637_28840370	510	232.84	1A	A/G	151.661
369	7315	wsnp_Ku_c816_1684354	512	233.4	1A	T/C	152.026
370	6152	wsnp_JD_c6664_7807201	515	243.44	1A	A/G	158.565
371	7893	wsnp_Ra_c36089_44508724	516	243.44	1A	T/C	158.565
372	1368	wsnp_Ex_c10631_17340809	518	244.65	1A	A/G	159.354
373	4898	wsnp_Ex_c9343_15514687	520	250.66	1A	T/G	163.268
374	2317	wsnp_Ex_c18499_27344859	521	251.21	1A	A/G	163.626
375	2994	wsnp_Ex_c25730_34991010	522	251.21	1A	A/G	163.626
376	4978	wsnp_Ex_c9918_16332583	524	251.71	1A	A/C	163.952
377	4897	wsnp_Ex_c9343_15514531	526	252.21	1A	T/C	164.278
378	3377	wsnp_Ex_c3201_5910642	527	253.76	1A	A/G	165.287
379	3378	wsnp_Ex_c3201_5910659	528	253.76	1A	A/G	165.287
380	3089	wsnp_Ex_c271_521429	530	255.45	1A	T/C	166.388
381	6862	wsnp_Ku_c29449_39351392	531	257.42	1A	T/C	167.671
382	6312	wsnp_JD_rep_c65095_41464278	534	257.85	1A	A/G	167.951
383	7453	wsnp_Ku_rep_c69362_68705297	535	257.85	1A	T/C	167.951
384	5660	wsnp_Ex_rep_c69932_68893867	538	258.36	1A	A/G	168.284
385	2015	wsnp_Ex_c15377_23637176	539	258.83	1A	T/C	168.59
386	5097	wsnp_Ex_rep_c103474_88421290	540	258.83	1A	A/G	168.59
387	3590	wsnp_Ex_c36911_44767554	541	259.33	1A	T/C	168.915
388	693	wsnp_CAP11_c1827_988367	542	260.71	1A	T/G	169.814
389	8384	wsnp_RFL_Contig2760_2505824	543	260.71	1A	T/G	169.814
390	1557	wsnp_Ex_c11939_19147421	544	261.56	1A	A/G	170.368
391	1560	wsnp_Ex_c11939_19147790	547	261.56	1A	T/C	170.368
392	8051	wsnp_Ra_c6891_11974621	546	261.56	1A	T/C	170.368
393	4021	wsnp_Ex_c48407_53323483	548	262.06	1A	T/C	170.694
394	1558	wsnp_Ex_c11939_19147514	569	266.7	1A	A/G	173.716
395	2035	wsnp_Ex_c1557_2973321	568	266.7	1A	A/G	173.716
396	2325	wsnp_Ex_c1861_3506202	555	266.7	1A	T/C	173.716
397	2326	wsnp_Ex_c1861_3506449	556	266.7	1A	T/C	173.716
398	4119	wsnp_Ex_c52086_55807402	557	266.7	1A	A/C	173.716
399	5483	wsnp_Ex_rep_c68020_66765273	559	266.7	1A	T/C	173.716
400	5484	wsnp_Ex_rep_c68020_66765390	560	266.7	1A	T/C	173.716
401	6458	wsnp_Ku_c12441_20092792	570	266.7	1A	T/C	173.716
402	7034	wsnp_Ku_c40759_48907151	562	266.7	1A	A/G	173.716
403	7182	wsnp_Ku_c5687_10068945	571	266.7	1A	T/C	173.716
404	7477	wsnp_Ku_rep_c70564_70182765	563	266.7	1A	A/G	173.716
405	7488	wsnp_Ku_rep_c71113_70810693	564	266.7	1A	T/C	173.716
406	8213	wsnp_Ra_rep_c97840_85062318	566	266.7	1A	A/G	173.716
407	8214	wsnp_Ra_rep_c97840_85062404	567	266.7	1A	T/G	173.716
408	8351	wsnp_RFL_Contig2550_2175772	565	266.7	1A	T/G	173.716
409	4943	wsnp_Ex_c9600_15889471	572	267.03	1A	T/C	173.931
410	8528	wsnp_RFL_Contig3881_4265086	573	267.84	1A	A/G	174.459
411	5407	wsnp_Ex_rep_c67492_66096650	576	269.62	1A	A/G	175.618
412	8523	wsnp_RFL_Contig3850_4199825	577	269.62	1A	A/G	175.618
413	7290	wsnp_Ku_c754_1559354	580	270.81	1A	T/C	176.393
414	4518	wsnp_Ex_c6476_11246531	581	271.31	1A	T/C	176.719
415	1644	wsnp_Ex_c1255_2411550	582	273.27	1A	A/C	177.995
416	3492	wsnp_Ex_c34694_42959047	587	278.15	1A	T/C	181.174
417	3661	wsnp_Ex_c3887_7051325	592	279.19	1A	A/G	181.851
418	3977	wsnp_Ex_c46670_52108070	594	279.19	1A	T/C	181.851
419	5405	wsnp_Ex_rep_c67474_66076379	593	279.19	1A	T/C	181.851
1	61	wsnp_BE405749B_Ta_2_1	609	14.9	1B	A/G	9.55554
2	406	wsnp_BE637971B_Ta_1_20	610	14.9	1B	A/G	9.55554
3	4242	wsnp_Ex_c5469_9655534	612	14.9	1B	T/C	9.55554
4	4073	wsnp_Ex_c50340_54659660	620	16.62	1B	T/C	10.6586
5	4679	wsnp_Ex_c7442_12743787	618	16.62	1B	A/G	10.6586
6	5370	wsnp_Ex_rep_c67198_65702998	622	17.12	1B	T/G	10.9793
7	7331	wsnp_Ku_c8592_14575931	625	17.12	1B	T/G	10.9793
8	6836	wsnp_Ku_c28164_38103270	627	17.45	1B	A/G	11.1909
9	4715	wsnp_Ex_c7705_13139890	630	18.13	1B	A/G	11.627
10	5301	wsnp_Ex_rep_c66774_65133356	631	18.13	1B	T/C	11.627
11	1883	wsnp_Ex_c14273_22230844	638	28.26	1B	A/G	18.1235
12	2998	wsnp_Ex_c25782_35041189	641	33.64	1B	A/G	21.5737
13	7703	wsnp_Ra_c19335_28504388	642	34.15	1B	T/G	21.9008
14	2707	wsnp_Ex_c22364_31560642	643	35.25	1B	A/C	22.6062
15	1578	wsnp_Ex_c12063_19310114	644	35.76	1B	T/C	22.9333
16	1949	wsnp_Ex_c14832_22953906	645	35.76	1B	A/G	22.9333
17	3443	wsnp_Ex_c33654_42106735	646	35.76	1B	A/G	22.9333
18	7480	wsnp_Ku_rep_c70742_70379526	649	35.76	1B	A/G	22.9333
19	1191	wsnp_CAP8_c4576_2228073	650	36.88	1B	T/C	23.6516
20	2578	wsnp_Ex_c2111_3963339	652	36.88	1B	A/G	23.6516
21	3169	wsnp_Ex_c28495_37622019	653	36.88	1B	A/G	23.6516
22	7117	wsnp_Ku_c4911_8795151	654	36.88	1B	T/C	23.6516
23	2345	wsnp_Ex_c18733_27607958	656	42.67	1B	T/C	27.3648
24	3092	wsnp_Ex_c27136_36355033	657	42.67	1B	A/G	27.3648
25	8199	wsnp_Ra_rep_c74968_72704437	658	42.67	1B	A/C	27.3648
26	1566	wsnp_Ex_c11976_19193550	659	43.75	1B	A/G	28.0574
27	1567	wsnp_Ex_c11976_19193992	660	43.75	1B	A/G	28.0574
28	2560	wsnp_Ex_c20975_30093038	661	43.75	1B	A/G	28.0574
29	2561	wsnp_Ex_c20975_30093113	664	43.75	1B	A/G	28.0574
30	2881	wsnp_Ex_c24176_33424905	662	43.75	1B	T/C	28.0574
31	4093	wsnp_Ex_c51156_55193734	665	43.75	1B	A/G	28.0574
32	6611	wsnp_Ku_c16938_25916279	667	43.75	1B	T/G	28.0574
33	2150	wsnp_Ex_c16581_25100502	669	43.96	1B	T/G	28.1921
34	8275	wsnp_RFL_Contig1952_1128597	670	43.96	1B	A/G	28.1921
35	8084	wsnp_Ra_c8506_14401408	673	46	1B	A/G	29.5003
36	15	wsnp_BE399980B_Ta_2_1	674	46.5	1B	A/G	29.821
37	7504	wsnp_Ku_rep_c71900_71624324	675	47.01	1B	A/G	30.1481
38	131	wsnp_BE443531B_Ta_1_1	677	47.51	1B	T/C	30.4687
39	526	wsnp_BG263028B_Ta_2_2	685	47.51	1B	A/G	30.4687
40	6290	wsnp_JD_rep_c62985_40164465	680	47.51	1B	A/G	30.4687
41	403	wsnp_BE637864B_Ta_1_1	688	49.02	1B	T/G	31.4371
42	6062	wsnp_JD_c4444_5575748	689	49.52	1B	A/G	31.7577
43	2197	wsnp_Ex_c17238_25895129	690	50.07	1B	T/G	32.1105
44	3620	wsnp_Ex_c37635_45347415	693	52.07	1B	T/C	33.3931
45	4975	wsnp_Ex_c9902_16309166	694	52.07	1B	A/G	33.3931
46	7737	wsnp_Ra_c21132_30487331	695	52.07	1B	T/G	33.3931
47	5592	wsnp_Ex_rep_c69266_68192766	702	52.95	1B	A/G	33.9574
48	8392	wsnp_RFL_Contig2794_2564017	703	52.95	1B	A/G	33.9574
49	8619	wsnp_RFL_Contig4726_5654774	705	52.95	1B	T/C	33.9574
50	5681	wsnp_Ex_rep_c70284_69228305	706	54.33	1B	A/G	34.8425
51	8338	wsnp_RFL_Contig2449_2013497	707	54.33	1B	A/G	34.8425
52	1451	wsnp_Ex_c11177_18096010	708	55.03	1B	T/C	35.2914
53	1841	wsnp_Ex_c14_27570	709	55.03	1B	A/G	35.2914
54	962	wsnp_CAP12_c399_219300	710	55.37	1B	A/G	35.5094
55	1884	wsnp_Ex_c1429_2744367	711	55.37	1B	A/G	35.5094
56	7219	wsnp_Ku_c62848_63784645	712	55.37	1B	T/C	35.5094
57	6703	wsnp_Ku_c2115_4089288	713	56.03	1B	A/C	35.9327
58	4389	wsnp_Ex_c5947_10431109	715	56.89	1B	T/C	36.4842
59	2923	wsnp_Ex_c24700_33953160	719	57.99	1B	T/C	37.1897
60	3631	wsnp_Ex_c38116_45719983	720	57.99	1B	T/C	37.1897
61	6259	wsnp_JD_rep_c49357_33576509	721	57.99	1B	T/C	37.1897
62	6890	wsnp_Ku_c30982_40765254	724	57.99	1B	T/G	37.1897
63	6891	wsnp_Ku_c30982_40765341	725	57.99	1B	T/C	37.1897
64	6965	wsnp_Ku_c3710_6836438	726	57.99	1B	T/C	37.1897
65	7977	wsnp_Ra_c49942_54740532	727	57.99	1B	T/C	37.1897
66	6210	wsnp_JD_c8926_9848514	728	58.09	1B	A/G	37.2538
67	4706	wsnp_Ex_c7629_13033231	729	58.65	1B	T/C	37.6129
68	8337	wsnp_RFL_Contig2446_2008649	730	58.65	1B	T/C	37.6129
69	3048	wsnp_Ex_c26419_35667216	731	58.88	1B	A/G	37.7604
70	6581	wsnp_Ku_c16117_24917524	732	58.88	1B	A/G	37.7604
71	43	wsnp_BE403956B_Ta_2_1	733	59.49	1B	A/G	38.1516
72	106	wsnp_BE442716B_Ta_2_1	736	59.49	1B	T/G	38.1516
73	107	wsnp_BE442716B_Ta_2_2	735	59.49	1B	T/C	38.1516
74	139	wsnp_be443797B_Ta_2_1	741	59.49	1B	T/C	38.1516
75	2073	wsnp_Ex_c15934_24341135	738	59.49	1B	A/G	38.1516
76	2953	wsnp_Ex_c25180_34445112	742	59.49	1B	A/G	38.1516
77	4402	wsnp_Ex_c6022_10552811	739	59.49	1B	A/G	38.1516
78	5304	wsnp_Ex_rep_c66802_65172754	740	59.49	1B	A/G	38.1516
79	7343	wsnp_Ku_c9014_15193623	745	59.82	1B	A/G	38.3633
80	378	wsnp_BE591501B_Ta_2_1	746	60.54	1B	T/C	38.825
81	1302	wsnp_Ex_c10233_16784994	747	61.55	1B	T/C	39.4727
82	3295	wsnp_Ex_c30805_39678077	748	61.55	1B	A/C	39.4727
83	8148	wsnp_Ra_rep_c111777_93910754	749	61.55	1B	A/G	39.4727
84	7234	wsnp_Ku_c66585_65967792	750	61.87	1B	T/C	39.6779
85	1947	wsnp_Ex_c14832_22953512	751	63.03	1B	T/G	40.4219
86	4504	wsnp_Ex_c6417_11155739	752	63.03	1B	A/G	40.4219
87	6448	wsnp_Ku_c11987_19472688	753	63.03	1B	T/C	40.4219
88	6449	wsnp_Ku_c11987_19473555	754	63.03	1B	A/G	40.4219
89	6450	wsnp_Ku_c11987_19473636	755	63.03	1B	T/C	40.4219
90	5546	wsnp_Ex_rep_c68573_67416138	756	63.83	1B	A/C	40.9349
91	213	wsnp_BE489692B_Ta_2_2	758	70.26	1B	T/C	45.0585
92	8065	wsnp_Ra_c7527_12935330	761	71.61	1B	T/C	45.9243
93	805	wsnp_CAP11_c76_113375	762	72.11	1B	T/C	46.245
94	2221	wsnp_Ex_c17452_26163465	768	72.11	1B	T/C	46.245
95	2222	wsnp_Ex_c17452_26163496	763	72.11	1B	A/G	46.245
96	2667	wsnp_Ex_c22006_31180883	764	72.11	1B	T/C	46.245
97	2668	wsnp_Ex_c22006_31181239	765	72.11	1B	T/C	46.245
98	4141	wsnp_Ex_c52474_56060204	766	72.11	1B	A/G	46.245
99	5348	wsnp_Ex_rep_c67036_65492436	769	72.11	1B	A/G	46.245
100	6063	wsnp_JD_c4485_5618761	770	72.11	1B	T/C	46.245
101	7119	wsnp_Ku_c4951_8856170	771	72.11	1B	T/C	46.245
102	8047	wsnp_Ra_c6724_11703420	767	72.11	1B	T/G	46.245
103	8081	wsnp_Ra_c8484_14372772	772	72.11	1B	A/G	46.245
104	8082	wsnp_Ra_c8484_14372815	773	72.11	1B	A/G	46.245
105	140	wsnp_BE443930B_Ta_2_1	774	72.62	1B	A/G	46.572
106	1109	wsnp_CAP7_c940_480745	775	73.12	1B	A/G	46.8927
107	3502	wsnp_Ex_c34966_43196962	776	73.12	1B	A/C	46.8927
108	1121	wsnp_CAP7_rep_c5502_2471298	779	73.62	1B	A/C	47.2134
109	2504	wsnp_Ex_c2004_3770146	780	74.12	1B	A/G	47.534
110	3348	wsnp_Ex_c31567_40338517	781	74.12	1B	T/C	47.534
111	5322	wsnp_Ex_rep_c66883_65286958	784	74.12	1B	A/G	47.534
112	5418	wsnp_Ex_rep_c67584_66224379	782	74.12	1B	T/C	47.534
113	7466	wsnp_Ku_rep_c69901_69397257	783	74.12	1B	T/C	47.534
114	3587	wsnp_Ex_c3681_6715277	785	74.63	1B	T/G	47.8611
115	3588	wsnp_Ex_c3681_6716255	786	74.63	1B	T/C	47.8611
116	5561	wsnp_Ex_rep_c68712_67571580	787	74.63	1B	T/C	47.8611
117	7720	wsnp_Ra_c2027_3943817	788	74.63	1B	T/C	47.8611
118	7721	wsnp_Ra_c2027_3943938	789	74.63	1B	T/C	47.8611
119	7722	wsnp_Ra_c2027_3945713	790	74.63	1B	T/C	47.8611
120	7723	wsnp_Ra_c2027_3945764	791	74.63	1B	T/C	47.8611
121	2517	wsnp_Ex_c2025_3799847	792	75.19	1B	T/G	48.2202
122	4811	wsnp_Ex_c852_1657319	793	75.19	1B	A/C	48.2202
123	5664	wsnp_Ex_rep_c69986_68942834	794	75.19	1B	T/C	48.2202
124	5665	wsnp_Ex_rep_c69986_68942866	795	75.19	1B	A/G	48.2202
125	141	wsnp_BE443930B_Ta_2_2	796	76.93	1B	T/C	49.3361
126	4987	wsnp_Ex_c9960_16397347	797	77.85	1B	T/C	49.9261
127	7594	wsnp_Ra_c12888_20519578	798	77.85	1B	A/C	49.9261
128	7734	wsnp_Ra_c21032_30370234	799	77.85	1B	A/G	49.9261
129	4197	wsnp_Ex_c5388_9526777	800	78.37	1B	A/G	50.2596
130	128	wsnp_BE443332B_Ta_2_2	801	78.71	1B	T/C	50.4776
131	189	wsnp_BE446240B_Ta_2_3	802	79.05	1B	A/G	50.6957
132	890	wsnp_CAP11_rep_c8576_3700031	803	79.05	1B	A/G	50.6957
133	2753	wsnp_Ex_c2278_4270123	805	79.05	1B	T/C	50.6957
134	4198	wsnp_Ex_c5388_9527189	804	79.05	1B	T/C	50.6957
135	6073	wsnp_JD_c4641_5774711	806	79.82	1B	A/G	51.1895
136	6758	wsnp_Ku_c24323_34285350	807	80.96	1B	A/G	51.9206
137	6684	wsnp_Ku_c20139_29729256	808	81.47	1B	T/C	52.2477
138	5474	wsnp_Ex_rep_c67942_66669791	809	83.13	1B	A/G	53.3122
139	2554	wsnp_Ex_c2077_3894016	810	84.64	1B	A/G	54.2806
140	3057	wsnp_Ex_c26620_35859364	812	86.15	1B	T/C	55.249
141	5278	wsnp_Ex_rep_c66643_64952627	813	86.15	1B	A/G	55.249
142	6674	wsnp_Ku_c19618_29134473	814	86.92	1B	A/G	55.7428
143	7017	wsnp_Ku_c39862_48205590	815	88.42	1B	T/G	56.7048
144	4556	wsnp_Ex_c6611_11451949	816	89.32	1B	T/C	57.2819
145	491	wsnp_BF478690B_Ta_2_1	817	89.82	1B	A/C	57.6026
146	3307	wsnp_Ex_c30969_39821293	820	89.82	1B	T/C	57.6026
147	3945	wsnp_Ex_c4561_8184576	818	89.82	1B	A/G	57.6026
148	4557	wsnp_Ex_c6611_11452297	819	89.82	1B	A/G	57.6026
149	6107	wsnp_JD_c5659_6814240	823	93.12	1B	A/G	59.7189
150	269	wsnp_BE495786B_Ta_2_1	824	93.95	1B	A/C	60.2512
151	790	wsnp_CAP11_c6264_2895652	825	93.95	1B	A/G	60.2512
152	2084	wsnp_Ex_c1600_3051075	826	93.95	1B	T/G	60.2512
153	2254	wsnp_Ex_c17707_26454940	828	93.95	1B	A/G	60.2512
154	8281	wsnp_RFL_Contig2000_1193707	827	93.95	1B	A/C	60.2512
155	270	wsnp_BE495786B_Ta_2_2	829	94.72	1B	T/C	60.745
156	1953	wsnp_Ex_c14871_23001630	830	95.22	1B	T/C	61.0657
157	7836	wsnp_Ra_c29782_39115548	831	95.73	1B	T/C	61.3928
158	7700	wsnp_Ra_c19148_28288923	832	96.5	1B	A/G	61.8866
159	4316	wsnp_Ex_c5679_9976893	833	97.38	1B	T/C	62.4509
160	4203	wsnp_Ex_c53976_57027635	834	99	1B	T/C	63.4898
161	4204	wsnp_Ex_c53976_57027796	836	99	1B	A/G	63.4898
162	6917	wsnp_Ku_c33028_42580216	837	99	1B	A/G	63.4898
163	7560	wsnp_Ra_c11232_18256748	835	99	1B	A/C	63.4898
164	7982	wsnp_Ra_c5088_9081927	838	99	1B	T/C	63.4898
165	573	wsnp_BG606586B_Ta_2_13	839	99.69	1B	T/C	63.9323
166	1959	wsnp_Ex_c1495_2864718	840	99.69	1B	T/C	63.9323
167	5779	wsnp_JD_c11014_11565501	842	99.69	1B	T/C	63.9323
168	2861	wsnp_Ex_c23992_33235984	843	99.91	1B	A/G	64.0734
169	5076	wsnp_Ex_rep_c102909_87976721	844	99.91	1B	T/C	64.0734
170	1005	wsnp_CAP12_rep_c4157_1894383	846	100.82	1B	A/G	64.657
171	775	wsnp_CAP11_c543_375403	847	102.17	1B	A/G	65.5228
172	540	wsnp_BG274294B_Ta_2_3	848	103.2	1B	T/C	66.1834
173	1231	wsnp_CAP8_rep_c4452_2170021	849	103.2	1B	A/G	66.1834
174	515	wsnp_BF485168B_Ta_2_1	850	103.71	1B	A/G	66.5104
175	8373	wsnp_RFL_Contig2686_2383517	853	103.71	1B	T/C	66.5104
176	4680	wsnp_Ex_c7447_12751589	855	104.36	1B	T/C	66.9273
177	2315	wsnp_Ex_c18462_27305612	857	105.03	1B	A/G	67.357
178	6731	wsnp_Ku_c23096_32987510	858	105.53	1B	A/G	67.6776
179	3713	wsnp_Ex_c402_791233	863	106.03	1B	A/G	67.9983
180	6926	wsnp_Ku_c33530_43012957	861	106.03	1B	A/C	67.9983
181	7275	wsnp_Ku_c7266_12549538	862	106.03	1B	A/G	67.9983
182	4139	wsnp_Ex_c5245_9283053	866	107.84	1B	T/C	69.159
183	5070	wsnp_Ex_rep_c102633_87756283	867	107.84	1B	A/G	69.159
184	854	wsnp_CAP11_rep_c4185_1977142	868	108.55	1B	A/G	69.6144
185	5635	wsnp_Ex_rep_c69766_68723140	869	108.55	1B	T/C	69.6144
186	188	wsnp_BE446240B_Ta_2_1	870	109.45	1B	A/G	70.1915
187	946	wsnp_CAP12_c257_143515	871	110.62	1B	A/G	70.9419
188	6945	wsnp_Ku_c34980_44256215	872	110.62	1B	A/G	70.9419
189	4999	wsnp_Ex_rep_c101231_86636951	874	113.14	1B	A/G	72.558
190	460	wsnp_BF428726B_Ta_2_2	875	114.02	1B	A/G	73.1223
191	554	wsnp_BG313767B_Ta_2_1	876	114.02	1B	T/C	73.1223
192	4361	wsnp_Ex_c58292_59652859	878	114.92	1B	A/G	73.6995
193	4007	wsnp_Ex_c4808_8584651	879	115.93	1B	A/G	74.3472
194	8111	wsnp_Ra_rep_c101899_87126448	882	117.25	1B	T/G	75.1938
195	5228	wsnp_Ex_rep_c66389_64588992	883	117.75	1B	A/G	75.5144
196	5229	wsnp_Ex_rep_c66389_64589189	884	117.75	1B	A/G	75.5144
197	606	wsnp_BM140362B_Ta_1_1	886	119.08	1B	A/G	76.3674
198	1889	wsnp_Ex_c1440_2764269	887	119.08	1B	A/G	76.3674
199	1890	wsnp_Ex_c1440_2764867	888	119.08	1B	T/C	76.3674
200	5227	wsnp_Ex_rep_c66389_64588691	889	119.08	1B	A/G	76.3674
201	6558	wsnp_Ku_c15419_24019436	890	119.08	1B	T/C	76.3674
202	3684	wsnp_Ex_c39616_46871127	893	120.95	1B	A/G	77.5666
203	2626	wsnp_Ex_c21559_30710510	894	121.17	1B	T/G	77.7077
204	2717	wsnp_Ex_c22439_31632880	895	121.17	1B	T/C	77.7077
205	4819	wsnp_Ex_c8625_14468525	896	121.17	1B	A/G	77.7077
206	5962	wsnp_JD_c2636_3554874	898	123.34	1B	A/G	79.0994
207	2709	wsnp_Ex_c22377_31571527	899	123.9	1B	A/C	79.4585
208	3076	wsnp_Ex_c26860_36084209	900	125.05	1B	A/G	80.196
209	2790	wsnp_Ex_c23235_32471767	903	126.06	1B	A/G	80.8437
210	734	wsnp_CAP11_c287_244799	905	126.26	1B	A/G	80.972
211	2040	wsnp_Ex_c15611_23928961	911	126.26	1B	T/C	80.972
212	2041	wsnp_Ex_c15611_23929128	909	126.26	1B	T/G	80.972
213	2588	wsnp_Ex_c21198_30327016	913	126.26	1B	A/G	80.972
214	2890	wsnp_Ex_c24318_33562395	906	126.26	1B	A/G	80.972
215	4090	wsnp_Ex_c5101_9052671	910	126.26	1B	A/C	80.972
216	4091	wsnp_Ex_c5101_9053178	921	126.26	1B	A/G	80.972
217	4702	wsnp_Ex_c7585_12955306	907	126.26	1B	A/G	80.972
218	4703	wsnp_Ex_c7585_12957020	922	126.26	1B	T/C	80.972
219	4940	wsnp_Ex_c9577_15857679	923	126.26	1B	A/G	80.972
220	5159	wsnp_Ex_rep_c107911_91350866	915	126.26	1B	A/G	80.972
221	5160	wsnp_Ex_rep_c107911_91350930	916	126.26	1B	A/G	80.972
222	6479	wsnp_Ku_c13043_20902807	917	126.26	1B	T/C	80.972
223	6955	wsnp_Ku_c36191_45258467	925	126.26	1B	T/C	80.972
224	7040	wsnp_Ku_c4175_7603236	908	126.26	1B	A/C	80.972
225	7527	wsnp_Ku_rep_c89089_82009060	918	126.26	1B	T/C	80.972
226	7528	wsnp_Ku_rep_c89089_82009285	919	126.26	1B	A/G	80.972
227	7803	wsnp_Ra_c26947_36495207	926	126.77	1B	A/G	81.2991
228	4939	wsnp_Ex_c9577_15857465	929	128.27	1B	T/C	82.261
229	1313	wsnp_Ex_c10334_16924223	930	128.62	1B	A/G	82.4855
230	3189	wsnp_Ex_c28733_37836638	932	129.19	1B	T/C	82.851
231	5382	wsnp_Ex_rep_c67299_65844168	933	130.51	1B	A/G	83.6976
232	5383	wsnp_Ex_rep_c67299_65845319	934	130.51	1B	T/C	83.6976
233	3120	wsnp_Ex_c27644_36826484	935	132.02	1B	T/C	84.6659
234	3384	wsnp_Ex_c32284_40970312	936	132.02	1B	T/C	84.6659
235	4488	wsnp_Ex_c6378_11086366	938	132.02	1B	A/G	84.6659
236	8313	wsnp_RFL_Contig2220_1597321	942	132.31	1B	T/C	84.8519
237	579	wsnp_BG606986B_Ta_2_1	943	134.3	1B	T/C	86.1281
238	1164	wsnp_CAP8_c2023_1110474	944	134.3	1B	A/G	86.1281
239	6294	wsnp_JD_rep_c63201_40318622	946	137.65	1B	T/C	88.2765
240	3341	wsnp_Ex_c3147_5816957	947	139.26	1B	A/C	89.309
241	367	wsnp_BE590634B_Ta_2_1	948	139.97	1B	T/C	89.7644
242	368	wsnp_BE590634B_Ta_2_5	951	139.97	1B	A/G	89.7644
243	8379	wsnp_RFL_Contig2736_2456215	952	140.32	1B	T/C	89.9888
244	4875	wsnp_Ex_c9091_15135511	953	141.26	1B	A/G	90.5917
245	8398	wsnp_RFL_Contig2818_2601481	954	141.26	1B	T/C	90.5917
246	7037	wsnp_Ku_c41261_49287074	955	141.48	1B	T/C	90.7328
247	2308	wsnp_Ex_c18384_27213023	957	141.87	1B	T/G	90.9829
248	255	wsnp_BE494527B_Ta_2_1	959	142.47	1B	T/C	91.3677
249	2989	wsnp_Ex_c2569_4780450	960	142.47	1B	A/G	91.3677
250	3342	wsnp_Ex_c3147_5817088	962	142.47	1B	T/G	91.3677
251	5186	wsnp_Ex_rep_c66255_64400455	963	143.36	1B	A/G	91.9384
252	5769	wsnp_JD_c100_159424	964	145.84	1B	A/G	93.5289
253	5861	wsnp_JD_c1544_2179305	965	146.85	1B	T/C	94.1766
254	5862	wsnp_JD_c1544_2180289	966	146.85	1B	A/G	94.1766
255	8246	wsnp_RFL_Contig1493_681815	967	146.85	1B	A/G	94.1766
256	6646	wsnp_Ku_c18227_27490539	968	147.52	1B	A/G	94.6063
257	3017	wsnp_Ex_c26083_35336771	969	147.66	1B	A/G	94.6961
258	415	wsnp_BF200640B_Ta_2_1	973	149.89	1B	A/G	96.1262
259	5749	wsnp_Ex_rep_c78209_74462664	975	151.46	1B	T/C	97.133
260	5915	wsnp_JD_c20621_18304110	976	151.46	1B	T/C	97.133
261	8507	wsnp_RFL_Contig3738_3992954	980	157.63	1B	T/G	101.09
262	3097	wsnp_Ex_c27176_36393952	982	158.87	1B	T/C	101.885
263	3095	wsnp_Ex_c27176_36392532	983	159.61	1B	A/G	102.36
264	3096	wsnp_Ex_c27176_36392758	984	159.61	1B	T/C	102.36
265	3497	wsnp_Ex_c34765_43024979	990	159.61	1B	T/C	102.36
266	5445	wsnp_Ex_rep_c67747_66422078	985	159.61	1B	T/C	102.36
267	5448	wsnp_Ex_rep_c67747_66422973	986	159.61	1B	A/C	102.36
268	7422	wsnp_Ku_rep_c107952_93214466	991	159.71	1B	A/G	102.424
269	4031	wsnp_Ex_c48677_53513032	992	160.21	1B	T/C	102.745
270	7141	wsnp_Ku_c51703_56915288	993	160.21	1B	T/C	102.745
271	5847	wsnp_JD_c14411_14148961	995	167.46	1B	A/G	107.394
272	1825	wsnp_Ex_c13878_21738866	996	170.45	1B	T/C	109.312
273	3043	wsnp_Ex_c26296_35541303	998	170.79	1B	T/G	109.53
274	695	wsnp_CAP11_c1902_1022408	1000	173.4	1B	T/C	111.203
275	696	wsnp_CAP11_c1902_1022590	1001	173.4	1B	T/C	111.203
276	8543	wsnp_RFL_Contig3951_4390396	1002	173.4	1B	T/C	111.203
277	1092	wsnp_CAP7_c4778_2155754	1006	181.96	1B	T/C	116.693
278	8461	wsnp_RFL_Contig3352_3456277	1008	186.92	1B	T/C	119.874
279	919	wsnp_CAP12_c1337_682282	1009	190.02	1B	T/C	121.862
280	920	wsnp_CAP12_c1337_682349	1010	190.02	1B	T/G	121.862
281	7992	wsnp_Ra_c53181_56932563	1013	190.23	1B	A/G	121.997
282	8332	wsnp_RFL_Contig2403_1927045	1012	190.23	1B	A/G	121.997
283	3893	wsnp_Ex_c4436_7981188	1017	192.47	1B	A/G	123.433
284	846	wsnp_CAP11_rep_c4138_1957291	1018	192.68	1B	A/G	123.568
285	1791	wsnp_Ex_c13606_21380703	1022	198.29	1B	A/C	127.166
286	724	wsnp_CAP11_c2596_1325540	1023	199.37	1B	A/G	127.858
287	7892	wsnp_Ra_c35998_44436619	1024	199.37	1B	T/C	127.858
288	4525	wsnp_Ex_c649_1279852	1029	208.03	1B	A/G	133.412
289	1504	wsnp_Ex_c11461_18489681	1030	211.66	1B	T/C	135.74
290	545	wsnp_BG274687B_Ta_2_1	1034	213.45	1B	A/C	136.888
291	6511	wsnp_Ku_c13952_22097856	1035	219.43	1B	T/C	140.723
292	6512	wsnp_Ku_c13952_22097895	1036	219.43	1B	A/G	140.723
293	2077	wsnp_Ex_c1597_3045682	1037	220.22	1B	A/G	141.23
294	2078	wsnp_Ex_c1597_3046039	1039	220.22	1B	A/G	141.23
295	2279	wsnp_Ex_c17990_26770800	1041	220.22	1B	A/G	141.23
1	3122	wsnp_Ex_c2772_5130007	1188	0.43	2A	T/C	0.257539
2	2423	wsnp_Ex_c19516_28480622	1190	5.34	2A	A/G	3.19828
3	6391	wsnp_Ku_c10418_17237935	1189	5.34	2A	T/C	3.19828
4	2425	wsnp_Ex_c19516_28481857	1203	7.79	2A	A/G	4.66565
5	2426	wsnp_Ex_c19516_28482852	1202	7.79	2A	A/G	4.66565
6	2427	wsnp_Ex_c19516_28483050	1201	7.79	2A	T/C	4.66565
7	3556	wsnp_Ex_c36049_44083089	1199	7.79	2A	A/G	4.66565
8	6745	wsnp_Ku_c23598_33524490	1195	7.79	2A	A/C	4.66565
9	1562	wsnp_Ex_c11950_19164041	1208	10.43	2A	A/G	6.24682
10	1563	wsnp_Ex_c11950_19164191	1207	10.43	2A	A/G	6.24682
11	1830	wsnp_Ex_c13945_21824927	1206	10.43	2A	T/C	6.24682
12	4989	wsnp_Ex_c997_1906900	1210	11.14	2A	A/G	6.67206
13	7736	wsnp_Ra_c21104_30458226	1211	11.64	2A	A/G	6.97152
14	3468	wsnp_Ex_c342_670243	1214	12.15	2A	T/G	7.27698
15	3469	wsnp_Ex_c342_670415	1213	12.15	2A	A/G	7.27698
16	422	wsnp_BF201235A_Ta_2_19	1227	16.54	2A	T/C	9.90627
17	423	wsnp_BF201235A_Ta_2_4	1226	16.54	2A	A/G	9.90627
18	8513	wsnp_RFL_Contig3790_4082085	1223	16.54	2A	T/C	9.90627
19	3047	wsnp_Ex_c26406_35653828	1230	40.17	2A	A/G	24.0589
20	5760	wsnp_Ex_rep_c93362_82371808	1235	55.82	2A	T/C	33.4322
21	5761	wsnp_Ex_rep_c93362_82371838	1234	55.82	2A	A/C	33.4322
22	5762	wsnp_Ex_rep_c93362_82371891	1233	55.82	2A	A/G	33.4322
23	841	wsnp_CAP11_rep_c4118_1946999	1239	58.71	2A	T/C	35.1631
24	1242	wsnp_CAP8_rep_c9132_3977980	1238	58.71	2A	A/G	35.1631
25	1166	wsnp_CAP8_c2110_1147974	1240	59.21	2A	A/G	35.4625
26	4441	wsnp_Ex_c61879_61748626	1241	60.65	2A	A/G	36.325
27	3235	wsnp_Ex_c2939_5423698	1242	62.05	2A	T/C	37.1635
28	1152	wsnp_CAP8_c1580_908907	1244	64.6	2A	T/G	38.6908
29	2059	wsnp_Ex_c15740_24096817	1247	64.82	2A	A/G	38.8225
30	2696	wsnp_Ex_c22202_31392780	1246	64.82	2A	T/C	38.8225
31	7410	wsnp_Ku_rep_c104307_90809337	1245	64.82	2A	A/G	38.8225
32	5087	wsnp_Ex_rep_c103167_88181968	1248	65.72	2A	A/G	39.3616
33	2433	wsnp_Ex_c19556_28530231	1250	76.41	2A	T/C	45.7641
34	2434	wsnp_Ex_c19556_28530243	1249	76.41	2A	T/C	45.7641
35	2526	wsnp_Ex_c2033_3814035	1251	76.98	2A	T/C	46.1055
36	4213	wsnp_Ex_c5412_9564346	1252	87.55	2A	A/G	52.4362
37	4212	wsnp_Ex_c5412_9564046	1257	88.05	2A	A/G	52.7356
38	4214	wsnp_Ex_c5412_9564478	1256	88.05	2A	T/C	52.7356
39	4215	wsnp_Ex_c5412_9564550	1255	88.05	2A	T/C	52.7356
40	4217	wsnp_Ex_c5412_9565733	1254	88.05	2A	T/C	52.7356
41	6250	wsnp_JD_rep_c48914_33168544	1258	99.72	2A	T/G	59.7251
42	6477	wsnp_Ku_c1292_2572053	1260	102.81	2A	A/G	61.5758
43	6478	wsnp_Ku_c1292_2572110	1259	102.81	2A	T/G	61.5758
44	3520	wsnp_Ex_c35331_43499339	1265	103.82	2A	A/C	62.1807
45	4385	wsnp_Ex_c59373_60260876	1264	103.82	2A	A/G	62.1807
46	630	wsnp_BQ168780B_Ta_2_1	1266	112.49	2A	A/G	67.3734
47	8424	wsnp_RFL_Contig3085_3007861	1268	113.45	2A	A/G	67.9484
48	2067	wsnp_Ex_c15822_24204224	1269	113.98	2A	A/C	68.2658
49	2731	wsnp_Ex_c22645_31845564	1270	114.51	2A	A/G	68.5833
50	6564	wsnp_Ku_c15567_24223777	1273	115.3	2A	A/G	69.0564
51	6565	wsnp_Ku_c15567_24224400	1272	115.3	2A	A/G	69.0564
52	5022	wsnp_Ex_rep_c101526_86881496	1275	119.73	2A	T/C	71.7097
53	5023	wsnp_Ex_rep_c101526_86881619	1274	119.73	2A	A/G	71.7097
54	3193	wsnp_Ex_c2887_5330426	1276	120.23	2A	T/C	72.0091
55	5495	wsnp_Ex_rep_c68113_66877517	1278	120.73	2A	T/C	72.3086
56	5824	wsnp_JD_c13086_13174510	1277	120.73	2A	A/G	72.3086
57	5893	wsnp_JD_c18695_17091254	1279	121.24	2A	T/C	72.6141
58	294	wsnp_BE497494A_Td_2_2	1283	123.56	2A	A/C	74.0036
59	2007	wsnp_Ex_c15325_23565935	1282	123.56	2A	T/C	74.0036
60	901	wsnp_CAP11_rep_c8768_3788007	1286	126.25	2A	T/G	75.6147
61	991	wsnp_CAP12_c901_472535	1285	126.25	2A	T/C	75.6147
62	562	wsnp_BG314532A_Ta_2_1	1287	126.75	2A	A/G	75.9142
63	2005	wsnp_Ex_c15325_23564654	1290	127.26	2A	A/G	76.2196
64	2006	wsnp_Ex_c15325_23565794	1289	127.26	2A	A/G	76.2196
65	5793	wsnp_JD_c12088_12411845	1288	127.26	2A	A/G	76.2196
66	915	wsnp_CAP12_c1269_649827	1291	128.58	2A	A/C	77.0102
67	2531	wsnp_Ex_c20370_29434410	1292	129.15	2A	A/G	77.3516
68	4026	wsnp_Ex_c4847_8646583	1293	129.65	2A	T/C	77.651
69	3802	wsnp_Ex_c41913_48628356	1294	130.16	2A	A/G	77.9565
70	313	wsnp_BE498730A_Ta_2_1	1301	130.66	2A	A/G	78.256
71	314	wsnp_BE498730A_Ta_2_2	1298	130.66	2A	T/G	78.256
72	343	wsnp_BE517877A_Td_2_3	1297	130.66	2A	T/C	78.256
73	424	wsnp_BF201533A_Ta_2_3	1300	130.66	2A	T/C	78.256
74	1256	wsnp_CD453913A_Ta_2_1	1299	130.66	2A	A/G	78.256
75	8491	wsnp_RFL_Contig3604_3795252	1296	130.66	2A	T/C	78.256
76	5037	wsnp_Ex_rep_c101866_87158671	1305	132.68	2A	T/C	79.4658
77	7248	wsnp_Ku_c6826_11860405	1304	132.68	2A	T/C	79.4658
78	7389	wsnp_Ku_rep_c102140_89178676	1307	133.18	2A	A/G	79.7653
79	4410	wsnp_Ex_c60588_60977198	1314	133.68	2A	A/G	80.0647
80	5585	wsnp_Ex_rep_c69124_68035485	1313	133.68	2A	A/G	80.0647
81	5586	wsnp_Ex_rep_c69124_68035904	1309	133.68	2A	A/G	80.0647
82	6139	wsnp_JD_c6436_7600132	1312	133.68	2A	A/G	80.0647
83	6369	wsnp_JG_c926_520103	1308	133.68	2A	T/C	80.0647
84	6514	wsnp_Ku_c14099_22301373	1311	133.68	2A	T/C	80.0647
85	7705	wsnp_Ra_c19526_28719561	1310	133.68	2A	A/G	80.0647
86	3569	wsnp_Ex_c36242_44232305	1317	134.27	2A	T/C	80.4181
87	3570	wsnp_Ex_c36242_44232473	1315	134.27	2A	T/C	80.4181
88	4027	wsnp_Ex_c4847_8646784	1316	134.27	2A	A/G	80.4181
89	845	wsnp_CAP11_rep_c4135_1956064	1318	135.71	2A	T/C	81.2806
90	2159	wsnp_Ex_c16677_25220222	1319	136.35	2A	A/G	81.6639
91	581	wsnp_BG607088A_Ta_1_1	1323	137.36	2A	T/C	82.2688
92	690	wsnp_CAP11_c1787_968410	1322	137.36	2A	T/C	82.2688
93	8328	wsnp_RFL_Contig2370_1864666	1321	137.36	2A	A/G	82.2688
94	2971	wsnp_Ex_c25409_34677674	1326	139.77	2A	T/C	83.7122
95	3761	wsnp_Ex_c41168_48053629	1325	139.77	2A	A/G	83.7122
96	3380	wsnp_Ex_c32079_40793255	1329	140.27	2A	T/G	84.0117
97	5569	wsnp_Ex_rep_c68871_67756221	1328	140.27	2A	T/G	84.0117
98	5870	wsnp_JD_c16067_15341994	1330	140.78	2A	A/G	84.3171
99	2262	wsnp_Ex_c17852_26612172	1332	141.28	2A	A/G	84.6166
100	3431	wsnp_Ex_c33420_41911147	1334	141.78	2A	T/C	84.916
101	5425	wsnp_Ex_rep_c67621_66275106	1333	141.78	2A	T/C	84.916
102	2831	wsnp_Ex_c23720_32957892	1336	142.28	2A	A/G	85.2155
103	7001	wsnp_Ku_c3907_7157334	1335	142.28	2A	T/C	85.2155
104	11	wsnp_BE399936A_Ta_2_1	1409	142.79	2A	A/G	85.521
105	336	wsnp_BE517627A_Ta_2_1	1349	142.79	2A	A/G	85.521
106	533	wsnp_BG263521A_Ta_2_1	1348	142.79	2A	A/C	85.521
107	534	wsnp_BG263521A_Ta_2_2	1347	142.79	2A	A/G	85.521
108	791	wsnp_CAP11_c6309_2915345	1408	142.79	2A	T/C	85.521
109	864	wsnp_CAP11_rep_c4303_2031651	1407	142.79	2A	T/C	85.521
110	872	wsnp_CAP11_rep_c5024_2352900	1406	142.79	2A	T/C	85.521
111	873	wsnp_CAP11_rep_c5124_2393868	1405	142.79	2A	T/C	85.521
112	877	wsnp_CAP11_rep_c6137_2841945	1404	142.79	2A	T/C	85.521
113	878	wsnp_CAP11_rep_c6376_2943437	1403	142.79	2A	T/C	85.521
114	880	wsnp_CAP11_rep_c6615_3041849	1402	142.79	2A	T/C	85.521
115	883	wsnp_CAP11_rep_c6803_3115167	1401	142.79	2A	T/C	85.521
116	895	wsnp_CAP11_rep_c8681_3747503	1400	142.79	2A	T/C	85.521
117	1009	wsnp_CAP12_rep_c4584_2092741	1399	142.79	2A	T/C	85.521
118	1013	wsnp_CAP12_rep_c5840_2647196	1398	142.79	2A	T/C	85.521
119	1103	wsnp_CAP7_c7742_3467376	1389	142.79	2A	T/C	85.521
120	1122	wsnp_CAP7_rep_c5524_2482342	1397	142.79	2A	T/C	85.521
121	1133	wsnp_CAP7_rep_c9097_4074450	1396	142.79	2A	T/C	85.521
122	1134	wsnp_CAP7_rep_c9455_4223473	1395	142.79	2A	T/C	85.521
123	1230	wsnp_CAP8_rep_c4276_2091752	1394	142.79	2A	T/C	85.521
124	1234	wsnp_CAP8_rep_c4792_2326084	1393	142.79	2A	T/C	85.521
125	1252	wsnp_CD452951A_Ta_2_1	1391	142.79	2A	A/C	85.521
126	1274	wsnp_Ex_c10083_16570816	1346	142.79	2A	T/C	85.521
127	1370	wsnp_Ex_c1064_2034518	1376	142.79	2A	T/C	85.521
128	1371	wsnp_Ex_c1064_2034730	1375	142.79	2A	A/G	85.521
129	1532	wsnp_Ex_c11728_18862315	1388	142.79	2A	A/C	85.521
130	1533	wsnp_Ex_c11728_18862431	1387	142.79	2A	A/G	85.521
131	1936	wsnp_Ex_c14760_22866280	1373	142.79	2A	T/C	85.521
132	2296	wsnp_Ex_c18271_27089779	1371	142.79	2A	T/C	85.521
133	2503	wsnp_Ex_c20032_29065889	1386	142.79	2A	T/G	85.521
134	2654	wsnp_Ex_c21786_30948397	1369	142.79	2A	A/G	85.521
135	2758	wsnp_Ex_c22862_32074455	1344	142.79	2A	A/G	85.521
136	3007	wsnp_Ex_c2592_4822528	1343	142.79	2A	A/C	85.521
137	3255	wsnp_Ex_c29940_38921491	1368	142.79	2A	A/G	85.521
138	3427	wsnp_Ex_c33196_41722217	1367	142.79	2A	A/G	85.521
139	3819	wsnp_Ex_c42230_48866587	1342	142.79	2A	T/C	85.521
140	3946	wsnp_Ex_c45617_51361414	1366	142.79	2A	A/G	85.521
141	4322	wsnp_Ex_c56928_58852277	1365	142.79	2A	A/G	85.521
142	4623	wsnp_Ex_c7091_12199032	1341	142.79	2A	T/C	85.521
143	4627	wsnp_Ex_c7154_12289504	1364	142.79	2A	T/C	85.521
144	4628	wsnp_Ex_c7154_12290649	1363	142.79	2A	A/G	85.521
145	5187	wsnp_Ex_rep_c66270_64420396	1385	142.79	2A	A/C	85.521
146	5362	wsnp_Ex_rep_c67143_65626838	1362	142.79	2A	A/G	85.521
147	5378	wsnp_Ex_rep_c67264_65795361	1337	142.79	2A	T/C	85.521
148	5406	wsnp_Ex_rep_c67481_66083943	1361	142.79	2A	A/G	85.521
149	5522	wsnp_Ex_rep_c68270_67062522	1384	142.79	2A	T/C	85.521
150	5922	wsnp_JD_c2099_2896804	1383	142.79	2A	T/C	85.521
151	6264	wsnp_JD_rep_c49684_33856127	1360	142.79	2A	T/C	85.521
152	6810	wsnp_Ku_c26981_36941556	1381	142.79	2A	A/G	85.521
153	6874	wsnp_Ku_c30418_40245121	1359	142.79	2A	T/C	85.521
154	7075	wsnp_Ku_c44873_52048221	1356	142.79	2A	A/G	85.521
155	7336	wsnp_Ku_c8765_14824678	1380	142.79	2A	A/C	85.521
156	7548	wsnp_Ra_c10861_17763060	1355	142.79	2A	A/G	85.521
157	7551	wsnp_Ra_c10908_17831007	1379	142.79	2A	T/C	85.521
158	7569	wsnp_Ra_c11564_18736249	1378	142.79	2A	T/G	85.521
159	7683	wsnp_Ra_c18391_27447178	1354	142.79	2A	T/C	85.521
160	8015	wsnp_Ra_c58188_60004916	1353	142.79	2A	A/C	85.521
161	8016	wsnp_Ra_c58188_60005934	1352	142.79	2A	A/G	85.521
162	8130	wsnp_Ra_rep_c106961_90622638	1340	142.79	2A	T/C	85.521
163	8210	wsnp_Ra_rep_c88200_80168527	1351	142.79	2A	A/G	85.521
164	3808	wsnp_Ex_c4203_7590741	1410	143.29	2A	A/C	85.8204
165	5293	wsnp_Ex_rep_c66709_65042923	1412	145.3	2A	A/G	87.0243
166	7837	wsnp_Ra_c30244_39523512	1413	145.81	2A	A/C	87.3297
167	26	wsnp_BE403352A_Ta_2_1	1415	146.81	2A	A/C	87.9287
168	1579	wsnp_Ex_c12068_19316125	1418	147.31	2A	A/G	88.2281
169	2520	wsnp_Ex_c2030_3807284	1417	147.31	2A	T/C	88.2281
170	6734	wsnp_Ku_c2325_4468237	1416	147.31	2A	T/C	88.2281
171	5993	wsnp_JD_c3032_4015340	1421	147.82	2A	A/G	88.5336
172	8502	wsnp_RFL_Contig3703_3939941	1420	147.82	2A	T/C	88.5336
173	2733	wsnp_Ex_c22651_31851893	1424	148.82	2A	T/C	89.1325
174	5540	wsnp_Ex_rep_c68516_67350929	1425	148.82	2A	T/C	89.1325
175	2002	wsnp_Ex_c15301_23529079	1428	149.03	2A	A/G	89.2583
176	4815	wsnp_Ex_c8587_14418021	1427	149.03	2A	T/C	89.2583
177	5302	wsnp_Ex_rep_c66800_65171198	1430	149.63	2A	T/G	89.6176
178	2537	wsnp_Ex_c20445_29515644	1431	150.13	2A	T/C	89.9171
179	5549	wsnp_Ex_rep_c68599_67447880	1432	150.63	2A	T/C	90.2166
180	5092	wsnp_Ex_rep_c103255_88258450	1434	151.64	2A	T/C	90.8215
181	7429	wsnp_Ku_rep_c110147_94431847	1435	152.64	2A	A/G	91.4204
182	7531	wsnp_Ra_c10091_16694335	1436	153.65	2A	A/G	92.0253
183	5306	wsnp_Ex_rep_c66809_65185215	1437	154.65	2A	T/C	92.6243
184	309	wsnp_be498599A_Ta_2_2	1438	155.15	2A	A/G	92.9237
185	7464	wsnp_Ku_rep_c69876_69364477	1439	155.66	2A	A/G	93.2292
186	2604	wsnp_Ex_c2138_4015101	1440	156.16	2A	A/G	93.5286
187	5550	wsnp_Ex_rep_c68599_67447926	1441	156.66	2A	A/G	93.8281
188	2605	wsnp_Ex_c2138_4015881	1442	157.67	2A	A/G	94.433
189	6593	wsnp_Ku_c16371_25240695	1443	158.67	2A	A/G	95.0319
190	5219	wsnp_Ex_rep_c66377_64570189	1444	159.68	2A	T/C	95.6369
191	3294	wsnp_Ex_c30787_39660951	1445	160.18	2A	T/C	95.9363
192	588	wsnp_BG608354A_Ta_2_1	1448	160.68	2A	A/G	96.2358
193	5272	wsnp_Ex_rep_c66615_64916114	1447	160.68	2A	A/G	96.2358
194	5273	wsnp_Ex_rep_c66615_64916512	1446	160.68	2A	T/C	96.2358
195	3653	wsnp_Ex_c3869_7028759	1449	161.18	2A	T/C	96.5353
196	7969	wsnp_Ra_c4850_8698731	1450	161.69	2A	T/C	96.8407
197	2195	wsnp_Ex_c17220_25871264	1454	162.19	2A	A/G	97.1402
198	3368	wsnp_Ex_c31900_40635609	1453	162.19	2A	A/C	97.1402
199	5303	wsnp_Ex_rep_c66800_65171259	1452	162.19	2A	A/G	97.1402
200	8146	wsnp_Ra_rep_c111721_93875204	1451	162.19	2A	T/C	97.1402
201	677	wsnp_CAP11_c1556_864919	1462	165.99	2A	T/C	99.4161
202	2948	wsnp_Ex_c25057_34318425	1460	165.99	2A	A/G	99.4161
203	3086	wsnp_Ex_c27023_36242252	1459	165.99	2A	T/C	99.4161
204	5305	wsnp_Ex_rep_c66809_65184970	1458	165.99	2A	A/G	99.4161
205	2907	wsnp_Ex_c24523_33770410	1466	167.37	2A	T/C	100.243
206	3839	wsnp_Ex_c42720_49228237	1464	167.37	2A	A/C	100.243
207	3992	wsnp_Ex_c47370_52604482	1465	167.37	2A	T/G	100.243
208	6753	wsnp_Ku_c2413_4626451	1463	167.37	2A	T/C	100.243
209	574	wsnp_bg606625A_Ta_2_1	1467	172.63	2A	T/G	103.393
210	5068	wsnp_Ex_rep_c102538_87682273	1468	180.18	2A	T/C	107.915
211	2807	wsnp_Ex_c2337_4379619	1469	182.16	2A	A/G	109.101
212	7947	wsnp_Ra_c4503_8155485	1470	184.72	2A	A/C	110.634
213	812	wsnp_CAP11_c838_518859	1472	189.79	2A	A/G	113.671
214	718	wsnp_CAP11_c24_62115	1475	192.46	2A	T/C	115.27
215	994	wsnp_CAP12_c948_496702	1474	192.46	2A	A/G	115.27
216	1597	wsnp_Ex_c12219_19526749	1473	192.46	2A	T/C	115.27
217	32	wsnp_BE403597A_Ta_2_1	1478	194.22	2A	A/G	116.324
218	33	wsnp_BE403597A_Ta_2_2	1477	194.22	2A	A/G	116.324
219	69	wsnp_BE406351A_Ta_2_1	1476	194.22	2A	T/G	116.324
220	71	wsnp_BE406351A_Ta_2_3	1479	194.32	2A	T/C	116.384
221	3151	wsnp_Ex_c28204_37349164	1480	199.02	2A	T/C	119.199
222	887	wsnp_CAP11_rep_c8469_3658252	1482	199.48	2A	A/G	119.474
223	488	wsnp_BF475068A_Ta_2_1	1486	201.21	2A	T/C	120.51
224	3417	wsnp_Ex_c32910_41489631	1485	201.21	2A	A/G	120.51
225	1174	wsnp_CAP8_c2677_1394934	1487	201.55	2A	A/C	120.714
226	4396	wsnp_Ex_c5984_10493714	1490	251.01	2A	A/G	150.337
227	3199	wsnp_Ex_c28942_38018762	1499	252	2A	A/G	150.93
228	3718	wsnp_Ex_c40280_47375312	1498	252	2A	T/G	150.93
229	5409	wsnp_Ex_rep_c67530_66144244	1497	252	2A	T/C	150.93
230	5574	wsnp_Ex_rep_c69014_67914888	1496	252	2A	T/C	150.93
231	5640	wsnp_Ex_rep_c69799_68761171	1495	252	2A	A/G	150.93
232	6089	wsnp_JD_c514_781859	1494	252	2A	T/C	150.93
233	6090	wsnp_JD_c514_782019	1493	252	2A	A/G	150.93
234	5449	wsnp_Ex_rep_c67751_66428606	1501	252.5	2A	T/C	151.229
235	6270	wsnp_JD_rep_c50243_34277175	1500	252.5	2A	T/C	151.229
236	5130	wsnp_Ex_rep_c105158_89662129	1502	254.97	2A	A/G	152.709
237	5243	wsnp_Ex_rep_c66465_64708628	1505	255.64	2A	T/C	153.11
238	5244	wsnp_Ex_rep_c66465_64708722	1504	255.64	2A	A/C	153.11
239	7998	wsnp_Ra_c5443_9643191	1503	255.64	2A	A/C	153.11
240	8377	wsnp_RFL_Contig2729_2446041	1506	256.76	2A	A/G	153.781
241	8606	wsnp_RFL_Contig4594_5459508	1507	256.76	2A	T/G	153.781
242	4562	wsnp_Ex_c6660_11526924	1510	260.85	2A	A/G	156.23
243	2612	wsnp_Ex_c21409_30544027	1511	261.77	2A	A/G	156.781
244	4732	wsnp_Ex_c7829_13320738	1512	264.86	2A	A/G	158.632
245	4733	wsnp_Ex_c7829_13320760	1514	265.36	2A	A/G	158.932
246	7339	wsnp_Ku_c8927_15048149	1513	265.36	2A	T/G	158.932
247	200	wsnp_be471201A_Ta_1_1	1518	267.41	2A	A/G	160.159
248	2092	wsnp_Ex_c1604_3060855	1519	268.34	2A	T/C	160.716
249	2640	wsnp_Ex_c21709_30869795	1520	271.82	2A	T/C	162.801
250	5878	wsnp_JD_c169_270144	1521	273.78	2A	A/G	163.975
251	2835	wsnp_Ex_c23768_33006588	1531	275.45	2A	A/G	164.975
252	5215	wsnp_Ex_rep_c66358_64543218	1526	275.45	2A	A/G	164.975
253	5463	wsnp_Ex_rep_c67848_66550974	1524	275.45	2A	A/G	164.975
254	7166	wsnp_Ku_c54793_58953037	1527	275.45	2A	A/G	164.975
255	7148	wsnp_Ku_c52392_57380485	1534	280.24	2A	T/G	167.844
256	6592	wsnp_Ku_c16358_25225060	1538	282.24	2A	A/G	169.042
257	7593	wsnp_Ra_c12874_20497763	1539	282.74	2A	A/G	169.341
258	4375	wsnp_Ex_c59095_60108185	1543	284.86	2A	A/G	170.611
259	7864	wsnp_Ra_c32271_41304469	1542	284.86	2A	A/C	170.611
260	4373	wsnp_Ex_c59095_60108097	1544	285.36	2A	A/G	170.91
261	2157	wsnp_Ex_c16627_25162391	1546	290	2A	A/G	173.689
262	173	wsnp_BE445431A_Td_2_1	1547	291.13	2A	A/C	174.366
263	5855	wsnp_JD_c15127_14676522	1552	295.44	2A	T/C	176.947
264	3576	wsnp_Ex_c36481_44425685	1554	296.67	2A	T/C	177.684
265	970	wsnp_CAP12_c510_276361	1558	297.72	2A	A/G	178.313
266	8157	wsnp_Ra_rep_c69398_66825550	1557	297.72	2A	A/G	178.313
267	1986	wsnp_Ex_c15133_23323937	1564	299.28	2A	A/G	179.247
268	2230	wsnp_Ex_c17571_26295299	1562	299.28	2A	A/G	179.247
269	2231	wsnp_Ex_c17571_26296057	1561	299.28	2A	A/G	179.247
270	2232	wsnp_Ex_c17571_26296704	1560	299.28	2A	A/G	179.247
271	7876	wsnp_Ra_c3378_6318431	1565	301.28	2A	T/C	180.445
272	1960	wsnp_Ex_c14953_23104041	1567	305.69	2A	A/G	183.086
273	684	wsnp_CAP11_c1711_934478	1570	313.66	2A	A/G	187.86
274	3752	wsnp_Ex_c41007_47932833	1569	313.66	2A	A/G	187.86
275	2051	wsnp_Ex_c15681_24015303	1578	318.35	2A	A/G	190.669
276	3920	wsnp_Ex_c45_98113	1576	318.35	2A	A/G	190.669
277	8040	wsnp_Ra_c66636_64922359	1582	320.7	2A	T/C	192.076
278	8041	wsnp_Ra_c66636_64923321	1581	320.7	2A	A/G	192.076
279	5685	wsnp_Ex_rep_c70299_69243401	1584	321.2	2A	T/C	192.376
280	5686	wsnp_Ex_rep_c70299_69243835	1583	321.2	2A	T/C	192.376
281	4336	wsnp_Ex_c5740_10081171	1586	321.7	2A	A/G	192.675
282	2370	wsnp_Ex_c19003_27913936	1589	322.2	2A	T/C	192.975
283	6548	wsnp_Ku_c15077_23576078	1588	322.2	2A	A/C	192.975
284	6549	wsnp_Ku_c15077_23576192	1587	322.2	2A	T/G	192.975
285	3897	wsnp_Ex_c44487_50527786	1591	329.73	2A	A/G	197.485
286	756	wsnp_CAP11_c360_282889	1594	335.76	2A	A/G	201.096
287	7761	wsnp_Ra_c22610_32088836	1597	337.09	2A	T/G	201.893
288	1349	wsnp_Ex_c10555_17236072	1600	338.08	2A	T/C	202.486
289	3595	wsnp_Ex_c3695_6740111	1599	338.08	2A	A/C	202.486
290	6839	wsnp_Ku_c2838_5354231	1598	338.08	2A	A/G	202.486
291	2555	wsnp_Ex_c20771_29858497	1601	341.35	2A	T/C	204.444
292	2601	wsnp_Ex_c2137_4014287	1606	345.97	2A	A/C	207.211
293	8036	wsnp_Ra_c6586_11477949	1605	345.97	2A	T/C	207.211
294	6798	wsnp_Ku_c26323_36285697	1608	346.71	2A	T/C	207.654
295	318	wsnp_BE498892A_Ta_2_1	1616	350.43	2A	A/C	209.882
296	319	wsnp_BE498892A_Ta_2_25	1615	350.43	2A	A/G	209.882
297	1917	wsnp_Ex_c14639_22695091	1614	350.43	2A	T/G	209.882
298	3743	wsnp_Ex_c4098_7407204	1613	350.43	2A	A/G	209.882
299	7031	wsnp_Ku_c4045_7380115	1612	350.43	2A	T/G	209.882
300	228	wsnp_BE490384A_Ta_2_7	1619	355.01	2A	T/C	212.626
301	5759	wsnp_Ex_rep_c90786_81061397	1622	356.32	2A	A/G	213.41
302	3809	wsnp_Ex_c4204_7594348	1625	358.02	2A	T/G	214.428
303	5082	wsnp_Ex_rep_c103072_88111184	1624	358.02	2A	T/C	214.428
304	2777	wsnp_Ex_c2311_4327441	1651	374.27	2A	A/G	224.161
1	1413	wsnp_Ex_c10961_17803258	1666	2.32	2B	T/C	1.59254
2	7633	wsnp_Ra_c1501_2991585	1671	2.82	2B	A/G	1.93577
3	6263	wsnp_JD_rep_c49438_33652663	1672	3.14	2B	A/G	2.15543
4	4808	wsnp_Ex_c851_1654297	1674	7.15	2B	T/C	4.90806
5	2482	wsnp_Ex_c1996_3754394	1675	7.25	2B	T/C	4.9767
6	4723	wsnp_Ex_c7776_13247365	1678	7.25	2B	A/G	4.9767
7	4724	wsnp_Ex_c7776_13247654	1679	7.25	2B	T/C	4.9767
8	2973	wsnp_Ex_c25445_34710489	1681	8.36	2B	T/G	5.73865
9	6138	wsnp_JD_c640_960796	1683	8.47	2B	T/C	5.81416
10	3005	wsnp_Ex_c259_497455	1688	13.34	2B	A/G	9.15713
11	1799	wsnp_Ex_c13686_21480826	1689	21.47	2B	A/G	14.7379
12	7545	wsnp_Ra_c10712_17572884	1693	21.47	2B	T/C	14.7379
13	6219	wsnp_JD_c930_1368255	1695	22.99	2B	A/G	15.7813
14	2846	wsnp_Ex_c2388_4476302	1698	28.32	2B	T/G	19.44
15	7936	wsnp_Ra_c4321_7860456	1699	28.32	2B	A/G	19.44
16	749	wsnp_CAP11_c3271_1608092	1702	29.81	2B	T/C	20.4628
17	2407	wsnp_Ex_c19371_28311667	1703	29.81	2B	T/G	20.4628
18	6767	wsnp_Ku_c2486_4751695	1705	33.78	2B	A/G	23.188
19	8430	wsnp_RFL_Contig3118_3061389	1707	33.78	2B	A/C	23.188
20	5137	wsnp_Ex_rep_c105401_89840110	1708	34.79	2B	T/G	23.8813
21	8124	wsnp_Ra_rep_c106119_89961852	1709	43.86	2B	A/C	30.1073
22	2275	wsnp_Ex_c1792_3381544	1717	50.75	2B	T/C	34.8369
23	5555	wsnp_Ex_rep_c68623_67474935	1719	50.75	2B	T/C	34.8369
24	7106	wsnp_Ku_c48_103915	1720	50.75	2B	A/G	34.8369
25	7697	wsnp_Ra_c19083_28215239	1722	55.26	2B	A/G	37.9328
26	889	wsnp_CAP11_rep_c8489_3665230	1724	56.9	2B	T/C	39.0585
27	6048	wsnp_JD_c42879_30043973	1725	56.9	2B	A/G	39.0585
28	1929	wsnp_Ex_c14711_22788263	1726	64.09	2B	A/G	43.994
29	1930	wsnp_Ex_c14711_22788586	1727	64.09	2B	A/G	43.994
30	3838	wsnp_Ex_c4272_7708423	1728	64.09	2B	A/G	43.994
31	7800	wsnp_Ra_c26744_36299151	1729	64.09	2B	A/G	43.994
32	2115	wsnp_Ex_c163_320267	1730	64.54	2B	A/G	44.3029
33	2116	wsnp_Ex_c163_320858	1731	64.54	2B	A/G	44.3029
34	2117	wsnp_Ex_c163_321026	1732	64.54	2B	A/G	44.3029
35	1931	wsnp_Ex_c14711_22789762	1733	66.93	2B	T/G	45.9435
36	5708	wsnp_Ex_rep_c70756_69644826	1734	66.93	2B	A/G	45.9435
37	5737	wsnp_Ex_rep_c72527_70882805	1735	66.93	2B	A/G	45.9435
38	5721	wsnp_Ex_rep_c71023_69867676	1737	68.79	2B	T/C	47.2203
39	5736	wsnp_Ex_rep_c72511_70872203	1738	68.79	2B	A/G	47.2203
40	2440	wsnp_Ex_c1962_3696265	1739	69.12	2B	T/C	47.4468
41	2441	wsnp_Ex_c1962_3696626	1740	69.12	2B	A/G	47.4468
42	2442	wsnp_Ex_c1962_3697351	1741	69.12	2B	A/C	47.4468
43	2443	wsnp_Ex_c1962_3697716	1742	69.12	2B	A/G	47.4468
44	7120	wsnp_Ku_c4962_8872507	1743	69.12	2B	A/G	47.4468
45	4284	wsnp_Ex_c56027_58306755	1744	69.85	2B	T/G	47.9479
46	4285	wsnp_Ex_c56027_58308093	1745	69.85	2B	T/C	47.9479
47	6085	wsnp_JD_c5064_6183978	1746	70	2B	A/G	48.0509
48	1359	wsnp_Ex_c10596_17293192	1750	77.23	2B	A/G	53.0139
49	1360	wsnp_Ex_c10596_17293363	1751	77.23	2B	T/C	53.0139
50	7916	wsnp_Ra_c407_862316	1752	77.47	2B	T/C	53.1786
51	546	wsnp_BG275030A_Td_2_1	1756	81.83	2B	T/C	56.1715
52	2571	wsnp_Ex_c21092_30220342	1757	81.83	2B	A/G	56.1715
53	2572	wsnp_Ex_c21092_30220702	1758	81.83	2B	A/G	56.1715
54	1093	wsnp_CAP7_c4904_2198084	1759	81.96	2B	A/G	56.2607
55	5697	wsnp_Ex_rep_c70571_69488416	1760	88.04	2B	T/C	60.4343
56	4652	wsnp_Ex_c7285_12506938	1761	89.06	2B	A/G	61.1345
57	4420	wsnp_Ex_c6099_10674406	1762	89.56	2B	A/G	61.4777
58	4421	wsnp_Ex_c6099_10674508	1764	89.56	2B	A/G	61.4777
59	8083	wsnp_Ra_c8489_14382125	1763	89.56	2B	T/C	61.4777
60	4554	wsnp_Ex_c66052_64232430	1765	89.78	2B	T/C	61.6287
61	1407	wsnp_Ex_c10941_17776989	1766	92.03	2B	A/G	63.1732
62	6026	wsnp_JD_c3732_4781170	1767	92.03	2B	A/C	63.1732
63	6739	wsnp_Ku_c23305_33210628	1768	92.03	2B	T/C	63.1732
64	6740	wsnp_Ku_c23305_33210841	1769	92.03	2B	T/G	63.1732
65	6893	wsnp_Ku_c31_62657	1771	92.03	2B	A/G	63.1732
66	6943	wsnp_Ku_c34759_44069854	1772	92.03	2B	A/C	63.1732
67	7069	wsnp_Ku_c44441_51721669	1770	92.03	2B	A/G	63.1732
68	8381	wsnp_RFL_Contig2744_2471775	1775	99.43	2B	A/G	68.2529
69	8599	wsnp_RFL_Contig4483_5312236	1778	102.25	2B	T/C	70.1886
70	5392	wsnp_Ex_rep_c67391_65971023	1779	104.63	2B	A/G	71.8224
71	6069	wsnp_JD_c4621_5757093	1780	104.63	2B	A/G	71.8224
72	6364	wsnp_JG_c609_370792	1781	105.74	2B	A/G	72.5843
73	1763	wsnp_Ex_c13351_21042379	1783	106	2B	A/G	72.7628
74	2624	wsnp_Ex_c2153_4043746	1788	106	2B	T/C	72.7628
75	3126	wsnp_Ex_c27867_37030045	1784	106	2B	T/C	72.7628
76	5147	wsnp_Ex_rep_c106004_90240692	1785	106	2B	T/G	72.7628
77	6838	wsnp_Ku_c28266_38201643	1789	106	2B	A/G	72.7628
78	7661	wsnp_Ra_c16822_25566950	1787	106	2B	A/C	72.7628
79	295	wsnp_BE497494B_Ta_2_1	1791	110.75	2B	A/C	76.0234
80	607	wsnp_BM140364B_Ta_2_1	1796	110.75	2B	A/G	76.0234
81	608	wsnp_BM140364B_Ta_2_3	1797	110.75	2B	T/C	76.0234
82	762	wsnp_CAP11_c3947_1866837	1792	110.75	2B	A/G	76.0234
83	763	wsnp_CAP11_c3947_1867089	1794	110.75	2B	T/G	76.0234
84	2312	wsnp_Ex_c18418_27251563	1798	110.75	2B	T/C	76.0234
85	2887	wsnp_Ex_c2430_4546479	1793	110.75	2B	A/G	76.0234
86	4456	wsnp_Ex_c62404_62055681	1795	110.75	2B	A/G	76.0234
87	4673	wsnp_Ex_c741_1456698	1801	110.75	2B	T/C	76.0234
88	5753	wsnp_Ex_rep_c81490_76243612	1799	110.75	2B	T/C	76.0234
89	5818	wsnp_JD_c12687_12877994	1802	110.75	2B	T/C	76.0234
90	7567	wsnp_Ra_c11493_18637928	1800	110.75	2B	A/G	76.0234
91	2556	wsnp_Ex_c20786_29874875	1803	111.26	2B	A/C	76.3735
92	2557	wsnp_Ex_c20786_29875033	1804	111.26	2B	T/C	76.3735
93	4655	wsnp_Ex_c7324_12561727	1806	111.26	2B	T/C	76.3735
94	5560	wsnp_Ex_rep_c68704_67559626	1805	111.26	2B	T/C	76.3735
95	1664	wsnp_Ex_c12671_20140014	1808	112.95	2B	T/C	77.5336
96	1665	wsnp_Ex_c12671_20140295	1810	112.95	2B	A/G	77.5336
97	3824	wsnp_Ex_c42316_48926687	1809	112.95	2B	T/C	77.5336
98	4531	wsnp_Ex_c6537_11338763	1812	117.14	2B	T/C	80.4098
99	7029	wsnp_Ku_c4042_7375053	1814	117.65	2B	T/C	80.7598
100	3329	wsnp_Ex_c31274_40086873	1815	118.15	2B	T/C	81.1031
101	8182	wsnp_Ra_rep_c71728_69843225	1816	118.15	2B	A/G	81.1031
102	8221	wsnp_RFL_Contig1074_103556	1817	119.67	2B	A/C	82.1465
103	897	wsnp_CAP11_rep_c8700_3756682	1818	120.68	2B	T/C	82.8398
104	3127	wsnp_Ex_c27867_37030229	1819	127.29	2B	T/C	87.3771
105	3278	wsnp_Ex_c30447_39360584	1820	131.87	2B	A/G	90.521
106	4642	wsnp_Ex_c7246_12443506	1821	131.87	2B	T/C	90.521
107	4720	wsnp_Ex_c7738_13195349	1822	132.37	2B	A/G	90.8643
108	1204	wsnp_CAP8_c630_456418	1823	134.94	2B	T/C	92.6284
109	7076	wsnp_Ku_c4507_8157580	1824	134.94	2B	A/G	92.6284
110	429	wsnp_BF202681B_Ta_2_2	1825	136.95	2B	A/C	94.0082
111	1114	wsnp_CAP7_rep_c12606_5316797	1826	136.95	2B	A/G	94.0082
112	4532	wsnp_Ex_c6537_11339130	1827	136.95	2B	T/C	94.0082
113	6427	wsnp_Ku_c11665_18999583	1831	137.45	2B	T/C	94.3514
114	1010	wsnp_CAP12_rep_c4678_2134259	1834	154.8	2B	A/G	106.261
115	8555	wsnp_RFL_Contig4076_4580964	1837	159.97	2B	A/G	109.81
116	7622	wsnp_Ra_c14034_22046454	1840	160.48	2B	A/C	110.16
117	8056	wsnp_Ra_c7093_12292610	1841	160.48	2B	A/C	110.16
118	10	wsnp_BE399688B_Ta_2_1	1843	161.48	2B	A/C	110.847
119	528	wsnp_BG263263A_Ta_2_1	1844	161.48	2B	T/C	110.847
120	2525	wsnp_Ex_c20323_29388970	1849	161.48	2B	T/G	110.847
121	3080	wsnp_Ex_c269_517710	1868	161.48	2B	A/G	110.847
122	3081	wsnp_Ex_c269_518324	1869	161.48	2B	A/G	110.847
123	3678	wsnp_Ex_c3937_7140823	1851	161.48	2B	T/G	110.847
124	3924	wsnp_Ex_c45094_50985067	1873	161.48	2B	A/G	110.847
125	4323	wsnp_Ex_c57_116914	1870	161.48	2B	T/G	110.847
126	4894	wsnp_Ex_c9248_15372536	1874	161.48	2B	A/G	110.847
127	5907	wsnp_JD_c20126_17982504	1856	161.48	2B	A/C	110.847
128	5916	wsnp_JD_c20720_18369335	1871	161.48	2B	A/C	110.847
129	6370	wsnp_JG_c950_531626	1858	161.48	2B	A/G	110.847
130	6423	wsnp_Ku_c11488_18750063	1859	161.48	2B	A/C	110.847
131	6430	wsnp_Ku_c1176_2350548	1860	161.48	2B	T/C	110.847
132	6462	wsnp_Ku_c12517_20191465	1875	161.48	2B	A/G	110.847
133	7163	wsnp_Ku_c5465_9696838	1864	161.48	2B	A/G	110.847
134	7843	wsnp_Ra_c30778_40001466	1865	161.48	2B	A/G	110.847
135	8367	wsnp_RFL_Contig2666_2354537	1872	161.48	2B	A/G	110.847
136	50	wsnp_BE404601B_Ta_2_1	1877	163.67	2B	T/G	112.35
137	905	wsnp_CAP11_rep_c9018_3888047	1882	163.67	2B	A/G	112.35
138	2673	wsnp_Ex_c22018_31192778	1878	163.67	2B	T/G	112.35
139	2674	wsnp_Ex_c22018_31193171	1887	163.67	2B	T/C	112.35
140	3277	wsnp_Ex_c3044_5620102	1888	163.67	2B	A/G	112.35
141	3428	wsnp_Ex_c33246_41764093	1884	163.67	2B	T/C	112.35
142	4102	wsnp_Ex_c51461_55394646	1892	163.67	2B	A/G	112.35
143	4472	wsnp_Ex_c62844_62315607	1889	163.67	2B	A/G	112.35
144	4915	wsnp_Ex_c944_1810245	1890	163.67	2B	T/C	112.35
145	5811	wsnp_JD_c1236_1789566	1893	163.67	2B	A/G	112.35
146	5830	wsnp_JD_c13359_13373795	1891	163.67	2B	A/G	112.35
147	5948	wsnp_JD_c2367_3220232	1896	163.67	2B	A/G	112.35
148	6075	wsnp_JD_c4699_5834958	1894	163.67	2B	T/C	112.35
149	6136	wsnp_JD_c6350_7517130	1886	163.67	2B	T/C	112.35
150	6547	wsnp_Ku_c15057_23554067	1879	163.67	2B	A/G	112.35
151	6554	wsnp_Ku_c15336_23908130	1881	163.67	2B	T/C	112.35
152	5464	wsnp_Ex_rep_c67865_66570323	1899	164.23	2B	T/C	112.734
153	6830	wsnp_Ku_c27759_37702654	1900	165.37	2B	A/G	113.517
154	3621	wsnp_Ex_c3764_6853627	1902	166.53	2B	A/G	114.313
155	2977	wsnp_Ex_c2557_4761174	1903	167.08	2B	A/C	114.691
156	4984	wsnp_Ex_c9935_16358536	1904	167.08	2B	A/G	114.691
157	5149	wsnp_Ex_rep_c106085_90293854	1906	167.08	2B	T/C	114.691
158	6664	wsnp_Ku_c18923_28319203	1908	167.08	2B	T/C	114.691
159	6875	wsnp_Ku_c3042_5706318	1907	167.08	2B	T/C	114.691
160	3213	wsnp_Ex_c29108_38173309	1909	167.63	2B	A/C	115.068
161	168	wsnp_BE445242B_Ta_2_1	1913	168.64	2B	T/C	115.762
162	3154	wsnp_Ex_c28252_37391595	1914	168.64	2B	A/G	115.762
163	6231	wsnp_JD_c9508_10340547	1915	168.64	2B	A/G	115.762
164	34	wsnp_BE403597B_Ta_1_1	1916	170.15	2B	T/C	116.798
165	4135	wsnp_Ex_c5239_9272511	1917	170.65	2B	T/C	117.141
166	201	wsnp_be471201A_Ta_1_3	1918	171.15	2B	T/C	117.484
167	5850	wsnp_JD_c1472_2090800	1919	173.66	2B	A/G	119.207
168	2980	wsnp_Ex_c2560_4764402	1920	174.17	2B	A/G	119.558
169	4303	wsnp_Ex_c56417_58543388	1922	174.17	2B	T/C	119.558
170	5506	wsnp_Ex_rep_c68173_66946365	1923	174.67	2B	T/G	119.901
171	1179	wsnp_CAP8_c303_286918	1924	177.18	2B	T/G	121.624
172	4388	wsnp_Ex_c5943_10422207	1925	177.68	2B	A/G	121.967
173	439	wsnp_BF291736B_Ta_1_1	1931	183.39	2B	A/G	125.887
174	1059	wsnp_CAP7_c2233_1085003	1932	183.39	2B	A/G	125.887
175	2885	wsnp_Ex_c24273_33514325	1937	183.39	2B	T/C	125.887
176	3622	wsnp_Ex_c3769_6861195	1938	183.39	2B	T/C	125.887
177	3656	wsnp_Ex_c38739_46195930	1936	183.39	2B	A/G	125.887
178	3657	wsnp_Ex_c38739_46196393	1933	183.39	2B	A/G	125.887
179	6476	wsnp_Ku_c12900_20727771	1934	183.39	2B	T/C	125.887
180	2151	wsnp_Ex_c16582_25102216	1942	183.92	2B	A/G	126.25
181	169	wsnp_BE445278B_Ta_2_1	1943	183.97	2B	T/C	126.285
182	170	wsnp_BE445278B_Ta_2_3	1945	183.97	2B	T/C	126.285
183	535	wsnp_BG263521B_Ta_2_1	1946	183.97	2B	T/C	126.285
184	771	wsnp_CAP11_c5240_2436441	1951	183.97	2B	T/C	126.285
185	776	wsnp_CAP11_c5474_2542512	1952	183.97	2B	A/G	126.285
186	777	wsnp_CAP11_c5474_2542616	1953	183.97	2B	T/C	126.285
187	829	wsnp_CAP11_rep_c4012_1894511	1954	183.97	2B	T/C	126.285
188	869	wsnp_CAP11_rep_c4487_2113015	1955	183.97	2B	T/C	126.285
189	874	wsnp_CAP11_rep_c5367_2492424	1966	183.97	2B	T/C	126.285
190	1102	wsnp_CAP7_c7341_3280398	1956	183.97	2B	T/C	126.285
191	1127	wsnp_CAP7_rep_c6301_2835323	1957	183.97	2B	T/C	126.285
192	1128	wsnp_CAP7_rep_c7219_3228859	1958	183.97	2B	T/C	126.285
193	1129	wsnp_CAP7_rep_c7347_3283296	1959	183.97	2B	T/C	126.285
194	1130	wsnp_CAP7_rep_c7349_3284058	1960	183.97	2B	T/C	126.285
195	1131	wsnp_CAP7_rep_c8024_3598111	1961	183.97	2B	T/C	126.285
196	1145	wsnp_CAP8_c1240_753371	1947	183.97	2B	T/C	126.285
197	1177	wsnp_CAP8_c2869_1478615	1962	183.97	2B	T/C	126.285
198	1188	wsnp_CAP8_c4328_2115116	1963	183.97	2B	T/C	126.285
199	1229	wsnp_CAP8_rep_c4147_2032009	1964	183.97	2B	T/C	126.285
200	1237	wsnp_CAP8_rep_c5599_2654989	1965	183.97	2B	A/G	126.285
201	2344	wsnp_Ex_c1873_3531947	1948	183.97	2B	T/C	126.285
202	2766	wsnp_Ex_c22946_32163010	1949	183.97	2B	T/C	126.285
203	4100	wsnp_Ex_c51352_55323092	1967	183.97	2B	A/C	126.285
204	4604	wsnp_Ex_c7003_12065567	1970	183.97	2B	T/C	126.285
205	4605	wsnp_Ex_c7003_12065642	1971	183.97	2B	A/G	126.285
206	4606	wsnp_Ex_c7003_12065828	1973	183.97	2B	T/C	126.285
207	5436	wsnp_Ex_rep_c67671_66332423	1968	183.97	2B	T/C	126.285
208	5724	wsnp_Ex_rep_c71116_69944350	1972	183.97	2B	A/G	126.285
209	6209	wsnp_JD_c892_1313553	1969	183.97	2B	A/C	126.285
210	7520	wsnp_Ku_rep_c73313_72887199	1950	183.97	2B	T/C	126.285
211	8517	wsnp_RFL_Contig3802_4108582	1974	184.4	2B	T/C	126.58
212	1980	wsnp_Ex_c15089_23270403	1975	184.61	2B	T/C	126.724
213	1981	wsnp_Ex_c15089_23270614	1976	184.61	2B	T/C	126.724
214	2714	wsnp_Ex_c22423_31615798	1977	184.61	2B	A/C	126.724
215	3860	wsnp_Ex_c4328_7800187	1978	184.61	2B	A/C	126.724
216	3861	wsnp_Ex_c4328_7801438	1979	184.61	2B	T/C	126.724
217	3862	wsnp_Ex_c4328_7801724	1980	184.61	2B	T/G	126.724
218	6918	wsnp_Ku_c33287_42805533	1981	184.61	2B	T/C	126.724
219	8244	wsnp_RFL_Contig1418_565105	1982	184.61	2B	T/C	126.724
220	2543	wsnp_Ex_c20529_29608872	1984	187.49	2B	T/C	128.701
221	5017	wsnp_Ex_rep_c101477_86838533	1985	187.49	2B	A/C	128.701
222	6778	wsnp_Ku_c2561_4878036	1988	189.9	2B	A/G	130.355
223	2025	wsnp_Ex_c1541_2943791	1989	193.46	2B	A/G	132.799
224	2024	wsnp_Ex_c1541_2943368	1990	193.96	2B	A/G	133.142
225	3453	wsnp_Ex_c3386_6217891	1992	194.96	2B	T/C	133.829
226	4134	wsnp_Ex_c5238_9271937	1993	194.96	2B	A/G	133.829
227	5246	wsnp_Ex_rep_c66482_64735570	1994	194.96	2B	A/C	133.829
228	1661	wsnp_Ex_c12634_20096724	1995	195.47	2B	A/G	134.179
229	2050	wsnp_Ex_c1568_2993540	1996	195.97	2B	A/G	134.522
230	3948	wsnp_Ex_c45851_51530126	1998	195.97	2B	A/G	134.522
231	5247	wsnp_Ex_rep_c66482_64735785	1999	195.97	2B	A/G	134.522
232	5248	wsnp_Ex_rep_c66482_64736708	2000	195.97	2B	T/C	134.522
233	5261	wsnp_Ex_rep_c66545_64828871	2001	195.97	2B	A/G	134.522
234	6009	wsnp_JD_c3314_4323825	2002	195.97	2B	T/G	134.522
235	6970	wsnp_Ku_c37857_46627257	2003	195.97	2B	A/G	134.522
236	433	wsnp_BF202975B_Ta_2_1	2004	196.47	2B	A/C	134.865
237	2625	wsnp_Ex_c21532_30680512	2005	196.97	2B	A/G	135.208
238	4014	wsnp_Ex_c482_957514	2006	196.97	2B	A/G	135.208
239	4696	wsnp_Ex_c7516_12850225	2007	196.97	2B	T/C	135.208
240	8112	wsnp_Ra_rep_c103071_87770006	2011	197.98	2B	T/C	135.902
241	6639	wsnp_Ku_c1793_3506600	2014	198.98	2B	T/G	136.588
242	5658	wsnp_Ex_rep_c69928_68889412	2015	199.99	2B	T/C	137.281
243	2349	wsnp_Ex_c18750_27627600	2017	200.99	2B	A/C	137.968
244	5653	wsnp_Ex_rep_c69895_68855724	2018	200.99	2B	T/G	137.968
245	2184	wsnp_Ex_c16988_25586811	2019	201.5	2B	A/C	138.318
246	4136	wsnp_Ex_c52405_56014689	2020	202	2B	T/C	138.661
247	5654	wsnp_Ex_rep_c69895_68856078	2021	202	2B	A/G	138.661
248	8454	wsnp_RFL_Contig3304_3372802	2022	202	2B	T/C	138.661
249	4224	wsnp_Ex_c5429_9593668	2023	202.5	2B	A/G	139.004
250	4881	wsnp_Ex_c9133_15199135	2024	202.5	2B	T/C	139.004
251	5254	wsnp_Ex_rep_c66524_64798744	2025	203	2B	A/G	139.348
252	6216	wsnp_JD_c9251_10121369	2026	203.51	2B	T/C	139.698
253	7489	wsnp_Ku_rep_c71198_70910111	2027	204.01	2B	T/G	140.041
254	3696	wsnp_Ex_c39862_47046812	2030	205.01	2B	T/C	140.727
255	7420	wsnp_Ku_rep_c107413_92888678	2031	205.52	2B	T/C	141.077
256	389	wsnp_BE604861B_Ta_2_1	2032	206.02	2B	A/G	141.421
257	5678	wsnp_Ex_rep_c70228_69172301	2033	206.52	2B	A/G	141.764
258	6016	wsnp_JD_c352_546108	2034	207.02	2B	T/C	142.107
259	5926	wsnp_JD_c21530_18862386	2035	207.53	2B	A/G	142.457
260	1550	wsnp_Ex_c11904_19092123	2036	208.03	2B	T/G	142.8
261	3258	wsnp_Ex_c30037_39004913	2037	208.53	2B	A/G	143.144
262	5723	wsnp_Ex_rep_c71064_69904031	2038	208.53	2B	T/C	143.144
263	671	wsnp_CAP11_c1436_808089	2039	209.03	2B	T/C	143.487
264	2081	wsnp_Ex_c15985_24399118	2041	210.04	2B	A/G	144.18
265	7215	wsnp_Ku_c6183_10867720	2042	210.54	2B	T/G	144.523
266	6966	wsnp_Ku_c37269_46153087	2043	211.05	2B	T/G	144.873
267	3452	wsnp_Ex_c3386_6217645	2044	211.55	2B	A/C	145.217
268	1935	wsnp_Ex_c14735_22823373	2045	212.05	2B	T/C	145.56
269	4880	wsnp_Ex_c9133_15198714	2047	212.05	2B	T/C	145.56
270	3153	wsnp_Ex_c28243_37383894	2048	212.55	2B	T/C	145.903
271	2739	wsnp_Ex_c22693_31898036	2050	213.56	2B	A/G	146.596
272	310	wsnp_be498599B_Ta_1_1	2052	214.06	2B	A/G	146.94
273	587	wsnp_BG608232B_Ta_2_2	2054	214.56	2B	T/C	147.283
274	3210	wsnp_Ex_c2905_5358140	2055	215.07	2B	T/C	147.633
275	7269	wsnp_Ku_c7188_12418573	2056	215.07	2B	T/C	147.633
276	5259	wsnp_Ex_rep_c66545_64828225	2058	216.07	2B	A/C	148.319
277	5263	wsnp_Ex_rep_c66545_64829277	2059	216.07	2B	A/G	148.319
278	6505	wsnp_Ku_c13756_21844262	2062	216.57	2B	A/G	148.663
279	6723	wsnp_Ku_c22272_32093892	2063	216.57	2B	T/C	148.663
280	837	wsnp_CAP11_rep_c4105_1940985	2065	217.08	2B	A/G	149.013
281	7204	wsnp_Ku_c60592_62437239	2067	217.08	2B	A/G	149.013
282	31	wsnp_BE403506B_Ta_1_2	2068	217.58	2B	A/C	149.356
283	207	wsnp_BE488220B_Ta_1_1	2073	217.58	2B	A/G	149.356
284	326	wsnp_be499362B_Td_2_1	2153	217.58	2B	A/C	149.356
285	438	wsnp_BF291674B_Ta_2_1	2166	217.58	2B	T/C	149.356
286	697	wsnp_CAP11_c1956_1045077	2074	217.58	2B	A/G	149.356
287	772	wsnp_CAP11_c5255_2442548	2075	217.58	2B	T/C	149.356
288	838	wsnp_CAP11_rep_c4105_1941066	2076	217.58	2B	T/C	149.356
289	1056	wsnp_CAP7_c193_107526	2077	217.58	2B	T/C	149.356
290	1210	wsnp_CAP8_c7453_3441062	2167	217.58	2B	A/G	149.356
291	1215	wsnp_CAP8_c775_527730	2078	217.58	2B	A/C	149.356
292	1217	wsnp_CAP8_c775_527823	2080	217.58	2B	T/C	149.356
293	1549	wsnp_Ex_c11904_19091967	2081	217.58	2B	A/C	149.356
294	2030	wsnp_Ex_c1548_2961101	2082	217.58	2B	A/G	149.356
295	2183	wsnp_Ex_c16970_25563701	2083	217.58	2B	T/G	149.356
296	2236	wsnp_Ex_c17576_26303707	2154	217.58	2B	T/C	149.356
297	2464	wsnp_Ex_c19819_28826877	2085	217.58	2B	T/C	149.356
298	2465	wsnp_Ex_c19819_28827344	2086	217.58	2B	T/C	149.356
299	2530	wsnp_Ex_c20367_29431681	2087	217.58	2B	A/G	149.356
300	2544	wsnp_Ex_c20529_29609310	2069	217.58	2B	A/C	149.356
301	2665	wsnp_Ex_c21991_31162645	2088	217.58	2B	A/G	149.356
302	2760	wsnp_Ex_c22875_32089292	2089	217.58	2B	T/C	149.356
303	2899	wsnp_Ex_c24435_33679405	2091	217.58	2B	A/G	149.356
304	2940	wsnp_Ex_c2497_4666526	2092	217.58	2B	T/G	149.356
305	2972	wsnp_Ex_c25438_34703568	2093	217.58	2B	A/G	149.356
306	3045	wsnp_Ex_c26375_35620271	2094	217.58	2B	T/C	149.356
307	3618	wsnp_Ex_c37611_45330886	2095	217.58	2B	T/C	149.356
308	3626	wsnp_Ex_c37950_45589555	2096	217.58	2B	T/C	149.356
309	3648	wsnp_Ex_c3839_6981725	2097	217.58	2B	A/G	149.356
310	3734	wsnp_Ex_c40726_47723984	2098	217.58	2B	A/C	149.356
311	3828	wsnp_Ex_c42447_49025091	2099	217.58	2B	T/C	149.356
312	3840	wsnp_Ex_c4273_7712252	2100	217.58	2B	A/C	149.356
313	3858	wsnp_Ex_c43212_49594902	2101	217.58	2B	A/C	149.356
314	3865	wsnp_Ex_c4334_7816096	2102	217.58	2B	T/C	149.356
315	3889	wsnp_Ex_c4423_7960221	2103	217.58	2B	A/G	149.356
316	3995	wsnp_Ex_c47661_52802548	2104	217.58	2B	T/C	149.356
317	4106	wsnp_Ex_c51661_55531646	2105	217.58	2B	T/C	149.356
318	4107	wsnp_Ex_c51661_55533018	2106	217.58	2B	T/C	149.356
319	4128	wsnp_Ex_c52240_55911010	2107	217.58	2B	T/C	149.356
320	4140	wsnp_Ex_c52458_56049703	2108	217.58	2B	A/C	149.356
321	4189	wsnp_Ex_c5363_9482943	2109	217.58	2B	A/G	149.356
322	4474	wsnp_Ex_c6295_10967631	2110	217.58	2B	A/C	149.356
323	4517	wsnp_Ex_c6471_11241582	2111	217.58	2B	T/C	149.356
324	4541	wsnp_Ex_c65790_64067038	2155	217.58	2B	A/G	149.356
325	4659	wsnp_Ex_c7347_12594158	2112	217.58	2B	T/C	149.356
326	4660	wsnp_Ex_c7347_12594320	2113	217.58	2B	T/C	149.356
327	4751	wsnp_Ex_c7947_13490279	2114	217.58	2B	A/G	149.356
328	4752	wsnp_Ex_c7947_13490335	2115	217.58	2B	A/G	149.356
329	4822	wsnp_Ex_c8641_14485630	2070	217.58	2B	T/C	149.356
330	4882	wsnp_Ex_c9133_15199227	2117	217.58	2B	A/G	149.356
331	4965	wsnp_Ex_c9805_16183499	2118	217.58	2B	A/G	149.356
332	4982	wsnp_Ex_c9932_16354389	2119	217.58	2B	A/G	149.356
333	5077	wsnp_Ex_rep_c103017_88070251	2120	217.58	2B	T/C	149.356
334	5090	wsnp_Ex_rep_c103248_88252209	2071	217.58	2B	T/C	149.356
335	5091	wsnp_Ex_rep_c103248_88252281	2072	217.58	2B	A/C	149.356
336	5117	wsnp_Ex_rep_c104478_89183627	2121	217.58	2B	T/C	149.356
337	5168	wsnp_Ex_rep_c108679_91802578	2122	217.58	2B	T/C	149.356
338	5253	wsnp_Ex_rep_c66524_64798384	2169	217.58	2B	T/G	149.356
339	5256	wsnp_Ex_rep_c66524_64799410	2124	217.58	2B	T/C	149.356
340	5260	wsnp_Ex_rep_c66545_64828446	2125	217.58	2B	A/C	149.356
341	5262	wsnp_Ex_rep_c66545_64829026	2126	217.58	2B	A/C	149.356
342	5290	wsnp_Ex_rep_c66700_65028839	2127	217.58	2B	T/C	149.356
343	5600	wsnp_Ex_rep_c69340_68274022	2128	217.58	2B	T/C	149.356
344	5610	wsnp_Ex_rep_c69465_68405569	2129	217.58	2B	T/C	149.356
345	5611	wsnp_Ex_rep_c69470_68411623	2130	217.58	2B	A/G	149.356
346	5659	wsnp_Ex_rep_c69928_68889568	2131	217.58	2B	A/G	149.356
347	5741	wsnp_Ex_rep_c73919_71799491	2132	217.58	2B	A/G	149.356
348	5794	wsnp_JD_c12127_12442581	2133	217.58	2B	T/G	149.356
349	5927	wsnp_JD_c21530_18862705	2134	217.58	2B	A/C	149.356
350	5961	wsnp_JD_c2631_3548229	2135	217.58	2B	A/G	149.356
351	6000	wsnp_JD_c3166_4159751	2136	217.58	2B	A/G	149.356
352	6003	wsnp_JD_c32007_24763860	2137	217.58	2B	T/C	149.356
353	6215	wsnp_JD_c9251_10121113	2138	217.58	2B	A/G	149.356
354	6240	wsnp_JD_c9810_10594505	2157	217.58	2B	T/C	149.356
355	6607	wsnp_Ku_c16865_25822301	2158	217.58	2B	A/G	149.356
356	6769	wsnp_Ku_c24932_34902009	2141	217.58	2B	A/G	149.356
357	6921	wsnp_Ku_c33341_42849025	2159	217.58	2B	T/C	149.356
358	6929	wsnp_Ku_c33652_43115283	2142	217.58	2B	A/C	149.356
359	6948	wsnp_Ku_c35215_44455846	2160	217.58	2B	A/G	149.356
360	7015	wsnp_Ku_c39797_48152615	2161	217.58	2B	A/G	149.356
361	7103	wsnp_Ku_c47082_53641298	2143	217.58	2B	T/C	149.356
362	7146	wsnp_Ku_c52199_57246606	2144	217.58	2B	T/C	149.356
363	7195	wsnp_Ku_c58640_61287250	2162	217.58	2B	T/C	149.356
364	7238	wsnp_Ku_c673_1393449	2145	217.58	2B	T/C	149.356
365	7252	wsnp_Ku_c691_1429483	2146	217.58	2B	A/C	149.356
366	7253	wsnp_Ku_c691_1430065	2147	217.58	2B	A/G	149.356
367	7312	wsnp_Ku_c8088_13805885	2148	217.58	2B	A/G	149.356
368	7376	wsnp_Ku_rep_c100990_88230610	2149	217.58	2B	A/G	149.356
369	7524	wsnp_Ku_rep_c83117_78896856	2151	217.58	2B	T/C	149.356
370	7684	wsnp_Ra_c18396_27453775	2164	217.58	2B	A/G	149.356
371	7822	wsnp_Ra_c28444_37905400	2152	217.58	2B	A/G	149.356
372	8368	wsnp_RFL_Contig2669_2358747	2163	217.58	2B	T/C	149.356
373	5373	wsnp_Ex_rep_c67205_65714295	2170	218.15	2B	A/C	149.747
374	6437	wsnp_Ku_c11848_19265325	2171	218.15	2B	T/C	149.747
375	3136	wsnp_Ex_c27952_37112702	2172	219.74	2B	T/C	150.839
376	1036	wsnp_CAP7_c1453_728076	2173	221.73	2B	A/G	152.205
377	5128	wsnp_Ex_rep_c105129_89641882	2174	221.73	2B	A/G	152.205
378	8359	wsnp_RFL_Contig2598_2253005	2175	221.73	2B	A/G	152.205
379	1690	wsnp_Ex_c128_255285	2178	228.96	2B	T/C	157.168
380	3784	wsnp_Ex_c41558_48355943	2179	229.17	2B	T/C	157.312
381	7019	wsnp_Ku_c4004_7311479	2180	229.78	2B	A/G	157.731
382	3785	wsnp_Ex_c41558_48356814	2181	230.28	2B	T/C	158.074
383	5008	wsnp_Ex_rep_c101349_86725007	2182	230.28	2B	T/C	158.074
384	6175	wsnp_JD_c758_1132463	2183	230.28	2B	A/C	158.074
385	2559	wsnp_Ex_c2097_3932976	2184	233.22	2B	T/C	160.092
386	3786	wsnp_Ex_c41558_48356869	2185	233.22	2B	T/C	160.092
387	5846	wsnp_JD_c14405_14144807	2186	233.22	2B	A/C	160.092
388	7449	wsnp_Ku_rep_c68888_68067293	2187	233.22	2B	T/C	160.092
389	539	wsnp_BG274019B_Ta_2_1	2188	233.73	2B	A/G	160.442
390	778	wsnp_CAP11_c5554_2579815	2189	233.73	2B	T/G	160.442
391	780	wsnp_CAP11_c5554_2580044	2190	233.73	2B	T/G	160.442
392	2253	wsnp_Ex_c17700_26446810	2192	233.73	2B	A/G	160.442
393	2955	wsnp_Ex_c25217_34481787	2193	233.73	2B	T/C	160.442
394	4853	wsnp_Ex_c8894_14858193	2194	233.73	2B	A/G	160.442
395	5525	wsnp_Ex_rep_c68386_67199155	2195	233.73	2B	A/G	160.442
396	5547	wsnp_Ex_rep_c68587_67434960	2196	233.73	2B	T/C	160.442
397	6869	wsnp_Ku_c3000_5638635	2199	233.73	2B	A/G	160.442
398	6969	wsnp_Ku_c3780_6950286	2197	233.73	2B	A/G	160.442
399	8631	wsnp_Ta_c36_A_1	2191	233.73	2B	A/G	160.442
400	68	wsnp_BE406277B_Ta_1_2	2201	237.22	2B	T/C	162.838
401	243	wsnp_BE490763B_Ta_2_2	2205	237.22	2B	A/G	162.838
402	244	wsnp_BE490763B_Ta_2_3	2206	237.22	2B	T/C	162.838
403	1828	wsnp_Ex_c13908_21774935	2207	237.22	2B	T/C	162.838
404	2511	wsnp_Ex_c20169_29215219	2202	237.22	2B	A/C	162.838
405	5141	wsnp_Ex_rep_c105551_89940311	2208	237.22	2B	T/C	162.838
406	8261	wsnp_RFL_Contig1836_982013	2209	237.22	2B	T/C	162.838
407	77	wsnp_BE423182B_Ta_2_1	2210	238.01	2B	A/G	163.38
408	1393	wsnp_Ex_c10838_17631243	2213	238.01	2B	A/C	163.38
409	1488	wsnp_Ex_c114_229879	2214	238.01	2B	A/G	163.38
410	2294	wsnp_Ex_c18261_27078080	2215	238.01	2B	A/G	163.38
411	4636	wsnp_Ex_c7203_12370983	2216	238.01	2B	T/G	163.38
412	6169	wsnp_JD_c744_1111659	2219	238.01	2B	A/C	163.38
413	6403	wsnp_Ku_c10640_17548156	2211	238.01	2B	A/G	163.38
414	1489	wsnp_Ex_c114_230248	2220	238.34	2B	A/C	163.606
415	6317	wsnp_JD_rep_c67103_42432235	2221	238.34	2B	T/G	163.606
416	5411	wsnp_Ex_rep_c67543_66165372	2222	239.44	2B	T/G	164.362
417	2189	wsnp_Ex_c17127_25756019	2225	241.26	2B	T/C	165.611
418	3034	wsnp_Ex_c26281_35524918	2226	241.26	2B	T/C	165.611
419	3035	wsnp_Ex_c26281_35525243	2227	241.26	2B	A/G	165.611
420	3037	wsnp_Ex_c26281_35525999	2228	241.26	2B	T/G	165.611
421	6453	wsnp_Ku_c12037_19549078	2229	241.7	2B	T/C	165.913
422	2237	wsnp_Ex_c1758_3326792	2230	242.13	2B	A/G	166.208
423	2950	wsnp_Ex_c2510_4689918	2231	242.13	2B	A/G	166.208
424	4275	wsnp_Ex_c55735_58127324	2232	242.13	2B	T/G	166.208
425	5397	wsnp_Ex_rep_c67411_65994109	2233	242.13	2B	A/G	166.208
426	5512	wsnp_Ex_rep_c68194_66973114	2234	242.13	2B	A/G	166.208
427	5513	wsnp_Ex_rep_c68194_66973531	2235	242.13	2B	A/G	166.208
428	7825	wsnp_Ra_c28955_38371323	2236	242.13	2B	A/G	166.208
429	3973	wsnp_Ex_c46576_52042185	2239	242.67	2B	T/C	166.579
430	6076	wsnp_JD_c47318_32176833	2240	242.67	2B	A/G	166.579
431	2924	wsnp_Ex_c24711_33964543	2241	243.23	2B	A/C	166.963
432	5789	wsnp_JD_c11975_12326445	2242	243.23	2B	A/G	166.963
433	4256	wsnp_Ex_c54998_57670603	2243	244.76	2B	T/C	168.013
434	469	wsnp_BF473744B_Ta_2_1	2244	246.93	2B	A/G	169.503
435	470	wsnp_BF473744B_Ta_2_2	2246	246.93	2B	A/C	169.503
436	2261	wsnp_Ex_c17845_26604587	2247	246.93	2B	T/C	169.503
437	2903	wsnp_Ex_c2445_4573233	2248	246.93	2B	T/G	169.503
438	5413	wsnp_Ex_rep_c67561_66188180	2245	246.93	2B	A/G	169.503
439	5414	wsnp_Ex_rep_c67561_66189279	2249	246.93	2B	T/G	169.503
440	4358	wsnp_Ex_c58274_59639258	2250	247.43	2B	T/C	169.846
441	933	wsnp_CAP12_c197_110707	2251	247.93	2B	T/C	170.189
442	3935	wsnp_Ex_c4542_8154800	2252	262.44	2B	A/C	180.15
443	1389	wsnp_Ex_c10796_17575074	2254	269.13	2B	T/C	184.742
444	5415	wsnp_Ex_rep_c67561_66189356	2256	269.63	2B	A/G	185.085
445	833	wsnp_CAP11_rep_c4028_1902455	2257	270.48	2B	A/G	185.669
446	2130	wsnp_Ex_c16425_24923685	2260	270.48	2B	A/G	185.669
447	2131	wsnp_Ex_c16425_24923837	2261	270.48	2B	A/C	185.669
448	4956	wsnp_Ex_c9729_16071358	2258	270.48	2B	A/G	185.669
449	6093	wsnp_JD_c52_87219	2259	270.48	2B	A/G	185.669
450	2318	wsnp_Ex_c18503_27349536	2263	275.11	2B	T/C	188.847
451	3395	wsnp_Ex_c32493_41138957	2264	275.11	2B	T/C	188.847
452	4356	wsnp_Ex_c58274_59638635	2265	275.11	2B	A/G	188.847
453	7850	wsnp_Ra_c31353_40494768	2268	275.11	2B	T/C	188.847
454	8478	wsnp_RFL_Contig3522_3685860	2271	275.11	2B	T/C	188.847
455	8195	wsnp_Ra_rep_c74497_72390803	2273	278.25	2B	T/C	191.002
456	3741	wsnp_Ex_c40976_47910144	2275	278.83	2B	A/C	191.4
457	3742	wsnp_Ex_c40976_47910672	2276	278.83	2B	T/C	191.4
458	1707	wsnp_Ex_c12922_20472434	2285	279.98	2B	T/C	192.19
459	1708	wsnp_Ex_c12922_20473104	2286	279.98	2B	T/G	192.19
460	5958	wsnp_JD_c2512_3403544	2290	279.98	2B	T/C	192.19
461	7615	wsnp_Ra_c13679_21569624	2288	279.98	2B	A/G	192.19
462	4909	wsnp_Ex_c942_1806632	2297	285.21	2B	A/G	195.78
463	4098	wsnp_Ex_c5123_9089624	2301	287.97	2B	T/C	197.675
464	4900	wsnp_Ex_c9345_15516291	2302	287.97	2B	T/C	197.675
465	2676	wsnp_Ex_c2203_4129271	2307	291.52	2B	T/C	200.111
466	2677	wsnp_Ex_c2203_4129457	2308	291.52	2B	T/C	200.111
467	1273	wsnp_Ex_c10071_16554911	2310	292.04	2B	T/C	200.468
468	1292	wsnp_Ex_c1016_1943573	2312	292.04	2B	T/C	200.468
469	1293	wsnp_Ex_c1016_1943827	2313	292.04	2B	A/G	200.468
470	4095	wsnp_Ex_c5123_9087869	2314	292.04	2B	A/G	200.468
471	4097	wsnp_Ex_c5123_9089025	2315	292.04	2B	A/G	200.468
472	7371	wsnp_Ku_c9901_16493072	2316	292.04	2B	T/C	200.468
473	7652	wsnp_Ra_c16333_24961476	2318	292.04	2B	A/C	200.468
474	3075	wsnp_Ex_c26818_36041748	2320	292.54	2B	T/C	200.812
475	2873	wsnp_Ex_c24135_33382521	2322	294.49	2B	T/C	202.15
476	638	wsnp_BQ172173B_Ta_2_2	2326	296.66	2B	T/C	203.64
477	7620	wsnp_Ra_c13963_21949302	2329	299.03	2B	A/G	205.267
478	8295	wsnp_RFL_Contig2123_1397739	2328	299.03	2B	A/C	205.267
479	6122	wsnp_JD_c6010_7167159	2331	300.37	2B	T/C	206.186
480	4890	wsnp_Ex_c922_1775246	2334	303.52	2B	A/G	208.349
481	2872	wsnp_Ex_c24135_33382318	2335	303.68	2B	A/G	208.459
482	2875	wsnp_Ex_c24135_33382813	2337	303.68	2B	T/C	208.459
483	3175	wsnp_Ex_c28627_37742718	2338	303.68	2B	T/G	208.459
484	3509	wsnp_Ex_c3506_6414757	2339	303.68	2B	T/C	208.459
485	3510	wsnp_Ex_c3506_6415495	2340	303.68	2B	A/G	208.459
486	3511	wsnp_Ex_c3506_6415581	2341	303.68	2B	A/C	208.459
487	7279	wsnp_Ku_c7297_12596001	2342	303.68	2B	T/G	208.459
488	2874	wsnp_Ex_c24135_33382700	2343	304.01	2B	T/G	208.685
489	2215	wsnp_Ex_c174_340829	2344	305.3	2B	A/C	209.571
490	1040	wsnp_CAP7_c1592_791887	2345	306.15	2B	A/G	210.154
491	2502	wsnp_Ex_c20029_29064315	2347	306.15	2B	T/C	210.154
492	7640	wsnp_Ra_c15621_24073604	2346	306.15	2B	T/C	210.154
493	7909	wsnp_Ra_c3955_7262354	2349	306.15	2B	A/G	210.154
494	8270	wsnp_RFL_Contig1926_1088824	2348	306.15	2B	A/G	210.154
495	1076	wsnp_CAP7_c317_172502	2350	306.59	2B	T/C	210.456
496	4130	wsnp_Ex_c52268_55928053	2351	306.59	2B	A/G	210.456
497	8145	wsnp_Ra_rep_c111598_93800332	2353	307.26	2B	A/G	210.916
498	3938	wsnp_Ex_c45468_51254978	2355	307.48	2B	T/C	211.067
499	8266	wsnp_RFL_Contig1892_1042675	2357	308.61	2B	T/C	211.843
500	5460	wsnp_Ex_rep_c67838_66536117	2359	309.76	2B	T/C	212.632
501	1822	wsnp_Ex_c13865_21720466	2361	313.6	2B	A/G	215.268
502	8449	wsnp_RFL_Contig3273_3319580	2362	313.6	2B	A/G	215.268
503	3714	wsnp_Ex_c4024_7278036	2364	315.62	2B	T/C	216.655
504	3010	wsnp_Ex_c25943_35203857	2366	315.83	2B	A/G	216.799
505	5810	wsnp_JD_c12346_12607102	2369	316.4	2B	A/G	217.19
506	7112	wsnp_Ku_c48694_54811376	2371	320.28	2B	T/C	219.854
507	7113	wsnp_Ku_c48694_54811423	2372	320.28	2B	A/G	219.854
508	7955	wsnp_Ra_c4660_8405634	2374	327.93	2B	T/G	225.105
509	7626	wsnp_Ra_c14267_22357509	2375	328.25	2B	A/G	225.324
510	571	wsnp_BG605258B_Ta_2_7	2379	335.19	2B	T/C	230.088
511	5081	wsnp_Ex_rep_c103064_88104690	2383	335.19	2B	A/G	230.088
512	570	wsnp_BG605258B_Ta_2_1	2384	350.12	2B	A/G	240.337
513	5738	wsnp_Ex_rep_c72569_70908990	2387	362.01	2B	A/G	248.499
514	3596	wsnp_Ex_c3695_6740339	2391	368.17	2B	A/G	252.727
515	1535	wsnp_Ex_c11758_18896434	2393	370.46	2B	T/C	254.299
516	6656	wsnp_Ku_c18587_27915541	2394	370.46	2B	A/G	254.299
517	692	wsnp_CAP11_c1820_985143	2401	379.57	2B	A/G	260.553
518	5093	wsnp_Ex_rep_c103381_88353000	2402	379.57	2B	A/G	260.553
519	2509	wsnp_Ex_c20155_29202599	2405	381.82	2B	T/C	262.097
520	4118	wsnp_Ex_c5193_9204522	2407	385.45	2B	A/G	264.589
521	5442	wsnp_Ex_rep_c67697_66363222	2409	385.45	2B	T/C	264.589
522	8018	wsnp_Ra_c58860_60407020	2410	387.23	2B	A/G	265.811
523	1667	wsnp_Ex_c12675_20144479	2413	388.04	2B	T/C	266.367
524	1668	wsnp_Ex_c12675_20144755	2414	388.04	2B	A/G	266.367
525	2046	wsnp_Ex_c15646_23969140	2412	388.04	2B	A/G	266.367
526	3206	wsnp_Ex_c29008_38081173	2415	388.04	2B	T/C	266.367
527	7456	wsnp_Ku_rep_c69632_69044288	2416	388.04	2B	A/C	266.367
528	3315	wsnp_Ex_c31064_39902843	2420	393.39	2B	T/C	270.039
529	6852	wsnp_Ku_c28820_38731137	2429	395.92	2B	A/G	271.776
1	2952	wsnp_Ex_c25132_34396655	2584	2.56	3A	T/C	1.55792
2	2174	wsnp_Ex_c16864_25440739	2585	3.57	3A	T/C	2.17257
3	4927	wsnp_Ex_c9485_15724984	2591	4.08	3A	T/C	2.48294
4	5443	wsnp_Ex_rep_c67702_66370241	2593	4.08	3A	T/C	2.48294
5	4581	wsnp_Ex_c6833_11782875	2596	6.19	3A	T/C	3.76701
6	447	wsnp_BF293133A_Ta_2_2	2598	6.46	3A	A/G	3.93132
7	5427	wsnp_Ex_rep_c67635_66291944	2601	6.46	3A	T/C	3.93132
8	5429	wsnp_Ex_rep_c67635_66292308	2602	6.46	3A	A/G	3.93132
9	5430	wsnp_Ex_rep_c67635_66292689	2603	6.46	3A	T/C	3.93132
10	5428	wsnp_Ex_rep_c67635_66292111	2609	7.16	3A	T/C	4.35731
11	2993	wsnp_Ex_c2573_4788116	2611	9.67	3A	T/C	5.88481
12	2737	wsnp_Ex_c22683_31887736	2616	10.3	3A	A/G	6.2682
13	2738	wsnp_Ex_c22683_31887799	2617	10.3	3A	T/C	6.2682
14	8280	wsnp_RFL_Contig1999_1190396	2618	10.3	3A	A/C	6.2682
15	4066	wsnp_Ex_c50074_54480272	2624	14.56	3A	T/C	8.86068
16	851	wsnp_CAP11_rep_c4157_1965583	2626	21.11	3A	T/C	12.8468
17	5969	wsnp_JD_c2722_3653988	2627	21.67	3A	T/C	13.1876
18	717	wsnp_CAP11_c2352_1220675	2628	22.6	3A	T/C	13.7535
19	3939	wsnp_Ex_c4548_8166555	2629	26.09	3A	T/C	15.8774
20	8106	wsnp_Ra_c9738_16174002	2631	26.09	3A	T/C	15.8774
21	4257	wsnp_Ex_c55051_57706127	2633	30.82	3A	T/C	18.7559
22	5050	wsnp_Ex_rep_c102110_87348288	2635	31.32	3A	A/C	19.0602
23	261	wsnp_BE495175A_Ta_1_1	2636	38.25	3A	T/C	23.2776
24	2048	wsnp_Ex_c15674_24004810	2639	45.27	3A	A/G	27.5497
25	2049	wsnp_Ex_c15674_24005648	2641	45.27	3A	T/C	27.5497
26	7085	wsnp_Ku_c4568_8243646	2640	45.27	3A	A/G	27.5497
27	2047	wsnp_Ex_c15674_24004513	2643	46.08	3A	A/G	28.0426
28	7086	wsnp_Ku_c4568_8243775	2644	46.08	3A	A/G	28.0426
29	3448	wsnp_Ex_c33765_42199371	2645	57.05	3A	A/G	34.7185
30	5642	wsnp_Ex_rep_c69816_68774932	2646	57.05	3A	A/G	34.7185
31	5641	wsnp_Ex_rep_c69816_68774416	2649	57.94	3A	A/C	35.2602
32	885	wsnp_CAP11_rep_c7339_3306558	2650	58.95	3A	T/G	35.8748
33	2664	wsnp_Ex_c21950_31124594	2653	61.95	3A	A/G	37.7005
34	4676	wsnp_Ex_c742_1458743	2657	67.63	3A	A/C	41.1571
35	6413	wsnp_Ku_c11052_18135847	2658	67.63	3A	T/G	41.1571
36	5067	wsnp_Ex_rep_c102478_87635370	2659	68.57	3A	A/C	41.7292
37	4333	wsnp_Ex_c57322_59083238	2660	69.62	3A	A/G	42.3682
38	4334	wsnp_Ex_c57322_59084809	2661	69.62	3A	A/G	42.3682
39	4335	wsnp_Ex_c57322_59084950	2662	69.62	3A	T/G	42.3682
40	7552	wsnp_Ra_c10911_17834481	2663	69.62	3A	A/G	42.3682
41	2898	wsnp_Ex_c24432_33676448	2664	70.36	3A	T/C	42.8185
42	7649	wsnp_Ra_c16278_24893033	2665	70.36	3A	A/G	42.8185
43	7022	wsnp_Ku_c40218_48484410	2666	71.19	3A	T/C	43.3236
44	8624	wsnp_RFL_Contig4752_5707729	2667	74.71	3A	A/G	45.4658
45	5151	wsnp_Ex_rep_c106152_90334299	2668	75.96	3A	T/C	46.2265
46	443	wsnp_BF292295A_Ta_2_1	2669	76.96	3A	T/G	46.835
47	1972	wsnp_Ex_c15036_23203474	2670	77.36	3A	T/C	47.0785
48	1490	wsnp_Ex_c1141_2191485	2672	79.04	3A	T/C	48.1009
49	2716	wsnp_Ex_c22435_31629303	2679	84.26	3A	A/G	51.2776
50	7662	wsnp_Ra_c16846_25598885	2680	90.36	3A	A/G	54.9898
51	2985	wsnp_Ex_c25653_34914467	2681	91.21	3A	A/G	55.5071
52	5444	wsnp_Ex_rep_c67727_66398596	2682	92.06	3A	T/G	56.0243
53	1812	wsnp_Ex_c13802_21639096	2683	93.23	3A	T/C	56.7364
54	1916	wsnp_Ex_c14622_22670594	2686	93.23	3A	T/G	56.7364
55	3166	wsnp_Ex_c28488_37616954	2684	93.23	3A	T/C	56.7364
56	6236	wsnp_JD_c968_1427139	2685	93.23	3A	A/G	56.7364
57	6334	wsnp_JG_c2509_1153697	2687	93.23	3A	A/G	56.7364
58	2240	wsnp_Ex_c1763_3334449	2689	95.8	3A	A/G	58.3004
59	90	wsnp_BE426222A_Ta_2_1	2690	96.01	3A	T/G	58.4282
60	1308	wsnp_Ex_c10272_16842803	2692	96.01	3A	T/G	58.4282
61	2019	wsnp_Ex_c1538_2937905	2693	96.01	3A	T/C	58.4282
62	4009	wsnp_Ex_c48136_53140385	2695	96.01	3A	T/C	58.4282
63	5039	wsnp_Ex_rep_c101942_87217430	2694	96.01	3A	A/G	58.4282
64	5399	wsnp_Ex_rep_c67460_66057400	2696	96.01	3A	A/G	58.4282
65	7501	wsnp_Ku_rep_c71761_71496470	2697	96.01	3A	A/G	58.4282
66	5298	wsnp_Ex_rep_c66763_65120251	2698	96.88	3A	T/C	58.9576
67	4451	wsnp_Ex_c6217_10848574	2699	97.3	3A	A/G	59.2132
68	6877	wsnp_Ku_c30545_40369365	2700	97.62	3A	T/C	59.408
69	177	wsnp_BE445496A_Ta_2_1	2701	98.15	3A	A/G	59.7305
70	2519	wsnp_Ex_c20273_29326769	2702	98.15	3A	T/C	59.7305
71	5763	wsnp_Ex_rep_c95365_83402134	2703	98.15	3A	T/G	59.7305
72	7064	wsnp_Ku_c44089_51445136	2704	98.15	3A	T/C	59.7305
73	7454	wsnp_Ku_rep_c69511_68887456	2706	98.15	3A	T/C	59.7305
74	335	wsnp_BE500759A_Td_2_1	2707	98.68	3A	T/C	60.053
75	7712	wsnp_Ra_c19979_29215858	2708	99.25	3A	T/C	60.3999
76	132	wsnp_BE443568A_Ta_2_1	2710	102.69	3A	T/C	62.4934
77	538	wsnp_BG263769A_Td_2_1	2712	102.69	3A	A/G	62.4934
78	1887	wsnp_Ex_c14340_22315611	2716	102.69	3A	A/G	62.4934
79	2956	wsnp_Ex_c2522_4708394	2713	102.69	3A	T/C	62.4934
80	5332	wsnp_Ex_rep_c66907_65324299	2717	102.69	3A	A/G	62.4934
81	5617	wsnp_Ex_rep_c69577_68526990	2719	102.69	3A	A/G	62.4934
82	8590	wsnp_RFL_Contig4404_5157920	2715	102.69	3A	T/C	62.4934
83	1894	wsnp_Ex_c14420_22402673	2720	104.71	3A	T/C	63.7227
84	2324	wsnp_Ex_c18596_27457344	2722	105.03	3A	A/G	63.9174
85	2763	wsnp_Ex_c22888_32105519	2723	105.35	3A	A/G	64.1122
86	5387	wsnp_Ex_rep_c67349_65914945	2724	105.67	3A	T/C	64.3069
87	6306	wsnp_JD_rep_c64325_41024646	2726	107.12	3A	T/C	65.1893
88	720	wsnp_CAP11_c2438_1258747	2727	107.69	3A	A/C	65.5362
89	1614	wsnp_Ex_c12354_19711297	2728	108.44	3A	A/C	65.9926
90	7941	wsnp_Ra_c44141_50623811	2729	110.05	3A	A/G	66.9724
91	5006	wsnp_Ex_rep_c101340_86719239	2730	113.01	3A	A/G	68.7737
92	6923	wsnp_Ku_c3343_6206887	2731	113.33	3A	T/C	68.9685
93	2156	wsnp_Ex_c16615_25147492	2732	113.65	3A	T/C	69.1632
94	5005	wsnp_Ex_rep_c101340_86719115	2733	114.15	3A	A/G	69.4675
95	8577	wsnp_RFL_Contig4273_4946890	2734	114.65	3A	A/G	69.7718
96	143	wsnp_BE443995B_Ta_2_2	2735	115.15	3A	A/G	70.0761
97	3936	wsnp_Ex_c45438_51235587	2736	115.15	3A	A/G	70.0761
98	8215	wsnp_Ra_rep_c99053_85689574	2737	115.66	3A	T/G	70.3864
99	4172	wsnp_Ex_c53364_56625806	2738	116.66	3A	A/G	70.995
100	4381	wsnp_Ex_c5929_10402147	2739	116.66	3A	T/C	70.995
101	4912	wsnp_Ex_c943_1808232	2740	117.13	3A	A/G	71.281
102	1422	wsnp_Ex_c11039_17902115	2741	118.13	3A	T/C	71.8896
103	1922	wsnp_Ex_c14681_22747500	2743	118.13	3A	A/C	71.8896
104	4913	wsnp_Ex_c943_1808577	2742	118.13	3A	T/C	71.8896
105	3156	wsnp_Ex_c28310_37444843	2745	118.63	3A	A/G	72.1939
106	5782	wsnp_JD_c11273_11770307	2746	118.63	3A	A/C	72.1939
107	5786	wsnp_JD_c1187_1731186	2747	119.14	3A	T/C	72.5042
108	3794	wsnp_Ex_c41767_48517061	2748	121.7	3A	A/C	74.0622
109	899	wsnp_CAP11_rep_c8750_3780311	2749	122.2	3A	A/G	74.3664
110	6108	wsnp_JD_c5699_6859527	2750	123.21	3A	A/G	74.9811
111	462	wsnp_BF429272A_Ta_2_1	2751	123.64	3A	T/C	75.2428
112	463	wsnp_BF429272A_Ta_2_3	2752	123.64	3A	T/G	75.2428
113	637	wsnp_BQ171931A_Ta_2_1	2762	123.64	3A	A/G	75.2428
114	1487	wsnp_Ex_c11397_18400400	2753	123.64	3A	A/G	75.2428
115	3069	wsnp_Ex_c2678_4968284	2763	123.64	3A	T/G	75.2428
116	3070	wsnp_Ex_c2678_4968496	2765	123.64	3A	A/C	75.2428
117	3071	wsnp_Ex_c2678_4969725	2766	123.64	3A	A/G	75.2428
118	4397	wsnp_Ex_c5997_10512308	2754	123.64	3A	A/G	75.2428
119	5164	wsnp_Ex_rep_c108072_91444417	2755	123.64	3A	A/G	75.2428
120	6256	wsnp_JD_rep_c49174_33405622	2761	123.64	3A	A/C	75.2428
121	6483	wsnp_Ku_c1307_2606226	2756	123.64	3A	T/G	75.2428
122	7010	wsnp_Ku_c3956_7237468	2767	123.64	3A	T/C	75.2428
123	7011	wsnp_Ku_c3956_7237642	2768	123.64	3A	A/G	75.2428
124	7036	wsnp_Ku_c40984_49074215	2757	123.64	3A	T/C	75.2428
125	7387	wsnp_Ku_rep_c102095_89140978	2769	123.64	3A	T/C	75.2428
126	7415	wsnp_Ku_rep_c104691_91086871	2758	123.64	3A	A/G	75.2428
127	8283	wsnp_RFL_Contig2011_1216801	2770	123.64	3A	T/C	75.2428
128	8388	wsnp_RFL_Contig2767_2518373	2759	123.64	3A	A/G	75.2428
129	8405	wsnp_RFL_Contig2913_2755542	2760	123.64	3A	A/G	75.2428
130	1699	wsnp_Ex_c12850_20377830	2771	124.9	3A	T/C	76.0096
131	2023	wsnp_Ex_c15400_23664328	2772	124.9	3A	T/C	76.0096
132	2153	wsnp_Ex_c1660_3158776	2774	124.9	3A	T/C	76.0096
133	2154	wsnp_Ex_c1660_3159173	2773	124.9	3A	A/G	76.0096
134	5316	wsnp_Ex_rep_c66867_65267909	2775	125.72	3A	T/C	76.5086
135	6187	wsnp_JD_c8207_9234643	2776	125.72	3A	T/C	76.5086
136	1378	wsnp_Ex_c10667_17389292	2777	126.22	3A	A/G	76.8129
137	7355	wsnp_Ku_c9433_15811664	2778	126.96	3A	A/C	77.2632
138	5632	wsnp_Ex_rep_c69752_68711460	2779	127.28	3A	T/G	77.4579
139	3836	wsnp_Ex_c42698_49211728	2780	128.55	3A	A/G	78.2308
140	2886	wsnp_Ex_c24293_33532428	2781	128.86	3A	A/G	78.4195
141	1019	wsnp_CAP12_rep_c8867_3720285	2782	129.18	3A	A/G	78.6142
142	1435	wsnp_Ex_c11085_17973016	2783	129.18	3A	T/C	78.6142
143	6170	wsnp_JD_c7441_8535047	2784	129.5	3A	T/C	78.809
144	1377	wsnp_Ex_c10667_17387885	2785	129.81	3A	A/G	78.9976
145	8630	wsnp_RFL_Contig4814_5829093	2786	130.32	3A	A/G	79.308
146	4922	wsnp_Ex_c9468_15696542	2788	131.32	3A	A/C	79.9165
147	3376	wsnp_Ex_c32003_40728918	2789	132.33	3A	A/G	80.5312
148	7826	wsnp_Ra_c29280_38672141	2790	132.83	3A	T/C	80.8355
149	1713	wsnp_Ex_c12948_20511479	2791	133.33	3A	T/C	81.1398
150	3930	wsnp_Ex_c45213_51068540	2792	133.33	3A	T/C	81.1398
151	4917	wsnp_Ex_c9458_15679797	2793	133.33	3A	T/C	81.1398
152	7476	wsnp_Ku_rep_c70479_70079622	2794	133.33	3A	T/C	81.1398
153	73	wsnp_BE406587A_Ta_2_1	2795	133.83	3A	A/G	81.444
154	248	wsnp_BE494474A_Ta_2_1	2796	133.83	3A	A/G	81.444
155	249	wsnp_BE494474A_Ta_2_2	2800	133.83	3A	T/G	81.444
156	250	wsnp_BE494474A_Ta_2_3	2801	133.83	3A	T/G	81.444
157	1085	wsnp_CAP7_c396_213601	2802	133.83	3A	T/C	81.444
158	2316	wsnp_Ex_c1848_3482919	2797	133.83	3A	A/G	81.444
159	2617	wsnp_Ex_c2148_4035900	2798	133.83	3A	T/G	81.444
160	2748	wsnp_Ex_c22766_31972202	2803	133.83	3A	A/C	81.444
161	2750	wsnp_Ex_c22766_31972755	2804	133.83	3A	A/G	81.444
162	2751	wsnp_Ex_c22766_31972812	2805	133.83	3A	T/C	81.444
163	3929	wsnp_Ex_c45213_51068305	2807	133.83	3A	T/C	81.444
164	3931	wsnp_Ex_c45213_51068665	2808	133.83	3A	T/C	81.444
165	4883	wsnp_Ex_c9145_15214903	2810	133.83	3A	A/C	81.444
166	6783	wsnp_Ku_c25809_35776454	2806	133.83	3A	T/G	81.444
167	7319	wsnp_Ku_c8334_14181247	2811	133.83	3A	A/G	81.444
168	8061	wsnp_Ra_c7280_12576178	2809	133.83	3A	A/G	81.444
169	8468	wsnp_RFL_Contig3404_3532568	2799	133.83	3A	T/C	81.444
170	8580	wsnp_RFL_Contig429_4978628	2812	133.83	3A	T/C	81.444
171	4923	wsnp_Ex_c9468_15697512	2813	134.68	3A	A/G	81.9613
172	743	wsnp_CAP11_c318_261649	2814	135.65	3A	A/G	82.5516
173	234	wsnp_BE490613A_Ta_2_1	2815	135.97	3A	T/C	82.7464
174	133	wsnp_BE443568A_Ta_2_2	2816	136.29	3A	T/C	82.9411
175	2944	wsnp_Ex_c2502_4675968	2817	136.29	3A	T/C	82.9411
176	5124	wsnp_Ex_rep_c104884_89459472	2819	136.29	3A	A/C	82.9411
177	8465	wsnp_RFL_Contig3396_3515504	2820	136.29	3A	T/G	82.9411
178	1998	wsnp_Ex_c15269_23491104	2821	136.78	3A	A/G	83.2393
179	1999	wsnp_Ex_c15269_23492289	2822	136.78	3A	T/G	83.2393
180	5311	wsnp_Ex_rep_c66865_65262277	2823	136.78	3A	T/C	83.2393
181	5312	wsnp_Ex_rep_c66865_65262612	2824	136.78	3A	T/G	83.2393
182	5313	wsnp_Ex_rep_c66865_65262892	2825	136.78	3A	T/C	83.2393
183	5314	wsnp_Ex_rep_c66865_65263145	2826	136.78	3A	A/G	83.2393
184	3498	wsnp_Ex_c3478_6369892	2827	137.35	3A	A/G	83.5862
185	7350	wsnp_Ku_c9316_15647115	2828	138.5	3A	A/G	84.286
186	7114	wsnp_Ku_c4886_8753646	2830	160.65	3A	A/G	97.7657
187	7440	wsnp_Ku_rep_c68484_67499824	2832	163.67	3A	T/C	99.6036
188	7441	wsnp_Ku_rep_c68484_67500021	2833	163.67	3A	A/G	99.6036
189	5315	wsnp_Ex_rep_c66865_65264070	2834	165.45	3A	A/G	100.687
190	5849	wsnp_JD_c14691_14352459	2836	165.65	3A	A/G	100.809
191	5994	wsnp_JD_c3034_4017676	2837	166.16	3A	T/C	101.119
192	7541	wsnp_Ra_c10669_17515792	2838	166.16	3A	A/G	101.119
193	7891	wsnp_Ra_c35889_44345459	2842	167.97	3A	A/G	102.22
194	3600	wsnp_Ex_c37208_45002588	2843	168.5	3A	T/G	102.543
195	236	wsnp_BE490651A_Ta_2_2	2844	169.03	3A	T/C	102.865
196	1507	wsnp_Ex_c1149_2206471	2845	169.03	3A	A/G	102.865
197	1604	wsnp_Ex_c12269_19597341	2846	169.03	3A	T/C	102.865
198	1982	wsnp_Ex_c15100_23284023	2847	169.03	3A	A/G	102.865
199	1983	wsnp_Ex_c15100_23284292	2852	169.03	3A	T/G	102.865
200	1984	wsnp_Ex_c15100_23284662	2854	169.03	3A	A/G	102.865
201	2332	wsnp_Ex_c18637_27508578	2856	169.03	3A	A/G	102.865
202	2925	wsnp_Ex_c24731_33983680	2848	169.03	3A	A/G	102.865
203	3771	wsnp_Ex_c41283_48140956	2849	169.03	3A	T/G	102.865
204	3772	wsnp_Ex_c41283_48141201	2850	169.03	3A	A/G	102.865
205	4001	wsnp_Ex_c47907_52974924	2857	169.03	3A	T/C	102.865
206	4110	wsnp_Ex_c51776_55603135	2859	169.03	3A	A/G	102.865
207	4930	wsnp_Ex_c9510_15761235	2853	169.03	3A	A/G	102.865
208	6907	wsnp_Ku_c32404_42016343	2851	169.03	3A	A/G	102.865
209	1831	wsnp_Ex_c13949_21828493	2860	169.85	3A	A/G	103.364
210	4707	wsnp_Ex_c763_1503467	2862	171.52	3A	A/G	104.381
211	5579	wsnp_Ex_rep_c69034_67935465	2864	171.52	3A	A/G	104.381
212	1536	wsnp_Ex_c11807_18960045	2865	172.08	3A	A/G	104.722
213	1605	wsnp_Ex_c12269_19597415	2869	172.08	3A	A/G	104.722
214	1700	wsnp_Ex_c12871_20400823	2866	172.08	3A	T/C	104.722
215	1701	wsnp_Ex_c12871_20402160	2867	172.08	3A	A/G	104.722
216	3512	wsnp_Ex_c35073_43285821	2870	172.08	3A	A/G	104.722
217	3999	wsnp_Ex_c47763_52874806	2868	172.08	3A	A/G	104.722
218	6914	wsnp_Ku_c3286_6111360	2871	172.08	3A	T/C	104.722
219	3250	wsnp_Ex_c29742_38738725	2872	172.18	3A	T/C	104.782
220	7150	wsnp_Ku_c5243_9344536	2875	172.18	3A	A/G	104.782
221	7564	wsnp_Ra_c11291_18338838	2876	172.18	3A	T/C	104.782
222	7817	wsnp_Ra_c27831_37346894	2877	172.18	3A	A/C	104.782
223	8621	wsnp_RFL_Contig4734_5671036	2874	172.18	3A	A/G	104.782
224	5973	wsnp_JD_c2743_3678590	2879	172.68	3A	T/C	105.087
225	3093	wsnp_Ex_c27150_36365659	2881	174.21	3A	A/G	106.018
226	3094	wsnp_Ex_c27150_36366168	2882	174.21	3A	A/G	106.018
227	5284	wsnp_Ex_rep_c66685_65003087	2883	174.21	3A	A/G	106.018
228	5649	wsnp_Ex_rep_c69864_68823765	2884	174.21	3A	A/G	106.018
229	5651	wsnp_Ex_rep_c69864_68824319	2885	174.21	3A	T/C	106.018
230	5650	wsnp_Ex_rep_c69864_68824236	2886	174.71	3A	T/C	106.322
231	6750	wsnp_Ku_c23901_33846711	2887	174.71	3A	T/C	106.322
232	7877	wsnp_Ra_c34117_42876812	2888	174.71	3A	T/G	106.322
233	3198	wsnp_Ex_c28930_38008757	2889	175.21	3A	T/C	106.626
234	1547	wsnp_Ex_c11877_19055556	2892	176.79	3A	T/C	107.588
235	5286	wsnp_Ex_rep_c66685_65003625	2894	178.32	3A	A/G	108.519
236	7159	wsnp_Ku_c5378_9559013	2895	178.32	3A	A/G	108.519
237	3739	wsnp_Ex_c4094_7399975	2896	181.09	3A	A/G	110.205
238	8374	wsnp_RFL_Contig2699_2402527	2897	184.73	3A	T/C	112.42
239	3078	wsnp_Ex_c26887_36107413	2898	185.24	3A	A/G	112.73
240	7073	wsnp_Ku_c44716_51926415	2899	186.25	3A	T/C	113.345
241	1462	wsnp_Ex_c11297_18254062	2900	188.63	3A	T/C	114.793
242	1463	wsnp_Ex_c11297_18254452	2901	188.63	3A	A/G	114.793
243	2291	wsnp_Ex_c18223_27035083	2903	188.63	3A	A/G	114.793
244	2649	wsnp_Ex_c21733_30892583	2904	188.63	3A	A/G	114.793
245	2774	wsnp_Ex_c23056_32280827	2902	188.63	3A	T/C	114.793
246	4851	wsnp_Ex_c8884_14841846	2905	191.01	3A	A/G	116.242
247	8162	wsnp_Ra_rep_c69692_67234463	2906	191.01	3A	A/G	116.242
248	925	wsnp_CAP12_c147_84461	2907	191.34	3A	A/G	116.443
249	1260	wsnp_CD454173A_Ta_2_8	2908	191.34	3A	T/C	116.443
250	4926	wsnp_Ex_c9483_15722127	2909	191.34	3A	T/C	116.443
251	6652	wsnp_Ku_c18497_27803432	2910	191.34	3A	T/C	116.443
252	1294	wsnp_Ex_c101710_87025916	2911	191.89	3A	A/C	116.777
253	4053	wsnp_Ex_c4923_8767234	2914	191.89	3A	T/C	116.777
254	6996	wsnp_Ku_c38911_47455674	2912	191.89	3A	A/G	116.777
255	2348	wsnp_Ex_c18747_27625264	2916	193.71	3A	A/G	117.885
256	5657	wsnp_Ex_rep_c69919_68881108	2918	193.71	3A	A/G	117.885
257	3543	wsnp_Ex_c35861_43926307	2920	194.01	3A	T/C	118.067
258	3544	wsnp_Ex_c35861_43926854	2922	194.01	3A	A/G	118.067
259	3545	wsnp_Ex_c35861_43927741	2921	194.01	3A	T/C	118.067
260	3546	wsnp_Ex_c35861_43928486	2923	194.01	3A	T/C	118.067
261	5114	wsnp_Ex_rep_c104327_89077792	2926	194.01	3A	A/G	118.067
262	5601	wsnp_Ex_rep_c69342_68276235	2924	194.01	3A	T/C	118.067
263	5602	wsnp_Ex_rep_c69342_68276256	2925	194.01	3A	A/G	118.067
264	444	wsnp_BF292596A_Ta_1_1	2927	195.69	3A	T/C	119.09
265	445	wsnp_BF292596A_Ta_1_3	2928	195.69	3A	A/C	119.09
266	3523	wsnp_Ex_c35457_43602680	2930	198.6	3A	A/G	120.861
267	5456	wsnp_Ex_rep_c67786_66472676	2931	198.9	3A	T/C	121.043
268	4810	wsnp_Ex_c8517_14315660	2932	199.72	3A	A/G	121.542
269	1778	wsnp_Ex_c13452_21183096	2933	200.3	3A	A/G	121.895
270	1136	wsnp_CAP8_c1007_643393	2934	200.98	3A	A/G	122.309
271	623	wsnp_BQ167580A_Ta_1_1	2936	202.26	3A	T/C	123.088
272	1877	wsnp_Ex_c14202_22144844	2937	202.26	3A	T/C	123.088
273	1878	wsnp_Ex_c14202_22145136	2942	202.26	3A	T/C	123.088
274	1879	wsnp_Ex_c14202_22145805	2938	202.26	3A	A/C	123.088
275	1891	wsnp_Ex_c14400_22381382	2943	202.26	3A	A/C	123.088
276	1892	wsnp_Ex_c14400_22381548	2944	202.26	3A	T/C	123.088
277	5419	wsnp_Ex_rep_c67588_66227926	2945	202.26	3A	A/G	123.088
278	5595	wsnp_Ex_rep_c69314_68244036	2946	202.26	3A	T/C	123.088
279	5596	wsnp_Ex_rep_c69314_68244502	2939	202.26	3A	T/C	123.088
280	6672	wsnp_Ku_c19456_28944589	2940	202.26	3A	T/C	123.088
281	7324	wsnp_Ku_c8400_14280021	2947	202.26	3A	A/G	123.088
282	8455	wsnp_RFL_Contig3308_3379765	2941	202.26	3A	T/C	123.088
283	2958	wsnp_Ex_c2525_4712906	2949	202.69	3A	A/G	123.35
284	3135	wsnp_Ex_c27946_37105672	2960	202.69	3A	T/C	123.35
285	3524	wsnp_Ex_c35457_43602830	2950	202.69	3A	T/G	123.35
286	4296	wsnp_Ex_c5623_9891427	2961	202.69	3A	T/C	123.35
287	4297	wsnp_Ex_c5623_9891516	2951	202.69	3A	T/C	123.35
288	4298	wsnp_Ex_c5623_9891584	2962	202.69	3A	A/G	123.35
289	4308	wsnp_Ex_c56525_58609595	2952	202.69	3A	A/C	123.35
290	5455	wsnp_Ex_rep_c67786_66472568	2953	202.69	3A	A/C	123.35
291	6174	wsnp_JD_c7532_8615717	2955	202.69	3A	T/C	123.35
292	7469	wsnp_Ku_rep_c69970_69476502	2956	202.69	3A	T/C	123.35
293	7643	wsnp_Ra_c16053_24607526	2957	202.69	3A	T/C	123.35
294	7695	wsnp_Ra_c19079_28210829	2958	202.69	3A	T/G	123.35
295	7696	wsnp_Ra_c19079_28210937	2959	202.69	3A	A/C	123.35
296	855	wsnp_CAP11_rep_c4226_1995152	2963	208.01	3A	T/C	126.587
297	3111	wsnp_Ex_c27317_36522052	2964	208.01	3A	T/C	126.587
298	1611	wsnp_Ex_c12341_19693090	2966	208.66	3A	T/C	126.983
299	1612	wsnp_Ex_c12341_19693570	2973	209.53	3A	T/C	127.512
300	5212	wsnp_Ex_rep_c66357_64540369	2968	209.53	3A	T/G	127.512
301	5980	wsnp_JD_c29019_23208078	2970	209.53	3A	A/G	127.512
302	7602	wsnp_Ra_c132_291198	2972	209.53	3A	A/G	127.512
303	1551	wsnp_Ex_c11910_19101291	2975	214.12	3A	A/G	130.306
304	524	wsnp_BG262734A_Ta_2_7	2977	216.38	3A	T/G	131.681
305	799	wsnp_CAP11_c68_106078	2978	216.38	3A	A/G	131.681
306	926	wsnp_CAP12_c15_9559	2979	216.38	3A	T/C	131.681
307	2028	wsnp_Ex_c15475_23756906	2980	216.38	3A	A/C	131.681
308	2029	wsnp_Ex_c15475_23757972	2981	216.38	3A	A/C	131.681
309	2008	wsnp_Ex_c1533_2930233	2982	216.88	3A	T/C	131.985
310	2518	wsnp_Ex_c20250_29303152	2983	222.71	3A	T/G	135.533
311	1207	wsnp_CAP8_c6939_3242530	2986	240.65	3A	T/C	146.451
312	2372	wsnp_Ex_c1903_3592518	2988	241.49	3A	T/C	146.962
313	7297	wsnp_Ku_c7811_13387117	2989	242.5	3A	T/C	147.577
314	4905	wsnp_Ex_c9377_15572157	2990	243.97	3A	T/C	148.471
315	1366	wsnp_Ex_c10630_17338703	2994	250.46	3A	A/C	152.421
316	7812	wsnp_Ra_c27517_37034553	2996	250.46	3A	T/G	152.421
317	94	wsnp_BE426418A_Ta_2_1	2998	255.14	3A	T/C	155.269
318	95	wsnp_BE426418A_Ta_2_2	2999	255.14	3A	T/C	155.269
319	891	wsnp_CAP11_rep_c8581_3702222	3001	263.74	3A	A/G	160.503
320	7099	wsnp_Ku_c46762_53407442	3002	265.26	3A	A/G	161.428
321	3559	wsnp_Ex_c361_707953	3003	266.27	3A	A/G	162.042
322	3560	wsnp_Ex_c361_708712	3004	266.27	3A	A/G	162.042
323	3561	wsnp_Ex_c361_708927	3005	266.27	3A	T/G	162.042
324	4259	wsnp_Ex_c55096_57733894	3007	267.79	3A	A/G	162.967
325	4258	wsnp_Ex_c55096_57733841	3009	269.29	3A	A/G	163.88
326	6173	wsnp_JD_c7528_8610786	3010	269.29	3A	T/C	163.88
327	2949	wsnp_Ex_c25082_34346512	3011	269.84	3A	T/C	164.215
328	5190	wsnp_Ex_rep_c66274_64426834	3013	269.84	3A	T/C	164.215
329	5191	wsnp_Ex_rep_c66274_64426901	3014	269.84	3A	A/C	164.215
330	7835	wsnp_Ra_c29624_38979654	3012	269.84	3A	A/G	164.215
331	2397	wsnp_Ex_c19309_28243712	3015	272.83	3A	T/C	166.034
332	8000	wsnp_Ra_c5454_9660204	3016	272.83	3A	T/C	166.034
333	2396	wsnp_Ex_c19309_28242774	3017	273.33	3A	A/C	166.339
334	6716	wsnp_Ku_c217_430915	3018	273.33	3A	T/C	166.339
335	7999	wsnp_Ra_c5454_9660102	3019	273.33	3A	A/G	166.339
336	602	wsnp_BM137927A_Ta_2_1	3026	282.88	3A	T/G	172.15
337	1457	wsnp_Ex_c11229_18163892	3027	282.88	3A	T/C	172.15
338	3178	wsnp_Ex_c28679_37784954	3030	282.88	3A	A/G	172.15
339	4850	wsnp_Ex_c88767_80001420	3031	282.88	3A	T/C	172.15
340	8614	wsnp_RFL_Contig4687_5577012	3033	282.88	3A	A/G	172.15
1	6471	wsnp_Ku_c12698_20441325	3045	4.83	3B	A/G	2.86657
2	5202	wsnp_Ex_rep_c66331_64502558	3047	6.52	3B	A/G	3.86958
3	3103	wsnp_Ex_c2723_5047696	3049	7.02	3B	A/G	4.16633
4	5299	wsnp_Ex_rep_c66766_65123941	3066	24.42	3B	T/C	14.4931
5	5426	wsnp_Ex_rep_c67625_66279491	3069	28.39	3B	A/G	16.8493
6	2177	wsnp_Ex_c16919_25506076	3072	33.03	3B	T/C	19.6031
7	2493	wsnp_Ex_c19993_29024127	3074	38.1	3B	T/G	22.6121
8	4340	wsnp_Ex_c57450_59156677	3076	43.43	3B	A/G	25.7754
9	7647	wsnp_Ra_c16264_24873670	3083	50.76	3B	T/C	30.1257
10	2037	wsnp_Ex_c1558_2976128	3087	56.02	3B	A/G	33.2475
11	8303	wsnp_RFL_Contig2177_1500201	3088	62.71	3B	T/C	37.218
12	7342	wsnp_Ku_c9009_15185650	3089	88.43	3B	A/G	52.4826
13	662	wsnp_CAP11_c1214_700133	3091	88.96	3B	T/C	52.7972
14	663	wsnp_CAP11_c1214_700174	3092	88.96	3B	A/G	52.7972
15	4624	wsnp_Ex_c7108_12222660	3096	88.96	3B	T/C	52.7972
16	5618	wsnp_Ex_rep_c69595_68543549	3097	88.96	3B	T/C	52.7972
17	3983	wsnp_Ex_c47078_52393295	3101	92.59	3B	A/C	54.9516
18	8460	wsnp_RFL_Contig3344_3442711	3102	94.63	3B	T/G	56.1623
19	6464	wsnp_Ku_c12544_20235135	3103	95.13	3B	T/C	56.4591
20	3426	wsnp_Ex_c33140_41677458	3104	96.72	3B	T/C	57.4027
21	6632	wsnp_Ku_c17659_26797674	3105	96.72	3B	A/C	57.4027
22	8522	wsnp_RFL_Contig3845_4190041	3106	97.29	3B	A/G	57.741
23	747	wsnp_CAP11_c323_263628	3109	101.23	3B	A/G	60.0794
24	748	wsnp_CAP11_c323_263800	3110	101.23	3B	T/C	60.0794
25	3904	wsnp_Ex_c447_876091	3113	101.23	3B	T/C	60.0794
26	3149	wsnp_Ex_c2820_5214711	3115	102.73	3B	T/G	60.9696
27	3150	wsnp_Ex_c2820_5215394	3116	102.73	3B	A/G	60.9696
28	6192	wsnp_JD_c828_1226159	3120	103.49	3B	A/G	61.4207
29	3725	wsnp_Ex_c4063_7344449	3123	105.06	3B	A/G	62.3524
30	6238	wsnp_JD_c9805_10591233	3126	105.06	3B	A/G	62.3524
31	3726	wsnp_Ex_c4063_7344641	3128	105.78	3B	A/G	62.7798
32	3731	wsnp_Ex_c4069_7355357	3129	105.78	3B	T/C	62.7798
33	1458	wsnp_Ex_c11246_18191079	3130	106.96	3B	A/C	63.4801
34	316	wsnp_BE498786B_Ta_2_1	3131	107.67	3B	A/G	63.9015
35	347	wsnp_BE518003B_Ta_2_3	3133	107.67	3B	A/G	63.9015
36	1459	wsnp_Ex_c11246_18191331	3136	107.67	3B	T/C	63.9015
37	2119	wsnp_Ex_c16304_24782232	3137	107.67	3B	T/C	63.9015
38	2409	wsnp_Ex_c19372_28313727	3135	107.67	3B	T/C	63.9015
39	3716	wsnp_Ex_c40250_47352047	3132	107.67	3B	A/G	63.9015
40	5325	wsnp_Ex_rep_c66896_65307566	3134	107.67	3B	A/C	63.9015
41	4575	wsnp_Ex_c6805_11743678	3139	108.37	3B	A/G	64.3169
42	4838	wsnp_Ex_c8695_14561512	3140	108.82	3B	T/G	64.584
43	4843	wsnp_Ex_c8802_14726148	3141	109.46	3B	T/C	64.9638
44	2712	wsnp_Ex_c22401_31592784	3142	109.72	3B	T/C	65.1181
45	2408	wsnp_Ex_c19372_28312715	3145	110.48	3B	T/C	65.5692
46	3390	wsnp_Ex_c32404_41067821	3146	110.48	3B	T/C	65.5692
47	5960	wsnp_JD_c2623_3541255	3144	110.48	3B	A/C	65.5692
48	2074	wsnp_Ex_c15944_24350833	3149	111.87	3B	T/C	66.3941
49	7748	wsnp_Ra_c21559_30963208	3150	111.87	3B	A/G	66.3941
50	1414	wsnp_Ex_c1097_2104088	3152	112.25	3B	A/C	66.6197
51	1416	wsnp_Ex_c1097_2105209	3153	112.25	3B	A/G	66.6197
52	1417	wsnp_Ex_c1097_2105311	3154	112.25	3B	T/C	66.6197
53	1827	wsnp_Ex_c13906_21771680	3155	112.25	3B	A/G	66.6197
54	5995	wsnp_JD_c30422_23944042	3157	112.25	3B	T/C	66.6197
55	6761	wsnp_Ku_c24414_34372822	3156	112.25	3B	A/G	66.6197
56	2662	wsnp_Ex_c21930_31102213	3158	113.25	3B	T/C	67.2132
57	2663	wsnp_Ex_c21930_31102685	3161	113.25	3B	T/C	67.2132
58	3788	wsnp_Ex_c4156_7507247	3160	113.25	3B	A/G	67.2132
59	4054	wsnp_Ex_c4927_8772847	3162	113.75	3B	A/G	67.5099
60	186	wsnp_BE446087B_Ta_2_1	3163	115.28	3B	T/C	68.418
61	5396	wsnp_Ex_rep_c67404_65986980	3164	115.28	3B	T/C	68.418
62	5556	wsnp_Ex_rep_c68624_67475477	3165	115.28	3B	A/C	68.418
63	5925	wsnp_JD_c2146_2955972	3166	115.78	3B	T/G	68.7147
64	6200	wsnp_JD_c8629_9593896	3167	115.78	3B	A/G	68.7147
65	6201	wsnp_JD_c8629_9593995	3170	115.78	3B	T/C	68.7147
66	6202	wsnp_JD_c8629_9594108	3168	115.78	3B	T/C	68.7147
67	7285	wsnp_Ku_c7454_12836140	3169	115.78	3B	A/G	68.7147
68	6185	wsnp_JD_c8158_9193784	3171	116.28	3B	T/C	69.0114
69	8326	wsnp_RFL_Contig2338_1839077	3172	116.28	3B	A/G	69.0114
70	1863	wsnp_Ex_c14147_22077948	3173	117.29	3B	T/C	69.6109
71	4039	wsnp_Ex_c4888_8713275	3174	117.29	3B	A/G	69.6109
72	4040	wsnp_Ex_c4888_8714379	3175	117.29	3B	T/C	69.6109
73	7860	wsnp_Ra_c32055_41111615	3176	118.08	3B	A/G	70.0797
74	1266	wsnp_CD897414B_Ta_2_1	3177	118.76	3B	T/C	70.4833
75	4226	wsnp_Ex_c54357_57265797	3178	118.76	3B	T/C	70.4833
76	4310	wsnp_Ex_c5657_9942445	3179	118.76	3B	T/C	70.4833
77	4755	wsnp_Ex_c7967_13522958	3180	119.24	3B	A/G	70.7682
78	682	wsnp_CAP11_c1656_909791	3183	120.78	3B	A/G	71.6822
79	849	wsnp_CAP11_rep_c4143_1959234	3184	120.78	3B	T/C	71.6822
80	6165	wsnp_JD_c7325_8422075	3185	120.78	3B	A/G	71.6822
81	7294	wsnp_Ku_c7784_13343904	3186	120.78	3B	A/C	71.6822
82	5880	wsnp_JD_c17082_16025440	3188	121.7	3B	T/C	72.2282
83	91	wsnp_BE426222B_Ta_2_1	3189	122.21	3B	A/G	72.5309
84	292	wsnp_BE497469B_Ta_2_1	3191	122.21	3B	T/C	72.5309
85	2492	wsnp_Ex_c19982_29009504	3192	122.21	3B	A/G	72.5309
86	2990	wsnp_Ex_c257_491667	3193	122.21	3B	T/C	72.5309
87	4685	wsnp_Ex_c7478_12792943	3194	122.21	3B	A/G	72.5309
88	5250	wsnp_Ex_rep_c66509_64775661	3195	122.21	3B	T/C	72.5309
89	6309	wsnp_JD_rep_c64656_41217526	3197	122.21	3B	A/G	72.5309
90	5677	wsnp_Ex_rep_c70174_69125822	3199	122.87	3B	A/G	72.9226
91	5814	wsnp_JD_c1247_1802330	3201	124.18	3B	T/C	73.7
92	210	wsnp_BE489326B_Ta_2_1	3202	124.4	3B	T/C	73.8306
93	211	wsnp_BE489326B_Ta_2_2	3203	124.4	3B	A/G	73.8306
94	377	wsnp_BE591466B_Ta_2_2	3204	124.4	3B	T/C	73.8306
95	628	wsnp_BQ168706B_Ta_2_1	3209	124.4	3B	A/G	73.8306
96	629	wsnp_BQ168706B_Ta_2_2	3205	124.4	3B	A/G	73.8306
97	729	wsnp_CAP11_c272_234769	3213	124.4	3B	A/G	73.8306
98	781	wsnp_CAP11_c558_382875	3219	124.4	3B	A/G	73.8306
99	1206	wsnp_CAP8_c6899_3227098	3220	124.4	3B	T/C	73.8306
100	2550	wsnp_Ex_c20652_29734133	3222	124.4	3B	T/G	73.8306
101	2622	wsnp_Ex_c21499_30644485	3206	124.4	3B	T/C	73.8306
102	5351	wsnp_Ex_rep_c67067_65534806	3223	124.4	3B	T/C	73.8306
103	5492	wsnp_Ex_rep_c68066_66815745	3210	124.4	3B	A/G	73.8306
104	5638	wsnp_Ex_rep_c69783_68742690	3214	124.4	3B	T/C	73.8306
105	5770	wsnp_JD_c10233_10936535	3224	124.4	3B	A/C	73.8306
106	5787	wsnp_JD_c119_190079	3215	124.4	3B	T/C	73.8306
107	5788	wsnp_JD_c119_190135	3216	124.4	3B	T/C	73.8306
108	5813	wsnp_JD_c12451_12690261	3217	124.4	3B	T/C	73.8306
109	6014	wsnp_JD_c3463_4479210	3218	124.4	3B	A/G	73.8306
110	6279	wsnp_JD_rep_c53979_36270209	3208	124.4	3B	A/G	73.8306
[truncated: 6,482 more rows]
