# Supplementary material for: The iSelect 9 K SNP analysis revealed polyploidization induced revolutionary changes and intense human selection causing strong haplotype blocks in wheat
Source: Sci Rep. 2017 Jan 30;7:41247. doi: 10.1038/srep41247 (PMC5278348; doi:10.1038/srep41247)
Supplement: Supplementary Table S4 [file srep41247-s3.xls]

## Sheet: Table S4
Supplementary Table S4. Detailed information of haplotype blocks and haplotypes on the A and the B genome chromosomes in 262 Chinese wheat mini core collections.
In the section of Tag SNPs, *means tag SNP and the Arabic numerals represent SNP marker code in the table of SNP markers on AB genome (Supplemental Table 1)
Chr.	Haplotype block	Median ScaledPos (cM)	Length (cM)	No. of SNPs	No. of tag SNPs	Tag SNPs	No. of haplotypes	Haplotypes code	Haplotypes	Frequency (%)
1A	HapB-1A-1	8.2	9.42	5	5	2*、3*、4*、5*、6*	7	HapB-1A-1-1	CCTCC	44.6565
								HapB-1A-1-2	CACCC	30.1527
								HapB-1A-1-3	AACCC	9.92366
								HapB-1A-1-4	CATCC	7.25191
								HapB-1A-1-5	CCTCT	3.81679
								HapB-1A-1-6	AATCC	2.29008
								HapB-1A-1-7	CATTC	1.14504
	HapB-1A-2	24.68	3.03	7	6	7*、8*、9*、10*、11*、12、13*	8	HapB-1A-2-1	GTGGTTA	61.0687
								HapB-1A-2-2	GTGGTTG	11.0687
								HapB-1A-2-3	ATGGTCA	9.16031
								HapB-1A-2-4	GCGGTTA	8.77863
								HapB-1A-2-5	GTAACCA	3.43511
								HapB-1A-2-6	ACGGTCA	1.52672
								HapB-1A-2-7	GTGGCTA	1.52672
								HapB-1A-2-8	GTGATTA	1.14504
	HapB-1A-3	37.06	4.82	6	5	15、16*、17*、18*、19*、20*	7	HapB-1A-3-1	ACTATC	38.9313
								HapB-1A-3-2	GTCGTC	31.6794
								HapB-1A-3-3	ACTATT	11.4504
								HapB-1A-3-4	ACTAGC	5.34351
								HapB-1A-3-5	GTTATC	4.58015
								HapB-1A-3-6	GCTGTC	3.05344
								HapB-1A-3-7	ACCGTC	1.52672
	HapB-1A-4	48.87	0	2	1	23*、24	2	HapB-1A-4-1	GC	81.2977
								HapB-1A-4-2	TA	17.5573
	HapB-1A-5	51.12	1.17	5	4	25*、26、27*、28*、29*	6	HapB-1A-5-1	AATGC	32.4427
								HapB-1A-5-2	GGTGT	26.7176
								HapB-1A-5-3	GGCGT	19.084
								HapB-1A-5-4	AATGT	14.1221
								HapB-1A-5-5	AACAT	4.96183
								HapB-1A-5-6	GGTGC	1.52672
	HapB-1A-6	51.12	0	4	3	31*、32*、33*、34	4	HapB-1A-6-1	TTGT	51.9084
								HapB-1A-6-2	CTAT	24.8092
								HapB-1A-6-3	CCAG	16.4122
								HapB-1A-6-4	CTGT	5.34351
	HapB-1A-7	53.95	5.13	11	5	35*、36*、37*、38、39、40、41*、42、43、44、45*	7	HapB-1A-7-1	TGATTAATTGG	50
								HapB-1A-7-2	GGATTAATTGG	29.771
								HapB-1A-7-3	TAATCGGCCAA	6.48855
								HapB-1A-7-4	TGGCTAATTGG	4.96183
								HapB-1A-7-5	TAATTAATTGG	3.43511
								HapB-1A-7-6	TAATCGACCAA	1.9084
								HapB-1A-7-7	TGATCGGCCAA	1.14504
	HapB-1A-8	57.3	0.33201	17	3	46*、47、48、49、50、51、52、53、54、55、56*、57、58、59、60、61、62*	4	HapB-1A-8-1	ACAGGCAGACGCGCTGC	73.6641
								HapB-1A-8-2	ACAGGCAAGCGCGCTGT	19.084
								HapB-1A-8-3	ACAGGCAAGTATATCAT	5.72519
								HapB-1A-8-4	CTGAATGAGTATATCAT	1.14504
	HapB-1A-9	57.95	2.28501	49	3	63*、64、65、66、67、68、69、70、71、72、73、74、75、76、77、78、79、80、81、82、83、84、85、86、87、88、89、90、91、92、93*、94、95、96、97、98、99、100、101、102、103、104、105、106、107、108、109、110*、111	5	HapB-1A-9-1	TGGCAGGTCCTGCGGCTTTCGTTGGTTGGGCGATATCAAAATCCACGTT	71.7557
								HapB-1A-9-2	TGGCAGGTCCTGCGGCTTTCGTTGGTTGGGCGATATCAAAATCCACACT	17.1756
								HapB-1A-9-3	GAAACAACATCATTATCCCTTCGAACGTAATAGCGCTGGCCCTACTACC	5.72519
								HapB-1A-9-4	TGGCAGGTCCTGCGGCTTTCGTTGGTTGGGTGATATCAAAATCCACGTT	1.52672
								HapB-1A-9-5	TGGCAGGTCCTGCGGCTTTCGTTGGTTGGGTGATATCAAAATCCACACT	1.52672
	HapB-1A-10	62.39	0	3	2	112*、113、114*	3	HapB-1A-10-1	TGC	41.9847
								HapB-1A-10-2	CTC	38.1679
								HapB-1A-10-3	CTT	19.4656
	HapB-1A-11	64.39	2.11575	19	3	115*、116*、117、118、119、120、121、122、123、124、125、126、127、128、129、130、131、132、133*	6	HapB-1A-11-1	TTTGGTCCTGGTCGACTTT	71.374
								HapB-1A-11-2	TGTGGTCCTGGTCGACTTT	11.4504
								HapB-1A-11-3	TGTGGTCCTGGTCGACTTC	7.25191
								HapB-1A-11-4	CGGGTCTTCATCTAGTCCC	4.19847
								HapB-1A-11-5	CGGGTCTTCATCTAGTCCT	2.29008
								HapB-1A-11-6	TTTGGTCCTGGTCGACTTC	2.29008
	HapB-1A-12	68.65	0	8	3	136、137*、138*、139、140*、141、142、143	4	HapB-1A-12-1	GCTTTATA	41.9847
								HapB-1A-12-2	GCCTCGTA	24.0458
								HapB-1A-12-3	GCTTCGTA	20.229
								HapB-1A-12-4	ATCCCGCG	12.5954
	HapB-1A-13	69.3	0.3255	12	5	144*、145*、146*、147、148、149、150*、151*、152、153、154、155	6	HapB-1A-13-1	CTCAAGTGCGAC	24.8092
								HapB-1A-13-2	CCTAAGGGCGAC	24.4275
								HapB-1A-13-3	CTCGGAGATTGT	23.2824
								HapB-1A-13-4	CCCAAGTGCGAC	13.3588
								HapB-1A-13-5	CCTAAGTGCGAC	11.0687
								HapB-1A-13-6	TCTAAGTGCGAC	1.9084
	HapB-1A-14	69.97	0.99603	6	3	156*、157、158*、159、160*、161	5	HapB-1A-14-1	CACCTC	49.2366
								HapB-1A-14-2	AGCCCC	18.7023
								HapB-1A-14-3	AGTTCA	18.3206
								HapB-1A-14-4	AGCCTC	8.77863
								HapB-1A-14-5	AGTTTC	4.58015
	HapB-1A-15	70.7	0.39711	26	6	162、163、164*、165、166、167、168、169、170、171*、172、173、174、175、176、177、178*、179*、180、181*、182、183、184、185、186、187*	7	HapB-1A-15-1	CTGCCTCGCAATCCGGTTGGGTGGCG	48.0916
								HapB-1A-15-2	CTGCTGCGCGGCCTGATTAAGTAACG	18.7023
								HapB-1A-15-3	TCATTGAATGGCTTAACCAAACAATA	11.8321
								HapB-1A-15-4	CTGCTGCGCAACCTGGTTAAGTAACG	6.48855
								HapB-1A-15-5	TCATTGAATGGCTTAACCAAACAATG	6.48855
								HapB-1A-15-6	CTGCCTCGCAATCCGGTCAGGTGGCG	4.96183
								HapB-1A-15-7	TCATTGAATAACTTGGTCAAACAATG	1.14504
	HapB-1A-16	72.19	0	9	2	188、189、190、191、192*、193、194*、195、196	3	HapB-1A-16-1	AAGCCCGCG	81.6794
								HapB-1A-16-2	GGATTTATA	10.687
								HapB-1A-16-3	AAGTTTGCG	7.63359
	HapB-1A-17	72.53	0	3	3	197*、198*、199*	4	HapB-1A-17-1	TCG	46.1832
								HapB-1A-17-2	TTA	29.771
								HapB-1A-17-3	TCA	19.4656
								HapB-1A-17-4	CCG	4.58015
	HapB-1A-18	75.98	0.70959	5	3	202*、203、204、205*、206*	4	HapB-1A-18-1	ATTGT	59.1603
								HapB-1A-18-2	GCCTC	24.0458
								HapB-1A-18-3	GCCGC	14.5038
								HapB-1A-18-4	GTTGT	2.29008
	HapB-1A-19	76.99	0	2	1	207*、208	2	HapB-1A-19-1	GC	72.9008
								HapB-1A-19-2	AT	27.0992
	HapB-1A-20	78.44	0	2	2	209*、210*	3	HapB-1A-20-1	GT	66.4122
								HapB-1A-20-2	TT	20.9924
								HapB-1A-20-3	GC	12.5954
	HapB-1A-21	78.76	0	3	1	211、212、213*	2	HapB-1A-21-1	CCG	83.2061
								HapB-1A-21-2	ATT	16.4122
	HapB-1A-22	79.75	0.65751	3	2	214*、 215 、216*	3	HapB-1A-22-1	CTT	66.4122
								HapB-1A-22-2	TTT	20.9924
								HapB-1A-22-3	CCG	12.5954
	HapB-1A-23	80.8	0.40362	6	4	217*、 218*、 219、220*、221、222*	5	HapB-1A-23-1	CGCATG	70.9924
								HapB-1A-23-2	TGCATG	12.9771
								HapB-1A-23-3	CTTGGA	9.16031
								HapB-1A-23-4	CGCGTG	3.43511
								HapB-1A-23-5	CGTGGA	1.52672
	HapB-1A-24	81.01	0	5	1	223*、224、225、226、227	2	HapB-1A-24-1	AGAGG	95.0382
								HapB-1A-24-2	GAGAA	3.81679
	HapB-1A-25	83.02	2.68212	15	4	229、230、231*、232、233、234、235、236*、237 、238、 239*、240、241*、242、243	6	HapB-1A-25-1	ACTATACACACACTT	38.9313
								HapB-1A-25-2	ACCATACACACACTT	25.5725
								HapB-1A-25-3	GTCGCATACATGACC	17.5573
								HapB-1A-25-4	ACTATACACATACTT	11.0687
								HapB-1A-25-5	ACCATACACATACTT	3.43511
								HapB-1A-25-6	ACCGCGCGTGTGCCC	1.14504
	HapB-1A-26	85.1	0	2	2	244*、245*	3	HapB-1A-26-1	AA	79.0076
								HapB-1A-26-2	GG	16.7939
								HapB-1A-26-3	GA	3.05344
	HapB-1A-27	85.1	0	3	2	246*、247*、248	3	HapB-1A-27-1	CCA	50
								HapB-1A-27-2	CTG	30.916
								HapB-1A-27-3	TTG	18.3206
	HapB-1A-28	88.41	0	2	1	251、252*	2	HapB-1A-28-1	CT	83.5878
								HapB-1A-28-2	TC	15.6489
	HapB-1A-29	89.72	0.22134	3	2	253*、254、255*	3	HapB-1A-29-1	GCT	64.5038
								HapB-1A-29-2	ATT	19.8473
								HapB-1A-29-3	ATC	15.6489
	HapB-1A-30	89.72	0	3	2	256*、257*、258	4	HapB-1A-30-1	CTG	62.9771
								HapB-1A-30-2	TTG	21.7557
								HapB-1A-30-3	TCA	13.7405
								HapB-1A-30-4	CCA	1.52672
	HapB-1A-31	90.23	1.80327	4	3	259*、260*、261、262*	6	HapB-1A-31-1	TATC	67.1756
								HapB-1A-31-2	GATC	12.9771
								HapB-1A-31-3	GGCC	9.54198
								HapB-1A-31-4	TATT	4.19847
								HapB-1A-31-5	GGCT	3.43511
								HapB-1A-31-6	GATT	2.67176
	HapB-1A-32	93.07	1.19133	5	4	263*、264*、265*、266*、267	5	HapB-1A-32-1	TAGGT	53.4351
								HapB-1A-32-2	CAGGT	17.5573
								HapB-1A-32-3	TGGGT	13.3588
								HapB-1A-32-4	TAAAC	9.16031
								HapB-1A-32-5	TGGAT	5.72519
	HapB-1A-33	96.04	0.36456	2	2	268*、269*	3	HapB-1A-33-1	TC	75.5725
								HapB-1A-33-2	CC	12.5954
								HapB-1A-33-3	CT	11.0687
	HapB-1A-34	97.34	2.44125	14	5	270、271*、272、273、274、275、276、277、278*、279、280*、281*、282*、283	7	HapB-1A-34-1	TTTTGCTACAGAAT	59.9237
								HapB-1A-34-2	TTTTGCTACAAAGT	12.9771
								HapB-1A-34-3	CCCCAACGTGGAGT	11.4504
								HapB-1A-34-4	CCCCAATACGAAGT	9.16031
								HapB-1A-34-5	CCCCAACGTGAAGT	2.29008
								HapB-1A-34-6	CCCCAATACGACGG	1.9084
								HapB-1A-34-7	TTTTGCTACAGAGT	1.52672
	HapB-1A-35	100.29	1.43871	4	3	284*、285*、286*、287	4	HapB-1A-35-1	AGCC	68.7023
								HapB-1A-35-2	GGCC	24.0458
								HapB-1A-35-3	AACC	4.58015
								HapB-1A-35-4	AGAT	1.9084
	HapB-1A-36	100.63	0.33201	2	2	288*、289*	3	HapB-1A-36-1	AC	65.2672
								HapB-1A-36-2	GT	32.4427
								HapB-1A-36-3	GC	2.29008
	HapB-1A-37	104.35	2.11575	8	6	290*、291、292、293*、 294*、295*、296*、297*	9	HapB-1A-37-1	CGGGTCGG	59.542
								HapB-1A-37-2	TAAACTAG	12.2137
								HapB-1A-37-3	CGGGTCAG	6.10687
								HapB-1A-37-4	CAGATCGG	4.96183
								HapB-1A-37-5	CAAACCAG	4.96183
								HapB-1A-37-6	TAAACTGG	4.58015
								HapB-1A-37-7	CAAACCGG	3.43511
								HapB-1A-37-8	TAAACTAA	1.9084
								HapB-1A-37-9	TAAACCAG	1.52672
	HapB-1A-38	106.27	0.49476	2	2	298*、299*	3	HapB-1A-38-1	GT	90.458
								HapB-1A-38-2	AT	5.34351
								HapB-1A-38-3	GC	4.19847
	HapB-1A-39	107.56	0.69006	3	3	300*、301*、302*	5	HapB-1A-39-1	TGG	69.4656
								HapB-1A-39-2	CGA	19.084
								HapB-1A-39-3	CAG	6.48855
								HapB-1A-39-4	CGG	3.43511
								HapB-1A-39-5	TAG	1.52672
	HapB-1A-40	109.32	0.65751	3	2	303*、304*、305	3	HapB-1A-40-1	GAT	84.3511
								HapB-1A-40-2	GGC	10.3053
								HapB-1A-40-3	AAT	5.34351
	HapB-1A-41	109.8	0.41013	2	2	306*、307*	3	HapB-1A-41-1	AA	45.0382
								HapB-1A-41-2	AG	44.2748
								HapB-1A-41-3	CG	10.3053
	HapB-1A-42	111	0.46872	2	2	308*、309*	4	HapB-1A-42-1	CC	51.5267
								HapB-1A-42-2	TA	34.7328
								HapB-1A-42-3	CA	11.0687
								HapB-1A-42-4	TC	1.14504
	HapB-1A-43	114.14	0.80073	3	2	310*、311*、312	4	HapB-1A-43-1	CGC	43.5115
								HapB-1A-43-2	TGC	32.4427
								HapB-1A-43-3	TAT	21.7557
								HapB-1A-43-4	CAT	1.9084
	HapB-1A-44	114.33	1.83582	6	2	313*、314、315、316*、317、318	3	HapB-1A-44-1	CAATAC	82.4427
								HapB-1A-44-2	TGGTAC	10.3053
								HapB-1A-44-3	CAACGC	6.87023
	HapB-1A-45	117	0	3	2	319、320*、321*	7	HapB-1A-45-1	ATAGGCG	52.2901
								HapB-1A-45-2	CGGAAAA	23.2824
								HapB-1A-45-3	ATAAACA	14.8855
								HapB-1A-45-4	CGAAAAA	4.58015
								HapB-1A-45-5	CGGAACA	1.52672
								HapB-1A-45-6	ATGGGCG	1.14504
								HapB-1A-45-7	CGAGGAG	1.14504
	HapB-1A-46	120.29	0.46221	11	6	328*、329*、330*、331、332、333、334*、335、336*、337、338*	7	HapB-1A-46-1	GACCACGACCG	48.0916
								HapB-1A-46-2	TATCACTACTA	17.5573
								HapB-1A-46-3	GACCACGATCG	9.54198
								HapB-1A-46-4	TACCACGACCG	7.25191
								HapB-1A-46-5	TATCACGACTA	5.34351
								HapB-1A-46-6	TGTCACGACCG	5.34351
								HapB-1A-46-7	TATCACGACTG	4.58015
	HapB-1A-47	124.51	2.44125	5	5	340*、341*、342*、343*、344*	7	HapB-1A-47-1	GGCCA	62.2137
								HapB-1A-47-2	TATAG	23.2824
								HapB-1A-47-3	TGCCA	5.72519
								HapB-1A-47-4	TACCA	3.05344
								HapB-1A-47-5	TGTAA	1.52672
								HapB-1A-47-6	GGCCG	1.14504
								HapB-1A-47-7	GGCAA	1.14504
	HapB-1A-48	131.81	0.21483	3	1	346、347、348*	2	HapB-1A-48-1	TTT	65.2672
								HapB-1A-48-2	CCC	33.5878
	HapB-1A-49	139.44	0	2	2	349*、350*	4	HapB-1A-49-1	AA	55.7252
								HapB-1A-49-2	CA	29.3893
								HapB-1A-49-3	CG	10.3053
								HapB-1A-49-4	AG	4.58015
	HapB-1A-50	148.13	0	6	4	351*、352*、353、354、355*、356*	7	HapB-1A-50-1	ACTCGG	61.0687
								HapB-1A-50-2	GTCCGG	22.1374
								HapB-1A-50-3	ACTCGA	7.63359
								HapB-1A-50-4	ACTCAA	3.05344
								HapB-1A-50-5	GTCCGA	1.52672
								HapB-1A-50-6	ATCCGA	1.14504
								HapB-1A-50-7	ACTCAG	1.14504
	HapB-1A-51	148.13	2.98158	7	4	357、358、359*、360*、361*、362*、363	6	HapB-1A-51-1	CTGGGTA	39.313
								HapB-1A-51-2	CTGGGCG	25.9542
								HapB-1A-51-3	ACAGATA	24.4275
								HapB-1A-51-4	CTAGGTA	4.96183
								HapB-1A-51-5	CTGAGCG	2.67176
								HapB-1A-51-6	CTAGGCG	1.9084
	HapB-1A-52	151.66	0.54684	5	4	364、365*、366*、367*、368*	7	HapB-1A-52-1	CATCC	42.3664
								HapB-1A-52-2	AGCCT	30.5344
								HapB-1A-52-3	CGTCT	19.084
								HapB-1A-52-4	CGTTC	3.05344
								HapB-1A-52-5	CATTC	2.29008
								HapB-1A-52-6	CGTCC	1.52672
								HapB-1A-52-7	CATCT	1.14504
	HapB-1A-53	158.96	0.78771	2	2	371*、372*	4	HapB-1A-53-1	AG	64.8855
								HapB-1A-53-2	GA	30.1527
								HapB-1A-53-3	AA	3.05344
								HapB-1A-53-4	GG	1.52672
	HapB-1A-54	163.45	0.35805	2	2	373*、374*	4	HapB-1A-54-1	TC	75.5725
								HapB-1A-54-2	GC	16.4122
								HapB-1A-54-3	GT	4.96183
								HapB-1A-54-4	TT	3.05344
	HapB-1A-55	163.95	0.651	3	3	375*、376*、377*	6	HapB-1A-55-1	ATG	74.4275
								HapB-1A-55-2	GGA	8.39695
								HapB-1A-55-3	ATA	6.87023
								HapB-1A-55-4	AGA	5.34351
								HapB-1A-55-5	AGG	2.29008
								HapB-1A-55-6	GTG	1.14504
	HapB-1A-56	165.29	1.10019	3	3	378*、379*、380*	4	HapB-1A-56-1	GTG	73.2824
								HapB-1A-56-2	ACG	13.7405
								HapB-1A-56-3	ATG	8.39695
								HapB-1A-56-4	ATA	4.19847
	HapB-1A-57	167.95	0.61194	4	2	381、382、383*、384*	3	HapB-1A-57-1	CTCC	67.5573
								HapB-1A-57-2	TCTT	29.3893
								HapB-1A-57-3	CTCT	1.9084
	HapB-1A-58	168.59	0.3255	3	1	385*、386、387	2	HapB-1A-58-1	TTA	51.5267
								HapB-1A-58-2	CCG	46.5649
	HapB-1A-59	169.81	0	2	1	388*、389	2	HapB-1A-59-1	AA	96.1832
								HapB-1A-59-2	CC	3.81679
	HapB-1A-60	170.37	3.34614	5	4	390、391*、392*、393*、394*	6	HapB-1A-60-1	TGGCG	38.1679
								HapB-1A-60-2	TAGCG	30.916
								HapB-1A-60-3	TGATG	22.9008
								HapB-1A-60-4	TAGTG	2.67176
								HapB-1A-60-5	CGGCA	2.67176
								HapB-1A-60-6	TGACG	2.29008
	HapB-1A-61	173.72	0	6	3	396*、397*、398、399、400、401*	5	HapB-1A-61-1	TCTCGA	85.8779
								HapB-1A-61-2	CTGTAA	8.39695
								HapB-1A-61-3	CCTCGA	2.67176
								HapB-1A-61-4	TCTCGG	1.52672
								HapB-1A-61-5	CTGTAG	1.14504
	HapB-1A-62	173.72	0	7	3	402、403*、404*、405、406、407、408*	4	HapB-1A-62-1	GCGTCGA	85.4962
								HapB-1A-62-2	ACACTTC	9.54198
								HapB-1A-62-3	GCGTCGC	2.67176
								HapB-1A-62-4	GTGTCGA	1.9084
	HapB-1A-63	175.04	1.15878	2	1	410、411*	2	HapB-1A-63-1	GG	59.9237
								HapB-1A-63-2	GA	39.6947
	HapB-1A-64	176.01	0.77469	2	2	412*、413*	4	HapB-1A-64-1	TA	75.9542
								HapB-1A-64-2	CA	8.77863
								HapB-1A-64-3	TG	7.63359
								HapB-1A-64-4	CG	6.48855
	HapB-1A-65	181.85	0	3	3	417*、418*、419*	5	HapB-1A-65-1	TGT	46.5649
								HapB-1A-65-2	CAC	44.6565
								HapB-1A-65-3	CGC	3.43511
								HapB-1A-65-4	TAT	3.05344
								HapB-1A-65-5	TGC	1.14504
1B	HapB-1B-1	9.56	0	3	3	1*、2*、3*	5	HapB-1B-1-1	CCG	63.3588
								HapB-1B-1-2	CTG	28.2443
								HapB-1B-1-3	TTG	3.43511
								HapB-1B-1-4	TTA	2.67176
								HapB-1B-1-5	TCG	1.52672
	HapB-1B-2	10.82	0.3205	4	3	4*、5、6*、7*	5	HapB-1B-2-1	CGAT	76.7176
								HapB-1B-2-2	CGCG	10.687
								HapB-1B-2-3	CGCT	4.96183
								HapB-1B-2-4	TGAT	4.58015
								HapB-1B-2-5	CGAG	1.14504
	HapB-1B-3	11.63	0.43588	3	3	8*、9*、10*	4	HapB-1B-3-1	GTC	82.4427
								HapB-1B-3-2	ACC	10.687
								HapB-1B-3-3	ATC	5.34351
								HapB-1B-3-4	ACT	1.14504
	HapB-1B-4	21.74	0.32691	2	2	12*、13*	4	HapB-1B-4-1	GG	88.5496
								HapB-1B-4-2	GT	5.34351
								HapB-1B-4-3	AG	3.81679
								HapB-1B-4-4	AT	2.29008
	HapB-1B-5	22.93	0.32691	4	3	14*、15*、16*、17	5	HapB-1B-5-1	GGCA	79.3893
								HapB-1B-5-2	GACA	14.1221
								HapB-1B-5-3	TACA	2.29008
								HapB-1B-5-4	TGTG	1.9084
								HapB-1B-5-5	TGCA	1.52672
	HapB-1B-6	23.65	0	2	2	19*、20*	4	HapB-1B-6-1	AA	55.7252
								HapB-1B-6-2	AG	31.6794
								HapB-1B-6-3	GG	11.4504
								HapB-1B-6-4	GA	1.14504
	HapB-1B-7	23.65	0	2	2	21*、22*	3	HapB-1B-7-1	AC	56.1069
								HapB-1B-7-2	GT	38.1679
								HapB-1B-7-3	GC	4.58015
	HapB-1B-8	28.06	0.69228	10	7	23、24*、25*、26*、27*、28*、29、30*、31*、32	9	HapB-1B-8-1	TTGGAAATAC	62.9771
								HapB-1B-8-2	CCTAAAGTGA	17.5573
								HapB-1B-8-3	TTGAAAGTGA	4.58015
								HapB-1B-8-4	CCTAGGGCGA	2.67176
								HapB-1B-8-5	CCTGAAGCGA	1.9084
								HapB-1B-8-6	CCGAAAGCGA	1.9084
								HapB-1B-8-7	CCGAGAGCGA	1.9084
								HapB-1B-8-8	CCTGAAATAC	1.52672
								HapB-1B-8-9	CCTAAAATAA	1.14504
	HapB-1B-9	28.19	0	2	1	33*、34	2	HapB-1B-9-1	GG	83.9695
								HapB-1B-9-2	TA	15.2672
	HapB-1B-10	29.99	0.96791	4	4	35*、36*、37*、38*	5	HapB-1B-10-1	CGGC	59.542
								HapB-1B-10-2	TGAC	22.1374
								HapB-1B-10-3	CGAC	9.92366
								HapB-1B-10-4	CAGC	5.34351
								HapB-1B-10-5	TGAT	3.05344
	HapB-1B-11	30.47	0.96791	3	3	39*、40*、41*	5	HapB-1B-11-1	AGT	54.5802
								HapB-1B-11-2	GGT	16.7939
								HapB-1B-11-3	AAT	13.3588
								HapB-1B-11-4	GAT	8.77863
								HapB-1B-11-5	AGG	6.10687
	HapB-1B-12	31.93	0.35255	2	1	42*、43	2	HapB-1B-12-1	AG	75.9542
								HapB-1B-12-2	GG	23.6641
	HapB-1B-13	33.39	0	3	1	44*、45、46	2	HapB-1B-13-1	GCT	80.5344
								HapB-1B-13-2	ATG	19.4656
	HapB-1B-14	35.07	1.55122	10	3	47、48、49*、50、51、52、53、54*、55、56*	4	HapB-1B-14-1	CACTTGGCGT	46.9466
								HapB-1B-14-2	CACTTGGTGT	27.0992
								HapB-1B-14-3	TGTCCAATGC	14.8855
								HapB-1B-14-4	TGCCCAATGC	10.3053
	HapB-1B-15	36.21	0.55126	2	2	57*、58*	3	HapB-1B-15-1	CT	72.1374
								HapB-1B-15-2	CC	18.7023
								HapB-1B-15-3	AC	8.39695
	HapB-1B-16	37.19	0	6	4	60*、61*、62、63*、64*、65	6	HapB-1B-16-1	TCGTCC	43.1298
								HapB-1B-16-2	CCTCCC	29.0076
								HapB-1B-16-3	CTTCCT	20.9924
								HapB-1B-16-4	CTTCTC	3.81679
								HapB-1B-16-5	TCTCTC	1.14504
								HapB-1B-16-6	TCTCCC	0.763359
	HapB-1B-17	37.61	0	2	1	67、68*	2	HapB-1B-17-1	TG	97.3282
								HapB-1B-17-2	CA	2.67176
	HapB-1B-18	38.15	1.91659	16	6	69*、70、71*、72*、73*、74*、75、76、77、78、79、80、81、82、83*、84	7	HapB-1B-18-1	AGGGACGGCAGACTCC	30.5344
								HapB-1B-18-2	AGGGGCGGCAGACTCC	29.771
								HapB-1B-18-3	GAGTGTAGTGAGTGCT	14.8855
								HapB-1B-18-4	AGGTGCGGCAGACTCC	11.0687
								HapB-1B-18-5	GAGTGTAGTGAGTGTT	5.72519
								HapB-1B-18-6	AGAGACGGCAGACTCC	4.19847
								HapB-1B-18-7	AGGGATAGTGAATGCT	1.14504
	HapB-1B-19	40.42	0	5	3	85*、86*、87*、88、89	4	HapB-1B-19-1	GCGGG	65.2672
								HapB-1B-19-2	TTAAA	16.0305
								HapB-1B-19-3	TCGGG	13.3588
								HapB-1B-19-4	TTGAG	3.81679
	HapB-1B-20	46.24	5.30748	13	5	90*、91*、92*、93、94、95、96、97*、98、99、100、101*、102	9	HapB-1B-20-1	TTTCCTATAATGG	32.4427
								HapB-1B-20-2	TCTCCTATAATGG	22.1374
								HapB-1B-20-3	TCCCCTATAATGG	16.7939
								HapB-1B-20-4	GTTCTTATAGCAG	9.16031
								HapB-1B-20-5	GTTTTCGCGGCAT	8.01527
								HapB-1B-20-6	GTTCCTATAATGG	4.96183
								HapB-1B-20-7	TTCCCTATAATGG	1.52672
								HapB-1B-20-8	TTTCTTATAGCAG	1.52672
								HapB-1B-20-9	TCTCTTATAGCAG	1.14504
	HapB-1B-21	46.24	0.32691	3	3	103*、104*、105*	4	HapB-1B-21-1	ACG	58.7786
								HapB-1B-21-2	GTG	21.7557
								HapB-1B-21-3	ATG	10.3053
								HapB-1B-21-4	ACA	8.77863
	HapB-1B-22	46.89	0	2	1	106、107*	2	HapB-1B-22-1	GC	89.313
								HapB-1B-22-2	AA	9.92366
	HapB-1B-23	47.37	0.3205	2	2	108*、109*	4	HapB-1B-23-1	CT	58.0153
								HapB-1B-23-2	AT	36.6412
								HapB-1B-23-3	AC	3.43511
								HapB-1B-23-4	CC	1.52672
	HapB-1B-24	47.53	0	4	2	110、111*、112*、113	3	HapB-1B-24-1	GCCC	72.5191
								HapB-1B-24-2	ATTT	22.9008
								HapB-1B-24-3	GTCC	3.43511
	HapB-1B-25	48.22	2.83322	20	8	114、115、116*、117、118、119、120、121、122、123、124、125*、126*、127*、128*、129、130*、131、132*、133*	11	HapB-1B-25-1	CCGTCGGAGTCCTCCATTAC	17.1756
								HapB-1B-25-2	CCGTCGGAGTCTCCCACCAC	16.4122
								HapB-1B-25-3	CCGTCGGAGTCCCCCATTAT	11.8321
								HapB-1B-25-4	ATACTAACTCTCTACGTTGC	10.3053
								HapB-1B-25-5	CCGTCGGAGTCTCACGTCGC	8.77863
								HapB-1B-25-6	CCGTCGGAGTCCCCTATTAT	8.39695
								HapB-1B-25-7	CCGTCGGAGTCTCACGCCGC	7.25191
								HapB-1B-25-8	CCGTCGGAGTCCCCCGTCGC	6.48855
								HapB-1B-25-9	CCGTCGGAGTCTTACGCTGC	3.81679
								HapB-1B-25-10	CCGTCGGAGTCCCCCATTAC	2.67176
								HapB-1B-25-11	CCGTCGGAGTCCCACGTCGC	1.52672
	HapB-1B-26	51.56	1.55122	4	3	134*、135*、136*、137	4	HapB-1B-26-1	CTCC	41.6031
								HapB-1B-26-2	TCTT	31.2977
								HapB-1B-26-3	CTTT	18.3206
								HapB-1B-26-4	TTTT	8.77863
	HapB-1B-27	55.25	2.42939	5	3	138*、139*、140、141*、142	4	HapB-1B-27-1	AAGCA	33.9695
								HapB-1B-27-2	AGATG	33.9695
								HapB-1B-27-3	GGATG	29.771
								HapB-1B-27-4	GGGCG	1.14504
	HapB-1B-28	56.99	0.5769	2	2	143*、144*	3	HapB-1B-28-1	CG	52.2901
								HapB-1B-28-2	AA	38.9313
								HapB-1B-28-3	CA	8.01527
	HapB-1B-29	57.6	0	2	2	145*、146*	4	HapB-1B-29-1	TA	44.2748
								HapB-1B-29-2	GA	26.3359
								HapB-1B-29-3	GG	21.7557
								HapB-1B-29-4	TG	6.48855
	HapB-1B-30	57.6	2.1153	3	3	147*、148*、149*	6	HapB-1B-30-1	CGC	32.0611
								HapB-1B-30-2	CAC	19.084
								HapB-1B-30-3	TGC	19.4656
								HapB-1B-30-4	TAT	14.1221
								HapB-1B-30-5	TAC	13.7405
								HapB-1B-30-6	TGT	1.52672
	HapB-1B-31	60.25	0	3	2	151*、152、153*	4	HapB-1B-31-1	ATC	48.0916
								HapB-1B-31-2	ATT	27.4809
								HapB-1B-31-3	GGT	11.4504
								HapB-1B-31-4	GGC	11.4504
	HapB-1B-32	60.75	0.81407	3	3	154*、155*、156*	5	HapB-1B-32-1	TCG	53.0534
								HapB-1B-32-2	TTG	23.6641
								HapB-1B-32-3	GCG	19.084
								HapB-1B-32-4	GTG	2.67176
								HapB-1B-32-5	TTA	1.52672
	HapB-1B-33	61.89	1.05765	3	2	157*、158*、159	3	HapB-1B-33-1	CCA	61.0687
								HapB-1B-33-2	TTG	27.4809
								HapB-1B-33-3	TCA	11.4504
	HapB-1B-34	63.49	0	5	1	160、161、162、163、164*	2	HapB-1B-34-1	CGGCC	56.1069
								HapB-1B-34-2	TAAAT	42.7481
	HapB-1B-35	64.07	1.58968	7	4	165*、166*、167*、168、169*、170、171	7	HapB-1B-35-1	GCGGAAA	50
								HapB-1B-35-2	GCGAGAA	17.9389
								HapB-1B-35-3	GTGAGAA	13.3588
								HapB-1B-35-4	GTGGAAA	11.8321
								HapB-1B-35-5	ACAGAAA	3.81679
								HapB-1B-35-6	ACGGAAA	1.14504
								HapB-1B-35-7	ATAGAAA	1.14504
	HapB-1B-36	66.18	0	2	1	172*、173	2	HapB-1B-36-1	TT	64.5038
								HapB-1B-36-2	CT	34.7328
	HapB-1B-37	67.68	0.641	3	3	177*、178*、179*	5	HapB-1B-37-1	GGC	47.3282
								HapB-1B-37-2	GGT	20.229
								HapB-1B-37-3	GAC	18.3206
								HapB-1B-37-4	AAC	8.39695
								HapB-1B-37-5	AGC	5.34351
	HapB-1B-38	68.58	1.16021	4	1	180、181、182*、183	2	HapB-1B-38-1	CTGT	59.9237
								HapB-1B-38-2	CTAC	39.6947
	HapB-1B-39	70.57	1.32687	4	4	185*、186*、187*、188*	7	HapB-1B-39-1	CGCA	40.0763
								HapB-1B-39-2	TGCA	31.6794
								HapB-1B-39-3	TACA	12.5954
								HapB-1B-39-4	CGTA	8.01527
								HapB-1B-39-5	CACA	3.81679
								HapB-1B-39-6	CGCG	2.29008
								HapB-1B-39-7	CATA	1.14504
	HapB-1B-40	73.12	0	2	2	190*、191*	3	HapB-1B-40-1	TC	51.9084
								HapB-1B-40-2	CT	35.4962
								HapB-1B-40-3	TT	12.2137
	HapB-1B-41	74.35	1.49353	3	2	192*、193*、194	4	HapB-1B-41-1	AGG	54.1985
								HapB-1B-41-2	GGG	34.3511
								HapB-1B-41-3	GAG	8.39695
								HapB-1B-41-4	AAG	2.29008
	HapB-1B-42	75.51	0.85253	3	3	195*、196*、197*	4	HapB-1B-42-1	AAT	92.3664
								HapB-1B-42-2	AAC	3.81679
								HapB-1B-42-3	AGT	2.67176
								HapB-1B-42-4	GGT	1.14504
	HapB-1B-43	76.37	0	4	2	198、199*、200*、201	3	HapB-1B-43-1	GCTG	88.5496
								HapB-1B-43-2	ATTG	9.16031
								HapB-1B-43-3	GCCG	1.14504
	HapB-1B-44	77.64	0.14102	2	2	202*、203*	4	HapB-1B-44-1	GT	43.5115
								HapB-1B-44-2	AG	29.0076
								HapB-1B-44-3	AT	16.4122
								HapB-1B-44-4	GG	10.3053
	HapB-1B-45	77.71	0	2	2	204*、205*	3	HapB-1B-45-1	CA	50.3817
								HapB-1B-45-2	CG	47.7099
								HapB-1B-45-3	TA	1.52672
	HapB-1B-46	79.28	0.35896	2	2	206*、207*	4	HapB-1B-46-1	GC	69.8473
								HapB-1B-46-2	GA	19.084
								HapB-1B-46-3	AC	8.01527
								HapB-1B-46-4	AA	2.67176
	HapB-1B-47	80.91	0.1282	2	2	209*、210*	4	HapB-1B-47-1	CT	64.1221
								HapB-1B-47-2	TC	30.1527
								HapB-1B-47-3	CC	2.29008
								HapB-1B-47-4	TT	1.9084
	HapB-1B-48	80.97	0	13	5	211*、212、213*、214*、215、216、217、218*、219、220、221、222、223*	8	HapB-1B-48-1	TGAGCCAACCCCG	58.0153
								HapB-1B-48-2	CTGAATGGTTTTG	26.7176
								HapB-1B-48-3	TGAGCCAACCCCA	3.43511
								HapB-1B-48-4	TGGGCCAACTTCG	4.58015
								HapB-1B-48-5	CTAGATAGCCCCG	1.52672
								HapB-1B-48-6	CTAAATGGTCCTG	1.52672
								HapB-1B-48-7	TGGGCCAACTTCA	1.52672
								HapB-1B-48-8	CTGGATAACTTTG	1.14504
	HapB-1B-49	80.97	0.32691	4	3	224*、225*、226、227*	5	HapB-1B-49-1	TTAA	63.3588
								HapB-1B-49-2	GCGA	27.0992
								HapB-1B-49-3	TCGA	4.96183
								HapB-1B-49-4	GTAA	1.52672
								HapB-1B-49-5	TTAG	1.52672
	HapB-1B-50	82.37	0.22435	2	2	228*、229*	3	HapB-1B-50-1	TC	48.0916
								HapB-1B-50-2	CT	31.6794
								HapB-1B-50-3	TT	19.4656
	HapB-1B-51	83.7	0	2	1	231*、232	2	HapB-1B-51-1	AA	53.8168
								HapB-1B-51-2	GG	43.8931
	HapB-1B-52	84.67	0	2	2	233*、234*	3	HapB-1B-52-1	GG	69.4656
								HapB-1B-52-2	GA	16.7939
								HapB-1B-52-3	AG	13.7405
	HapB-1B-53	84.76	0.18589	2	2	235*、236*	3	HapB-1B-53-1	CC	48.855
								HapB-1B-53-2	TC	29.3893
								HapB-1B-53-3	CT	20.9924
	HapB-1B-54	86.13	0	2	1	237*、238	2	HapB-1B-54-1	TC	67.5573
								HapB-1B-54-2	CT	32.4427
	HapB-1B-55	89.76	0.67946	4	2	240*、241、242*、243	3	HapB-1B-55-1	ACTC	69.084
								HapB-1B-55-2	CTCT	22.5191
								HapB-1B-55-3	ATCC	8.01527
	HapB-1B-56	90.59	0	2	1	244*、245	2	HapB-1B-56-1	TA	96.5649
								HapB-1B-56-2	CG	2.29008
	HapB-1B-57	91.37	0.63459	5	3	246*、247*、248、249*、250	4	HapB-1B-57-1	CCGCG	67.1756
								HapB-1B-57-2	TAACG	20.9924
								HapB-1B-57-3	TCGCG	7.63359
								HapB-1B-57-4	CCATG	2.29008
	HapB-1B-58	94.18	0.64741	4	3	252*、253*、254*、255	5	HapB-1B-58-1	TCGG	81.6794
								HapB-1B-58-2	CCGG	11.4504
								HapB-1B-58-3	CTAA	4.19847
								HapB-1B-58-4	TTGG	1.52672
								HapB-1B-58-5	CTGG	1.14504
	HapB-1B-59	94.65	0.08974	2	2	256*、257*	3	HapB-1B-59-1	CT	81.6794
								HapB-1B-59-2	TT	11.4504
								HapB-1B-59-3	CC	6.48855
	HapB-1B-60	97.13	1.00637	3	2	258*、259、260*	3	HapB-1B-60-1	GCT	69.084
								HapB-1B-60-2	GTC	24.8092
								HapB-1B-60-3	ACT	5.72519
	HapB-1B-61	102.36	0.47434	4	3	262*、263、264*、265*	5	HapB-1B-61-1	CCGT	38.1679
								HapB-1B-61-2	TCGT	30.5344
								HapB-1B-61-3	TCGC	15.6489
								HapB-1B-61-4	CTAC	8.01527
								HapB-1B-61-5	CTAT	5.72519
	HapB-1B-62	102.36	0.0641	3	2	266、267*、268*	4	HapB-1B-62-1	ACG	70.9924
								HapB-1B-62-2	ACA	15.2672
								HapB-1B-62-3	GAG	9.16031
								HapB-1B-62-4	GAA	4.19847
	HapB-1B-63	102.74	0	2	1	269*、270	2	HapB-1B-63-1	AT	53.0534
								HapB-1B-63-2	GC	44.2748
	HapB-1B-64	109.31	2.13453	3	3	271*、272*、273*	4	HapB-1B-64-1	CTT	65.6489
								HapB-1B-64-2	CCG	22.5191
								HapB-1B-64-3	TTT	9.92366
								HapB-1B-64-4	CTG	1.52672
	HapB-1B-65	111.2	0	3	2	274*、275、276*	3	HapB-1B-65-1	ACA	72.9008
								HapB-1B-65-2	ATG	22.5191
								HapB-1B-65-3	GCA	3.43511
	HapB-1B-66	121.86	1.9871	3	2	278*、279*、280	4	HapB-1B-66-1	TCT	67.1756
								HapB-1B-66-2	CTG	23.6641
								HapB-1B-66-3	TTT	3.05344
								HapB-1B-66-4	CCT	3.05344
	HapB-1B-67	122.72	1.57045	4	3	281*、282、283*、284*	5	HapB-1B-67-1	TAAT	45.0382
								HapB-1B-67-2	TAGC	21.374
								HapB-1B-67-3	TAAC	20.229
								HapB-1B-67-4	CGGC	6.48855
								HapB-1B-67-5	CGAC	5.72519
	HapB-1B-68	135.74	3.47422	3	3	288*、289*、290*	5	HapB-1B-68-1	GTT	69.4656
								HapB-1B-68-2	ATT	20.6107
								HapB-1B-68-3	GTG	5.72519
								HapB-1B-68-4	ACT	1.9084
								HapB-1B-68-5	GCT	1.9084
	HapB-1B-69	140.98	0.50639	4	3	291*、292、293*、294*	5	HapB-1B-69-1	CTGC	36.6412
								HapB-1B-69-2	TCAC	33.5878
								HapB-1B-69-3	TCGC	13.7405
								HapB-1B-69-4	CTAC	12.9771
								HapB-1B-69-5	TCGT	1.9084
2A	HapB-2A-1	4.67	1.46755	5	3	2*、3*、4*、5、6	4	HapB-2A-1-1	GGCGG	54.5802
								HapB-2A-1-2	AATAA	17.5573
								HapB-2A-1-3	GGTAA	16.0305
								HapB-2A-1-4	GATAA	10.687
	HapB-2A-2	4.67	0	2	2	7*、8*	3	HapB-2A-2-1	CA	41.6031
								HapB-2A-2-2	CC	40.458
								HapB-2A-2-3	TA	17.1756
	HapB-2A-3	6.25	0.42529	4	3	9*、10、11*、12*	5	HapB-2A-3-1	CTGA	66.0305
								HapB-2A-3-2	TCGG	20.229
								HapB-2A-3-3	CTGG	8.39695
								HapB-2A-3-4	TCAG	3.43511
								HapB-2A-3-5	TCGA	1.9084
	HapB-2A-4	7.28	0.30549	3	2	13*、14、15*	3	HapB-2A-4-1	TGC	44.6565
								HapB-2A-4-2	CTT	38.5496
								HapB-2A-4-3	CGC	15.2672
	HapB-2A-5	9.91	0	3	2	16、17*、18*	3	HapB-2A-5-1	AGG	54.5802
								HapB-2A-5-2	GAA	42.3664
								HapB-2A-5-3	GAG	1.9084
	HapB-2A-6	34.3	2.03061	6	1	20*、21、22、23、24、25	2	HapB-2A-6-1	TTTCAA	92.7481
								HapB-2A-6-2	CGCTGG	6.48855
	HapB-2A-7	36.74	0.8386	2	2	26*、27*	3	HapB-2A-7-1	AA	66.4122
								HapB-2A-7-2	AG	20.9924
								HapB-2A-7-3	GG	11.0687
	HapB-2A-8	38.82	0	3	1	29*、30、31	2	HapB-2A-8-1	ACT	78.2443
								HapB-2A-8-2	GTC	20.6107
	HapB-2A-9	45.76	0	2	1	33*、34	2	HapB-2A-9-1	CA	83.5878
								HapB-2A-9-2	TG	16.0305
	HapB-2A-10	52.74	0.2995	5	2	36、37*、38、39、40*	3	HapB-2A-10-1	CCGCA	51.5267
								HapB-2A-10-2	TTATG	24.0458
								HapB-2A-10-3	CCACG	21.374
	HapB-2A-11	61.58	0	2	1	42*、43	2	HapB-2A-11-1	AC	53.4351
								HapB-2A-11-2	GA	45.0382
	HapB-2A-12	62.18	0	2	2	44*、45*	3	HapB-2A-12-1	GA	48.0916
								HapB-2A-12-2	TG	41.2214
								HapB-2A-12-3	TA	9.16031
	HapB-2A-13	68.27	0.63494	3	1	47、48*、49	2	HapB-2A-13-1	GGC	67.9389
								HapB-2A-13-2	ATT	30.1527
	HapB-2A-14	69.06	0	2	1	50*、51	2	HapB-2A-14-1	TA	77.4809
								HapB-2A-14-2	CG	20.9924
	HapB-2A-15	71.71	0.2995	3	2	52*、53、54*	3	HapB-2A-15-1	CTT	64.1221
								HapB-2A-15-2	CTC	19.8473
								HapB-2A-15-3	TCT	15.6489
	HapB-2A-16	72.46	1.69517	4	3	55*、56*、57*、58	5	HapB-2A-16-1	ATGG	47.7099
								HapB-2A-16-2	GCGG	34.3511
								HapB-2A-16-3	GCAG	7.63359
								HapB-2A-16-4	ATAG	6.48855
								HapB-2A-16-5	ACGG	1.14504
	HapB-2A-17	76.07	3.00698	8	3	59、60、61、62*、63、64*、65、66*	4	HapB-2A-17-1	GTGGACAA	54.9618
								HapB-2A-17-2	AGAAGTGA	24.8092
								HapB-2A-17-3	AGAGGTGA	13.3588
								HapB-2A-17-4	AGAAGTGC	3.81679
	HapB-2A-18	79.62	3.06688	22	6	67*、68、69、70*、71、72、73、74*、75*、76、77*、78、79、80、81、82、83、84、85、86、87*、88	10	HapB-2A-18-1	CCAAGGGGGCCGAGAGGAAACT	28.626
								HapB-2A-18-2	TTGAGGAAGTTAGAGAAGGGTC	24.4275
								HapB-2A-18-3	CCAGTGGGACCGAGAGGAAATT	12.2137
								HapB-2A-18-4	CCAAGGAAGCCGAGAGGAAACT	9.54198
								HapB-2A-18-5	CCAGTGGGACCGAGAGGAAACT	8.39695
								HapB-2A-18-6	CCAGTGGGGCCGAGAGGAAACT	4.96183
								HapB-2A-18-7	CCAATGAGATTAGAGAAGGATT	3.05344
								HapB-2A-18-8	CCAAGGGGGCCGAGAGGAAATT	1.9084
								HapB-2A-18-9	TTGAGGAAGCCGAGAGGAAGTC	1.52672
								HapB-2A-18-10	CCAATGAGATTAGAGAAGGACT	1.14504
	HapB-2A-19	83.71	3.63593	12	5	89*、90*、91*、92、93*、94、95*、96、97、98、99、100	9	HapB-2A-19-1	GCCGCTGAACAT	35.8779
								HapB-2A-19-2	GCTGCTGAACAT	19.084
								HapB-2A-19-3	ATTATCACCTGC	16.4122
								HapB-2A-19-4	ATTATCGCCTAC	10.3053
								HapB-2A-19-5	ACCGTCGAATAT	4.58015
								HapB-2A-19-6	ACTATCGCCTAC	3.81679
								HapB-2A-19-7	ACCGCCGAATAT	3.05344
								HapB-2A-19-8	ACTGCCGAATAT	1.9084
								HapB-2A-19-9	GTTATTGAACAT	1.52672
	HapB-2A-20	85.22	0.60499	4	4	101*、102*、103*、104*	5	HapB-2A-20-1	AACA	55.3435
								HapB-2A-20-2	GGTG	28.2443
								HapB-2A-20-3	GATA	6.48855
								HapB-2A-20-4	AGTG	4.19847
								HapB-2A-20-5	GATG	4.19847
	HapB-2A-21	85.52	0	2	1	106*、107	2	HapB-2A-21-1	TA	68.3206
								HapB-2A-21-2	GG	30.5344
	HapB-2A-22	85.52	0	21	4	108*、109、110、111、112、113、114、115、116、117、118、119*、120、121、122、123、124、125*、126*、127、128	6	HapB-2A-22-1	TATTATTTCTTCTTTTTAGTC	50.3817
								HapB-2A-22-2	CGCCGCCCTCCTCCCCCCACT	30.5344
								HapB-2A-22-3	TATTATTTCTTCTTTTTAATC	6.48855
								HapB-2A-22-4	TGTTATTTCTTTTTTTTCACT	4.19847
								HapB-2A-22-5	TATTATTTCTTCTTTTTCGTC	4.19847
								HapB-2A-22-6	CGCCGCCCTCCTCCCCCCGCT	1.14504
	HapB-2A-23	85.52	0	14	4	129*、130、131、132、133、134*、135*、136*、137、138、139、140、141、142	7	HapB-2A-23-1	AAGCGAGATGAAAA	54.5802
								HapB-2A-23-2	AAATGGACCAGGGG	25.9542
								HapB-2A-23-3	AAATGGGCCAGGGG	7.63359
								HapB-2A-23-4	AAGCGAACTGAAAG	3.43511
								HapB-2A-23-5	AAGCGAGCTGAAAG	3.81679
								HapB-2A-23-6	CGATTGACCAGGGG	1.52672
								HapB-2A-23-7	AAATGGGACAGGGA	1.14504
	HapB-2A-24	85.52	0	5	3	143*、144、145*、146、147*	5	HapB-2A-24-1	ACTCT	59.542
								HapB-2A-24-2	GTTTT	20.229
								HapB-2A-24-3	GTTTC	14.5038
								HapB-2A-24-4	ACTCC	3.05344
								HapB-2A-24-5	GTGTT	1.52672
	HapB-2A-25	85.52	0	10	3	148、149*、150、151、152、153、154*、155、156*、157	4	HapB-2A-25-1	GTGTCGAGCT	62.2137
								HapB-2A-25-2	ATGCCAGGTT	29.771
								HapB-2A-25-3	ATGTCGGGCT	3.43511
								HapB-2A-25-4	ACACTAGTTC	1.9084
	HapB-2A-26	89.26	10.7161	34	7	159*、160、161、162*、163*、164*、165、166、167、168、169、170、171、172*、173、174、175、176、177*、178、179、180、181、182、183*、184、185、186、187、188、189、190、191、192	9	HapB-2A-26-1	AATTGTCTTGCAATTCAGAGCCGACTCCTGCGCG	48.855
								HapB-2A-26-2	GCCCAGTGGATGGCCTGACATTAGTCTTCATATA	13.3588
								HapB-2A-26-3	GCCCAGTGGATGGTTTGACATCGGCCTTCATACA	11.8321
								HapB-2A-26-4	AATCGTCTTGCAATTCAGAGCCGACTCCTGCGCG	6.87023
								HapB-2A-26-5	GCCCAGCGGGCGATTTAGAGCCGACTCCTGCGCG	4.58015
								HapB-2A-26-6	ACTCAGCGGATGATTTAGAGCCGACTCCTGCGCG	3.81679
								HapB-2A-26-7	AATTGGCGGGCGATTTAGAGCCGACTCCTGCGCG	2.29008
								HapB-2A-26-8	AATTGTCTTGCAATTCAGCGTCGACTTCCGCGCG	2.29008
								HapB-2A-26-9	GCCCAGTGGATGGTTTGACGTCAGTTTTCGTGTG	1.14504
	HapB-2A-27	96.24	0	2	1	193*、194	2	HapB-2A-27-1	CT	75.9542
								HapB-2A-27-2	TC	21.374
	HapB-2A-28	99.42	3.70781	13	9	195*、196*、197*、198、199、200、201*、202*、203*、204、205*、206*、207*	13	HapB-2A-28-1	CTGCAATCCTAGG	49.2366
								HapB-2A-28-2	TCAAGGTTTTAGG	10.3053
								HapB-2A-28-3	CTGCAATCTTAGG	9.16031
								HapB-2A-28-4	TCGCGATCTCAGG	6.10687
								HapB-2A-28-5	CTGCAACCCTGGT	4.58015
								HapB-2A-28-6	TCGCGATCTCATG	3.05344
								HapB-2A-28-7	CTGCAACCCTGGG	2.67176
								HapB-2A-28-8	TCAAGGTTTTATG	2.67176
								HapB-2A-28-9	TCGCGATTTCAGG	2.29008
								HapB-2A-28-10	TCGCGATCTCGGG	1.9084
								HapB-2A-28-11	TTGCGATCTCGGG	1.9084
								HapB-2A-28-12	TTGCAATCTTAGG	1.9084
								HapB-2A-28-13	TTAAGGTTTTAGG	1.14504
	HapB-2A-29	103.39	7.67319	3	3	208*、209*、210*	5	HapB-2A-29-1	GGC	54.1985
								HapB-2A-29-2	GTC	37.4046
								HapB-2A-29-3	ATC	4.19847
								HapB-2A-29-4	GTT	1.52672
								HapB-2A-29-5	ATT	1.14504
	HapB-2A-30	109.87	1.53344	2	2	211*、212*	4	HapB-2A-30-1	GC	51.5267
								HapB-2A-30-2	GA	21.7557
								HapB-2A-30-3	AA	13.3588
								HapB-2A-30-4	AC	10.687
	HapB-2A-31	115.27	1.59933	3	1	213*、214、215	2	HapB-2A-31-1	CAC	73.6641
								HapB-2A-31-2	TAC	22.1374
	HapB-2A-32	116.35	3.15074	6	4	217*、218、219、220*、221*、222*	7	HapB-2A-32-1	ATTGGA	31.6794
								HapB-2A-32-2	GCGAAG	28.626
								HapB-2A-32-3	GCGAGG	23.2824
								HapB-2A-32-4	GCTGGG	8.01527
								HapB-2A-32-5	ATTGGG	2.67176
								HapB-2A-32-6	GCGAAA	1.52672
								HapB-2A-32-7	GCGAGA	1.52672
	HapB-2A-33	120.51	0.20366	3	3	223*、224*、225*	4	HapB-2A-33-1	TCG	73.6641
								HapB-2A-33-2	CCT	12.2137
								HapB-2A-33-3	CTT	9.16031
								HapB-2A-33-4	CCG	3.81679
	HapB-2A-34	150.93	0.89251	10	2	226*、227、228、229、230、231、232、233、234*、235	4	HapB-2A-34-1	CTTTTGGTGG	38.1679
								HapB-2A-34-2	TCGCCAACAA	36.6412
								HapB-2A-34-3	TTTTTAGTGG	21.374
								HapB-2A-34-4	CCGCCGACAA	1.52672
	HapB-2A-35	153.11	0	3	2	237、238*、239*	3	HapB-2A-35-1	CTT	91.2214
								HapB-2A-35-2	TGG	4.96183
								HapB-2A-35-3	TGT	3.81679
	HapB-2A-36	153.78	0	2	2	240*、241*	3	HapB-2A-36-1	AA	63.7405
								HapB-2A-36-2	GA	19.4656
								HapB-2A-36-3	AC	16.4122
	HapB-2A-37	157.71	2.70149	4	4	242*、243*、244*、245*	8	HapB-2A-37-1	AAAT	42.7481
								HapB-2A-37-2	GAAC	20.6107
								HapB-2A-37-3	GAAT	9.16031
								HapB-2A-37-4	AGGT	8.77863
								HapB-2A-37-5	AGAT	8.77863
								HapB-2A-37-6	AAGT	3.43511
								HapB-2A-37-7	AAAC	3.05344
								HapB-2A-37-8	GAGT	1.52672
	HapB-2A-38	159.55	1.22795	2	2	246*、247*	3	HapB-2A-38-1	CC	76.3359
								HapB-2A-38-2	AC	18.7023
								HapB-2A-38-3	AT	4.58015
	HapB-2A-39	161.76	2.08452	2	2	248*、249*	4	HapB-2A-39-1	AC	43.8931
								HapB-2A-39-2	AT	32.4427
								HapB-2A-39-3	GT	20.9924
								HapB-2A-39-4	GC	1.52672
	HapB-2A-40	164.97	0	3	3	251*、252*、253*	5	HapB-2A-40-1	ATA	35.8779
								HapB-2A-40-2	GCG	29.3893
								HapB-2A-40-3	GTA	22.1374
								HapB-2A-40-4	GCA	8.01527
								HapB-2A-40-5	GTG	3.05344
	HapB-2A-41	168.44	1.198	2	2	255*、256*	4	HapB-2A-41-1	AT	50
								HapB-2A-41-2	CT	43.1298
								HapB-2A-41-3	CC	3.81679
								HapB-2A-41-4	AC	3.05344
	HapB-2A-42	170.76	3.07886	4	3	258*、259、260*、261*	5	HapB-2A-42-1	CAGC	52.2901
								HapB-2A-42-2	TCAT	25.9542
								HapB-2A-42-3	CAAC	12.5954
								HapB-2A-42-4	TAAT	4.96183
								HapB-2A-42-5	TAAC	3.43511
	HapB-2A-43	175.66	2.58169	2	2	262*、263*	4	HapB-2A-43-1	GG	59.1603
								HapB-2A-43-2	GA	30.916
								HapB-2A-43-3	TG	5.72519
								HapB-2A-43-4	TA	3.05344
	HapB-2A-44	178.31	0.62895	3	2	264*、265、266*	4	HapB-2A-44-1	AAA	48.855
								HapB-2A-44-2	GGG	32.4427
								HapB-2A-44-3	AGG	14.1221
								HapB-2A-44-4	GAA	3.43511
	HapB-2A-45	179.25	1.198	5	2	267、268、269*、270、271*	3	HapB-2A-45-1	GGCGC	77.0992
								HapB-2A-45-2	AATAC	11.8321
								HapB-2A-45-3	GGCGT	10.687
	HapB-2A-46	187.86	0	2	1	273*、274	2	HapB-2A-46-1	GC	68.7023
								HapB-2A-46-2	AT	26.7176
	HapB-2A-47	192.23	0.2995	4	2	277、278*、279*、280	3	HapB-2A-47-1	TTGA	70.229
								HapB-2A-47-2	CCAG	17.1756
								HapB-2A-47-3	CCGA	12.5954
	HapB-2A-48	192.97	0.2995	4	3	281*、282*、283、284*	5	HapB-2A-48-1	CGCG	64.1221
								HapB-2A-48-2	TGAT	17.9389
								HapB-2A-48-3	CGAT	12.5954
								HapB-2A-48-4	CAAT	2.29008
								HapB-2A-48-5	TAAT	2.29008
	HapB-2A-49	202.49	0	3	2	288*、289、290*	3	HapB-2A-49-1	AGT	69.4656
								HapB-2A-49-2	GTC	26.3359
								HapB-2A-49-3	GGT	1.52672
	HapB-2A-50	207.21	0	2	1	292、293*	2	HapB-2A-50-1	TC	54.9618
								HapB-2A-50-2	GT	43.1298
	HapB-2A-51	209.88	2.74342	6	3	295*、296、297*、298*、299、300	6	HapB-2A-51-1	ACGGGG	66.4122
								HapB-2A-51-2	CTTATG	16.0305
								HapB-2A-51-3	CTGGGG	8.77863
								HapB-2A-51-4	ACTGGG	4.58015
								HapB-2A-51-5	CTTGGG	2.29008
								HapB-2A-51-6	ACTATG	1.52672
	HapB-2A-52	214.43	1.0183	3	2	301*、302、303*	4	HapB-2A-52-1	ATA	83.9695
								HapB-2A-52-2	GGG	9.54198
								HapB-2A-52-3	GTA	3.05344
								HapB-2A-52-4	AGG	1.52672
2B	HapB-2B-1	1.76	0.343	2	2	1*、2*	3	HapB-2B-1-1	TA	58.3969
								HapB-2B-1-2	CG	31.6794
								HapB-2B-1-3	TG	6.10687
	HapB-2B-2	4.94	0.0686	2	2	4*、5*	3	HapB-2B-2-1	AC	86.6412
								HapB-2B-2-2	AT	11.0687
								HapB-2B-2-3	GT	1.9084
	HapB-2B-3	5.74	4.17774	5	3	6*、7、8*、9、10*	5	HapB-2B-3-1	AATAG	65.2672
								HapB-2B-3-2	GGTGG	16.0305
								HapB-2B-3-3	AATAA	11.0687
								HapB-2B-3-4	AAGAG	3.43511
								HapB-2B-3-5	GGGGG	2.29008
	HapB-2B-4	15.26	1.04272	2	2	12*、13*	3	HapB-2B-4-1	GG	78.626
								HapB-2B-4-2	AG	15.6489
								HapB-2B-4-3	GA	5.72519
	HapB-2B-5	19.44	1.02214	3	2	14、15*、16*	3	HapB-2B-5-1	TTT	70.6107
								HapB-2B-5-2	GCT	20.9924
								HapB-2B-5-3	TTC	6.87023
	HapB-2B-6	23.19	0	2	1	18*、19	2	HapB-2B-6-1	CG	75.5725
								HapB-2B-6-2	TT	24.4275
	HapB-2B-7	34.84	4.72654	4	4	21*、22*、23*、24*	5	HapB-2B-7-1	TGAT	47.7099
								HapB-2B-7-2	GGAT	35.4962
								HapB-2B-7-3	GAGC	10.687
								HapB-2B-7-4	GAAC	3.05344
								HapB-2B-7-5	GGAC	1.14504
	HapB-2B-8	43.99	6.36608	9	5	25*、26*、27、28*、29、30*、31、32*、33	6	HapB-2B-8-1	GTCAGAACA	53.8168
								HapB-2B-8-2	GTCGAGGTG	12.2137
								HapB-2B-8-3	GCTGAAATG	10.687
								HapB-2B-8-4	GTCAGAATG	9.54198
								HapB-2B-8-5	ACTGAAATG	6.10687
								HapB-2B-8-6	GTCGAAGTG	4.58015
	HapB-2B-9	45.94	1.63954	4	3	34*、35*、36*、37	5	HapB-2B-9-1	CTAC	53.4351
								HapB-2B-9-2	TTAC	24.0458
								HapB-2B-9-3	CTGC	12.5954
								HapB-2B-9-4	TTGC	7.63359
								HapB-2B-9-5	TGAT	1.52672
	HapB-2B-10	47.45	0.22638	7	2	38、39*、40、41、42、43*、44	3	HapB-2B-10-1	CCCCCAC	80.5344
								HapB-2B-10-2	TTTTAGT	17.1756
								HapB-2B-10-3	TTCCCAT	1.52672
	HapB-2B-11	47.95	0	2	2	45*、46*	3	HapB-2B-11-1	AC	51.9084
								HapB-2B-11-2	CT	28.626
								HapB-2B-11-3	CC	17.5573
	HapB-2B-12	53.1	3.1556	4	2	48*、49、50*、51	4	HapB-2B-12-1	CATG	64.8855
								HapB-2B-12-2	TGCG	17.5573
								HapB-2B-12-3	TGTG	14.1221
								HapB-2B-12-4	CACG	1.52672
	HapB-2B-13	56.17	0	2	1	52*、53	2	HapB-2B-13-1	AT	71.374
								HapB-2B-13-2	GC	26.7176
	HapB-2B-14	61.48	1.19364	6	4	55*、56*、57*、58、59、60*	6	HapB-2B-14-1	ACGTTC	58.3969
								HapB-2B-14-2	GCGTTC	25.9542
								HapB-2B-14-3	ATGTTC	9.92366
								HapB-2B-14-4	GTACCC	2.29008
								HapB-2B-14-5	GTACCT	2.29008
								HapB-2B-14-6	GTGTTC	1.14504
	HapB-2B-15	63.17	0	7	3	61*、62*、63*、64、65、66、67	4	HapB-2B-15-1	GGGTTTC	31.6794
								HapB-2B-15-2	ATGTCGC	29.0076
								HapB-2B-15-3	AGGTTTC	22.1374
								HapB-2B-15-4	ATAGCGT	16.0305
	HapB-2B-16	71.82	0	2	1	70、71*	2	HapB-2B-16-1	GG	89.313
								HapB-2B-16-2	AA	9.92366
	HapB-2B-17	72.76	0.17836	3	3	72*、73*、74*	5	HapB-2B-17-1	AAG	37.7863
								HapB-2B-17-2	GAG	27.8626
								HapB-2B-17-3	GGG	20.6107
								HapB-2B-17-4	AGG	9.54198
								HapB-2B-17-5	AAA	3.05344
	HapB-2B-18	72.76	0	4	3	75*、76*、77*、78	4	HapB-2B-18-1	GGGC	69.4656
								HapB-2B-18-2	ATGA	28.2443
								HapB-2B-18-3	AGGC	1.14504
								HapB-2B-18-4	GGAC	1.14504
	HapB-2B-19	76.02	0	2	1	80*、81	2	HapB-2B-19-1	TC	66.7939
								HapB-2B-19-2	CT	31.2977
	HapB-2B-20	76.02	0	2	2	82、83*、84*	4	HapB-2B-20-1	AAC	56.1069
								HapB-2B-20-2	AAT	31.2977
								HapB-2B-20-3	GCC	9.16031
								HapB-2B-20-4	GCT	1.9084
	HapB-2B-21	76.02	0	2	1	85、86*	2	HapB-2B-21-1	CC	87.4046
								HapB-2B-21-2	TT	11.0687
	HapB-2B-22	76.02	0	2	2	87*、88*	4	HapB-2B-22-1	AA	48.4733
								HapB-2B-22-2	AG	28.2443
								HapB-2B-22-3	GA	18.3206
								HapB-2B-22-4	GG	3.43511
	HapB-2B-23	76.37	1.15934	6	4	91、92、93*、94*、95*、96*	6	HapB-2B-23-1	CGCGTG	55.7252
								HapB-2B-23-2	CGTGTG	29.3893
								HapB-2B-23-3	AACACG	8.77863
								HapB-2B-23-4	CGCGCG	1.9084
								HapB-2B-23-5	CGTGCG	1.14504
								HapB-2B-23-6	AATACA	1.14504
	HapB-2B-24	78.97	2.87434	2	2	97*、98*	3	HapB-2B-24-1	AC	85.8779
								HapB-2B-24-2	GC	12.2137
								HapB-2B-24-3	GT	1.9084
	HapB-2B-25	81.1	0.343	3	3	99*、100*、101*	4	HapB-2B-25-1	CTA	56.1069
								HapB-2B-25-2	TCG	29.3893
								HapB-2B-25-3	CTG	8.01527
								HapB-2B-25-4	CCG	1.9084
	HapB-2B-26	85.11	8.3692	4	3	102*、103*、104*、105	5	HapB-2B-26-1	GCTG	40.8397
								HapB-2B-26-2	GCCG	30.1527
								HapB-2B-26-3	GTCG	22.5191
								HapB-2B-26-4	GTTG	3.43511
								HapB-2B-26-5	TTTG	1.52672
	HapB-2B-27	90.69	0.343	2	2	106*、107*	4	HapB-2B-27-1	TT	61.0687
								HapB-2B-27-2	CC	25.1908
								HapB-2B-27-3	CT	11.0687
								HapB-2B-27-4	TC	1.14504
	HapB-2B-28	94.01	1.72186	6	3	108*、109、110、111*、112、113*	4	HapB-2B-28-1	CGAAAA	70.6107
								HapB-2B-28-2	TACAAA	19.084
								HapB-2B-28-3	TACAAG	8.01527
								HapB-2B-28-4	CGAGGA	1.52672
	HapB-2B-29	110.16	0.34986	3	1	115*、116、117	2	HapB-2B-29-1	AAC	89.6947
								HapB-2B-29-2	GAC	9.92366
	HapB-2B-30	110.85	0	3	2	118*、119*、120	4	HapB-2B-30-1	GAA	56.1069
								HapB-2B-30-2	GGA	27.0992
								HapB-2B-30-3	TAA	13.7405
								HapB-2B-30-4	TGA	2.67176
	HapB-2B-31	110.85	0	3	1	121*、122、123	2	HapB-2B-31-1	TGC	51.5267
								HapB-2B-31-2	CAC	46.9466
	HapB-2B-32	110.85	0	4	2	124*、125*、126、127	4	HapB-2B-32-1	AGCC	64.8855
								HapB-2B-32-2	ATCC	16.4122
								HapB-2B-32-3	GGTC	12.5954
								HapB-2B-32-4	GTTC	4.19847
	HapB-2B-33	110.85	0	4	3	128*、129、130*、131*	4	HapB-2B-33-1	GTAA	57.6336
								HapB-2B-33-2	TTAA	38.9313
								HapB-2B-33-3	GTAG	1.52672
								HapB-2B-33-4	TTCA	1.14504
	HapB-2B-34	112.35	8.70534	37	12	133、134、135*、136、137*、138、139*、140、141、142*、143、144、145*、146、147、148*、149、150、151、152、153、154、155、156*、157、158、159、160、161*、162、163、164*、165*、166*、167、168*、169	25	HapB-2B-34-1	ATGTATAAGGCGAGAATTGTATCATGGATGGAGGATC	10.3053
								HapB-2B-34-2	ATAGAGGGGGTAGAAGTCACACAGCGACTGGAAGATC	7.25191
								HapB-2B-34-3	ATATATAAGGCGAGAGTTGCACAGCGAATGGAGGATC	5.72519
								HapB-2B-34-4	ATATATAAAACGAGGACTGTGTCATAGATGGAGGATC	4.58015
								HapB-2B-34-5	ATGTATAAGGCGAGAATTGTATCATGGATGGGGGATC	4.58015
								HapB-2B-34-6	ATAGAGGGGGTAAAAATCATATCATGGACGGAGGATC	3.43511
								HapB-2B-34-7	ATGTATAAGGCGAGAATTGTATCATGGACGGGGGATC	3.81679
								HapB-2B-34-8	ATGTATAAGGCGAGAGTTGCACAGCGAATGGGGGATC	3.43511
								HapB-2B-34-9	ATATATAAGGCGAGAATTGTATCATGGACGGAGGATC	3.43511
								HapB-2B-34-10	ATGTATAAGGCGAGAATTGTATCATGGACGGAGGATC	2.67176
								HapB-2B-34-11	ATGTATAAGGCGAGAGTTGCACAGCGAATGGAGGATC	3.05344
								HapB-2B-34-12	ATAGAGGGAATAAAAACCATGTCATAGATGGAAGACT	2.29008
								HapB-2B-34-13	ATATATAAGGCGAGAGTTGCACAGCGAACGGAGGATC	1.9084
								HapB-2B-34-14	ATATATAAGGCGGGAGTTGCACAGCGACTGGAGGATC	1.9084
								HapB-2B-34-15	ATATATAAAACGAGGACTGTGCAGCGACTGGAAGATC	1.52672
								HapB-2B-34-16	ATAGAGGGGGTAAAAATCATATCATGGACGGGGGATC	1.9084
								HapB-2B-34-17	ATGGAGGGGGTAAAAATCATATCATGGACGGGGGATC	1.52672
								HapB-2B-34-18	ATGTATAAGGCGAGAATTGTATCATGGATGGAAGATC	1.52672
								HapB-2B-34-19	ATGTATAAGGCGAGAGTTGCACCATAGACGGGGAATC	1.9084
								HapB-2B-34-20	ATATATAAGGCGAGAATTGTATCATGGACGGGGGATC	1.9084
								HapB-2B-34-21	ATGTATAAGGCGAGAGTTGCACAGCGAACGGGGGATC	1.52672
								HapB-2B-34-22	ATATATAAGGCGGGGGTTGCACAGCGACTGGAAGATC	1.14504
								HapB-2B-34-23	ATATATAAGGCGAGAGTTGCATCATGGATGGAGGATC	1.52672
								HapB-2B-34-24	ATGTGTAAAACGAGGACTATGTCATAGATGGAAGATC	1.14504
								HapB-2B-34-25	ATATATAAGGCGAGAGTTGCACAGCGAACGGGGGATC	0.763359
	HapB-2B-35	121.8	0.343	2	2	171*、172*	4	HapB-2B-35-1	CG	54.9618
								HapB-2B-35-2	AA	24.0458
								HapB-2B-35-3	CA	11.8321
								HapB-2B-35-4	AG	8.01527
	HapB-2B-36	125.89	0	2	1	173*、174	2	HapB-2B-36-1	AC	64.5038
								HapB-2B-36-2	GT	32.0611
	HapB-2B-37	125.89	0	2	1	175*、176	2	HapB-2B-37-1	CC	61.8321
								HapB-2B-37-2	TT	38.1679
	HapB-2B-38	125.89	0	3	1	177*、178、179	2	HapB-2B-38-1	TGT	66.4122
								HapB-2B-38-2	CAC	32.8244
	HapB-2B-39	126.28	0	3	2	181*、182、183*	4	HapB-2B-39-1	CAT	62.2137
								HapB-2B-39-2	TGT	22.9008
								HapB-2B-39-3	TGC	11.0687
								HapB-2B-39-4	CAC	2.29008
	HapB-2B-40	126.28	0	17	2	184、185、186*、187、188、189、190、191、192、193、194、195、196*、197、198、199、200	3	HapB-2B-40-1	ACTTAAATAATTGAAAC	56.4885
								HapB-2B-40-2	GTCCGGGCGGCCGGGGT	30.1527
								HapB-2B-40-3	ACTTAAATAATTAAAAC	12.2137
	HapB-2B-41	126.28	0	2	2	201*、202*	3	HapB-2B-41-1	TA	85.1145
								HapB-2B-41-2	CG	12.5954
								HapB-2B-41-3	TG	1.14504
	HapB-2B-42	126.28	0	4	3	204*、205*、206、207*	6	HapB-2B-42-1	ATAC	66.0305
								HapB-2B-42-2	GTGC	17.5573
								HapB-2B-42-3	GTGT	6.10687
								HapB-2B-42-4	ACAT	5.34351
								HapB-2B-42-5	ACAC	2.29008
								HapB-2B-42-6	ATAT	1.9084
	HapB-2B-43	126.28	0	2	2	208*、209*	4	HapB-2B-43-1	AC	32.0611
								HapB-2B-43-2	GC	27.8626
								HapB-2B-43-3	GA	25.5725
								HapB-2B-43-4	AA	12.9771
	HapB-2B-44	126.43	0.29498	2	2	210*、211*	4	HapB-2B-44-1	GT	44.2748
								HapB-2B-44-2	GC	40.8397
								HapB-2B-44-3	AT	12.2137
								HapB-2B-44-4	AC	1.9084
	HapB-2B-45	126.72	0	8	2	212、213、214*、215、216、217*、218、219	3	HapB-2B-45-1	ATCACTCT	80.1527
								HapB-2B-45-2	GCACTGTC	16.7939
								HapB-2B-45-3	GCAACTCC	1.9084
	HapB-2B-46	131.58	4.43842	4	3	221*、222*、223*、224	4	HapB-2B-46-1	CGGG	81.6794
								HapB-2B-46-2	AGGG	11.4504
								HapB-2B-46-3	AGAA	3.81679
								HapB-2B-46-4	CAGG	1.9084
	HapB-2B-47	133.83	0	3	3	225*、226*、227*	4	HapB-2B-47-1	AAG	45.0382
								HapB-2B-47-2	AGG	43.1298
								HapB-2B-47-3	GAG	8.39695
								HapB-2B-47-4	GAT	1.14504
	HapB-2B-48	137.97	7.9233	31	6	228、229、230、231*、232、233、234、235、236、237、238、239、240、241、242*、243、244、245*、246、247、248、249、250*、251、252*、253 、254、255*、256、257、258	8	HapB-2B-48-1	ATTTTCCAGATGGCGATAAGTATGCCCAAGA	33.5878
								HapB-2B-48-2	ATTTTCCATATGGCGCTCAGCATGCCCGGGA	27.4809
								HapB-2B-48-3	ACCCCTCGTGCAACGCGAGACGTGTATGAAA	16.0305
								HapB-2B-48-4	ATTTTCCAGATGGCGATCAGTATGCCCAGGA	6.87023
								HapB-2B-48-5	ATTTTCCATATGACGCGAGACATGTCCGAGA	5.72519
								HapB-2B-48-6	GCCCCTAGTGCAAAACGAGACGCGTATGAAG	2.29008
								HapB-2B-48-7	ATTTTCCATATGGCGCTCAGCATGTCCGGGA	1.52672
								HapB-2B-48-8	GCCCCTAGTGCAAAGCGAGACGCGTATGAAG	1.52672
	HapB-2B-49	145.56	6.20144	20	7	259、260、261、262、263、264*、265*、266*、267*、268、269、270*、271*、272、273*、274、275、276、277、278	10	HapB-2B-49-1	GTTTTTTACGACACAATAAA	37.7863
								HapB-2B-49-2	ATTTCTGACGACACGATAAA	12.9771
								HapB-2B-49-3	ATTTCTGCCGACACAATAAA	12.9771
								HapB-2B-49-4	AGTCCCGCCGGTATAATAAA	14.5038
								HapB-2B-49-5	ATTTCCGCAGACACGATAAA	4.19847
								HapB-2B-49-6	AGCCCCGCAAGTGTGGCCGG	3.81679
								HapB-2B-49-7	ATTTCCGCCGACACGATAAA	1.9084
								HapB-2B-49-8	GTTTTTTACGACACGATAAA	2.29008
								HapB-2B-49-9	ATTTCTGACGACACAATAAA	1.9084
								HapB-2B-49-10	AGTCCTGACGGTATAATAAA	1.14504
	HapB-2B-50	149.01	0.343	3	3	280*、281*、282*	4	HapB-2B-50-1	AAA	41.2214
								HapB-2B-50-2	AAC	36.2595
								HapB-2B-50-3	GGC	18.7023
								HapB-2B-50-4	AGC	1.9084
	HapB-2B-51	149.36	0	2	2	283*、284*	3	HapB-2B-51-1	AA	93.8931
								HapB-2B-51-2	GA	3.43511
								HapB-2B-51-3	GC	1.14504
	HapB-2B-52	149.36	0	22	7	285*、286*、287、288、289*、290、291、292、293、294、295、296*、297、298、299*、300*、301、302*、303、304、305、306	9	HapB-2B-52-1	AAGCTTCCTGGGGGCGACTCGG	55.7252
								HapB-2B-52-2	AGGTCTCCGAGGAACTACTCGG	12.5954
								HapB-2B-52-3	GAGCTCCCTGGGGGCGACTCGG	10.3053
								HapB-2B-52-4	AAGCTTCCTGGAGGCGACTCGG	6.87023
								HapB-2B-52-5	AAGCTTCCTGGAAACTACTCGG	3.43511
								HapB-2B-52-6	AGATCTATGATAAATTGCCAAA	1.9084
								HapB-2B-52-7	AGATCTATGATAAATTGTCAAA	1.9084
								HapB-2B-52-8	AAGCTTCCTGGGAACTACTCGG	1.14504
								HapB-2B-52-9	AAGCCTCCGAGGAACTACTCGG	1.14504
	HapB-2B-53	149.36	0	34	9	307*、308、309、310、311、312、313、314、315*、316、317*、318、319、320、321、322、323*、324*、325、326、327、328、329*、330、331、332*、333、334、335、336*、337、338*、339、340	11	HapB-2B-53-1	CTATGAATCATAAGCCAATGGTACCGTTAGGGCG	33.5878
								HapB-2B-53-2	CTATGAATCATAAGCCAATGGTGCCGTTAGGGCG	15.2672
								HapB-2B-53-3	CTATGAATCATAAGCCAGTGGTGCCGTTAGGGCG	13.3588
								HapB-2B-53-4	CCGGGACTCACGATCAAATGGTGCCATCCAAGTG	11.8321
								HapB-2B-53-5	CTATGCATCATAAGCCGGTGGTACCGCTAGGGCG	4.96183
								HapB-2B-53-6	TCGGACCCTGCGGTTAGGCAACGTTACCCAAGTT	3.81679
								HapB-2B-53-7	CTATGCATTACGAGCCGGTGGTGCCACCCGAGTG	3.81679
								HapB-2B-53-8	CCGGGACTCACGATCAAATGGTGCCATCCGAGTG	2.67176
								HapB-2B-53-9	CTATGCATCATAAGCCGGTGGTGCCGCTAGGGCG	1.14504
								HapB-2B-53-10	CTATGAATCATAAGCCAATGGTACCGTTAGGTCG	1.14504
								HapB-2B-53-11	CTATGAATCATAAGCCAATGGTGCCATTAAGGCG	0.763359
	HapB-2B-54	149.36	0	6	3	341、342、343、344*、345*、346*	4	HapB-2B-54-1	CCGCCT	72.9008
								HapB-2B-54-2	CTACTC	14.5038
								HapB-2B-54-3	CCACCC	4.58015
								HapB-2B-54-4	ATATTC	4.58015
	HapB-2B-55	149.36	0	6	4	347*、348*、349*、350*、351、352	6	HapB-2B-55-1	TAGCCA	64.5038
								HapB-2B-55-2	TATTTA	14.1221
								HapB-2B-55-3	TCGCCA	6.48855
								HapB-2B-55-4	CCTTTG	4.19847
								HapB-2B-55-5	TCTCTA	3.43511
								HapB-2B-55-6	TATCTA	1.52672
	HapB-2B-56	149.36	0	7	3	354*、355*、356*、357、358、359、360	4	HapB-2B-56-1	CCTCCGA	82.8244
								HapB-2B-56-2	CTTTCAG	6.87023
								HapB-2B-56-3	TTTTCAG	4.96183
								HapB-2B-56-4	TTCTAAG	3.81679
	HapB-2B-57	149.36	0	3	3	361*、362*、363*	6	HapB-2B-57-1	GCA	64.5038
								HapB-2B-57-2	ATA	13.7405
								HapB-2B-57-3	GCG	7.25191
								HapB-2B-57-4	ATG	5.72519
								HapB-2B-57-5	GTG	3.81679
								HapB-2B-57-6	GTA	1.9084
	HapB-2B-58	149.36	0	8	8	364、365、366*、367*、368、369*、370*、371	6	HapB-2B-58-1	CCCTAAGG	65.2672
								HapB-2B-58-2	TCCCGGGG	14.1221
								HapB-2B-58-3	CCCTAAAG	6.48855
								HapB-2B-58-4	TATCGGAA	3.81679
								HapB-2B-58-5	CCCTAGAG	3.81679
								HapB-2B-58-6	CCCTAGGG	2.29008
	HapB-2B-59	149.75	0	2	2	373*、374*	3	HapB-2B-59-1	GA	41.6031
								HapB-2B-59-2	TA	36.6412
								HapB-2B-59-3	GG	20.6107
	HapB-2B-60	152.2	6.88744	7	4	375、376*、377*、378、379*、380*、381	6	HapB-2B-60-1	GCAACAA	77.0992
								HapB-2B-60-2	GCGGTAA	11.8321
								HapB-2B-60-3	GCGGTGA	4.58015
								HapB-2B-60-4	GTGGTAA	1.9084
								HapB-2B-60-5	GCGGCAA	1.52672
								HapB-2B-60-6	GCAATAA	1.14504
	HapB-2B-61	158.07	0	3	3	382*、383*、384*	4	HapB-2B-61-1	ACC	56.8702
								HapB-2B-61-2	ATA	31.6794
								HapB-2B-61-3	GCC	4.96183
								HapB-2B-61-4	GCA	2.29008
	HapB-2B-62	160.09	0	4	2	385*、386*、387、388	3	HapB-2B-62-1	CCTA	91.2214
								HapB-2B-62-2	TTGG	6.87023
								HapB-2B-62-3	TCTA	1.14504
	HapB-2B-63	160.44	0	3	1	389、390*、391	2	HapB-2B-63-1	ATC	57.6336
								HapB-2B-63-2	GGA	38.5496
	HapB-2B-64	160.44	0	6	3	394、395、396*、397*、398、399*	4	HapB-2B-64-1	AATACG	59.1603
								HapB-2B-64-2	GGCATA	31.2977
								HapB-2B-64-3	GGCGTA	3.81679
								HapB-2B-64-4	AATACA	3.05344
	HapB-2B-65	162.84	0	7	6	400*、401*、402*、403*、404*、405*、406	8	HapB-2B-65-1	CCTTACC	39.6947
								HapB-2B-65-2	TCTTCCC	15.6489
								HapB-2B-65-3	CCCTACC	17.1756
								HapB-2B-65-4	CTTTACC	16.7939
								HapB-2B-65-5	CTTTATT	3.43511
								HapB-2B-65-6	CCTTCCC	3.43511
								HapB-2B-65-7	TTTTCCC	2.29008
								HapB-2B-65-8	CTTCATT	1.52672
	HapB-2B-66	163.38	0	2	2	407*、408*	4	HapB-2B-66-1	GC	65.2672
								HapB-2B-66-2	AC	28.2443
								HapB-2B-66-3	GA	4.58015
								HapB-2B-66-4	AA	1.52672
	HapB-2B-67	163.38	0	5	4	409*、410*、411*、412*、413	6	HapB-2B-67-1	GCTTC	59.542
								HapB-2B-67-2	GCTGC	15.2672
								HapB-2B-67-3	GTGGC	10.3053
								HapB-2B-67-4	GTTGC	7.63359
								HapB-2B-67-5	ACTGC	1.52672
								HapB-2B-67-6	GTGTC	1.52672
	HapB-2B-68	163.61	0	2	1	414、415*	2	HapB-2B-68-1	CT	68.7023
								HapB-2B-68-2	AG	27.0992
	HapB-2B-69	165.61	0	4	2	417*、418、419、420*	3	HapB-2B-69-1	GGAT	67.9389
								HapB-2B-69-2	AGAT	30.916
								HapB-2B-69-3	AAGG	1.14504
	HapB-2B-70	166.06	0.29498	2	2	421*、422*	4	HapB-2B-70-1	GT	36.2595
								HapB-2B-70-2	GC	29.771
								HapB-2B-70-3	AC	17.1756
								HapB-2B-70-4	AT	14.8855
	HapB-2B-71	166.21	0	4	2	425*、426、427、428*	3	HapB-2B-71-1	ACGT	50
								HapB-2B-71-2	GTAC	31.2977
								HapB-2B-71-3	ACGC	17.1756
	HapB-2B-72	166.58	0	2	1	429*、430	2	HapB-2B-72-1	GC	82.8244
								HapB-2B-72-2	AT	15.6489
	HapB-2B-73	166.96	0	2	2	431*、432*	4	HapB-2B-73-1	CG	53.4351
								HapB-2B-73-2	AG	35.1145
								HapB-2B-73-3	AA	6.87023
								HapB-2B-73-4	CA	1.9084
	HapB-2B-74	169.5	1.48862	3	3	433*、434*、435*	6	HapB-2B-74-1	GCG	48.0916
								HapB-2B-74-2	ACT	25.9542
								HapB-2B-74-3	GTT	16.4122
								HapB-2B-74-4	ACG	3.05344
								HapB-2B-74-5	GCT	1.9084
								HapB-2B-74-6	ATT	1.52672
	HapB-2B-75	169.5	0	2	2	436*、437*	4	HapB-2B-75-1	GA	48.4733
								HapB-2B-75-2	GC	27.0992
								HapB-2B-75-3	AC	14.1221
								HapB-2B-75-4	AA	6.10687
	HapB-2B-76	169.5	0	2	1	438、439*	2	HapB-2B-76-1	GA	80.916
								HapB-2B-76-2	AC	17.5573
	HapB-2B-77	170.02	0.343	2	2	440*、441*	3	HapB-2B-77-1	GA	62.5954
								HapB-2B-77-2	AA	28.626
								HapB-2B-77-3	GG	6.87023
	HapB-2B-78	182.45	4.58934	2	2	442*、443*	3	HapB-2B-78-1	TA	54.1985
								HapB-2B-78-2	GG	41.6031
								HapB-2B-78-3	GA	2.67176
	HapB-2B-79	185.67	3.17618	7	2	445*、446、447*、448、449、450、451	3	HapB-2B-79-1	CTCGGTA	54.9618
								HapB-2B-79-2	TTCAATA	25.9542
								HapB-2B-79-3	CCAGGTA	18.7023
	HapB-2B-80	188.85	0	2	2	452*、453*	4	HapB-2B-80-1	AC	60.3053
								HapB-2B-80-2	GT	26.3359
								HapB-2B-80-3	AT	7.63359
								HapB-2B-80-4	GC	3.81679
	HapB-2B-81	192.19	0.7889	6	4	456、457*、458*、459、460*、461*	5	HapB-2B-81-1	ACTTCC	80.5344
								HapB-2B-81-2	ACCTCC	8.39695
								HapB-2B-81-3	CTCGCT	4.96183
								HapB-2B-81-4	CTTTCC	1.52672
								HapB-2B-81-5	ACTTTC	1.14504
	HapB-2B-82	198.89	4.68538	6	3	462、463*、464*、465*、466、467	5	HapB-2B-82-1	CTGTAT	39.6947
								HapB-2B-82-2	CTATAT	37.0229
								HapB-2B-82-3	TTGCGT	9.54198
								HapB-2B-82-4	TCGCGT	6.48855
								HapB-2B-82-5	CCGTAT	4.58015
	HapB-2B-83	200.47	0	2	1	468、469*	2	HapB-2B-83-1	TC	64.1221
								HapB-2B-83-2	CT	33.5878
	HapB-2B-84	200.47	0	3	1	470*、471、472	2	HapB-2B-84-1	CAC	88.5496
								HapB-2B-84-2	TGT	10.687
	HapB-2B-85	202.15	2.82632	3	3	474*、475*、476*	5	HapB-2B-85-1	TAC	39.6947
								HapB-2B-85-2	TAT	38.5496
								HapB-2B-85-3	CGT	8.01527
								HapB-2B-85-4	TGT	7.63359
								HapB-2B-85-5	CAT	2.29008
	HapB-2B-86	205.27	0.91924	3	2	477、478*、479*	3	HapB-2B-86-1	TTC	49.6183
								HapB-2B-86-2	CGT	41.2214
								HapB-2B-86-3	CTT	6.10687
	HapB-2B-87	208.46	1.11132	9	1	481*、482、483、484、485、486、487、488、489	2	HapB-2B-87-1	CCCGGGGAC	81.2977
								HapB-2B-87-2	TTCGGGGCC	14.1221
	HapB-2B-88	210.15	0	5	3	490、491*、492*、493、494*	4	HapB-2B-88-1	GCGGG	70.9924
								HapB-2B-88-2	GCGAA	11.8321
								HapB-2B-88-3	GTGAA	8.77863
								HapB-2B-88-4	ACAGG	7.25191
	HapB-2B-89	210.92	1.38572	5	4	495*、496、497*、498*、499*	6	HapB-2B-89-1	GGTAA	55.7252
								HapB-2B-89-2	AATAA	18.3206
								HapB-2B-89-3	GGCAA	14.5038
								HapB-2B-89-4	AATAG	4.58015
								HapB-2B-89-5	GGCGA	2.67176
								HapB-2B-89-6	AATGA	2.29008
	HapB-2B-90	215.27	1.38572	3	2	501、502*、503*	3	HapB-2B-90-1	ATA	47.7099
								HapB-2B-90-2	GCA	30.916
								HapB-2B-90-3	ATG	16.7939
	HapB-2B-91	219.85	5.2479	3	2	506*、507、508*	4	HapB-2B-91-1	TTA	58.7786
								HapB-2B-91-2	TTC	29.0076
								HapB-2B-91-3	CCC	6.87023
								HapB-2B-91-4	CCA	3.43511
	HapB-2B-92	230.09	0	2	2	510*、511*	4	HapB-2B-92-1	TA	61.8321
								HapB-2B-92-2	CA	25.9542
								HapB-2B-92-3	CG	5.72519
								HapB-2B-92-4	TG	4.58015
	HapB-2B-93	254.3	0	2	2	515*、516*	3	HapB-2B-93-1	TT	93.5115
								HapB-2B-93-2	CC	4.58015
								HapB-2B-93-3	CT	1.9084
	HapB-2B-94	260.55	1.5435	3	3	517*、518*、519*	4	HapB-2B-94-1	CAA	52.2901
								HapB-2B-94-2	TGA	29.3893
								HapB-2B-94-3	CGA	16.0305
								HapB-2B-94-4	CGG	1.14504
	HapB-2B-95	266.37	1.77674	8	5	520、521*、522*、523*、524*、525*、526、527	9	HapB-2B-95-1	ATCTAAAT	32.0611
								HapB-2B-95-2	ATTTAAAT	17.1756
								HapB-2B-95-3	ATTCAAAT	15.6489
								HapB-2B-95-4	ACTCAAAT	12.5954
								HapB-2B-95-5	GCCCGGGT	11.8321
								HapB-2B-95-6	ACTCAGAT	4.19847
								HapB-2B-95-7	ACCTAAAT	2.29008
								HapB-2B-95-8	ATCTAGAT	1.14504
								HapB-2B-95-9	ATTCAGAT	1.14504
	HapB-2B-96	270.91	1.73558	2	2	528*、529*	3	HapB-2B-96-1	TA	66.0305
								HapB-2B-96-2	TG	27.0992
								HapB-2B-96-3	CA	4.19847
3A	HapB-3A-1	1.87	0.61509	2	2	1*、2*	3	HapB-3A-1-1	CG	89.313
								HapB-3A-1-2	CA	8.01527
								HapB-3A-1-3	TG	2.29008
	HapB-3A-2	3.85	1.44942	6	4	3、4*、5*、6*、7*、8	7	HapB-3A-2-1	TTCTCAG	47.3282
								HapB-3A-2-2	TTCTCGA	27.4809
								HapB-3A-2-3	CCCCTAG	8.01527
								HapB-3A-2-4	TTCCTAG	6.48855
								HapB-3A-2-5	CCTCTAG	2.67176
								HapB-3A-2-6	TTTCTAG	3.05344
								HapB-3A-2-7	TTCTTAG	1.9084
	HapB-3A-3	6.27	0.38367	4	2	11*、12*、13、14	3	HapB-3A-3-1	GGTA	85.4962
								HapB-3A-3-2	AACC	8.77863
								HapB-3A-3-3	GACA	4.19847
	HapB-3A-4	13.02	4.89636	4	3	15*、16*、17*、18	6	HapB-3A-4-1	GCCC	60.687
								HapB-3A-4-2	GTCC	13.7405
								HapB-3A-4-3	GTTC	10.687
								HapB-3A-4-4	ATCC	6.10687
								HapB-3A-4-5	ATTC	3.05344
								HapB-3A-4-6	GCTC	3.81679
	HapB-3A-5	15.88	0	2	1	19*、20	2	HapB-3A-5-1	TT	66.4122
								HapB-3A-5-2	CC	29.771
	HapB-3A-6	18.91	0.3045	2	2	21*、22*	3	HapB-3A-6-1	CT	91.2214
								HapB-3A-6-2	TG	6.48855
								HapB-3A-6-3	CG	1.14504
	HapB-3A-7	27.55	4.76847	6	3	23*、24、25*、26、27、28*	4	HapB-3A-7-1	CTGCCC	63.3588
								HapB-3A-7-2	CCATTT	19.8473
								HapB-3A-7-3	CTGCTT	12.9771
								HapB-3A-7-4	TCATTT	1.52672
	HapB-3A-8	34.72	0.54201	3	2	29*、30、31*	3	HapB-3A-8-1	AGC	71.374
								HapB-3A-8-2	GAA	24.8092
								HapB-3A-8-3	AGA	2.67176
	HapB-3A-9	36.79	1.827	2	1	32、33*	2	HapB-3A-9-1	GC	97.7099
								HapB-3A-9-2	GT	1.14504
	HapB-3A-10	42.37	4.31172	11	3	34、35*、36、37*、38、39、40、41、42、43*、44	5	HapB-3A-10-1	GGAGGAGGTCT	66.7939
								HapB-3A-10-2	TTCAACAACTT	14.8855
								HapB-3A-10-3	GGAAACAGTCT	7.25191
								HapB-3A-10-4	TTAAACAGTCT	5.72519
								HapB-3A-10-5	TTAGGAGGTCT	2.67176
	HapB-3A-11	55.77	12.0826	13	6	45*、46*、47、48*、49*、50*、51、52*、53、54、55、56、57、58	9	HapB-3A-11-1	CCCACTGGCATGGT	48.855
								HapB-3A-11-2	CCCATCATTACAAC	15.2672
								HapB-3A-11-3	CCCACCAGTACAGC	11.8321
								HapB-3A-11-4	TCCGTCATTACAAC	7.25191
								HapB-3A-11-5	TCCGTCAGTACAAC	5.34351
								HapB-3A-11-6	TCCATCATTACAAC	3.05344
								HapB-3A-11-7	CCCATCAGTACAAC	2.67176
								HapB-3A-11-8	CCCATTGTCATGGT	1.14504
								HapB-3A-11-9	CATACCAGTACAGC	1.14504
	HapB-3A-12	59.73	4.06812	21	9	59、60*、61*、62*、63、64、65、66*、67、68*、69、70、71、72*、73、74*、75、76*、77、78*、79	12	HapB-3A-12-1	GCGCCGCCCCAAGCGGCTAAT	59.1603
								HapB-3A-12-2	TAGCTGCCTCGGTTAGCCAAT	7.63359
								HapB-3A-12-3	TAGCTGCCTTGGTTAGCCAAT	6.87023
								HapB-3A-12-4	GAGCTGCTTCGGGCGGCCAAT	3.81679
								HapB-3A-12-5	GAGCTGCTCCAAGCGATCAAT	3.81679
								HapB-3A-12-6	TAGCTGCCTTGGTTAGCTAAT	3.05344
								HapB-3A-12-7	TAGCTGCCTCGGTTAGCTAGT	1.9084
								HapB-3A-12-8	TCGCTGCCTCGGTTAGCCAAT	1.9084
								HapB-3A-12-9	TAGCTGCCTCGGTTAGCTAAT	1.52672
								HapB-3A-12-10	TAGCTGCCTCGGTTAGCCAGT	1.9084
								HapB-3A-12-11	GCACCGCCTCGGTTAGCCAAT	1.14504
								HapB-3A-12-12	GCATCATCCCAAGCGGTCAAT	1.14504
	HapB-3A-13	63.92	3.045	9	5	80*、81*、82、83*、84、85、86*、87、88*	6	HapB-3A-13-1	ACCGGCTCA	72.9008
								HapB-3A-13-2	ATCGGCTCA	6.10687
								HapB-3A-13-3	ATCGGTCCA	6.10687
								HapB-3A-13-4	ATCGGCTTC	4.58015
								HapB-3A-13-5	GTCGGCTTC	3.81679
								HapB-3A-13-6	ATCAATCCA	1.9084
	HapB-3A-14	66.97	2.78313	3	2	89*、90*、91	3	HapB-3A-14-1	GTC	89.6947
								HapB-3A-14-2	TCT	6.10687
								HapB-3A-14-3	GCT	1.9084
	HapB-3A-15	69.16	0.49938	3	3	92*、93*、94*	4	HapB-3A-15-1	AAC	72.1374
								HapB-3A-15-2	GGC	11.0687
								HapB-3A-15-3	AAT	7.63359
								HapB-3A-15-4	AGC	6.87023
	HapB-3A-16	70.08	0.61509	4	4	95*、96*、97*、98*	5	HapB-3A-16-1	ATGC	73.6641
								HapB-3A-16-2	GCGC	12.2137
								HapB-3A-16-3	ATAC	6.48855
								HapB-3A-16-4	GCGA	4.19847
								HapB-3A-16-5	ACGC	1.14504
	HapB-3A-17	71	0	2	2	99*、100*	3	HapB-3A-17-1	GT	90.8397
								HapB-3A-17-2	AC	6.87023
								HapB-3A-17-3	AT	1.52672
	HapB-3A-18	71.89	0.9135	6	2	101*、102、103、104、105*、106	3	HapB-3A-18-1	CGTCAT	80.916
								HapB-3A-18-2	TAGTGG	16.4122
								HapB-3A-18-3	TAGTAG	2.29008
	HapB-3A-19	74.21	0.3045	2	2	108*、109*	3	HapB-3A-19-1	AA	87.7863
								HapB-3A-19-2	AG	8.77863
								HapB-3A-19-3	CA	1.9084
	HapB-3A-20	75.24	0	17	5	111*、112、113*、114、115、116*、117、118*、119、120、121、122、123、124、125、126、127*	6	HapB-3A-20-1	GGTATGTATGAGTCCAG	58.0153
								HapB-3A-20-2	GGCATGTATGAGTCCAG	15.6489
								HapB-3A-20-3	ATCGGTCGCTCACTTGG	10.687
								HapB-3A-20-4	GGCATGTATGAGTCCAA	8.01527
								HapB-3A-20-5	ATCGTGTGCTCGTTTGG	2.29008
								HapB-3A-20-6	GGCATGTGCGCGTCCGG	1.52672
	HapB-3A-21	75.24	0	2	1	128、129*	2	HapB-3A-21-1	GA	82.8244
								HapB-3A-21-2	AG	16.7939
	HapB-3A-22	76.01	0	4	3	130*、131*、132、133*	4	HapB-3A-22-1	TTAG	75.9542
								HapB-3A-22-2	TCGA	17.5573
								HapB-3A-22-3	CCGA	2.29008
								HapB-3A-22-4	TCGG	2.29008
	HapB-3A-23	76.51	0	2	1	134、135*	2	HapB-3A-23-1	TT	87.0229
								HapB-3A-23-2	CC	12.9771
	HapB-3A-24	80.53	4.63449	23	8	136、137*、138、139*、140、141、142*、143*、144、145*、146、147*、148、149、150、151*、152、153、154、155、156*、157、158	10	HapB-3A-24-1	TGAATGTCATCAACAAAAGGCGT	55.7252
								HapB-3A-24-2	CTCATGTTGTAAACAAAAGTCGT	10.687
								HapB-3A-24-3	TGAGCATCACCGGTGGGGGGCGT	9.16031
								HapB-3A-24-4	TGAATATTATCAGTGGGAGGCGT	7.63359
								HapB-3A-24-5	TGAATATCATAAGTGGGGGGAGT	2.67176
								HapB-3A-24-6	CGAATACTGTAAACAAAAGGCGT	2.29008
								HapB-3A-24-7	TGAATATTACAAACAAAAGGCGT	1.9084
								HapB-3A-24-8	TGAGTATCATAAATGGGGGGCGT	1.9084
								HapB-3A-24-9	CTCATGCTGTAAACAAAAGTCGT	1.14504
								HapB-3A-24-10	TGAATATTATCAGTGGGGGGAGT	1.52672
	HapB-3A-25	81.44	0	11	8	160*、161*、162*、163、164*、165*、166*、167*、168*、169、170	11	HapB-3A-25-1	CAAGCGTTGTA	54.1985
								HapB-3A-25-2	CAAGCTGTGTA	11.0687
								HapB-3A-25-3	AGGATGTCATA	10.687
								HapB-3A-25-4	CAGATGGTATA	7.63359
								HapB-3A-25-5	CAAGCGGCGTA	4.19847
								HapB-3A-25-6	CGGATGTCATA	2.29008
								HapB-3A-25-7	CGGGTGTTGTA	1.9084
								HapB-3A-25-8	CGGGTGGTGTA	1.52672
								HapB-3A-25-9	CAAGCTGCGTA	1.14504
								HapB-3A-25-10	CAGGCGTTGTA	1.52672
								HapB-3A-25-11	CGGATGTTATA	1.14504
	HapB-3A-26	82.85	0.98049	6	4	171*、172、173、174*、175*、176*	5	HapB-3A-26-1	AGGGCC	66.7939
								HapB-3A-26-2	AAAACC	15.2672
								HapB-3A-26-3	GAAACA	8.77863
								HapB-3A-26-4	AGGGTC	2.67176
								HapB-3A-26-5	AAAACA	1.52672
	HapB-3A-27	83.24	0	2	1	178、179*	2	HapB-3A-27-1	GC	77.8626
								HapB-3A-27-2	AA	21.7557
	HapB-3A-28	83.24	0	4	1	180、181、182*、183	2	HapB-3A-28-1	GCCA	72.9008
								HapB-3A-28-2	AATG	25.9542
	HapB-3A-29	83.94	0.70035	2	2	184*、185*	3	HapB-3A-29-1	AA	92.7481
								HapB-3A-29-2	GA	4.96183
								HapB-3A-29-3	AG	1.14504
	HapB-3A-30	99.6	0	2	1	187*、188	2	HapB-3A-30-1	CC	73.2824
								HapB-3A-30-2	TT	25.5725
	HapB-3A-31	102.87	2.18022	20	11	189、190*、191*、192、193、194、195、196、197、198、199*、200、201*、202*、203*、204*、205*、206*、207*、208*	9	HapB-3A-31-1	TAACCGCGTTTTCAAACTAG	30.5344
								HapB-3A-31-2	TGACCGCGTTGTCAAACTGG	30.916
								HapB-3A-31-3	CAGTTTCACCTTCGCGTCAA	17.9389
								HapB-3A-31-4	TAACCGCGTTGTCAAACTGG	4.96183
								HapB-3A-31-5	TGACCGCGTTGTTAAACTGG	3.43511
								HapB-3A-31-6	TAACCGCGTTGTTAAACTGG	2.29008
								HapB-3A-31-7	CAGTCGCGTCTTCAAATCAG	2.67176
								HapB-3A-31-8	TGACCGCGTTTTCAAACTAG	1.9084
								HapB-3A-31-9	CAGTCGCGTTGTCAAACTGG	2.67176
	HapB-3A-32	104.72	0.40194	12	3	210、211、212、213*、214、215*、216、217、218、219*、220、221	5	HapB-3A-32-1	CGAGCGAGGCAC	42.7481
								HapB-3A-32-2	CGAACGAGGCAC	32.4427
								HapB-3A-32-3	TAGATAGAATGT	18.3206
								HapB-3A-32-4	TAGGTAGAATGC	3.05344
								HapB-3A-32-5	CGAGCGAGGTAC	1.14504
	HapB-3A-33	104.78	0.3045	3	1	222、223、224*	2	HapB-3A-33-1	GTT	76.3359
								HapB-3A-33-2	TCC	20.229
	HapB-3A-34	106.32	2.50299	12	5	225、226*、227、228、229、230、231*、232、233*、234*、235*、236	6	HapB-3A-34-1	CACTATAATTAC	79.771
								HapB-3A-34-2	TGTCGCGCCTGT	10.3053
								HapB-3A-34-3	CACTATGCTTGT	5.34351
								HapB-3A-34-4	TGTCGCGCCCGT	1.52672
								HapB-3A-34-5	TGTCGCGCTTGT	1.14504
								HapB-3A-34-6	CACTATAATTGT	1.14504
	HapB-3A-35	114.79	1.44942	3	2	240*、241*、242	3	HapB-3A-35-1	ATA	69.4656
								HapB-3A-35-2	GTA	18.3206
								HapB-3A-35-3	ACG	11.0687
	HapB-3A-36	114.79	1.44942	4	3	243*、244*、245、246*	4	HapB-3A-36-1	GTAG	68.7023
								HapB-3A-36-2	GTAA	17.1756
								HapB-3A-36-3	ACGA	8.39695
								HapB-3A-36-4	ATGA	2.67176
	HapB-3A-37	116.44	0	4	2	248、249、250*、251*	3	HapB-3A-37-1	TGGC	66.7939
								HapB-3A-37-2	CAAT	29.3893
								HapB-3A-37-3	CAAC	1.14504
	HapB-3A-38	117.33	1.29108	6	3	252、253*、254*、255、256*、257	5	HapB-3A-38-1	CCTTAG	56.4885
								HapB-3A-38-2	CTTTAG	20.9924
								HapB-3A-38-3	ATCTAG	10.687
								HapB-3A-38-4	ATCCGA	6.10687
								HapB-3A-38-5	ACCTAG	2.67176
	HapB-3A-39	118.07	0	6	2	258、259、260*、261、262、263*	3	HapB-3A-39-1	TTTACT	66.4122
								HapB-3A-39-2	CTCACT	24.4275
								HapB-3A-39-3	CCCGTC	7.63359
	HapB-3A-40	119.09	1.77219	3	2	264、265*、266*	3	HapB-3A-40-1	CCT	69.084
								HapB-3A-40-2	TAT	24.8092
								HapB-3A-40-3	CCC	3.05344
	HapB-3A-41	121.54	0.8526	3	2	267*、268、269*	3	HapB-3A-41-1	GAG	81.6794
								HapB-3A-41-2	AGG	12.9771
								HapB-3A-41-3	GAA	3.43511
	HapB-3A-42	122.7	0.77952	2	2	270*、271*	3	HapB-3A-42-1	GA	67.5573
								HapB-3A-42-2	GG	25.1908
								HapB-3A-42-3	AA	4.58015
	HapB-3A-43	123.09	0.26187	16	4	272*、273、274、275、276、277、278*、279、280、281、282、283*、284、285、286*、287	6	HapB-3A-43-1	AGACGGGCGTCGTCCC	60.687
								HapB-3A-43-2	AGACGGGCGTCGTCTC	17.5573
								HapB-3A-43-3	AAAAAAACGCCGTCCC	10.687
								HapB-3A-43-4	GACAAAATACTGTCCC	4.19847
								HapB-3A-43-5	GACAAAATACTATATT	3.81679
								HapB-3A-43-6	GACAAAATACTGTCTC	1.14504
	HapB-3A-44	123.35	0	7	2	288*、289*、290、291、292、293、294	3	HapB-3A-44-1	TCCGCCG	75.9542
								HapB-3A-44-2	CCCGCCG	18.3206
								HapB-3A-44-3	CAAATTT	3.81679
	HapB-3A-45	127.51	3.72099	8	5	296、297*、298*、299*、300、301*、302、303*	8	HapB-3A-45-1	ATGAGCAG	36.6412
								HapB-3A-45-2	ATGGTTGG	25.1908
								HapB-3A-45-3	GCAGTTGG	12.9771
								HapB-3A-45-4	GCGGTTGG	10.687
								HapB-3A-45-5	ATGGGCAG	8.39695
								HapB-3A-45-6	GCAGGCAG	1.9084
								HapB-3A-45-7	GCAGTTGA	1.52672
								HapB-3A-45-8	GCGATTGG	1.14504
	HapB-3A-46	131.68	0.3045	6	4	304、305*、306、307*、308*、309*	6	HapB-3A-46-1	ATGGTT	42.7481
								HapB-3A-46-2	ATGGTC	25.1908
								HapB-3A-46-3	CCATGC	20.9924
								HapB-3A-46-4	ATGTTC	4.19847
								HapB-3A-46-5	ATGGGC	1.9084
								HapB-3A-46-6	CCATGT	1.14504
	HapB-3A-47	147.27	0.61509	2	2	312*、313*	3	HapB-3A-47-1	CA	57.2519
								HapB-3A-47-2	TG	37.4046
								HapB-3A-47-3	CG	1.14504
	HapB-3A-48	153.85	2.85012	4	3	315*、316*、317、318*	4	HapB-3A-48-1	CTCT	52.2901
								HapB-3A-48-2	CTTC	28.2443
								HapB-3A-48-3	AGTC	10.687
								HapB-3A-48-4	CGTC	6.10687
	HapB-3A-49	162.04	0	3	2	321、322*、323*	3	HapB-3A-49-1	GCA	75.9542
								HapB-3A-49-2	ATC	19.8473
								HapB-3A-49-3	ATA	3.05344
	HapB-3A-50	163.88	0.9135	3	2	324*、325、326*	3	HapB-3A-50-1	CGG	75.5725
								HapB-3A-50-2	TAA	18.3206
								HapB-3A-50-3	CGA	4.58015
	HapB-3A-51	164.21	0	3	2	328、329*、330*	4	HapB-3A-51-1	AAT	42.3664
								HapB-3A-51-2	GCT	27.4809
								HapB-3A-51-3	GCC	14.8855
								HapB-3A-51-4	AAC	12.5954
	HapB-3A-52	166.34	0.3045	5	2	331*、332、333、334、335*	3	HapB-3A-52-1	AGTCA	63.7405
								HapB-3A-52-2	AGGTG	21.7557
								HapB-3A-52-3	GAGTG	12.9771
	HapB-3A-53	172.15	0	5	3	336*、337*、338*、339、340	5	HapB-3A-53-1	AGGGG	53.4351
								HapB-3A-53-2	CAGGG	27.8626
								HapB-3A-53-3	CAAAG	12.9771
								HapB-3A-53-4	CGGGG	2.29008
								HapB-3A-53-5	AAAAG	1.14504
3B	HapB-3B-1	4.02	0.2965	2	2	2*、3*	4	HapB-3B-1-1	GC	85.1145
								HapB-3B-1-2	AT	9.16031
								HapB-3B-1-3	GT	3.81679
								HapB-3B-1-4	AC	1.14504
	HapB-3B-2	16.85	5.10573	3	3	4*、5*、6*	5	HapB-3B-2-1	CCC	41.2214
								HapB-3B-2-2	CTT	30.916
								HapB-3B-2-3	CCT	22.1374
								HapB-3B-2-4	TCT	1.9084
								HapB-3B-2-5	CTC	1.9084
	HapB-3B-3	52.8	0	4	3	13*、14、15*、16*	4	HapB-3B-3-1	TCGT	58.7786
								HapB-3B-3-2	TTAC	20.9924
								HapB-3B-3-3	CTGT	14.8855
								HapB-3B-3-4	TTGC	1.9084
	HapB-3B-4	55.56	1.20972	2	2	17*、18*	4	HapB-3B-4-1	AG	59.1603
								HapB-3B-4-2	CG	30.916
								HapB-3B-4-3	AT	4.58015
								HapB-3B-4-4	CT	3.43511
	HapB-3B-5	57.4	0.94287	3	3	19*、20*、21*	4	HapB-3B-5-1	CCG	45.8015
								HapB-3B-5-2	CTT	42.7481
								HapB-3B-5-3	TTT	5.34351
								HapB-3B-5-4	CCT	4.19847
	HapB-3B-6	60.08	0	2	1	23、24*	2	HapB-3B-6-1	CC	72.5191
								HapB-3B-6-2	TT	25.9542
	HapB-3B-7	60.97	0.45068	3	2	26、27*、28*	3	HapB-3B-7-1	TTA	51.5267
								HapB-3B-7-2	GCG	43.1298
								HapB-3B-7-3	TTG	4.19847
	HapB-3B-8	62.35	0.42696	3	3	29*、30*、31*	4	HapB-3B-8-1	CTT	56.1069
								HapB-3B-8-2	TCC	39.6947
								HapB-3B-8-3	TCT	1.9084
								HapB-3B-8-4	CCT	1.14504
	HapB-3B-9	63.9	0	3	3	35*、36*、37*	6	HapB-3B-9-1	CGC	57.6336
								HapB-3B-9-2	TGC	15.2672
								HapB-3B-9-3	CGT	14.5038
								HapB-3B-9-4	CAC	6.48855
								HapB-3B-9-5	CAT	4.19847
								HapB-3B-9-6	TGT	1.14504
	HapB-3B-10	63.9	0	2	2	38*、39*	4	HapB-3B-10-1	CA	51.5267
								HapB-3B-10-2	CG	37.4046
								HapB-3B-10-3	TG	4.96183
								HapB-3B-10-4	TA	5.34351
	HapB-3B-11	65.04	1.25123	6	5	41*、42*、43*、44、45*、46*	7	HapB-3B-11-1	CTTAAC	64.1221
								HapB-3B-11-2	TGCGGT	9.16031
								HapB-3B-11-3	CTCAAC	8.77863
								HapB-3B-11-4	TGCAAC	8.39695
								HapB-3B-11-5	TTCAAC	4.58015
								HapB-3B-11-6	CGTAAC	1.52672
								HapB-3B-11-7	TGCGAT	1.52672
	HapB-3B-12	66.62	0.22534	5	1	48、49、50*、51、52	2	HapB-3B-12-1	AGAAT	66.7939
								HapB-3B-12-2	GACGC	31.2977
	HapB-3B-13	67.21	0.8895	7	3	53*、54*、55、56*、57、58、59	4	HapB-3B-13-1	GTCACTT	58.7786
								HapB-3B-13-2	ACTGTCC	24.0458
								HapB-3B-13-3	ATTACTT	8.39695
								HapB-3B-13-4	ACTACTT	6.87023
	HapB-3B-14	68.71	0.593	10	5	60*、61、62*、63、64、65*、66*、67、68*、69	7	HapB-3B-14-1	ATCTAACTCC	32.8244
								HapB-3B-14-2	ACCTAGCTCT	27.4809
								HapB-3B-14-3	GTAGGATCTC	16.7939
								HapB-3B-14-4	ATCGGATCTC	10.687
								HapB-3B-14-5	ATATAACTCC	6.48855
								HapB-3B-14-6	GTCGGATCCC	1.52672
								HapB-3B-14-7	GTCGGATCTC	1.52672
	HapB-3B-15	70.48	1.15635	7	5	71*、72、73*、74*、75*、76*、77	6	HapB-3B-15-1	TTGTGCG	55.3435
								HapB-3B-15-2	CCACATA	19.084
								HapB-3B-15-3	TTGCGCG	8.01527
								HapB-3B-15-4	CCGTGCG	6.87023
								HapB-3B-15-5	CCACGCG	4.19847
								HapB-3B-15-6	CCACGTG	4.19847
	HapB-3B-16	71.68	0	2	2	78*、79*	3	HapB-3B-16-1	GC	72.1374
								HapB-3B-16-2	AT	26.3359
								HapB-3B-16-3	AC	1.14504
	HapB-3B-17	71.68	0	2	2	80*、81*	3	HapB-3B-17-1	CA	52.2901
								HapB-3B-17-2	TC	41.2214
								HapB-3B-17-3	CC	4.58015
	HapB-3B-18	72.53	0.30243	6	5	82*、83*、84*、85、86*、87*	8	HapB-3B-18-1	AGCCCG	47.7099
								HapB-3B-18-2	GATCCG	13.7405
								HapB-3B-18-3	GACTCG	9.54198
								HapB-3B-18-4	GACTTA	8.39695
								HapB-3B-18-5	AGTCCG	5.72519
								HapB-3B-18-6	GACTTG	4.58015
								HapB-3B-18-7	AATCCG	4.58015
								HapB-3B-18-8	AACTCG	2.67176
	HapB-3B-19	72.53	0.39138	3	2	88、89*、90*	3	HapB-3B-19-1	CCT	56.8702
								HapB-3B-19-2	CCC	38.1679
								HapB-3B-19-3	TTT	3.81679
	HapB-3B-20	73.83	0	2	2	92*、93*	3	HapB-3B-20-1	AA	48.855
								HapB-3B-20-2	GA	30.916
								HapB-3B-20-3	AG	18.7023
	HapB-3B-21	73.83	0	3	2	94*、95*、96	4	HapB-3B-21-1	CCA	50
								HapB-3B-21-2	TTG	31.2977
								HapB-3B-21-3	CTA	13.3588
								HapB-3B-21-4	TCA	4.96183
	HapB-3B-22	73.83	0	7	5	97*、98*、99*、100*、101*、102、103	7	HapB-3B-22-1	GCGCGCA	50.7634
								HapB-3B-22-2	GCGCACA	13.7405
								HapB-3B-22-3	ACGCGCA	12.2137
								HapB-3B-22-4	ATACATA	8.01527
								HapB-3B-22-5	ACGAATA	7.25191
								HapB-3B-22-6	ACACATA	3.81679
								HapB-3B-22-7	ACGCATA	2.67176
	HapB-3B-23	73.83	0	8	5	104*、105*、106*、107、108、109、110*、111*	8	HapB-3B-23-1	GAGGCCGG	41.6031
								HapB-3B-23-2	ACGGCCAG	12.2137
								HapB-3B-23-3	ACGGCCGG	11.8321
								HapB-3B-23-4	AAGGCCGG	10.3053
								HapB-3B-23-5	GCAATTGG	10.3053
								HapB-3B-23-6	GCGGCCGG	6.48855
								HapB-3B-23-7	GAAATTGG	3.81679
								HapB-3B-23-8	GCAATTAA	1.9084
	HapB-3B-24	73.83	0	2	2	112*、113*	4	HapB-3B-24-1	TC	44.2748
								HapB-3B-24-2	CT	27.8626
								HapB-3B-24-3	CC	16.7939
								HapB-3B-24-4	TT	10.687
	HapB-3B-25	75.7832	1.91539	3	3	114*、115*、116*	4	HapB-3B-25-1	CCG	69.4656
								HapB-3B-25-2	CTG	17.9389
								HapB-3B-25-3	ATA	6.87023
								HapB-3B-25-4	CTA	3.43511
	HapB-3B-26	76.93	0.5337	6	3	118、119*、120*、121、122、123*	5	HapB-3B-26-1	CGAATG	70.6107
								HapB-3B-26-2	CAAATT	11.0687
								HapB-3B-26-3	TAGGCG	7.63359
								HapB-3B-26-4	TAGGCT	5.34351
								HapB-3B-26-5	CGAATT	3.81679
	HapB-3B-27	80.93	3.46312	3	3	125*、126*、127*	5	HapB-3B-27-1	AAT	45.0382
								HapB-3B-27-2	AGT	24.0458
								HapB-3B-27-3	GAT	19.4656
								HapB-3B-27-4	AGC	6.10687
								HapB-3B-27-5	GGT	4.19847
	HapB-3B-28	80.93	1.92132	9	4	128、129*、130*、131、132、133、134、135*、136*	6	HapB-3B-28-1	ATACAGATG	53.0534
								HapB-3B-28-2	GTGTGAATG	17.5573
								HapB-3B-28-3	GTGTGAACG	10.687
								HapB-3B-28-4	GCGTGAGCG	5.72519
								HapB-3B-28-5	ATACAGACA	5.34351
								HapB-3B-28-6	ATACAGACG	4.96183
	HapB-3B-29	84.19	0	3	3	137*、138*、139*	4	HapB-3B-29-1	GTG	68.7023
								HapB-3B-29-2	ACA	18.3206
								HapB-3B-29-3	GCA	7.25191
								HapB-3B-29-4	GCG	1.52672
	HapB-3B-30	84.19	0.36173	13	6	140*、141、142*、143、144*、145*、146、147、148、149、150*、151*、152	8	HapB-3B-30-1	GTTTATACCACTA	70.229
								HapB-3B-30-2	ACCCCGGATGTCG	6.48855
								HapB-3B-30-3	ACCCCGGATGCTA	5.72519
								HapB-3B-30-4	ACCCCTACTGTTA	5.34351
								HapB-3B-30-5	GTCCCTACTGTTA	2.67176
								HapB-3B-30-6	ACCCCTACTGCTA	3.43511
								HapB-3B-30-7	ACCCCGGATGTTA	2.29008
								HapB-3B-30-8	GTCTATACTGCTA	1.52672
	HapB-3B-31	84.64	0.17197	2	2	155*、156*	3	HapB-3B-31-1	AC	71.374
								HapB-3B-31-2	GC	16.0305
								HapB-3B-31-3	GA	11.4504
	HapB-3B-32	85.13	0	3	2	157、158*、159*	3	HapB-3B-32-1	CCT	87.0229
								HapB-3B-32-2	CCC	10.687
								HapB-3B-32-3	TTT	1.9084
	HapB-3B-33	85.13	0	2	1	160、161*	2	HapB-3B-33-1	AT	74.8092
								HapB-3B-33-2	GC	24.0458
	HapB-3B-34	85.97	0.2965	2	2	163*、164*	3	HapB-3B-34-1	GA	85.4962
								HapB-3B-34-2	AC	11.4504
								HapB-3B-34-3	AA	1.9084
	HapB-3B-35	87.31	0.2965	2	2	165*、166*	3	HapB-3B-35-1	CA	63.3588
								HapB-3B-35-2	TG	27.8626
								HapB-3B-35-3	CG	7.63359
	HapB-3B-36	88.1	0	3	2	167*、168*、169	3	HapB-3B-36-1	ACA	55.7252
								HapB-3B-36-2	GTC	22.9008
								HapB-3B-36-3	GCA	20.229
	HapB-3B-37	88.31	0.20162	8	4	171*、172*、173*、174、175、176、177、178*	5	HapB-3B-37-1	GCCACGTT	59.1603
								HapB-3B-37-2	ATCGTAGT	17.5573
								HapB-3B-37-3	GTCATATT	16.0305
								HapB-3B-37-4	ATTGTAGT	3.43511
								HapB-3B-37-5	ATTGTAGC	2.29008
	HapB-3B-38	88.51	0	4	3	179*、180*、181、182*	5	HapB-3B-38-1	TCCT	33.9695
								HapB-3B-38-2	CCCT	28.626
								HapB-3B-38-3	TTTC	17.1756
								HapB-3B-38-4	CTCT	16.0305
								HapB-3B-38-5	TTCT	1.52672
	HapB-3B-39	88.51	0	2	2	183*、184*	4	HapB-3B-39-1	AA	63.3588
								HapB-3B-39-2	AG	32.4427
								HapB-3B-39-3	GG	2.29008
								HapB-3B-39-4	GA	1.14504
	HapB-3B-40	88.84	0.50998	2	2	185*、186*	3	HapB-3B-40-1	GC	75.9542
								HapB-3B-40-2	AC	17.9389
								HapB-3B-40-3	AA	5.72519
	HapB-3B-41	89.1	0	6	1	187*、188、189、190、191、192	2	HapB-3B-41-1	CGTCGG	95.0382
								HapB-3B-41-2	TTCATT	4.58015
	HapB-3B-42	90.65	0.46254	3	3	194*、195*、196*	5	HapB-3B-42-1	CTC	75.9542
								HapB-3B-42-2	CCC	11.0687
								HapB-3B-42-3	ATC	6.48855
								HapB-3B-42-4	CTT	4.96183
								HapB-3B-42-5	ACC	1.14504
	HapB-3B-43	91.11	0	2	2	198*、199*	4	HapB-3B-43-1	CA	51.9084
								HapB-3B-43-2	CG	25.5725
								HapB-3B-43-3	TG	11.0687
								HapB-3B-43-4	TA	10.3053
	HapB-3B-44	91.3	0	3	1	201、202、203*	2	HapB-3B-44-1	GAA	82.8244
								HapB-3B-44-2	ACG	14.8855
	HapB-3B-45	91.68	0.30243	2	2	204*、205*	4	HapB-3B-45-1	GG	68.7023
								HapB-3B-45-2	GA	13.7405
								HapB-3B-45-3	AG	9.92366
								HapB-3B-45-4	AA	7.25191
	HapB-3B-46	92.2	1.19193	3	2	206*、207、208*	4	HapB-3B-46-1	CGA	62.9771
								HapB-3B-46-2	AAA	13.3588
								HapB-3B-46-3	CGG	13.7405
								HapB-3B-46-4	AAG	7.25191
	HapB-3B-47	93.69	0	2	2	209*、210*	4	HapB-3B-47-1	CT	74.0458
								HapB-3B-47-2	AC	13.3588
								HapB-3B-47-3	AT	7.25191
								HapB-3B-47-4	CC	3.43511
	HapB-3B-48	94.19	0.9488	5	5	211*、212*、213*、214*、215*	8	HapB-3B-48-1	GGACC	58.7786
								HapB-3B-48-2	TGGAT	9.54198
								HapB-3B-48-3	TAGAT	8.77863
								HapB-3B-48-4	GAACT	7.63359
								HapB-3B-48-5	GGACT	6.87023
								HapB-3B-48-6	TAACT	1.52672
								HapB-3B-48-7	GAACC	1.52672
								HapB-3B-48-8	GGAAT	1.14504
	HapB-3B-49	95.5	0	2	2	216*、217*	3	HapB-3B-49-1	AG	80.916
								HapB-3B-49-2	GG	14.8855
								HapB-3B-49-3	AA	3.05344
	HapB-3B-50	96.44	0.54556	2	2	219*、220*	4	HapB-3B-50-1	TA	83.9695
								HapB-3B-50-2	TG	10.687
								HapB-3B-50-3	CG	3.43511
								HapB-3B-50-4	CA	1.14504
	HapB-3B-51	97.16	0.20162	6	2	221、222、223*、224、225*、226	3	HapB-3B-51-1	GGAGAT	87.7863
								HapB-3B-51-2	GAGGAT	7.25191
								HapB-3B-51-3	AAGAGG	3.43511
	HapB-3B-52	97.26	0	2	2	227*、228*	3	HapB-3B-52-1	GG	63.7405
								HapB-3B-52-2	AA	33.2061
								HapB-3B-52-3	GA	1.9084
	HapB-3B-53	97.26	2.30677	6	3	229*、230、231*、232、233、234*	4	HapB-3B-53-1	GTTAGG	93.8931
								HapB-3B-53-2	ACTGGG	1.9084
								HapB-3B-53-3	ACCGAG	1.52672
								HapB-3B-53-4	ACCGAA	1.52672
	HapB-3B-54	101.37	1.20379	4	4	235*、236*、237*、238*	5	HapB-3B-54-1	TTCC	42.3664
								HapB-3B-54-2	CTCC	22.9008
								HapB-3B-54-3	TTAT	19.8473
								HapB-3B-54-4	TTCT	7.63359
								HapB-3B-54-5	TCAT	4.96183
	HapB-3B-55	102.12	0.72346	6	3	239*、240、241、242、243*、244*	6	HapB-3B-55-1	ACAGGA	50
								HapB-3B-55-2	GTGATA	20.229
								HapB-3B-55-3	GTGATG	19.8473
								HapB-3B-55-4	ACAGGG	2.67176
								HapB-3B-55-5	GCAGGA	2.29008
								HapB-3B-55-6	GCAAGG	2.29008
	HapB-3B-56	103.72	0	2	0	245、246	1	HapB-3B-56-1	GG	98.855
	HapB-3B-57	105.16	1.43506	7	5	247*、248*、249*、250、251*、252*、253	7	HapB-3B-57-1	ATTGATC	59.9237
								HapB-3B-57-2	GGTGATC	17.5573
								HapB-3B-57-3	AGTGATC	12.2137
								HapB-3B-57-4	GTTGATC	4.96183
								HapB-3B-57-5	GGTGGTC	1.9084
								HapB-3B-57-6	GTTGACC	1.14504
								HapB-3B-57-7	GGCAGCC	1.52672
	HapB-3B-58	105.16	0	4	2	254*、255*、256、257	3	HapB-3B-58-1	CGCC	62.5954
								HapB-3B-58-2	TGCC	33.5878
								HapB-3B-58-3	TACC	1.14504
	HapB-3B-59	105.54	0.75311	2	2	258*、259*	3	HapB-3B-59-1	TG	96.1832
								HapB-3B-59-2	CG	1.9084
								HapB-3B-59-3	TA	1.52672
	HapB-3B-60	105.91	0	3	2	261*、262*、263	3	HapB-3B-60-1	CGT	91.9847
								HapB-3B-60-2	TGT	6.48855
								HapB-3B-60-3	CAC	1.52672
	HapB-3B-61	111.13	0.93694	2	2	264*、265*	3	HapB-3B-61-1	GC	87.0229
								HapB-3B-61-2	GT	8.01527
								HapB-3B-61-3	AC	4.96183
	HapB-3B-62	115.59	0	2	1	267、268*	2	HapB-3B-62-1	GC	73.2824
								HapB-3B-62-2	AA	25.5725
	HapB-3B-63	122.13	5.85884	24	8	270、271、272*、273*、274*、275*、276、277、278、279*、280、281、282*、283、284、285、286、287、288*、289、290、291、292、293*	10	HapB-3B-63-1	TTCCATGACAGTAGCACCTTTCAA	34.7328
								HapB-3B-63-2	CCTCGTAGTGGTGTTGTTCCCCGA	21.374
								HapB-3B-63-3	TTCCACGACAGCAGCACCTTTTAA	20.229
								HapB-3B-63-4	CCTTGTAGTGGTAGCGTTCCCCGA	6.87023
								HapB-3B-63-5	CCTCGTAGTGGTAGCGTTCCCCGA	3.43511
								HapB-3B-63-6	TTCCACGACAGCAGCACCCTTTAA	3.43511
								HapB-3B-63-7	CCCCGTAGTGGTAGCGCCTCCCGA	2.29008
								HapB-3B-63-8	TTCCATAATGGTGGCACCTTTCAA	1.9084
								HapB-3B-63-9	TTCCACGACAGCAGCACCTTTTAG	1.9084
								HapB-3B-63-10	CCCCGTAGTGGTAGCGCCCCCCGA	1.9084
	HapB-3B-64	123.58	2.02806	5	3	295、296、297*、298*、299*	5	HapB-3B-64-1	TGAGC	66.0305
								HapB-3B-64-2	CAGGC	20.9924
								HapB-3B-64-3	TGAAT	9.16031
								HapB-3B-64-4	TGAAC	1.9084
								HapB-3B-64-5	TGAGT	1.52672
	HapB-3B-65	126.24	0.99624	9	3	300、301*、302*、303、304*、305、306、307、308	4	HapB-3B-65-1	TTCTGCTAG	73.2824
								HapB-3B-65-2	CCCCTTGGA	11.4504
								HapB-3B-65-3	TTTTGCTAG	11.4504
								HapB-3B-65-4	CTCTTTTGA	2.29008
	HapB-3B-66	126.61	0	6	2	309、310*、311、312、313*、314	3	HapB-3B-66-1	CCCCGT	49.6183
								HapB-3B-66-2	CCCCAT	36.2595
								HapB-3B-66-3	ATTTGC	12.9771
	HapB-3B-67	127.87	0.7709	13	5	315、316、317、318*、319*、320、321*、322、323*、324、325*、326、327	10	HapB-3B-67-1	ATCAGAGGCGCTG	40.0763
								HapB-3B-67-2	ATCGAGGATGTTG	17.9389
								HapB-3B-67-3	GGCAGAAGCATCA	11.8321
								HapB-3B-67-4	ATCAAGGATGCTG	8.39695
								HapB-3B-67-5	ATCAGAGATGTTG	7.63359
								HapB-3B-67-6	ATCAGAGGCGTTG	6.10687
								HapB-3B-67-7	ATCGGAGGCGCTG	2.29008
								HapB-3B-67-8	ATCAGAGATGCTG	1.9084
								HapB-3B-67-9	ATCAAGGATGTTG	1.14504
								HapB-3B-67-10	ATCGAGGATGCTG	1.14504
	HapB-3B-68	128.92	0.69974	3	2	328、329*、330*	3	HapB-3B-68-1	ACC	46.5649
								HapB-3B-68-2	GAT	29.771
								HapB-3B-68-3	GAC	21.374
	HapB-3B-69	129.5	0	2	2	331*、332*	4	HapB-3B-69-1	TA	44.6565
								HapB-3B-69-2	CC	27.8626
								HapB-3B-69-3	TC	15.2672
								HapB-3B-69-4	CA	11.0687
	HapB-3B-70	130.48	2.50839	4	4	334*、335*、336*、337*	8	HapB-3B-70-1	ACGT	32.8244
								HapB-3B-70-2	GTGT	32.8244
								HapB-3B-70-3	GTGC	15.2672
								HapB-3B-70-4	ACAT	8.77863
								HapB-3B-70-5	GCGT	4.19847
								HapB-3B-70-6	GCAT	2.67176
								HapB-3B-70-7	ACGC	1.14504
								HapB-3B-70-8	GTAT	1.14504
	HapB-3B-71	132.9	0.22534	3	2	338*、339、340*	4	HapB-3B-71-1	TCG	38.5496
								HapB-3B-71-2	CCG	31.2977
								HapB-3B-71-3	CTA	25.9542
								HapB-3B-71-4	TTA	2.29008
	HapB-3B-72	132.9	0	2	1	341、342*	2	HapB-3B-72-1	GC	95.0382
								HapB-3B-72-2	TT	2.67176
	HapB-3B-73	136.21	4.82109	2	2	344*、345*	4	HapB-3B-73-1	AG	35.8779
								HapB-3B-73-2	GG	28.626
								HapB-3B-73-3	GA	24.4275
								HapB-3B-73-4	AA	8.77863
	HapB-3B-74	138.95	0	3	2	346*、347、348*	3	HapB-3B-74-1	ACT	80.916
								HapB-3B-74-2	CTC	12.5954
								HapB-3B-74-3	ACC	5.34351
	HapB-3B-75	156.69	0.34987	2	2	354*、355*	3	HapB-3B-75-1	AG	95.8015
								HapB-3B-75-2	AT	1.52672
								HapB-3B-75-3	CG	1.14504
	HapB-3B-76	163.74	0	4	1	356、357、358*、359	2	HapB-3B-76-1	TGTT	64.1221
								HapB-3B-76-2	CACC	35.1145
	HapB-3B-77	165.25	0.32022	2	2	360*、361*	3	HapB-3B-77-1	CG	84.3511
								HapB-3B-77-2	CT	6.87023
								HapB-3B-77-3	TG	6.48855
	HapB-3B-78	173.93	1.70191	2	2	363*、364*	3	HapB-3B-78-1	AT	89.6947
								HapB-3B-78-2	GT	5.34351
								HapB-3B-78-3	AC	3.43511
	HapB-3B-79	180.49	0	2	2	369*、370*	3	HapB-3B-79-1	CC	62.2137
								HapB-3B-79-2	TC	20.9924
								HapB-3B-79-3	CT	12.9771
4A	HapB-4A-1	5.51	1.4454	5	3	2*、3*、4、5*、6	4	HapB-4A-1-1	ATTAT	37.4046
								HapB-4A-1-2	ATTAT	28.2443
								HapB-4A-1-3	ATTAT	28.2443
								HapB-4A-1-4	ATTAT	1.14504
	HapB-4A-2	13.89	0	2	2	7*、8*	3	HapB-4A-2-1	CC	61.0687
								HapB-4A-2-2	TA	26.7176
								HapB-4A-2-3	TC	8.77863
	HapB-4A-3	27.44	11.4493	3	3	9*、10*、11*	5	HapB-4A-3-1	GGT	67.9389
								HapB-4A-3-2	AGT	11.4504
								HapB-4A-3-3	GAT	8.77863
								HapB-4A-3-4	AAT	7.63359
								HapB-4A-3-5	GGC	3.05344
	HapB-4A-4	30.27	0.876	2	1	12、13*	2	HapB-4A-4-1	GA	86.2595
								HapB-4A-4-2	AG	13.3588
	HapB-4A-5	39.84	7.91904	2	2	14*、15*	3	HapB-4A-5-1	GT	50
								HapB-4A-5-2	GC	28.2443
								HapB-4A-5-3	AT	19.8473
	HapB-4A-6	46.85	1.15632	5	5	16*、17*、18*、19*、20*	6	HapB-4A-6-1	GCGGG	75.5725
								HapB-4A-6-2	AAAGA	7.63359
								HapB-4A-6-3	ACGAG	4.58015
								HapB-4A-6-4	ACGGA	4.58015
								HapB-4A-6-5	ACGGG	3.43511
								HapB-4A-6-6	AAGGA	3.43511
	HapB-4A-7	56.86	0	2	2	21*、22*	3	HapB-4A-7-1	AG	87.0229
								HapB-4A-7-2	GA	6.10687
								HapB-4A-7-3	GG	5.34351
	HapB-4A-8	60.29	3.16236	3	3	25*、26*、27*	5	HapB-4A-8-1	CGC	69.084
								HapB-4A-8-2	TGT	9.54198
								HapB-4A-8-3	CAC	9.16031
								HapB-4A-8-4	TGC	4.96183
								HapB-4A-8-5	TAC	4.19847
	HapB-4A-9	77.4	0.88476	4	2	29*、30*、31、32	3	HapB-4A-9-1	TTAA	75.1908
								HapB-4A-9-2	CCGG	17.9389
								HapB-4A-9-3	CTAA	4.58015
	HapB-4A-10	93.49	0	3	2	37*、38、39*	3	HapB-4A-10-1	CTA	48.0916
								HapB-4A-10-2	CGG	33.9695
								HapB-4A-10-3	TGG	16.4122
	HapB-4A-11	95.38	0	2	1	40*、41	2	HapB-4A-11-1	GG	79.0076
								HapB-4A-11-2	AA	19.084
	HapB-4A-12	100.71	0	2	1	42、43*	2	HapB-4A-12-1	GA	75.5725
								HapB-4A-12-2	AG	22.9008
	HapB-4A-13	102.45	1.15632	2	2	44*、45*	3	HapB-4A-13-1	CT	72.5191
								HapB-4A-13-2	CC	19.4656
								HapB-4A-13-3	TC	6.48855
	HapB-4A-14	109.17	2.04108	3	2	48*、49、50*	3	HapB-4A-14-1	TAA	90.8397
								HapB-4A-14-2	CGA	4.19847
								HapB-4A-14-3	CGG	3.05344
	HapB-4A-15	113.24	0	2	1	51*、52	2	HapB-4A-15-1	GC	62.5954
								HapB-4A-15-2	AT	35.1145
	HapB-4A-16	118.81	0.32412	2	2	53*、54*	3	HapB-4A-16-1	GC	51.145
								HapB-4A-16-2	GT	41.6031
								HapB-4A-16-3	AC	5.34351
	HapB-4A-17	122.18	7.48104	10	4	56、57、58*、59、60*、61、62、63、64*、65*	5	HapB-4A-17-1	CGCCCGTCAT	48.4733
								HapB-4A-17-2	CGCCCGTCAC	38.5496
								HapB-4A-17-3	TATTCGTCAC	4.58015
								HapB-4A-17-4	TATTTACTAC	3.43511
								HapB-4A-17-5	CGCCCGTCGC	2.67176
	HapB-4A-18	128.16	0	2	2	66*、67*	3	HapB-4A-18-1	TT	57.2519
								HapB-4A-18-2	CC	36.6412
								HapB-4A-18-3	TC	4.19847
	HapB-4A-19	129.22	0.5694	3	2	68*、69、70*	3	HapB-4A-19-1	TTT	57.2519
								HapB-4A-19-2	CCC	39.6947
								HapB-4A-19-3	CTT	1.14504
	HapB-4A-20	133.29	0.76212	10	5	71、72*、73*、74、75*、76、77、78*、79*、80	6	HapB-4A-20-1	GTCCGTTGAT	75.9542
								HapB-4A-20-2	GTTCATTGAT	11.4504
								HapB-4A-20-3	GCTCATTGAT	2.67176
								HapB-4A-20-4	ACTTGCCGGC	3.05344
								HapB-4A-20-5	GTTCGTTAAT	1.9084
								HapB-4A-20-6	GTCCATTGAT	1.14504
	HapB-4A-21	134.93	1.41912	23	3	81、82、83、84、85、86*、87、88、89、90、91、92、93、94、95、96*、97、98、99*、100、101、102、103	4	HapB-4A-21-1	GTCACCCCATCTCGGGCTCCGTT	89.313
								HapB-4A-21-2	GTCACCCCATCTCGGGCTTCGTT	3.43511
								HapB-4A-21-3	ACTGTTTTGCTGTAAATCCTACC	3.81679
								HapB-4A-21-4	GTCACCCCATTGTGGATCCCGTT	2.67176
	HapB-4A-22	135.77	0.44676	4	3	104、105*、106*、107*	4	HapB-4A-22-1	CTCG	70.229
								HapB-4A-22-2	TCTG	22.9008
								HapB-4A-22-3	CTTG	3.43511
								HapB-4A-22-4	CTCA	2.29008
	HapB-4A-23	136.22	1.06872	7	3	108、109*、110、111、112、113*、114*	4	HapB-4A-23-1	CCACCTC	58.7786
								HapB-4A-23-2	CCACCCC	22.1374
								HapB-4A-23-3	CCACCTT	14.1221
								HapB-4A-23-4	TTGTTCC	1.52672
	HapB-4A-24	137.29	0	2	2	115*、116*	3	HapB-4A-24-1	AT	74.8092
								HapB-4A-24-2	GT	20.6107
								HapB-4A-24-3	AC	1.9084
	HapB-4A-25	137.29	0	6	2	117、118、119、120、121*、122*	3	HapB-4A-25-1	CCCATT	60.687
								HapB-4A-25-2	TTTGGT	35.4962
								HapB-4A-25-3	TTTGGC	1.9084
	HapB-4A-26	137.72	0.44676	4	2	123、124*、125、126*	3	HapB-4A-26-1	CACG	61.0687
								HapB-4A-26-2	TGTG	29.3893
								HapB-4A-26-3	CACA	7.63359
	HapB-4A-27	141.36	3.71424	19	5	129、130*、131、132、133*、134、135、136*、137、138*、139、140、141、142、143、144、145、146、147*	8	HapB-4A-27-1	AAATCATACGGAATGTACC	39.313
								HapB-4A-27-2	AAATCATACGGAATGTACT	29.3893
								HapB-4A-27-3	GGGTCATACGGAATGTACT	21.374
								HapB-4A-27-4	AGAGAGCGCGTGGCACACT	2.29008
								HapB-4A-27-5	AAAGAGCGTATGGCACGCT	2.29008
								HapB-4A-27-6	GGGTCATACGGAATGTACC	1.9084
								HapB-4A-27-7	AAATCATATATGATGTACT	1.14504
								HapB-4A-27-8	AAAGCATGCGGAGCACACT	1.14504
	HapB-4A-28	144.55	4.80048	23	7	148*、149*、150、151、152、153*、154*、155、156、157、158、159、160、161、162、163*、164*、165*、166、167、168、169、170	9	HapB-4A-28-1	TTGGTGCGTTCTCGCGTAATCAC	35.1145
								HapB-4A-28-2	GTGGTACGTTCTCGCGGGCTCGC	18.3206
								HapB-4A-28-3	GTGGTGCGTTCTCGCGGACTCAC	12.9771
								HapB-4A-28-4	GTGGTGCGTTCTCGCGTAATCAC	9.16031
								HapB-4A-28-5	TTGGTGCGTTCTCGCTTAATCAC	5.72519
								HapB-4A-28-6	GTGGTGCGTTCTCGCGGGCTCGC	4.96183
								HapB-4A-28-7	GGGGGATACCCTCGCGTAATCAC	5.72519
								HapB-4A-28-8	GGGGGACACCCTCGCGTAATCAC	2.67176
								HapB-4A-28-9	GGGGGATACCCTCGCGGACTCAC	1.9084
	HapB-4A-29	151.32	6.73644	48	7	171、172、173、174、175、176*、177*、178、179、180、181、182、183、184、185、186、187、188*、189、190、191、192、193、194、195、196、197、198、199、200、201、202、203、204、205、206、207、208、209、210、211*、212、213、214*、215*、216*、217、218	8	HapB-4A-29-1	TACCTCTAATTGGGTTACCTTCTGTAGTAGCGGCAAACTGACTGATCA	56.4885
								HapB-4A-29-2	CGTTCTCGCCCTATCCGATCCTCACGACCTTATTCGGTCACTCAGCTC	19.084
								HapB-4A-29-3	TACCTCTAATTGGGTTACCTTCTGTAGTAGCGGCAAACTGACTGGCTC	7.63359
								HapB-4A-29-4	CATTCTCGCCCTATCCGATCCTCACGACCTTATTCGGTCAACCAGCCC	6.48855
								HapB-4A-29-5	TACCTCTAATTGGGTTACCTTCTGTAGTAGCGGCAAACTGACTGGTCA	3.81679
								HapB-4A-29-6	TACCTCTAATTGGGTTAACTTCTGTAGTAGCGGCAAACTGACTGATCA	3.05344
								HapB-4A-29-7	TACCTCTAATTGGGTTACCTTCTGTAGTAGCGGCAAACTGACTAGCTC	1.14504
								HapB-4A-29-8	CACCCTTAATTGGGTTACCTTCTGTAGTAGCGGCAAACTGACTAGCTC	1.14504
	HapB-4A-30	157.54	2.19	13	4	219、220*、221*、222、223*、224、225、226、227、228、229、230*、231	5	HapB-4A-30-1	TGCAAAGCCTGGG	59.542
								HapB-4A-30-2	GATGCCTTTCAAA	20.9924
								HapB-4A-30-3	TGCGCCTTTCGAA	6.87023
								HapB-4A-30-4	TGTGCCTTTCGAA	7.25191
								HapB-4A-30-5	TGCAAAGCCTGAG	4.19847
	HapB-4A-31	159.5	2.06736	26	7	232、233、234*、235、236、237、238、239、240、241、242、243*、244、245*、246、247、248、249*、250、251、252、253*、254、255、256*、257*	8	HapB-4A-31-1	ATTTCGGCCAAGAGATTCTGGGTAGA	48.855
								HapB-4A-31-2	ATTTCGGCCAAAAGATTCTGGGTAAA	15.6489
								HapB-4A-31-3	GCCCTAATTGGGGGGCCTCGTACGAA	9.16031
								HapB-4A-31-4	ATTTCGGCCAAGAGATTCTGGGTAAA	7.25191
								HapB-4A-31-5	ATTTCGGCCAAGAAATTCTGGGTAAA	4.96183
								HapB-4A-31-6	ATTTCGACCGGGAGGTTTTGGGCGGA	4.96183
								HapB-4A-31-7	GCCCTAATTGGAGGGCCTCGTGCGAA	3.05344
								HapB-4A-31-8	GCCCTAATTGGAGGGCCTCATACGAG	2.29008
	HapB-4A-32	162.61	0	4	3	259*、260、261*、262*	4	HapB-4A-32-1	GGTT	82.0611
								HapB-4A-32-2	AATG	9.92366
								HapB-4A-32-3	GGTG	5.34351
								HapB-4A-32-4	GGCT	1.9084
	HapB-4A-33	162.61	0	7	3	264*、265、266、267*、268、269、270*	5	HapB-4A-33-1	CCCTTTG	61.8321
								HapB-4A-33-2	CCCTTTA	21.7557
								HapB-4A-33-3	CCTCTTG	9.92366
								HapB-4A-33-4	TTTCCGA	2.67176
								HapB-4A-33-5	TTTCCGG	2.29008
	HapB-4A-34	162.61	0	2	1	271、272*	2	HapB-4A-34-1	GC	83.2061
								HapB-4A-34-2	AA	15.6489
	HapB-4A-35	167.15	0	2	2	276*、277*	3	HapB-4A-35-1	AT	45.8015
								HapB-4A-35-2	AC	27.8626
								HapB-4A-35-3	GC	25.1908
	HapB-4A-36	167.15	0	3	2	278、279*、280*	3	HapB-4A-36-1	TGC	43.5115
								HapB-4A-36-2	CAT	41.2214
								HapB-4A-36-3	TGT	12.2137
	HapB-4A-37	167.15	0	2	1	281*、282	2	HapB-4A-37-1	TT	66.0305
								HapB-4A-37-2	CG	33.5878
	HapB-4A-38	171.87	0	10	1	284、285、286、287*、288、289、290、291、292、293	2	HapB-4A-38-1	ACAAGCCGCG	83.9695
								HapB-4A-38-2	GTGGATTATA	15.2672
	HapB-4A-39	173.84	1.32276	4	3	294、295*、296*、297*	4	HapB-4A-39-1	TTGG	50.3817
								HapB-4A-39-2	TTGA	25.9542
								HapB-4A-39-3	CCAG	20.6107
								HapB-4A-39-4	CTAA	1.9084
	HapB-4A-40	175.83	0	2	2	298*、299*	3	HapB-4A-40-1	GT	65.6489
								HapB-4A-40-2	AC	25.9542
								HapB-4A-40-3	GC	6.87023
	HapB-4A-41	178.68	0	2	2	302*、303*	3	HapB-4A-41-1	TG	67.1756
								HapB-4A-41-2	CA	25.5725
								HapB-4A-41-3	CG	4.96183
	HapB-4A-42	192.36	6.4824	5	3	307、308*、309、310*、311*	6	HapB-4A-42-1	GGGCC	52.6718
								HapB-4A-42-2	GGGTC	19.8473
								HapB-4A-42-3	TTACC	14.8855
								HapB-4A-42-4	GGGTA	8.01527
								HapB-4A-42-5	GGGCA	1.14504
								HapB-4A-42-6	TTATC	1.52672
	HapB-4A-43	208.71	9.05784	3	2	312*、313*、314	3	HapB-4A-43-1	TCC	75.5725
								HapB-4A-43-2	TTT	21.374
								HapB-4A-43-3	GCC	1.14504
4B	HapB-4B-1	10.92	0	2	2	2*、3*	3	HapB-4B-1-1	CA	75.1908
								HapB-4B-1-2	TG	13.3588
								HapB-4B-1-3	TA	11.0687
	HapB-4B-2	14.8	0	2	2	4*、5*	4	HapB-4B-2-1	TT	47.7099
								HapB-4B-2-2	CT	45.4198
								HapB-4B-2-3	CC	3.05344
								HapB-4B-2-4	TC	2.67176
	HapB-4B-3	14.8	0	2	2	6*、7*	4	HapB-4B-3-1	TT	48.0916
								HapB-4B-3-2	CT	44.6565
								HapB-4B-3-3	TC	3.05344
								HapB-4B-3-4	CC	2.67176
	HapB-4B-4	26.2	0.793	4	3	14*、15*、16*、17	4	HapB-4B-4-1	TGTG	40.0763
								HapB-4B-4-2	GGTG	30.1527
								HapB-4B-4-3	TACA	22.5191
								HapB-4B-4-4	TGCG	3.81679
	HapB-4B-5	37.86	2.49795	3	3	19*、20*、21*	4	HapB-4B-5-1	CGC	62.5954
								HapB-4B-5-2	CGT	16.4122
								HapB-4B-5-3	CTC	14.8855
								HapB-4B-5-4	TGC	4.96183
	HapB-4B-6	43.74	13.6079	8	4	24*、25、26、27*、28*、29、30、31*	5	HapB-4B-6-1	AATCAACG	57.2519
								HapB-4B-6-2	AATCAATA	27.8626
								HapB-4B-6-3	CGCTGGCG	8.01527
								HapB-4B-6-4	CGCTAACG	1.9084
								HapB-4B-6-5	CGCCAACG	1.52672
	HapB-4B-7	60.49	3.03719	8	5	32、33*、34、35*、36*、37、38*、39*	6	HapB-4B-7-1	AGCCTGCG	43.8931
								HapB-4B-7-2	AGCCTGCA	26.3359
								HapB-4B-7-3	AGCCTGTG	11.8321
								HapB-4B-7-4	GATATGTG	9.16031
								HapB-4B-7-5	GGTATGTG	3.43511
								HapB-4B-7-6	AGCCCTCG	1.14504
	HapB-4B-8	64.5	0.78507	5	3	40*、41、42*、43、44*	5	HapB-4B-8-1	CAGCA	66.0305
								HapB-4B-8-2	TGTAC	20.6107
								HapB-4B-8-3	TAGCC	7.25191
								HapB-4B-8-4	TAGCA	1.9084
								HapB-4B-8-5	TGTAA	1.52672
	HapB-4B-9	65.82	0.53924	9	4	45、46*、47、48*、49*、50*、51、52、53	8	HapB-4B-9-1	GCGGTAGCG	57.2519
								HapB-4B-9-2	ATATTGATA	18.7023
								HapB-4B-9-3	ATATCGATA	8.77863
								HapB-4B-9-4	GCGTTGATA	3.81679
								HapB-4B-9-5	GCGGCGATA	2.67176
								HapB-4B-9-6	ATATTAGCG	1.52672
								HapB-4B-9-7	GCGTTAACG	1.9084
								HapB-4B-9-8	ATAGTAGCG	1.14504
	HapB-4B-10	65.82	0	7	4	54*、55*、56、57*、58*、59、60	5	HapB-4B-10-1	TATTGGT	59.1603
								HapB-4B-10-2	TGCCAAC	22.1374
								HapB-4B-10-3	CGCCAAC	8.77863
								HapB-4B-10-4	TATCAGC	3.43511
								HapB-4B-10-5	CGCCGAC	3.43511
	HapB-4B-11	67.54	1.26087	3	3	62*、63*、64*	5	HapB-4B-11-1	TTA	36.6412
								HapB-4B-11-2	TCG	28.626
								HapB-4B-11-3	CCG	19.4656
								HapB-4B-11-4	CTG	9.54198
								HapB-4B-11-5	TCA	2.67176
	HapB-4B-12	68.33	0	3	3	65*、66*、67*	5	HapB-4B-12-1	GCA	48.4733
								HapB-4B-12-2	ACC	37.4046
								HapB-4B-12-3	ACA	8.77863
								HapB-4B-12-4	GAC	1.52672
								HapB-4B-12-5	GCC	1.52672
	HapB-4B-13	68.33	0	5	3	68*、69*、70、71、72*	6	HapB-4B-13-1	CTTGT	58.3969
								HapB-4B-13-2	TCCAC	26.7176
								HapB-4B-13-3	CTTGC	4.58015
[truncated: 1,674 more rows]
