# Supplementary material for: The iSelect 9 K SNP analysis revealed polyploidization induced revolutionary changes and intense human selection causing strong haplotype blocks in wheat
Source: Sci Rep. 2017 Jan 30;7:41247. doi: 10.1038/srep41247 (PMC5278348; doi:10.1038/srep41247)
Supplement: Supplementary Table S6 [file srep41247-s4.xls]

## Sheet: Chromosome
Supplementary Table S6. Significantly assiciated SNP loci (signals) with yield traits at P＜2.3×10-4 and their genetic effects on each chromosome in Chinese wheat mini core collections.
Chr.	No. of markers	Marker code	Marker name	Alleles	ScaledPos	Trait	P value of GWAS	R2	Favored allele	Frequency (%)	P value between alleles	Genetic effect
1A	18	6644	wsnp_Ku_c1818_3557408	T/C	8.20054	HD02	8.2×10-5	3.2731	T	52.67	0.00626969	-1.13
		7922	wsnp_Ra_c41581_48764320	T/C	68.6461	KW06	1.4×10-4	1.54572	C	55.34	0.0500447	0.02
						MKW	1.9×10-4	0.773955
						TKW06	2.9×10-5	0.0586112
		5031	wsnp_Ex_rep_c101746_87053634	A/C	69.6297	KT10	1.9×10-4	0.059661
		3528	wsnp_Ex_c35563_43690084	A/C	70.6979	MD06	4.6×10-5	11.9328	C	44.66	0	-2.44
						KW06	6.2×10-6	3.49491	C	44.27	0.00283387	0.04
						MHD	1.3×10-4	15.4043	C	44.66	0	-2.03
		3695	wsnp_Ex_c3986_7217641	A/G	70.6979	MD06	1.4×10-4	4.58745	A	19.85	0.00054605	-2.78
						KW06	6.5×10-5	21.462	A	19.47	0	0.19
		4576	wsnp_Ex_c6817_11761300	T/C	70.6979	MD06	1.0×10-4	4.46947	T	17.94	0.000731161	-2.91
						KW06	1.1×10-4	18.7375	T	17.56	0	0.18
		5011	wsnp_Ex_rep_c101414_86781128	T/C	70.6979	KW06	8.1×10-5	18.7586	C	17.56	0	0.19
		7104	wsnp_Ku_c47386_53862969	A/G	70.6979	MD06	1.3×10-4	11.3381	A	45.8	0	-2.34
						KW06	1.1×10-4	3.60187	A	45.42	0.00233876	0.04
		5310	wsnp_Ex_rep_c66846_65240088	T/C	72.5347	TKW02	2.2×10-4	28.1484	T	24.43	0	5.54
		4327	wsnp_Ex_c572_1138503	A/G	75.7719	KW06	1.8×10-4	4.86533	G	39.31	0	0.05
						MKW	1.9×10-4	10.0381	G	39.31	0	0.06
		268	wsnp_BE495786A_Ta_2_1	T/G	80.8004	HD02	1.1×10-5	0.420908
						HD06	4.9×10-5	0.145333
						MHD	7.3×10-6	0.21826
						KT02	2.0×10-4	0.722527
						MKT	4.5×10-5	1.07715
						KW06	4.3×10-6	1.23101
						MKW	3.2×10-5	1.6214	T	9.16	0.0405912	0.07
						TKW06	1.3×10-6	3.07031	T	9.16	0.00468073	3.63
						MTKW	1.9×10-5	1.80743	T	9.16	0.0305424	2.57
						MD06	1.1×10-5	0.462473
						PH06	1.8×10-4	7.70817	T	9.16	0	-15.63
		459	wsnp_BF428726A_Ta_2_5	T/C	80.8004	HD02	7.1×10-5	0.387178
						HD05	1.6×10-4	0.0340739
						HD06	2.7×10-5	0.367292
						MHD	5.4×10-6	0.32017
						KW06	5.3×10-7	2.00814	T	9.92	0.0233472	0.09
						MKW	2.6×10-5	3.29275	T	10.31	0.00351036	0.09
						KT02	2.1×10-4	1.17335
						MKT	3.1×10-5	3.01506	T	10.31	0.00524946	0.08
						TKW06	4.8×10-6	6.14185	T	10.31	0	4.76
						MTKW	6.5×10-5	4.10824	T	10.31	0.00108511	3.6
						PH06	7.8×10-5	10.5089	T	10.31	0	-17.08
						MD06	6.5×10-6	1.07624
		4179	wsnp_Ex_c534_1058778	A/C	80.8004	HD02	6.4×10-5	0.561373
						HD06	3.5×10-5	0.253922
						MHD	5.8×10-6	0.342414
						KT02	1.8×10-4	1.96522	C	10.69	0.0279204	0.1
						MKT	3.0×10-5	3.94887	C	10.69	0.00152155	0.09
						KW06	4.7×10-7	2.78138	C	10.31	0.00810689	0.1
						MKW	2.6×10-5	3.58016	C	10.69	0.00256114	0.09
						TKW06	3.8×10-6	7.53084	C	10.69	0	5.16
						MTKW	6.1×10-5	5.38866	C	10.69	0	4
						MD06	8.6×10-6	0.776815
						PH06	1.2×10-4	10.5525	C	10.69	0	-16.66
		7754	wsnp_Ra_c22110_31550370	A/G	113.335	MD06	6.5×10-5	0.0623769
		3804	wsnp_Ex_c41953_48657850	A/G	114.137	MD02	1.7×10-4	6.1556	G	79.01	0	-0.53
		6042	wsnp_JD_c3973_5044238	T/C	114.137	MD02	1.7×10-4	6.1556	T	79.01	0	-0.53
		1790	wsnp_Ex_c1359_2604298	T/G	119.823	HD02	8.7×10-6	3.72306	T	35.88	0.00344412	-1.83
						HD06	9.1×10-5	1.07671
						MHD	4.7×10-5	0.564561
						KT02	1.5×10-4	8.92028	T	38.93	0	0.09
						MKT	3.5×10-5	9.10066	T	40.46	0	0.06
						KW06	3.3×10-6	5.77196	T	40.08	0	0.06
						MKW	2.4×10-5	9.45443	T	40.46	0	0.06
						TKW06	1.4×10-6	14.2066	T	40.46	0	2.97
						MTKW	1.5×10-5	15.441	T	40.46	0	2.85
						MD06	1.2×10-5	2.90371	T	40.46	0.00617189	-1.34
		1587	wsnp_Ex_c12123_19388313	A/G	148.131	TKW10	2.1×10-4	2.8678	A	14.5	0.00660924	2.86
						MTKW	6.0×10-5	2.54867	A	14.5	0.00992699	2.34
1B	10	406	wsnp_BE637971B_Ta_1_20	A/G	9.55554	PH10	1.2×10-4	17.7093	A	33.59	0	-9.28
		6890	wsnp_Ku_c30982_40765254	T/G	37.1897	KT10	1.8×10-4	0.908764
		2315	wsnp_Ex_c18462_27305612	A/G	67.357	MD10	4.3×10-5	1.6891	G	84.35	0.0380806	-0.21
		6731	wsnp_Ku_c23096_32987510	A/G	67.6776	MD10	1.9×10-5	20.416	G	69.85	0	-1.15
		4361	wsnp_Ex_c58292_59652859	A/G	73.6995	HD10	4.3×10-5	10.7293	A	54.2	0	-1.2
						MHD	4.3×10-5	14.6956	A	54.2	0	-1.62
		4007	wsnp_Ex_c4808_8584651	A/G	74.3472	HD02	4.8×10-5	0.99424
						HD06	1.5×10-4	0.957493
						MHD	3.6×10-5	1.59839	G	84.73	0.0458255	-0.22
						MD06	1.1×10-5	0.454816
		6955	wsnp_Ku_c36191_45258467	T/C	80.972	KNPS02	1.5×10-4	10.2956	C	84.73	0	0.87
		1164	wsnp_CAP8_c2023_1110474	A/G	86.1281	METN	2.2×10-4	1.53093	A	32.44	0.0466704	0.24
		2308	wsnp_Ex_c18384_27213023	T/G	90.9829	HD02	1.3×10-5	6.06451	T	16.79	0	-4.02
						HD06	1.7×10-5	6.97822	T	21.76	0	-3.69
						MHD	3.5×10-5	4.59482	T	21.76	0.000554134	-1.95
						KT02	1.8×10-4	6.57527	T	20.23	0	0.12
						MKT	3.9×10-5	7.86692	T	21.76	0	0.08
						KW06	2.1×10-6	12.2297	T	21.76	0	0.13
						MKW	2.9×10-5	11.0815	T	21.76	0	0.11
						TKW06	1.1×10-6	15.9166	T	21.76	0	4.95
						MTKW	1.8×10-5	15.5039	T	21.76	0	4.49
						MD06	1.6×10-5	5.76466	T	21.76	0	-2.96
		3017	wsnp_Ex_c26083_35336771	A/G	94.6961	KNPS06	2.0×10-4	7.38241	G	6.49	0	10.08
1D	2	4884	wsnp_Ex_c9149_15220399	A/G	95.6572	KNPS02	1.9×10-4	9.68963	A	83.59	0	0.82
		7675	wsnp_Ra_c17989_26960545	T/C	97.736	KNPS02	1.3×10-4	10.1605	T	84.35	0	0.9
2A	19	2526	wsnp_Ex_c2033_3814035	T/C	46.1055	KW06	1.7×10-5	0.696708
						MKW	2.0×10-5	1.41293
						MKT	2.0×10-4	0.924078
						TKW06	3.2×10-5	1.02798
		314	wsnp_BE498730A_Ta_2_2	T/G	78.256	HD02	1.6×10-5	2.05711	G	61.45	0.031133	-0.73
						HD06	8.4×10-5	2.00983	G	67.94	0.0238398	-0.69
						MHD	4.6×10-5	1.80359	G	67.94	0.0323953	-0.43
						KT02	1.5×10-4	3.48653	G	66.41	0.0032229	0.03
						MKT	3.7×10-5	2.06319	G	67.94	0.0220324	0.01
						KW06	3.2×10-6	2.43996	G	67.56	0.0128623	0.02
						MKW	2.8×10-5	3.40942	G	67.94	0.00313991	0.02
						TKW06	1.1×10-6	1.16935
						MTKW	2.8×10-5	1.4968
						MD06	2.1×10-5	1.02289
		8491	wsnp_RFL_Contig3604_3795252	T/C	78.256	HD02	1.5×10-5	2.42751	C	65.65	0.0188321	-0.71
						HD06	8.5×10-5	2.67054	C	72.52	0.00880534	-0.72
						MHD	3.9×10-5	2.3819	C	72.52	0.0134325	-0.44
						KT02	1.8×10-4	2.80497	C	70.99	0.00809143	0.02
						MKT	4.4×10-5	1.65747	C	72.52	0.0395541	0.01
						KW06	4.1×10-6	2.06697	C	72.14	0.0216483	0.02
						MKW	3.1×10-5	2.35836	C	72.52	0.0139055	0.02
						TKW06	3.7×10-7	0.947626
						MTKW	8.3×10-6	1.51938	C	72.52	0.0488298	0.45
						MD06	2.3×10-5	0.868281
		7248	wsnp_Ku_c6826_11860405	T/C	79.4658	KW06	1.9×10-4	10.8126	T	29.77	0	0.1
		1579	wsnp_Ex_c12068_19316125	A/G	88.2281	KL06	8.2×10-5	0.325671
						TKW06	8.3×10-5	2.05842	A	31.68	0.0216639	1.38
		2520	wsnp_Ex_c2030_3807284	T/C	88.2281	KL06	9.3×10-5	0.380535
						TKW06	4.4×10-5	2.01985	T	32.06	0.0232149	1.35
		8502	wsnp_RFL_Contig3703_3939941	T/C	88.5336	TKW10	5.9×10-5	0.103573
		2733	wsnp_Ex_c22651_31851893	T/C	89.1325	KNPS06	2.2×10-4	10.2352	T	85.11	0	1.25
						TKW10	3.4×10-5	0.0423653
		5092	wsnp_Ex_rep_c103255_88258450	T/C	90.8215	TKW10	1.4×10-4	0.0808274
		2195	wsnp_Ex_c17220_25871264	A/G	97.1402	KL06	1.6×10-4	0.0015671
						TKW06	1.5×10-4	0.448668
		3368	wsnp_Ex_c31900_40635609	A/C	97.1402	TKW06	8.4×10-5	0.371518
						TKW10	1.5×10-4	0.255803
						KNPS06	2.2×10-4	10.5437	C	83.97	0	1.32
		8146	wsnp_Ra_rep_c111721_93875204	T/C	97.1402	KL06	1.6×10-4	0.00510107
						TKW06	1.2×10-4	0.529577
		5305	wsnp_Ex_rep_c66809_65184970	A/G	99.4161	MKNPS	1.3×10-4	8.01949	G	16.41	0	3.73
		488	wsnp_BF475068A_Ta_2_1	T/C	120.51	MD10	1.8×10-5	3.87317	T	73.28	0.00148851	-0.48
		1174	wsnp_CAP8_c2677_1394934	A/C	120.714	MD10	2.4×10-5	5.83946	C	77.48	0	-0.53
		2612	wsnp_Ex_c21409_30544027	A/G	156.781	MD02	2.6×10-5	24.1034	G	16.79	0	-6.46
		5215	wsnp_Ex_rep_c66358_64543218	A/G	164.975	SL05	4.3×10-5	14.257	G	32.44	0	0.87
						MSL	9.0×10-5	16.9167	G	36.64	0	0.85
		7148	wsnp_Ku_c52392_57380485	T/G	167.844	KL02	1.8×10-4	9.2428	G	44.66	0	0.19
						KL10	1.8×10-4	9.62747	G	44.66	0	0.18
						MKL	9.1×10-5	9.75659	G	45.8	0	0.16
						SL05	2.1×10-5	12.8881	G	41.22	0	0.67
						MSL	6.9×10-5	15.1354	G	45.8	0	0.67
		1349	wsnp_Ex_c10555_17236072	T/C	202.486	PH10	1.8×10-4	0.916204
2B	22	4723	wsnp_Ex_c7776_13247365	A/G	4.9767	HD02	1.6×10-5	1.48773
						HD06	4.1×10-5	0.250027
						MHD	3.5×10-5	0.418941
						KT02	1.6×10-4	4.06682	G	17.94	0.0013785	0.1
						MKT	4.2×10-5	1.75067	G	18.7	0.0343484	0.04
						KW06	7.7×10-6	2.07721	G	18.7	0.0213228	0.06
						MKW	4.8×10-5	3.3797	G	18.7	0.00315475	0.06
						TKW06	1.4×10-6	4.08166	G	18.7	0.001153	2.71
						MTKW	2.6×10-5	4.01128	G	18.7	0.00127508	2.49
						MD06	2.2×10-5	1.79866	G	18.7	0.0319508	-1.82
		8124	wsnp_Ra_rep_c106119_89961852	A/C	30.1073	KW06	1.3×10-4	2.09671	C	51.15	0.0207162	0.03
		6048	wsnp_JD_c42879_30043973	A/G	39.0585	HD02	1.9×10-5	0.0884032
						HD06	8.3×10-5	0.00161705
						MHD	1.7×10-5	0.249577
						KT02	2.2×10-4	3.87289	A	17.56	0.00180641	0.1
						KT05	2.0×10-4	4.27139	A	17.18	0.00137671	0.09
						MKT	5.7×10-5	4.22995	A	18.32	0.000932795	0.07
						KW06	3.3×10-6	5.86526	A	17.94	0	0.1
						MKW	2.1×10-5	8.36472	A	18.32	0	0.1
						TKW06	1.3×10-6	15.0308	A	18.32	0	5.37
						MTKW	2.5×10-5	13.7477	A	18.32	0	4.73
						MD06	2.1×10-5	0.259136
		5721	wsnp_Ex_rep_c71023_69867676	T/C	47.2203	MD02	2.0×10-4	4.37104	C	72.14	0.00142891	-0.63
		5736	wsnp_Ex_rep_c72511_70872203	A/G	47.2203	MD02	2.0×10-4	4.00853	G	72.14	0.00223202	-0.61
		2440	wsnp_Ex_c1962_3696265	T/C	47.4468	MD02	5.6×10-5	3.59944	C	72.9	0.00387855	-0.55
		2441	wsnp_Ex_c1962_3696626	A/G	47.4468	MD02	5.9×10-5	3.55955	G	72.14	0.00425139	-0.55
		2442	wsnp_Ex_c1962_3697351	A/C	47.4468	MD02	5.6×10-5	3.59944	C	72.9	0.00387855	-0.55
		2443	wsnp_Ex_c1962_3697716	A/G	47.4468	HD02	4.7×10-6	0.149122
						HD06	2.0×10-5	0.228368
						MHD	1.0×10-5	0.430245
						MD02	3.0×10-5	3.59944	A	72.9	0.00387855	-0.55
						MD06	1.3×10-5	0.00318181
						MMD	3.6×10-5	1.72366	A	81.68	0.0343509	-0.23
						KT02	1.8×10-4	4.38578	G	16.79	0.000802829	0.11
						KT05	2.5×10-5	2.15329	G	16.79	0.0226946	0.06
						MKT	2.6×10-5	3.16847	G	17.56	0.00398438	0.06
						KW06	1.6×10-6	3.87012	G	17.56	0.0014634	0.09
						MKW	1.0×10-5	5.3328	G	17.56	0	0.09
						TKW06	1.1×10-6	9.32409	G	17.56	0	4.36
						MTKW	1.9×10-5	9.46305	G	17.56	0	4.06
		6085	wsnp_JD_c5064_6183978	A/G	48.0509	HD02	1.6×10-5	0.705954
						HD06	9.0×10-5	0.57615
						MHD	2.8×10-5	0.0529176
						KT02	1.8×10-4	3.45225	A	21.37	0.00301106	0.09
						MKT	4.3×10-5	4.18099	A	22.14	0.000912261	0.06
						KW06	2.4×10-6	4.2633	A	21.76	0.00082889	0.08
						MKW	2.6×10-5	7.61993	A	22.14	0	0.09
						TKW06	1.3×10-6	12.7062	A	22.14	0	4.41
						MTKW	2.2×10-5	11.8708	A	22.14	0	3.93
						MD06	1.9×10-5	0.375341
		5818	wsnp_JD_c12687_12877994	T/C	76.0234	HD02	2.1×10-4	0.183446
		6427	wsnp_Ku_c11665_18999583	T/C	94.3514	HD05	8.1×10-6	12.4153	T	90.08	0	-0.51
		5149	wsnp_Ex_rep_c106085_90293854	T/C	114.691	HD02	1.9×10-5	0.496021
						HD06	9.2×10-5	0.355805
						MHD	4.8×10-5	0.0201351
						KT02	1.9×10-4	0.93335
						KT05	1.4×10-4	0.545873
						MKT	2.5×10-5	0.541904
						KW06	3.1×10-6	0.808034
						MKW	3.2×10-5	2.24478	C	38.17	0.0168686	0.03
						TKW06	9.8×10-7	3.48627	C	38.17	0.00281366	1.54
						MTKW	3.4×10-5	4.27203	C	38.17	0.000920753	1.57
						MD06	2.2×10-5	1.04989
		4135	wsnp_Ex_c5239_9272511	T/C	117.141	HD02	1.1×10-5	0.204024
						HD06	8.6×10-6	0.547092
						MHD	5.2×10-6	0.167714
						KT02	1.9×10-4	3.79885	T	19.85	0.00200304	0.09
						MKT	3.8×10-5	4.85625	T	20.99	0	0.07
						KW06	1.0×10-6	7.60737	T	20.99	0	0.11
						MKW	9.4×10-6	8.83329	T	20.99	0	0.1
						TKW06	1.1×10-6	9.86401	T	20.99	0	4
						MTKW	4.1×10-5	10.6167	T	20.99	0	3.82
						MD06	1.5×10-5	0.235374
		77	wsnp_BE423182B_Ta_2_1	A/G	163.38	MD10	1.1×10-4	18.4098	G	67.18	0	-1.19
						MMD	9.8×10-5	18.8	G	67.18	0	-1.12
		2261	wsnp_Ex_c17845_26604587	T/C	169.503	MD06	1.2×10-4	1.21965
		7371	wsnp_Ku_c9901_16493072	T/C	200.468	HD02	2.6×10-5	0.314617
						HD06	1.7×10-4	0.00655758
						MHD	5.5×10-5	0.0215469
						TKW06	2.1×10-5	3.27158	T	10.69	0.00355394	3.43
						MTKW	2.0×10-4	3.20535	T	10.69	0.00391279	3.13
						KW06	2.8×10-5	4.34876	T	10.69	0.000768603	0.12
						MD06	9.2×10-6	0.0681202
		2502	wsnp_Ex_c20029_29064315	T/C	210.154	PH06	2.0×10-4	0.363678
		4118	wsnp_Ex_c5193_9204522	A/G	264.589	MHD	4.3×10-5	3.83309	G	12.6	0.0015116	-2.5
		1667	wsnp_Ex_c12675_20144479	T/C	266.367	MD06	1.8×10-4	8.5158	C	45.42	0	-2.06
		1668	wsnp_Ex_c12675_20144755	A/G	266.367	HD02	4.8×10-5	7.20448	G	10.69	0	-5.8
						MHD	7.2×10-6	5.00378	G	11.83	0	-2.97
		3206	wsnp_Ex_c29008_38081173	T/C	266.367	HD02	4.8×10-5	7.20448	C	10.69	0	-5.8
						MHD	7.2×10-6	5.00378	C	11.83	0	-2.97
2D	3	989	wsnp_CAP12_c812_428290	A/G	57.9118	MD02	1.2×10-4	7.77283	G	80.92	0	-0.52
		760	wsnp_CAP11_c3842_1829821	T/C	59.7227	TKW06	2.2×10-4	0.583049
						MTKW	1.1×10-4	0.219719
		7055	wsnp_Ku_c4319_7848197	A/G	175.642	HD02	6.5×10-5	3.73634	A	11.07	0.00331571	-4.05
						HD06	5.7×10-5	1.69802	A	13.36	0.0364546	-2.45
						MHD	2.9×10-5	1.5372	A	13.36	0.0466475	-1.52
						KT02	1.5×10-4	4.6898	A	12.21	0.000550477	0.14
						KT05	1.7×10-4	4.12757	A	12.98	0.001592	0.1
						MKT	8.7×10-6	4.56012	A	13.36	0.000553783	0.09
						KW06	6.6×10-7	8.14344	A	12.98	0	0.15
						MKW	2.0×10-5	8.9126	A	13.36	0	0.13
						TKW06	5.0×10-6	15.3699	A	13.36	0	6.51
						MTKW	6.4×10-5	16.8215	A	13.36	0	6.31
						MD06	1.3×10-5	1.03438
3A	18	7712	wsnp_Ra_c19979_29215858	T/C	60.3999	HD05	2.5×10-7	0.720858
		4381	wsnp_Ex_c5929_10402147	T/C	70.995	HD05	8.9×10-7	2.34124	T	91.6	0.0138823	-0.22
		899	wsnp_CAP11_rep_c8750_3780311	A/G	74.3664	HD02	8.6×10-6	0.893219
						HD06	8.7×10-5	1.31334
						MHD	4.6×10-5	0.993949
						KT02	1.7×10-4	4.75835	G	8.02	0.000500122	0.18
						KT05	2.2×10-4	3.33984	G	8.02	0.0045915	0.12
						MKT	3.3×10-5	3.46036	G	8.78	0.00270294	0.1
						KW06	3.5×10-6	4.31359	G	8.4	0.000808328	0.14
						MKW	2.6×10-5	4.57592	G	8.78	0.000541352	0.12
						TKW06	1.6×10-6	5.95218	G	8.78	0	5.16
						MTKW	3.4×10-5	5.82517	G	8.78	0	4.72
						MD06	1.5×10-5	0.440401
		8405	wsnp_RFL_Contig2913_2755542	A/G	75.2428	HD05	9.6×10-7	5.17765	A	81.68	0	-0.52
		2023	wsnp_Ex_c15400_23664328	T/C	76.0096	HD02	4.9×10-6	0.0032713
						HD06	7.1×10-5	0.00507934
						MHD	2.5×10-5	0.0391004
						KT02	6.1×10-5	2.79715	C	20.99	0.00831235	0.08
						KT05	1.2×10-4	5.35125	C	20.61	0	0.09
						MKT	2.7×10-5	4.57424	C	22.14	0.000585168	0.06
						KW06	4.0×10-6	6.60497	C	21.76	0	0.1
						MKW	3.2×10-5	8.562	C	22.14	0	0.09
						TKW06	1.7×10-6	12.2687	C	22.14	0	4.25
						MTKW	2.4×10-5	13.7976	C	22.14	0	4.15
						MD06	1.3×10-5	0.0125344
		7355	wsnp_Ku_c9433_15811664	A/C	77.2632	HD02	8.5×10-6	0.816599
						HD06	1.8×10-4	1.41776
						MHD	5.9×10-5	0.843265
						TKW06	1.2×10-5	5.56685	A	12.21	0	4.15
						MTKW	1.7×10-4	7.31503	A	12.21	0	4.4
						KW06	2.0×10-5	4.32903	A	11.83	0.000772014	0.12
						MD06	1.4×10-5	0.464404
		5632	wsnp_Ex_rep_c69752_68711460	T/G	77.4579	HD02	8.7×10-6	0.777312
						HD06	2.2×10-4	1.49197
						MHD	7.1×10-5	0.953108
						TKW06	1.4×10-5	5.36411	G	11.45	0	4.21
						MTKW	2.2×10-4	6.81913	G	11.45	0	4.38
						KW06	3.8×10-5	5.08837	G	11.07	0	0.13
						MD06	1.6×10-5	0.536407
		4922	wsnp_Ex_c9468_15696542	A/C	79.9165	HD02	2.2×10-5	0.13183
						MHD	1.0×10-4	0.341819
						MD06	1.1×10-5	0.0565772
		743	wsnp_CAP11_c318_261649	A/G	82.5516	HD02	8.3×10-6	4.9136	A	24.05	0.000770329	-2.85
						HD06	8.6×10-5	3.55744	A	27.1	0.00244339	-2.28
						MHD	3.9×10-5	2.35424	A	27.1	0.0139899	-1.2
						KT02	7.2×10-5	12.7039	A	25.95	0	0.14
						MKT	3.3×10-5	13.389	A	27.1	0	0.1
						KW06	4.4×10-6	14.84	A	26.72	0	0.13
						MKW	3.3×10-5	19.3921	A	27.1	0	0.12
						TKW06	1.6×10-6	25.0592	A	27.1	0	5.34
						MTKW	1.8×10-5	27.1053	A	27.1	0	5.13
						MD06	1.3×10-5	4.52063	A	27.1	0.000615988	-2.26
		234	wsnp_BE490613A_Ta_2_1	T/C	82.7464	HD02	9.2×10-6	4.39499	T	24.43	0.00152737	-2.62
						HD06	1.7×10-4	3.03872	T	27.48	0.00524834	-2.06
						MHD	3.9×10-5	2.02847	T	27.48	0.0229197	-1.1
						TKW06	2.2×10-5	24.5543	T	27.48	0	5.2
						MTKW	1.0×10-4	27.1092	T	27.48	0	5.06
						KW06	7.2×10-5	14.264	T	27.1	0	0.12
						MD06	8.1×10-6	3.80547	T	27.48	0.00174845	-2.03
		8465	wsnp_RFL_Contig3396_3515504	T/G	82.9411	HD02	2.6×10-5	3.88149	T	26.34	0.00280949	-2.37
						HD06	1.4×10-4	2.82666	T	30.53	0.00690498	-1.86
						MHD	5.1×10-5	1.77985	T	30.53	0.0325265	-0.96
						TKW06	1.1×10-5	32.3263	T	30.53	0	5.56
						MTKW	1.8×10-5	35.1707	T	30.53	0	5.34
						KW06	4.6×10-5	18.8906	T	30.15	0	0.13
						MD06	1.1×10-5	3.51683	T	30.53	0.00253995	-1.83
		2291	wsnp_Ex_c18223_27035083	A/G	114.793	HD02	5.6×10-5	4.77607	A	11.07	0.000917573	-4.53
						MHD	1.4×10-4	3.02725	A	12.6	0.00524581	-2.2
						MD06	1.1×10-5	3.03661	A	12.6	0.00517523	-2.98
		4810	wsnp_Ex_c8517_14315660	A/G	121.542	MD06	6.2×10-5	3.27065	G	12.21	0.00389953	-3.13
						TKW06	1.8×10-5	12.8789	G	12.21	0	6.14
						MHD	9.4×10-5	2.02492	G	12.21	0.0235902	-1.8
		5212	wsnp_Ex_rep_c66357_64540369	T/G	127.512	TKW06	1.8×10-4	7.57885	T	50.76	0	1.74
		3560	wsnp_Ex_c361_708712	A/G	162.042	HD05	1.1×10-4	0.00210486
		7835	wsnp_Ra_c29624_38979654	A/G	164.215	HD02	2.2×10-4	4.17561	G	24.43	0.00192644	-2.6
		1457	wsnp_Ex_c11229_18163892	T/C	172.15	KT10	7.6×10-5	0.144492
		3178	wsnp_Ex_c28679_37784954	A/G	172.15	MKT	1.5×10-4	15.2956	A	14.12	0	0.16
3B	22	2409	wsnp_Ex_c19372_28313727	T/C	63.9015	HD02	1.1×10-5	0.0928149
						HD06	3.6×10-5	0.866081
						MHD	5.1×10-6	1.33353
						KT02	1.1×10-5	0.0342883
						MKT	4.4×10-5	1.25742
						KW06	4.2×10-6	0.875625
						MKW	2.9×10-5	1.53346	T	9.16	0.04735	0.07
						TKW06	8.2×10-7	2.19226	T	9.16	0.0175411	3.05
						MTKW	2.2×10-5	2.62474	T	9.16	0.00927423	3.08
						MD06	9.9×10-6	0.219514
		5960	wsnp_JD_c2623_3541255	A/C	65.5692	HD02	7.6×10-6	0.0551211
						MD06	1.3×10-4	0.374918
						KW06	2.4×10-5	1.0514
						TKW06	1.2×10-4	2.02841	C	38.93	0.0218662	1.17
		1827	wsnp_Ex_c13906_21771680	A/G	66.6197	HD02	7.5×10-6	0.0368711
						MD06	1.5×10-4	0.350284
						KW06	3.2×10-5	1.14816
						TKW06	1.4×10-4	2.21182	A	39.31	0.0168238	1.21
		5995	wsnp_JD_c30422_23944042	T/C	66.6197	HD02	1.5×10-5	1.48299
						KT05	2.0×10-4	0.0596739
						MD06	1.5×10-4	1.644	C	31.3	0.0419828	-1.21
						KW06	1.9×10-5	1.02807
						TKW06	1.7×10-4	1.37257
		2492	wsnp_Ex_c19982_29009504	A/G	72.5309	HD02	1.3×10-5	6.03471	A	20.61	0	-3.5
						MD06	1.5×10-4	3.21605	A	24.05	0.00429196	-2.06
						KW06	2.8×10-5	16.3654	A	23.66	0	0.15
						TKW06	1.4×10-4	22.1307	A	24.05	0	5.41
		6279	wsnp_JD_rep_c53979_36270209	A/G	73.8306	HD10	1.7×10-4	14.6753	G	85.11	0	-0.69
		537	wsnp_BG263758B_Ta_2_1	A/G	84.1871	MD06	2.0×10-4	0.25948
						KT10	1.7×10-4	1.29927
		4194	wsnp_Ex_c5378_9505087	A/C	84.1871	HD02	1.6×10-5	1.31224
						MD06	3.6×10-5	0.0214049
						KW06	2.7×10-5	4.35436	C	26.34	0.000744403	0.07
						TKW06	1.5×10-4	5.43678	C	26.72	0	2.54
		610	wsnp_BQ159467B_Ta_2_1	T/C	84.5491	HD02	1.2×10-5	5.56798	C	6.49	0	-6.66
						HD06	1.5×10-5	6.58863	C	7.25	0	-6.81
						MHD	1.2×10-5	5.54608	C	7.25	0	-4.07
						KT02	1.4×10-4	3.10703	C	6.49	0.00492538	0.16
						KT05	1.9×10-4	5.76597	C	7.25	0	0.17
						MKT	4.3×10-5	4.6211	C	7.25	0	0.12
						KW06	3.1×10-6	7.56558	C	7.25	0	0.2
						MKW	2.8×10-5	7.92907	C	7.25	0	0.17
						TKW06	1.0×10-6	4.90991	C	7.25	0	5.23
						MTKW	1.4×10-5	6.15058	C	7.25	0	5.4
						MD06	1.3×10-5	4.73993	C	7.25	0	-5.1
		898	wsnp_CAP11_rep_c8708_3760250	T/G	84.5491	KL05	9.6×10-5	0.444909
						MKL	3.5×10-5	0.183634
		3046	wsnp_Ex_c2639_4899517	A/G	105.915	MPH	8.4×10-5	1.48952	G	94.66	0.0484475	-0.43
		3593	wsnp_Ex_c36937_44790003	T/C	121.274	HD02	9.8×10-6	0.854784
						HD06	4.6×10-5	0.516723
						MHD	3.3×10-5	0.615262
						KT02	1.0×10-4	0.299713
						KT05	1.4×10-4	0.0978144
						MKT	1.6×10-5	0.318841
						KW06	4.2×10-6	0.0310472
						MKW	3.3×10-5	0.0159417
						TKW06	5.7×10-7	0.201417
						MTKW	1.5×10-5	0.114328
						MD06	1.9×10-5	0.18599
		3901	wsnp_Ex_c4457_8018164	A/G	122.984	HD02	2.0×10-5	6.69793	G	21.76	0	-3.58
						HD06	4.6×10-5	6.315	G	24.05	0	-3.3
						MHD	5.2×10-5	4.29734	G	24.05	0.000789127	-1.78
						KW06	3.4×10-6	13.4822	G	23.66	0	0.13
						MKW	3.2×10-5	14.8112	G	24.05	0	0.12
						TKW06	1.2×10-6	15.5438	G	24.05	0	4.61
						MTKW	1.6×10-5	16.3712	G	24.05	0	4.37
						MKL	2.1×10-4	5.15507	G	24.05	0	0.19
						MKT	5.7×10-5	9.06718	G	24.05	0	0.09
						MD06	2.3×10-5	2.87144	G	24.05	0.0062627	-1.97
		81	wsnp_BE424246B_Ta_2_2	A/C	123.286	HD02	1.8×10-5	3.96226	A	19.08	0.00253271	-2.98
						HD06	6.6×10-5	4.09619	A	21.37	0.00110404	-2.85
						MHD	5.1×10-5	2.50022	A	21.37	0.0111328	-1.45
						KT02	2.0×10-4	7.09188	A	20.61	0	0.13
						MKT	4.7×10-5	8.01672	A	21.37	0	0.09
						KW06	2.8×10-6	13.2304	A	20.99	0	0.14
						MKW	2.8×10-5	13.9738	A	21.37	0	0.12
						TKW06	1.6×10-6	13.7519	A	21.37	0	4.64
						MTKW	2.9×10-5	13.8522	A	21.37	0	4.27
						MD06	1.7×10-5	1.93634	A	21.37	0.0256961	-1.74
		2619	wsnp_Ex_c21491_30636749	T/C	123.286	HD02	1.7×10-5	2.30421	T	27.48	0.02157	-1.78
						HD06	9.9×10-5	1.90903	T	31.68	0.0267717	-1.49
						MHD	5.1×10-5	1.30725
						KT02	2.2×10-4	3.75305	T	30.92	0.00209124	0.07
						MKT	5.2×10-5	3.63038	T	31.68	0.00215656	0.04
						KW06	3.8×10-6	5.81052	T	31.3	0	0.07
						MKW	3.8×10-5	4.78238	T	31.68	0	0.05
						TKW06	1.4×10-6	6.14049	T	31.68	0	2.39
						MTKW	3.4×10-5	6.46151	T	31.68	0	2.26
						MD06	1.9×10-5	0.553977
		2862	wsnp_Ex_c2400_4498931	A/G	123.286	HD02	1.5×10-5	1.73561	G	33.21	0.0454808	-1.35
						HD06	6.8×10-5	0.688285
						MHD	4.0×10-5	0.523599
						KT02	8.4×10-5	7.97067	G	37.02	0	0.09
						MKT	2.6×10-5	8.2316	G	37.79	0	0.06
						KW06	3.6×10-6	7.42002	G	37.4	0	0.07
						MKW	3.5×10-5	7.63783	G	37.79	0	0.06
						TKW06	1.5×10-6	10.1626	G	37.79	0	2.69
						MTKW	3.1×10-5	12.2205	G	37.79	0	2.73
						MD06	1.8×10-5	0.249474
		3455	wsnp_Ex_c3389_6223722	T/C	123.286	HD02	1.5×10-5	0.890852
						HD06	8.6×10-5	0.346514
						MHD	4.0×10-5	0.123346
						KT02	1.4×10-4	6.51027	C	35.5	0	0.08
						MKT	3.1×10-5	7.89338	C	36.64	0	0.06
						KW06	1.9×10-6	7.22233	C	36.26	0	0.07
						MKW	3.2×10-5	5.84164	C	36.64	0	0.05
						TKW06	1.1×10-6	9.78405	C	36.64	0	2.7
						MTKW	2.0×10-5	10.2029	C	36.64	0	2.54
						MD06	5.1×10-6	0.308957
		3592	wsnp_Ex_c36937_44789309	T/C	123.286	HD02	1.1×10-5	0.738764
						HD06	5.0×10-5	0.459304
						MHD	3.6×10-5	0.541138
						KT02	1.0×10-4	0.299382
						KT05	1.2×10-4	0.109757
						MKT	1.5×10-5	0.32487
						KW06	3.9×10-6	0.0402018
						MKW	3.1×10-5	0.0110028
						TKW06	5.2×10-7	0.202034
						MTKW	1.4×10-5	0.111509
						MD06	1.7×10-5	0.221202
		6299	wsnp_JD_rep_c63810_40704815	T/C	123.583	HD02	1.6×10-5	5.70187	C	18.7	0	-3.67
						HD06	5.5×10-5	5.27649	C	20.99	0	-3.31
						MHD	4.4×10-5	3.75008	C	20.99	0.00167042	-1.82
						KT02	1.8×10-4	8.43507	C	20.23	0	0.14
						MKT	4.4×10-5	8.04421	C	20.99	0	0.09
						KW06	3.3×10-6	13.0399	C	20.61	0	0.14
						MKW	2.6×10-5	14.9423	C	20.99	0	0.13
						TKW06	1.3×10-6	14.8049	C	20.99	0	4.92
						MTKW	1.3×10-5	15.3459	C	20.99	0	4.63
						MD06	1.9×10-5	2.54671	C	20.99	0.00981286	-2.03
		2167	wsnp_Ex_c1676_3185400	T/C	126.61	HD02	2.2×10-4	1.24831
		2462	wsnp_Ex_c19778_28779907	A/G	133.797	MD02	6.8×10-5	12.9436	A	40.08	0	-2.5
		6930	wsnp_Ku_c3371_6259457	T/C	173.075	HD02	9.9×10-5	4.2987	C	4.2	0.00153176	-7.38
						MHD	7.3×10-5	4.6721	C	5.34	0	-4.4
						PH02	9.5×10-5	13.915	C	4.2	0	-31.94
						PH06	7.8×10-5	12.9105	C	5.34	0	-27.44
						PH10	5.9×10-5	10.7696	C	5.34	0	-22.08
						MPH	1.2×10-5	14.603	C	5.34	0	-23.62
						MD06	2.1×10-5	1.59054	C	5.34	0.0421645	-3.48
						KW06	7.4×10-5	7.57156	C	4.96	0	0.25
3D1	1	7468	wsnp_Ku_rep_c69963_69469381	T/G	1.71213	HD02	1.6×10-5	1.07917
						MD06	8.6×10-5	2.7943	G	20.61	0.00723861	-2.13
						KW06	2.0×10-5	2.96115	G	20.23	0.00577258	0.07
						TKW06	2.2×10-5	6.3077	G	20.61	0	3.21
4A	22	558	wsnp_BG313770B_Ta_1_1	A/G	56.8638	KT10	2.2×10-4	0.0557495
		4657	wsnp_Ex_c7335_12579818	T/C	134.932	KNPS05	2.2×10-4	8.77509	C	6.11	0	8.99
		6443	wsnp_Ku_c11945_19406789	T/G	147.399	KT10	1.0×10-4	0.158294
		296	wsnp_BE497618A_Ta_1_1	A/G	149.5	PH05	5.6×10-5	0.868378
		5851	wsnp_JD_c14769_14413046	A/G	153.887	HD02	9.6×10-6	0.189326
						HD06	5.2×10-5	0.0565239
						MHD	3.0×10-5	0.183094
						KT02	8.6×10-5	6.71418	A	17.18	0	0.14
						MKT	2.4×10-5	8.24569	A	17.94	0	0.1
						KW06	5.8×10-6	3.36943	A	17.56	0.00320173	0.08
						MKW	3.6×10-5	6.9643	A	17.94	0	0.1
						TKW06	7.5×10-7	7.2662	A	17.94	0	3.73
						MTKW	1.9×10-5	9.5638	A	17.94	0	3.94
						MD06	1.8×10-5	0.224952
		750	wsnp_CAP11_c3346_1639010	T/C	159.499	KT10	1.7×10-4	0.299117
		912	wsnp_CAP12_c124_70843	T/C	159.499	KT10	1.4×10-4	0.586764
		3763	wsnp_Ex_c41192_48071978	T/C	159.499	KT10	1.6×10-4	0.501737
		5196	wsnp_Ex_rep_c66304_64468123	T/C	159.499	KT10	1.7×10-4	0.461991
		8265	wsnp_RFL_Contig1883_1034534	T/C	159.499	KT10	1.8×10-4	0.342094
		8494	wsnp_RFL_Contig362_3816537	T/C	159.499	KT10	1.6×10-4	0.583177
		40	wsnp_BE403900A_Ta_2_1	T/C	171.869	KW06	8.5×10-6	11.0706	T	83.59	0	0.03
						MKW	6.7×10-6	12.069	T	83.97	0	0.03
						MKT	1.5×10-4	8.32571	T	83.97	0	0.02
		142	wsnp_BE443973A_Ta_2_1	A/G	171.869	KW06	4.1×10-5	10.5894	G	83.59	0	0.03
						MKW	1.9×10-5	11.975	G	83.97	0	0.03
		157	wsnp_BE444811A_Ta_2_1	A/G	171.869	KW06	4.7×10-5	10.3706	A	83.97	0	0.03
						MKW	2.1×10-5	11.8856	A	84.35	0	0.03
		160	wsnp_BE444858A_Ta_2_1	T/C	171.869	KW06	2.1×10-4	10.3706	T	83.97	0	0.03
						MKW	7.9×10-5	11.8856	T	84.35	0	0.03
						KT10	5.4×10-6	4.04004	T	82.82	0.0012237	0.02
		192	wsnp_BE446344A_Ta_2_1	A/G	171.869	KW06	4.3×10-5	10.5235	G	82.82	0	0.03
						MKW	2.1×10-5	11.8715	G	83.21	0	0.03
		401	wsnp_BE637507A_Ta_2_1	T/C	171.869	KW06	6.8×10-6	11.4221	C	83.21	0	0.03
						MKW	5.5×10-6	12.3914	C	83.59	0	0.03
						MKT	1.5×10-4	8.37545	C	83.59	0	0.02
		1071	wsnp_CAP7_c2731_1307600	A/G	171.869	KW06	3.8×10-5	10.5937	G	83.97	0	0.03
						MKW	1.7×10-5	11.9663	G	84.35	0	0.03
		1329	wsnp_Ex_c10479_17138283	T/C	171.869	KW06	4.1×10-5	10.5894	C	83.59	0	0.03
						MKW	1.9×10-5	11.975	C	83.97	0	0.03
		1639	wsnp_Ex_c12481_19890975	A/G	171.869	KW06	2.3×10-5	10.889	G	83.59	0	0.03
						MKW	7.0×10-6	12.4622	G	83.97	0	0.03
						MKT	1.3×10-4	8.35003	G	83.97	0	0.02
		3604	wsnp_Ex_c37383_45143321	T/C	171.869	KW06	1.1×10-5	10.5851	C	83.21	0	0.03
						MKW	2.5×10-5	11.9176	C	83.59	0	0.03
		6137	wsnp_JD_c64_103934	A/G	208.877	HD02	1.8×10-4	20.9839	A	19.85	0	-6.75
						MD02	9.8×10-5	16.7852	A	19.47	0	-4.92
4B	12	4569	wsnp_Ex_c6739_11646407	A/G	20.6374	HD02	1.6×10-5	0.0792833
						HD06	7.5×10-5	0.393271
						MHD	1.7×10-5	0.43216
						TKW06	6.0×10-6	3.84821	G	27.86	0.00171667	2.04
						MTKW	1.5×10-4	3.02049	G	27.86	0.00557431	1.67
						KW06	5.1×10-5	0.666858
						KL06	9.5×10-5	6.07116	G	27.86	0	0.2
						MD06	4.3×10-6	0.0461247
		3290	wsnp_Ex_c30695_39579408	A/G	22.3426	KW06	1.8×10-4	0.0850967
		5679	wsnp_Ex_rep_c70265_69211592	T/G	60.2386	MD06	1.1×10-4	0.259518
		6762	wsnp_Ku_c24428_34387515	T/C	71.985	HD02	1.1×10-5	0.391775
						HD06	1.1×10-4	0.0160358
						MHD	2.2×10-5	0.0550753
						TKW06	1.2×10-5	2.58185	C	12.21	0.00987582	2.82
						MTKW	9.3×10-5	2.96325	C	12.21	0.00565988	2.79
						KW06	4.5×10-5	1.11923
						MD06	1.1×10-5	0.05768
		1382	wsnp_Ex_c107075_90880218	A/G	73.4681	HD02	1.3×10-5	5.15741	A	9.16	0.000518861	-5.27
						HD06	5.8×10-5	6.02123	A	10.31	0	-5.35
						MHD	2.8×10-5	4.16386	A	10.31	0.000956911	-2.9
						TKW06	2.0×10-5	5.56398	A	10.31	0	4.56
						MTKW	1.8×10-4	6.16204	A	10.31	0	4.43
						KW06	6.2×10-5	5.2955	A	10.31	0	0.14
						MD06	6.3×10-6	3.41546	A	10.31	0.0028302	-3.55
		2171	wsnp_Ex_c16825_25387841	T/C	73.4681	HD02	2.0×10-5	6.42514	C	10.31	0	-5.46
						HD06	1.8×10-4	7.08452	C	12.21	0	-5.21
						MHD	6.2×10-5	4.98989	C	12.21	0	-2.85
						KW06	2.1×10-4	9.55525	C	12.21	0	0.16
						MD06	3.5×10-5	5.93824	C	12.21	0	-4.21
		2974	wsnp_Ex_c25467_34731005	A/G	73.4681	HD02	1.2×10-5	4.88154	A	9.54	0.000781042	-5
						HD06	6.0×10-5	5.21207	A	10.69	0	-4.87
						MHD	2.9×10-5	3.44162	A	10.69	0.00283105	-2.58
						TKW06	2.0×10-5	6.14096	A	10.69	0	4.66
						MTKW	1.6×10-4	6.45648	A	10.69	0	4.41
						KW06	6.2×10-5	6.03011	A	10.69	0	0.14
						PH10	1.1×10-4	15.4691	A	10.31	0	-18.19
						MD06	4.3×10-6	3.45844	A	10.69	0.00276317	-3.5
		908	wsnp_CAP12_c1101_569783	A/G	79.0122	KW06	9.6×10-5	4.76056	G	61.45	0	0.03
						TKW06	2.1×10-4	7.3616	G	61.45	0	1.36
		5365	wsnp_Ex_rep_c67159_65649966	T/C	85.2303	KW06	1.7×10-4	0.034661
		3994	wsnp_Ex_c47536_52716088	A/G	106.034	KW06	1.7×10-4	3.42723	A	6.87	0.00278218	0.14
		6397	wsnp_Ku_c10515_17368422	T/C	106.447	ETN06	1.5×10-4	9.15121	C	89.31	0	0.36
						METN	1.7×10-4	8.68146	C	89.31	0	0.13
		3781	wsnp_Ex_c4148_7495656	A/G	114.592	HD02	1.3×10-5	2.77576	A	24.43	0.0125228	-2.09
						HD06	3.8×10-5	1.84114	A	27.86	0.0309623	-1.59
						MHD	1.7×10-5	1.11979
						TKW06	1.2×10-5	16.4278	A	27.86	0	4.21
						MTKW	1.6×10-4	17.7188	A	27.86	0	4.03
						KW06	1.2×10-5	12.8865	A	27.86	0	0.12
						MD06	5.1×10-6	1.56046	A	27.86	0.0471564	-1.29
5A	17	4814	wsnp_Ex_c8543_14357385	T/C	60.1282	ETN06	7.8×10-5	1.08939
		5173	wsnp_Ex_rep_c109532_92292121	A/G	60.528	HD02	1.7×10-5	0.139623
						MD06	1.3×10-4	0.00918082
						ETN06	1.9×10-4	1.32987
						KW06	7.7×10-5	0.000250711
						TKW06	1.3×10-4	0.768216
		3717	wsnp_Ex_c4026_7281501	A/G	98.8089	TKW10	8.4×10-5	0.748412
		7135	wsnp_Ku_c51039_56457361	T/C	102.407	HD02	2.1×10-4	2.84684	T	8.78	0.0107099	-4.02
		3313	wsnp_Ex_c31017_39858962	T/C	114.459	SN05	1.4×10-4	8.79456	C	12.98	0	1.27
		703	wsnp_CAP11_c2100_1109583	A/C	122.719	MD06	1.5×10-4	1.10514
		6232	wsnp_JD_c9510_10342018	A/G	123.119	KW10	1.5×10-4	0.0461949
		6544	wsnp_Ku_c14958_23427256	A/G	123.119	MD06	1.6×10-4	0.0467576
						KW06	1.1×10-5	0.362748
		6899	wsnp_Ku_c31317_41063833	A/G	123.119	KW06	1.8×10-4	0.41144
		8013	wsnp_Ra_c57838_59796310	A/G	123.119	KW06	1.2×10-4	0.210999
		7220	wsnp_Ku_c6319_11093041	T/C	123.519	KNPS10	1.7×10-4	5.2503	C	11.83	0	5.54
		6036	wsnp_JD_c3867_4934646	T/C	125.174	MD06	4.6×10-5	5.66594	C	50.76	0	-1.5
						KW06	9.0×10-5	0.137424
		5567	wsnp_Ex_rep_c68829_67704044	T/C	126.422	ETN06	1.1×10-4	0.170436
		300	wsnp_BE497820A_Ta_2_2	T/C	128.325	HD02	3.6×10-5	0.0184488
		4767	wsnp_Ex_c807_1586396	T/C	168.805	KW06	2.2×10-5	11.5717	C	25.57	0	0.12
		4765	wsnp_Ex_c807_1585614	T/C	169.205	KW06	2.7×10-5	12.2273	C	25.57	0	0.12
		3197	wsnp_Ex_c28908_37989320	A/G	182.8	HD02	1.1×10-5	1.44398
						HD06	6.4×10-5	1.16954
						MHD	2.1×10-5	0.446827
						KT02	1.7×10-4	6.42593	G	24.43	0	0.11
						MKT	3.7×10-5	9.48748	G	25.95	0	0.08
						KW06	1.9×10-6	15.8238	G	25.95	0	0.14
						MKW	1.2×10-5	18.0296	G	25.95	0	0.12
						TKW06	1.4×10-6	17.1782	G	25.95	0	4.6
						MTKW	2.2×10-5	19.2015	G	25.95	0	4.48
						MD06	1.8×10-5	0.84483
5B	10	2681	wsnp_Ex_c2207_4135530	A/G	0.399172	HD02	9.7×10-6	0.953058
						HD06	8.0×10-5	0.268543
						MHD	3.9×10-5	0.238211
						KT02	1.3×10-4	0.407395
						MKT	3.1×10-5	0.101847
						KW06	2.4×10-6	1.58278	G	8.4	0.0434874	0.08
						MKW	3.4×10-5	0.659573
						TKW06	1.1×10-6	0.0678929
						MTKW	2.6×10-5	0.00401528
						MD06	1.6×10-5	0.0894477
		7708	wsnp_Ra_c19660_28866961	A/G	25.0898	HD02	1.6×10-5	4.87402	A	26.34	0.000767632	-2.68
						HD06	8.5×10-5	5.46998	A	29.77	0	-2.63
						MHD	4.5×10-5	5.19961	A	29.77	0	-1.68
						KT02	1.6×10-4	0.0028661
						MKT	2.6×10-5	0.191667
						KW06	4.2×10-6	0.100003
						MKW	2.4×10-5	0.0547827
						TKW06	1.3×10-6	0.0460519
						MTKW	3.5×10-5	0.423927
						MD06	1.1×10-5	6.47777	A	29.77	0	-2.54
		3984	wsnp_Ex_c4710_8412517	A/C	33.1095	MD06	9.7×10-5	3.34559	A	20.99	0.00331354	-2.3
						TKW06	5.9×10-5	14.7644	A	20.99	0	4.88
		1591	wsnp_Ex_c12152_19429932	T/C	57.9162	KNPS06	2.1×10-4	12.4719	C	53.44	0	3.15
		3275	wsnp_Ex_c3042_5618219	T/C	65.4206	HD02	1.8×10-5	0.209713
						HD06	5.4×10-5	0.00148534
						MHD	1.8×10-5	0.0323844
						KW06	5.2×10-6	1.29426
						MKW	3.0×10-5	1.69285	C	5.34	0.0371134	0.09
						TKW06	1.4×10-6	0.541489
						MTKW	3.1×10-5	0.417792
						MKT	7.3×10-5	0.733912
						MD06	1.5×10-5	0.0225327
		7910	wsnp_Ra_c39562_47242455	A/G	70.1671	SN06	2.2×10-4	2.03293	A	27.1	0.0233136	0.44
		4774	wsnp_Ex_c8142_13769831	T/C	75.7483	MD06	1.0×10-4	0.453906
		6895	wsnp_Ku_c3102_5811860	T/C	96.5125	HD02	8.8×10-5	3.22084	C	10.31	0.00683009	-3.91
						KT02	1.4×10-4	1.90564	C	11.07	0.0297528	0.09
						MKW	1.8×10-4	5.48706	C	11.83	0	0.11
		6638	wsnp_Ku_c17875_27051169	T/C	135.515	KW06	1.1×10-4	2.37346	T	22.52	0.0134166	0.06
		5891	wsnp_JD_c1845_2564931	T/G	210.712	HD02	1.6×10-4	0.313944
5D3cult	5	700	wsnp_CAP11_c209_198467	T/C	10.591	MMD	1.6×10-4	9.98761	C	88.17	0	-0.43
		6059	wsnp_JD_c4438_5567834	T/C	11.1748	MD10	4.2×10-5	13.3897	T	86.26	0	-0.51
						MMD	3.6×10-5	14.1583	T	86.26	0	-0.48
						HD02	3.0×10-5	10.055	T	76.72	0	-0.85
						SN06	2.2×10-4	4.19068	C	9.54	0.00110761	1.17
		6060	wsnp_JD_c4438_5567972	A/G	11.1748	MD10	1.3×10-4	12.517	G	86.26	0	-0.51
						MMD	2.2×10-5	13.8882	G	86.26	0	-0.5
						HD02	1.1×10-4	9.88072	G	76.72	0	-0.86
		6061	wsnp_JD_c4438_5568170	A/G	11.1748	MD10	1.2×10-4	11.8477	G	87.02	0	-0.51
						MMD	1.9×10-4	12.4675	G	87.02	0	-0.49
						HD02	1.5×10-4	9.22862	G	77.1	0	-0.88
		1429	wsnp_Ex_c11055_17927932	T/G	48.4008	HD02	1.6×10-5	0.58077
						HD06	8.8×10-5	0.620826
						MHD	4.7×10-5	0.483801
						KT02	1.3×10-5	0.546763
						MKT	3.7×10-5	0.0203599
						KW06	4.7×10-6	1.05194
						MKW	3.1×10-5	0.41013
						TKW06	6.1×10-7	0.358119
						MTKW	3.7×10-6	0.0963958
						PH10	1.5×10-4	6.2015	G	6.87	0	-13.9
						MD06	2.3×10-5	0.0379158
6A	6	1033	wsnp_CAP7_c1339_673581	A/G	14.4958	SL02	1.2×10-4	12.3779	G	35.5	0	0.99
		5502	wsnp_Ex_rep_c68165_66935041	T/G	25.4691	KW06	8.0×10-5	0.00209588
						TKW06	2.2×10-4	0.032412
		2137	wsnp_Ex_c16491_24996576	A/G	41.4178	KT10	2.0×10-4	0.608477
		731	wsnp_CAP11_c2817_1415793	T/C	87.6254	SL06	1.5×10-4	3.37466	T	17.18	0.00311847	0.94
		1510	wsnp_Ex_c1153_2213588	A/G	206.481	KW02	1.1×10-4	6.0062	G	45.04	0	0.08
						KW06	2.6×10-5	4.62165	G	46.95	0.000547047	0.05
						MKW	2.1×10-5	4.04637	G	46.95	0.00121267	0.04
						TKW06	3.2×10-5	0.832818
		5172	wsnp_Ex_rep_c109274_92142043	A/C	207.757	KNPS10	1.2×10-4	12.7885	C	48.09	0	3.23
6B	19	6071	wsnp_JD_c46225_31654736	T/C	34.339	KT10	1.4×10-4	4.01827	T	60.69	0.00129076	0.03
		5468	wsnp_Ex_rep_c67887_66598188	T/G	34.7655	KT10	2.3×10-5	0.00383999
		1660	wsnp_Ex_c12618_20079758	A/G	37.8513	KL10	1.2×10-4	10.3658	G	34.35	0	0.23
		7809	wsnp_Ra_c2730_5190076	A/G	37.8513	MD06	2.2×10-4	3.32229	G	59.54	0.00342658	-0.96
		1657	wsnp_Ex_c12577_20022294	A/G	38.8736	MD06	2.1×10-4	4.49592	A	13.36	0.000670451	-3.5
		4826	wsnp_Ex_c8643_14489402	T/C	50.759	HD02	1.2×10-5	9.46225	T	33.59	0	-3.1
						HD06	9.1×10-5	4.04295	T	37.02	0.00116538	-1.93
						MHD	4.1×10-5	4.64177	T	37.02	0	-1.35
						KT02	1.1×10-4	5.42765	T	34.73	0	0.08
						MKT	2.5×10-5	3.72693	T	37.02	0.00183832	0.04
						KW06	4.3×10-6	4.95647	T	36.64	0	0.06
						MKW	2.4×10-5	7.55517	T	37.02	0	0.06
						TKW06	1.2×10-6	6.46417	T	37.02	0	2.17
						MTKW	1.1×10-5	7.15365	T	37.02	0	2.11
						MD06	2.3×10-5	4.08271	T	37.02	0.00110051	-1.72
		3634	wsnp_Ex_c38198_45786860	T/C	59.4895	HD02	5.6×10-6	2.32487	C	16.41	0.0204262	-2.54
						HD06	2.8×10-5	1.10351
						MHD	9.8×10-6	1.53618	C	19.85	0.0458692	-1.2
						KT02	9.2×10-5	6.84262	C	19.08	0	0.13
						KT05	1.8×10-4	9.28273	C	19.08	0	0.12
						MKT	2.6×10-5	6.85358	C	19.85	0	0.08
						KW06	3.7×10-6	2.76194	C	19.85	0.0073553	0.07
						MKW	2.7×10-5	8.68463	C	19.85	0	0.1
						TKW05	5.1×10-5	15.4797	C	18.7	0	5.45
						TKW06	1.1×10-7	15.8815	C	19.85	0	5.28
						MTKW	8.7×10-7	15.7243	C	19.85	0	4.85
						MKL	4.5×10-5	9.71338	C	19.85	0	0.3
						MD06	6.5×10-6	3.3158	C	19.85	0.00321187	-2.4
		7783	wsnp_Ra_c24962_34524602	A/G	62.2241	HD06	1.2×10-4	1.0958
						MHD	1.6×10-4	1.50379
						KW06	1.2×10-4	0.0202475
		5096	wsnp_Ex_rep_c103466_88415994	T/C	73.7018	ETN06	2.2×10-4	0.931261
		3460	wsnp_Ex_c34011_42398664	A/G	81.6672	HD05	4.0×10-5	9.23598	A	56.11	0	-1.4
		971	wsnp_CAP12_c527_285541	A/G	83.0407	KT10	9.6×10-5	0.000109355
		7962	wsnp_Ra_c47601_53118036	T/C	83.0407	KT10	1.1×10-4	0.0499557
		6420	wsnp_Ku_c11422_18657479	T/C	84.8283	KNPS10	2.1×10-4	5.94402	T	12.21	0	5.84
		1485	wsnp_Ex_c11379_18370982	A/G	142.279	MPH	1.3×10-4	2.60581	G	58.02	0.00939493	-1.99
		4868	wsnp_Ex_c9038_15058264	A/G	142.279	MPH	1.9×10-4	2.01307	A	61.45	0.0226401	-1.62
		1484	wsnp_Ex_c11379_18370310	A/G	142.593	MPH	1.2×10-4	0.832506
		4869	wsnp_Ex_c9038_15058444	A/G	142.593	MPH	2.8×10-5	1.88566	G	61.83	0.0265324	-1.58
		7931	wsnp_Ra_c42758_49640129	A/G	142.593	PH10	1.7×10-4	0.88046
		5606	wsnp_Ex_rep_c69373_68312188	A/G	147.222	HD02	1.3×10-5	0.027058
						HD06	7.4×10-5	0.0806877
						MHD	4.5×10-5	0.102211
						KT02	1.8×10-4	1.3126
						MKT	3.7×10-5	2.19072	A	17.56	0.0175814	0.05
						KW06	5.8×10-6	1.43021
						MKW	3.5×10-5	1.58233	A	17.56	0.0439297	0.05
						TKW06	1.5×10-6	2.33201	A	17.56	0.014263	2.17
						MTKW	3.6×10-5	2.26778	A	17.56	0.0156839	1.98
						MD06	2.2×10-5	0.0178402
6D2	1	7616	wsnp_Ra_c13881_21836489	T/C	69.1954	PH02	6.3×10-5	4.05528	C	37.02	0.0021485	-4.51
7A	13	3351	wsnp_Ex_c3162_5840427	T/C	67.2275	HD02	1.4×10-5	4.37818	C	14.5	0.0014158	-3.75
						HD06	8.3×10-5	1.88651	C	16.79	0.0270885	-2.26
						MHD	3.9×10-5	2.04973	C	16.79	0.0211766	-1.53
						KT02	1.7×10-4	6.61576	C	16.41	0	0.14
						KT05	7.7×10-5	5.35553	C	16.03	0	0.1
						MKT	5.2×10-6	5.19846	C	16.79	0	0.08
						KW06	5.9×10-6	11.2041	C	16.41	0	0.15
						MKW	1.1×10-5	9.31083	C	16.79	0	0.12
						TKW06	1.2×10-6	15.9338	C	16.79	0	5.84
						MTKW	3.3×10-5	15.697	C	16.79	0	5.35
						MD06	2.1×10-5	1.77115	C	16.79	0.0322769	-1.93
		3668	wsnp_Ex_c39119_46485649	T/G	98.4193	PH06	2.0×10-4	4.45115	T	22.9	0.000616745	-7.03
		1110	wsnp_CAP7_c949_486485	T/C	104.863	HD02	1.7×10-5	0.704659
						KW06	1.2×10-4	12.2113	T	20.23	0	0.14
		1111	wsnp_CAP7_c949_486600	A/C	104.863	HD02	1.3×10-5	0.70743
						KW06	1.7×10-4	12.0485	A	19.85	0	0.14
		4846	wsnp_Ex_c8823_14754992	T/C	105.209	MD06	1.1×10-4	3.71317	C	14.12	0.00191422	-3.09
						KW06	1.9×10-4	4.84106	C	14.12	0	0.11
		7755	wsnp_Ra_c22201_31650505	A/G	105.209	MD06	1.0×10-4	3.36069	G	15.27	0.00300803	-2.83
						KW06	2.0×10-4	3.71018	G	15.27	0.00184495	0.09
		7432	wsnp_Ku_rep_c113718_96236830	A/G	105.548	HD02	1.5×10-5	4.68313	A	9.92	0.000931121	-4.84
						HD06	4.1×10-5	4.55458	A	12.6	0.000530973	-4.17
						MHD	4.6×10-5	3.07474	A	12.6	0.00457102	-2.23
						KT02	1.8×10-4	5.07332	A	11.07	0	0.15
						MKT	4.1×10-5	5.8167	A	12.6	0	0.1
						KW06	4.3×10-6	9.11763	A	12.6	0	0.16
						MKW	3.2×10-5	9.92997	A	12.6	0	0.14
						TKW06	1.2×10-6	12.7867	A	12.6	0	6.21
						MTKW	1.7×10-5	13.3626	A	12.6	0	5.87
						MD06	5.5×10-6	5.56405	A	12.6	0	-4.07
		5912	wsnp_JD_c20555_18262260	A/G	129.742	KL10	6.6×10-5	6.56251	G	13.74	0	0.34
		2270	wsnp_Ex_c17899_26666328	T/C	135.199	ETN05	1.7×10-4	6.43609	C	50.76	0	0.76
		865	wsnp_CAP11_rep_c4346_2050918	A/G	171.326	HD02	1.6×10-5	5.01735	A	14.12	0.000775444	-4
						HD06	5.0×10-5	5.79626	A	16.03	0	-4
						MHD	2.3×10-5	3.90951	A	16.03	0.00167963	-2.14
						KW06	4.5×10-6	10.424	A	16.03	0	0.15
						MKW	3.7×10-5	10.3124	A	16.03	0	0.12
						TKW06	2.6×10-6	6.85248	A	16.03	0	3.77
						MTKW	2.4×10-5	7.49651	A	16.03	0	3.66
						MKT	4.3×10-5	2.71015	A	16.03	0.00911453	0.06
						MD06	2.5×10-5	4.05639	A	16.03	0.00136762	-2.96
		4434	wsnp_Ex_c6142_10746442	A/G	173.272	MD06	1.6×10-4	0.0920012
						KW06	3.1×10-6	3.83284	A	19.08	0.00171757	0.08
		1271	wsnp_Ex_c10024_16489505	A/G	175.635	HD02	1.5×10-5	0.259549
						MD06	1.2×10-4	0.0216631
						KW06	1.8×10-5	0.0152142
						TKW06	6.0×10-5	6.03955	G	6.87	0	5.94
		4176	wsnp_Ex_c53387_56640789	A/G	175.635	HD02	1.0×10-5	0.0336057
						MD06	5.3×10-5	0.0346195
						KW06	1.6×10-5	0.96907
						TKW06	1.5×10-4	5.25543	G	12.6	0	3.96
7B	14	1750	wsnp_Ex_c13244_20891347	A/C	3.91593	MD10	1.1×10-4	4.79128	C	87.79	0	-0.32
		2832	wsnp_Ex_c23755_32994701	A/G	24.6943	HD10	7.3×10-5	13.4456	A	23.28	0	-2.83
						MD10	1.4×10-4	10.6949	A	23.28	0	-2.45
		5565	wsnp_Ex_rep_c68815_67687712	A/G	24.6943	HD10	1.6×10-5	13.9885	A	22.9	0	-2.91
						MHD	8.6×10-5	9.4299	A	22.9	0	-2.7
						MD10	4.7×10-5	11.1131	A	22.9	0	-2.52
						MMD	2.2×10-4	7.60171	A	22.9	0	-1.92
		2353	wsnp_Ex_c18800_27681277	T/G	48.4789	HD02	9.0×10-6	3.94934	T	39.69	0.0028752	-1.7
						HD06	1.6×10-4	4.41191	T	45.42	0.000832298	-1.65
						MHD	1.2×10-4	6.17846	T	45.42	0	-1.27
						MD06	3.2×10-5	5.32923	T	45.42	0	-1.61
		2964	wsnp_Ex_c2539_4733110	A/G	50.9932	HD02	1.1×10-4	0.727556
		2767	wsnp_Ex_c22955_32173776	T/G	76.3822	HD02	5.1×10-5	5.77068	T	22.52	0	-3.22
		6589	wsnp_Ku_c16295_25149034	T/G	90.0787	MKT	2.0×10-4	14.7118	T	27.86	0	0.1
		6618	wsnp_Ku_c17161_26193672	T/C	98.9556	KW06	1.9×10-5	0.982745
						TKW06	6.7×10-5	5.44896	T	34.35	0	2.09
		6619	wsnp_Ku_c17161_26193994	A/G	98.9556	KW06	1.9×10-5	0.982745
						TKW06	6.7×10-5	5.44896	A	34.35	0	2.09
		4750	wsnp_Ex_c7934_13467460	A/G	124.166	MD10	2.1×10-5	7.21929	G	77.1	0	-0.58
						MMD	4.9×10-5	6.7862	G	77.1	0	-0.53
		6246	wsnp_JD_rep_c48755_32989025	T/C	125.095	MD10	7.6×10-5	6.9457	C	84.73	0	-0.46
		7907	wsnp_Ra_c39394_47110214	A/C	128.015	MMD	2.1×10-4	4.15848	A	82.06	0.00100966	-0.35
		4802	wsnp_Ex_c8400_14157060	T/C	130.019	KT10	2.1×10-4	0.0491544
		5001	wsnp_Ex_rep_c101269_86664147	A/G	132.226	HD02	8.4×10-6	2.41497	G	69.47	0.0183595	-0.64
						HD06	7.5×10-5	1.21489
						MHD	1.6×10-5	3.14263	G	78.63	0.00421154	-0.44
						MD06	7.7×10-6	2.92834	G	78.63	0.00576155	-0.57
						MMD	2.0×10-4	5.70059	G	78.63	0	-0.47
						KT02	1.7×10-4	0.0277016
						KT05	1.7×10-4	2.04841	G	73.28	0.0266163	-0.01
						MKT	4.0×10-5	0.643754
						KW06	3.9×10-6	0.464512
						MKW	3.3×10-5	0.00614601
						TKW06	9.8×10-7	0.712671
						MTKW	3.4×10-5	0.525232

## Sheet: Trait
Supplementary Table S6_Continued. Significantly assiciated SNP loci (signals) at P＜2.3×10-4 and their genetic effects on each yield trait in Chinese wheat mini core collections.
Trait	No. of markers	Chr.	Marker code	Marker name	Alleles	ScaledPos	Trait	P value of GWAS	R2	Favored allele	Frequency (%)	P value between alleles	Genetic effect
HD	97	1A	6644	wsnp_Ku_c1818_3557408	T/C	8.20054	HD02	8.2×10-5	3.2731	T	52.67	0.00626969	-1.13
		1A	3528	wsnp_Ex_c35563_43690084	A/C	70.6979	MHD	1.3×10-4	15.4043	C	44.66	0	-2.03
		1A	268	wsnp_BE495786A_Ta_2_1	T/G	80.8004	HD02	1.1×10-5	0.420908
							HD06	4.9×10-5	0.145333
							MHD	7.3×10-6	0.21826
		1A	459	wsnp_BF428726A_Ta_2_5	T/C	80.8004	HD02	7.1×10-5	0.387178
							HD05	1.6×10-4	0.0340739
							HD06	2.7×10-5	0.367292
							MHD	5.4×10-6	0.32017
		1A	4179	wsnp_Ex_c534_1058778	A/C	80.8004	HD02	6.4×10-5	0.561373
							HD06	3.5×10-5	0.253922
							MHD	5.8×10-6	0.342414
		1A	1790	wsnp_Ex_c1359_2604298	T/G	119.823	HD02	8.7×10-6	3.72306	T	35.88	0.00344412	-1.83
							HD06	9.1×10-5	1.07671
							MHD	4.7×10-5	0.564561
		1B	4361	wsnp_Ex_c58292_59652859	A/G	73.6995	HD10	4.3×10-5	10.7293	A	54.2	0	-1.2
							MHD	4.3×10-5	14.6956	A	54.2	0	-1.62
		1B	4007	wsnp_Ex_c4808_8584651	A/G	74.3472	HD02	4.8×10-5	0.99424
							HD06	1.5×10-4	0.957493
							MHD	3.6×10-5	1.59839	G	84.73	0.0458255	-0.22
		1B	2308	wsnp_Ex_c18384_27213023	T/G	90.9829	HD02	1.3×10-5	6.06451	T	16.79	0	-4.02
							HD06	1.7×10-5	6.97822	T	21.76	0	-3.69
							MHD	3.5×10-5	4.59482	T	21.76	0.000554134	-1.95
		2A	314	wsnp_BE498730A_Ta_2_2	T/G	78.256	HD02	1.6×10-5	2.05711	G	61.45	0.031133	-0.73
							HD06	8.4×10-5	2.00983	G	67.94	0.0238398	-0.69
							MHD	4.6×10-5	1.80359	G	67.94	0.0323953	-0.43
		2A	8491	wsnp_RFL_Contig3604_3795252	T/C	78.256	HD02	1.5×10-5	2.42751	C	65.65	0.0188321	-0.71
							HD06	8.5×10-5	2.67054	C	72.52	0.00880534	-0.72
							MHD	3.9×10-5	2.3819	C	72.52	0.0134325	-0.44
		2B	4723	wsnp_Ex_c7776_13247365	A/G	4.9767	HD02	1.6×10-5	1.48773
							HD06	4.1×10-5	0.250027
							MHD	3.5×10-5	0.418941
		2B	6048	wsnp_JD_c42879_30043973	A/G	39.0585	HD02	1.9×10-5	0.0884032
							HD06	8.3×10-5	0.00161705
							MHD	1.7×10-5	0.249577
		2B	2443	wsnp_Ex_c1962_3697716	A/G	47.4468	HD02	4.7×10-6	0.149122
							HD06	2.0×10-5	0.228368
							MHD	1.0×10-5	0.430245
		2B	6085	wsnp_JD_c5064_6183978	A/G	48.0509	HD02	1.6×10-5	0.705954
							HD06	9.0×10-5	0.57615
							MHD	2.8×10-5	0.0529176
		2B	5818	wsnp_JD_c12687_12877994	T/C	76.0234	HD02	2.1×10-4	0.183446
		2B	6427	wsnp_Ku_c11665_18999583	T/C	94.3514	HD05	8.1×10-6	12.4153	T	90.08	0	-0.51
		2B	5149	wsnp_Ex_rep_c106085_90293854	T/C	114.691	HD02	1.9×10-5	0.496021
							HD06	9.2×10-5	0.355805
							MHD	4.8×10-5	0.0201351
		2B	4135	wsnp_Ex_c5239_9272511	T/C	117.141	HD02	1.1×10-5	0.204024
							HD06	8.6×10-6	0.547092
							MHD	5.2×10-6	0.167714
		2B	7371	wsnp_Ku_c9901_16493072	T/C	200.468	HD02	2.6×10-5	0.314617
							HD06	1.7×10-4	0.00655758
							MHD	5.5×10-5	0.0215469
		2B	4118	wsnp_Ex_c5193_9204522	A/G	264.589	MHD	4.3×10-5	3.83309	G	12.6	0.0015116	-2.5
		2B	1668	wsnp_Ex_c12675_20144755	A/G	266.367	HD02	4.8×10-5	7.20448	G	10.69	0	-5.8
							MHD	7.2×10-6	5.00378	G	11.83	0	-2.97
		2B	3206	wsnp_Ex_c29008_38081173	T/C	266.367	HD02	4.8×10-5	7.20448	C	10.69	0	-5.8
							MHD	7.2×10-6	5.00378	C	11.83	0	-2.97
		2D	7055	wsnp_Ku_c4319_7848197	A/G	175.642	HD02	6.5×10-5	3.73634	A	11.07	0.00331571	-4.05
							HD06	5.7×10-5	1.69802	A	13.36	0.0364546	-2.45
							MHD	2.9×10-5	1.5372	A	13.36	0.0466475	-1.52
		3A	7712	wsnp_Ra_c19979_29215858	T/C	60.3999	HD05	2.5×10-7	0.720858
		3A	4381	wsnp_Ex_c5929_10402147	T/C	70.995	HD05	8.9×10-7	2.34124	T	91.6	0.0138823	-0.22
		3A	899	wsnp_CAP11_rep_c8750_3780311	A/G	74.3664	HD02	8.6×10-6	0.893219
							HD06	8.7×10-5	1.31334
							MHD	4.6×10-5	0.993949
		3A	8405	wsnp_RFL_Contig2913_2755542	A/G	75.2428	HD05	9.6×10-7	5.17765	A	81.68	0	-0.52
		3A	2023	wsnp_Ex_c15400_23664328	T/C	76.0096	HD02	4.9×10-6	0.0032713
							HD06	7.1×10-5	0.00507934
							MHD	2.5×10-5	0.0391004
		3A	7355	wsnp_Ku_c9433_15811664	A/C	77.2632	HD02	8.5×10-6	0.816599
							HD06	1.8×10-4	1.41776
							MHD	5.9×10-5	0.843265
		3A	5632	wsnp_Ex_rep_c69752_68711460	T/G	77.4579	HD02	8.7×10-6	0.777312
							HD06	2.2×10-4	1.49197
							MHD	7.1×10-5	0.953108
		3A	4922	wsnp_Ex_c9468_15696542	A/C	79.9165	HD02	2.2×10-5	0.13183
							MHD	1.0×10-4	0.341819
		3A	743	wsnp_CAP11_c318_261649	A/G	82.5516	HD02	8.3×10-6	4.9136	A	24.05	0.000770329	-2.85
							HD06	8.6×10-5	3.55744	A	27.1	0.00244339	-2.28
							MHD	3.9×10-5	2.35424	A	27.1	0.0139899	-1.2
		3A	234	wsnp_BE490613A_Ta_2_1	T/C	82.7464	HD02	9.2×10-6	4.39499	T	24.43	0.00152737	-2.62
							HD06	1.7×10-4	3.03872	T	27.48	0.00524834	-2.06
							MHD	3.9×10-5	2.02847	T	27.48	0.0229197	-1.1
		3A	8465	wsnp_RFL_Contig3396_3515504	T/G	82.9411	HD02	2.6×10-5	3.88149	T	26.34	0.00280949	-2.37
							HD06	1.4×10-4	2.82666	T	30.53	0.00690498	-1.86
							MHD	5.1×10-5	1.77985	T	30.53	0.0325265	-0.96
		3A	2291	wsnp_Ex_c18223_27035083	A/G	114.793	HD02	5.6×10-5	4.77607	A	11.07	0.000917573	-4.53
							MHD	1.4×10-4	3.02725	A	12.6	0.00524581	-2.2
		3A	4810	wsnp_Ex_c8517_14315660	A/G	121.542	MHD	9.4×10-5	2.02492	G	12.21	0.0235902	-1.8
		3A	3560	wsnp_Ex_c361_708712	A/G	162.042	HD05	1.1×10-4	0.00210486
		3A	7835	wsnp_Ra_c29624_38979654	A/G	164.215	HD02	2.2×10-4	4.17561	G	24.43	0.00192644	-2.6
		3B	2409	wsnp_Ex_c19372_28313727	T/C	63.9015	HD02	1.1×10-5	0.0928149
							HD06	3.6×10-5	0.866081
							MHD	5.1×10-6	1.33353
		3B	5960	wsnp_JD_c2623_3541255	A/C	65.5692	HD02	7.6×10-6	0.0551211
		3B	1827	wsnp_Ex_c13906_21771680	A/G	66.6197	HD02	7.5×10-6	0.0368711
		3B	5995	wsnp_JD_c30422_23944042	T/C	66.6197	HD02	1.5×10-5	1.48299
		3B	2492	wsnp_Ex_c19982_29009504	A/G	72.5309	HD02	1.3×10-5	6.03471	A	20.61	0	-3.5
		3B	6279	wsnp_JD_rep_c53979_36270209	A/G	73.8306	HD10	1.7×10-4	14.6753	G	85.11	0	-0.69
		3B	4194	wsnp_Ex_c5378_9505087	A/C	84.1871	HD02	1.6×10-5	1.31224
		3B	610	wsnp_BQ159467B_Ta_2_1	T/C	84.5491	HD02	1.2×10-5	5.56798	C	6.49	0	-6.66
							HD06	1.5×10-5	6.58863	C	7.25	0	-6.81
							MHD	1.2×10-5	5.54608	C	7.25	0	-4.07
		3B	3593	wsnp_Ex_c36937_44790003	T/C	121.274	HD02	9.8×10-6	0.854784
							HD06	4.6×10-5	0.516723
							MHD	3.3×10-5	0.615262
		3B	3901	wsnp_Ex_c4457_8018164	A/G	122.984	HD02	2.0×10-5	6.69793	G	21.76	0	-3.58
							HD06	4.6×10-5	6.315	G	24.05	0	-3.3
							MHD	5.2×10-5	4.29734	G	24.05	0.000789127	-1.78
		3B	81	wsnp_BE424246B_Ta_2_2	A/C	123.286	HD02	1.8×10-5	3.96226	A	19.08	0.00253271	-2.98
							HD06	6.6×10-5	4.09619	A	21.37	0.00110404	-2.85
							MHD	5.1×10-5	2.50022	A	21.37	0.0111328	-1.45
		3B	2619	wsnp_Ex_c21491_30636749	T/C	123.286	HD02	1.7×10-5	2.30421	T	27.48	0.02157	-1.78
							HD06	9.9×10-5	1.90903	T	31.68	0.0267717	-1.49
							MHD	5.1×10-5	1.30725
		3B	2862	wsnp_Ex_c2400_4498931	A/G	123.286	HD02	1.5×10-5	1.73561	G	33.21	0.0454808	-1.35
							HD06	6.8×10-5	0.688285
							MHD	4.0×10-5	0.523599
		3B	3455	wsnp_Ex_c3389_6223722	T/C	123.286	HD02	1.5×10-5	0.890852
							HD06	8.6×10-5	0.346514
							MHD	4.0×10-5	0.123346
		3B	3592	wsnp_Ex_c36937_44789309	T/C	123.286	HD02	1.1×10-5	0.738764
							HD06	5.0×10-5	0.459304
							MHD	3.6×10-5	0.541138
		3B	6299	wsnp_JD_rep_c63810_40704815	T/C	123.583	HD02	1.6×10-5	5.70187	C	18.7	0	-3.67
							HD06	5.5×10-5	5.27649	C	20.99	0	-3.31
							MHD	4.4×10-5	3.75008	C	20.99	0.00167042	-1.82
		3B	2167	wsnp_Ex_c1676_3185400	T/C	126.61	HD02	2.2×10-4	1.24831
		3B	6930	wsnp_Ku_c3371_6259457	T/C	173.075	HD02	9.9×10-5	4.2987	C	4.2	0.00153176	-7.38
							MHD	7.3×10-5	4.6721	C	5.34	0	-4.4
		3D1	7468	wsnp_Ku_rep_c69963_69469381	T/G	1.71213	HD02	1.6×10-5	1.07917
		4A	5851	wsnp_JD_c14769_14413046	A/G	153.887	HD02	9.6×10-6	0.189326
							HD06	5.2×10-5	0.0565239
							MHD	3.0×10-5	0.183094
		4A	6137	wsnp_JD_c64_103934	A/G	208.877	HD02	1.8×10-4	20.9839	A	19.85	0	-6.75
		4B	4569	wsnp_Ex_c6739_11646407	A/G	20.6374	HD02	1.6×10-5	0.0792833
							HD06	7.5×10-5	0.393271
							MHD	1.7×10-5	0.43216
		4B	6762	wsnp_Ku_c24428_34387515	T/C	71.985	HD02	1.1×10-5	0.391775
							HD06	1.1×10-4	0.0160358
							MHD	2.2×10-5	0.0550753
		4B	1382	wsnp_Ex_c107075_90880218	A/G	73.4681	HD02	1.3×10-5	5.15741	A	9.16	0.000518861	-5.27
							HD06	5.8×10-5	6.02123	A	10.31	0	-5.35
							MHD	2.8×10-5	4.16386	A	10.31	0.000956911	-2.9
		4B	2171	wsnp_Ex_c16825_25387841	T/C	73.4681	HD02	2.0×10-5	6.42514	C	10.31	0	-5.46
							HD06	1.8×10-4	7.08452	C	12.21	0	-5.21
							MHD	6.2×10-5	4.98989	C	12.21	0	-2.85
		4B	2974	wsnp_Ex_c25467_34731005	A/G	73.4681	HD02	1.2×10-5	4.88154	A	9.54	0.000781042	-5
							HD06	6.0×10-5	5.21207	A	10.69	0	-4.87
							MHD	2.9×10-5	3.44162	A	10.69	0.00283105	-2.58
		4B	3781	wsnp_Ex_c4148_7495656	A/G	114.592	HD02	1.3×10-5	2.77576	A	24.43	0.0125228	-2.09
							HD06	3.8×10-5	1.84114	A	27.86	0.0309623	-1.59
							MHD	1.7×10-5	1.11979
		5A	5173	wsnp_Ex_rep_c109532_92292121	A/G	60.528	HD02	1.7×10-5	0.139623
		5A	7135	wsnp_Ku_c51039_56457361	T/C	102.407	HD02	2.1×10-4	2.84684	T	8.78	0.0107099	-4.02
		5A	300	wsnp_BE497820A_Ta_2_2	T/C	128.325	HD02	3.6×10-5	0.0184488
		5A	3197	wsnp_Ex_c28908_37989320	A/G	182.8	HD02	1.1×10-5	1.44398
							HD06	6.4×10-5	1.16954
							MHD	2.1×10-5	0.446827
		5B	2681	wsnp_Ex_c2207_4135530	A/G	0.399172	HD02	9.7×10-6	0.953058
							HD06	8.0×10-5	0.268543
							MHD	3.9×10-5	0.238211
		5B	7708	wsnp_Ra_c19660_28866961	A/G	25.0898	HD02	1.6×10-5	4.87402	A	26.34	0.000767632	-2.68
							HD06	8.5×10-5	5.46998	A	29.77	0	-2.63
							MHD	4.5×10-5	5.19961	A	29.77	0	-1.68
		5B	3275	wsnp_Ex_c3042_5618219	T/C	65.4206	HD02	1.8×10-5	0.209713
							HD06	5.4×10-5	0.00148534
							MHD	1.8×10-5	0.0323844
		5B	6895	wsnp_Ku_c3102_5811860	T/C	96.5125	HD02	8.8×10-5	3.22084	C	10.31	0.00683009	-3.91
		5B	5891	wsnp_JD_c1845_2564931	T/G	210.712	HD02	1.6×10-4	0.313944
		5D3cult	6059	wsnp_JD_c4438_5567834	T/C	11.1748	HD02	3.0×10-5	10.055	T	76.72	0	-0.85
		5D3cult	6060	wsnp_JD_c4438_5567972	A/G	11.1748	HD02	1.1×10-4	9.88072	G	76.72	0	-0.86
		5D3cult	6061	wsnp_JD_c4438_5568170	A/G	11.1748	HD02	1.5×10-4	9.22862	G	77.1	0	-0.88
		5D3cult	1429	wsnp_Ex_c11055_17927932	T/G	48.4008	HD02	1.6×10-5	0.58077
							HD06	8.8×10-5	0.620826
							MHD	4.7×10-5	0.483801
		6B	4826	wsnp_Ex_c8643_14489402	T/C	50.759	HD02	1.2×10-5	9.46225	T	33.59	0	-3.1
							HD06	9.1×10-5	4.04295	T	37.02	0.00116538	-1.93
							MHD	4.1×10-5	4.64177	T	37.02	0	-1.35
		6B	3634	wsnp_Ex_c38198_45786860	T/C	59.4895	HD02	5.6×10-6	2.32487	C	16.41	0.0204262	-2.54
							HD06	2.8×10-5	1.10351
							MHD	9.8×10-6	1.53618	C	19.85	0.0458692	-1.2
		6B	7783	wsnp_Ra_c24962_34524602	A/G	62.2241	HD06	1.2×10-4	1.0958
							MHD	1.6×10-4	1.50379
		6B	3460	wsnp_Ex_c34011_42398664	A/G	81.6672	HD05	4.0×10-5	9.23598	A	56.11	0	-1.4
		6B	5606	wsnp_Ex_rep_c69373_68312188	A/G	147.222	HD02	1.3×10-5	0.027058
							HD06	7.4×10-5	0.0806877
							MHD	4.5×10-5	0.102211
		7A	3351	wsnp_Ex_c3162_5840427	T/C	67.2275	HD02	1.4×10-5	4.37818	C	14.5	0.0014158	-3.75
							HD06	8.3×10-5	1.88651	C	16.79	0.0270885	-2.26
							MHD	3.9×10-5	2.04973	C	16.79	0.0211766	-1.53
		7A	1110	wsnp_CAP7_c949_486485	T/C	104.863	HD02	1.7×10-5	0.704659
		7A	1111	wsnp_CAP7_c949_486600	A/C	104.863	HD02	1.3×10-5	0.70743
		7A	7432	wsnp_Ku_rep_c113718_96236830	A/G	105.548	HD02	1.5×10-5	4.68313	A	9.92	0.000931121	-4.84
							HD06	4.1×10-5	4.55458	A	12.6	0.000530973	-4.17
							MHD	4.6×10-5	3.07474	A	12.6	0.00457102	-2.23
		7A	865	wsnp_CAP11_rep_c4346_2050918	A/G	171.326	HD02	1.6×10-5	5.01735	A	14.12	0.000775444	-4
							HD06	5.0×10-5	5.79626	A	16.03	0	-4
							MHD	2.3×10-5	3.90951	A	16.03	0.00167963	-2.14
		7A	1271	wsnp_Ex_c10024_16489505	A/G	175.635	HD02	1.5×10-5	0.259549
		7A	4176	wsnp_Ex_c53387_56640789	A/G	175.635	HD02	1.0×10-5	0.0336057
		7B	2832	wsnp_Ex_c23755_32994701	A/G	24.6943	HD10	7.3×10-5	13.4456	A	23.28	0	-2.83
		7B	5565	wsnp_Ex_rep_c68815_67687712	A/G	24.6943	HD10	1.6×10-5	13.9885	A	22.9	0	-2.91
							MHD	8.6×10-5	9.4299	A	22.9	0	-2.7
		7B	2353	wsnp_Ex_c18800_27681277	T/G	48.4789	HD02	9.0×10-6	3.94934	T	39.69	0.0028752	-1.7
							HD06	1.6×10-4	4.41191	T	45.42	0.000832298	-1.65
							MHD	1.2×10-4	6.17846	T	45.42	0	-1.27
		7B	2964	wsnp_Ex_c2539_4733110	A/G	50.9932	HD02	1.1×10-4	0.727556
		7B	2767	wsnp_Ex_c22955_32173776	T/G	76.3822	HD02	5.1×10-5	5.77068	T	22.52	0	-3.22
		7B	5001	wsnp_Ex_rep_c101269_86664147	A/G	132.226	HD02	8.4×10-6	2.41497	G	69.47	0.0183595	-0.64
							HD06	7.5×10-5	1.21489
							MHD	1.6×10-5	3.14263	G	78.63	0.00421154	-0.44
MD	111	1A	3528	wsnp_Ex_c35563_43690084	A/C	70.6979	MD06	4.6×10-5	11.9328	C	44.66	0	-2.44
		1A	3695	wsnp_Ex_c3986_7217641	A/G	70.6979	MD06	1.4×10-4	4.58745	A	19.85	0.00054605	-2.78
		1A	4576	wsnp_Ex_c6817_11761300	T/C	70.6979	MD06	1.0×10-4	4.46947	T	17.94	0.000731161	-2.91
		1A	7104	wsnp_Ku_c47386_53862969	A/G	70.6979	MD06	1.3×10-4	11.3381	A	45.8	0	-2.34
		1A	268	wsnp_BE495786A_Ta_2_1	T/G	80.8004	MD06	1.1×10-5	0.462473
		1A	459	wsnp_BF428726A_Ta_2_5	T/C	80.8004	MD06	6.5×10-6	1.07624
		1A	4179	wsnp_Ex_c534_1058778	A/C	80.8004	MD06	8.6×10-6	0.776815
		1A	7754	wsnp_Ra_c22110_31550370	A/G	113.335	MD06	6.5×10-5	0.0623769
		1A	3804	wsnp_Ex_c41953_48657850	A/G	114.137	MD02	1.7×10-4	6.1556	G	79.01	0	-0.53
		1A	6042	wsnp_JD_c3973_5044238	T/C	114.137	MD02	1.7×10-4	6.1556	T	79.01	0	-0.53
		1A	1790	wsnp_Ex_c1359_2604298	T/G	119.823	MD06	1.2×10-5	2.90371	T	40.46	0.00617189	-1.34
		1B	2315	wsnp_Ex_c18462_27305612	A/G	67.357	MD10	4.3×10-5	1.6891	G	84.35	0.0380806	-0.21
		1B	6731	wsnp_Ku_c23096_32987510	A/G	67.6776	MD10	1.9×10-5	20.416	G	69.85	0	-1.15
		1B	4007	wsnp_Ex_c4808_8584651	A/G	74.3472	MD06	1.1×10-5	0.454816
		1B	2308	wsnp_Ex_c18384_27213023	T/G	90.9829	MD06	1.6×10-5	5.76466	T	21.76	0	-2.96
		2A	314	wsnp_BE498730A_Ta_2_2	T/G	78.256	MD06	2.1×10-5	1.02289
		2A	8491	wsnp_RFL_Contig3604_3795252	T/C	78.256	MD06	2.3×10-5	0.868281
		2A	488	wsnp_BF475068A_Ta_2_1	T/C	120.51	MD10	1.8×10-5	3.87317	T	73.28	0.00148851	-0.48
		2A	1174	wsnp_CAP8_c2677_1394934	A/C	120.714	MD10	2.4×10-5	5.83946	C	77.48	0	-0.53
		2A	2612	wsnp_Ex_c21409_30544027	A/G	156.781	MD02	2.6×10-5	24.1034	G	16.79	0	-6.46
		2B	4723	wsnp_Ex_c7776_13247365	A/G	4.9767	MD06	2.2×10-5	1.79866	G	18.7	0.0319508	-1.82
		2B	6048	wsnp_JD_c42879_30043973	A/G	39.0585	MD06	2.1×10-5	0.259136
		2B	5721	wsnp_Ex_rep_c71023_69867676	T/C	47.2203	MD02	2.0×10-4	4.37104	C	72.14	0.00142891	-0.63
		2B	5736	wsnp_Ex_rep_c72511_70872203	A/G	47.2203	MD02	2.0×10-4	4.00853	G	72.14	0.00223202	-0.61
		2B	2440	wsnp_Ex_c1962_3696265	T/C	47.4468	MD02	5.6×10-5	3.59944	C	72.9	0.00387855	-0.55
		2B	2441	wsnp_Ex_c1962_3696626	A/G	47.4468	MD02	5.9×10-5	3.55955	G	72.14	0.00425139	-0.55
		2B	2442	wsnp_Ex_c1962_3697351	A/C	47.4468	MD02	5.6×10-5	3.59944	C	72.9	0.00387855	-0.55
		2B	2443	wsnp_Ex_c1962_3697716	A/G	47.4468	MD02	3.0×10-5	3.59944	A	72.9	0.00387855	-0.55
							MD06	1.3×10-5	0.00318181
							MMD	3.6×10-5	1.72366	A	81.68	0.0343509	-0.23
		2B	6085	wsnp_JD_c5064_6183978	A/G	48.0509	MD06	1.9×10-5	0.375341
		2B	5149	wsnp_Ex_rep_c106085_90293854	T/C	114.691	MD06	2.2×10-5	1.04989
		2B	4135	wsnp_Ex_c5239_9272511	T/C	117.141	MD06	1.5×10-5	0.235374
		2B	77	wsnp_BE423182B_Ta_2_1	A/G	163.38	MD10	1.1×10-4	18.4098	G	67.18	0	-1.19
							MMD	9.8×10-5	18.8	G	67.18	0	-1.12
		2B	2261	wsnp_Ex_c17845_26604587	T/C	169.503	MD06	1.2×10-4	1.21965
		2B	7371	wsnp_Ku_c9901_16493072	T/C	200.468	MD06	9.2×10-6	0.0681202
		2B	1667	wsnp_Ex_c12675_20144479	T/C	266.367	MD06	1.8×10-4	8.5158	C	45.42	0	-2.06
		2D	989	wsnp_CAP12_c812_428290	A/G	57.9118	MD02	1.2×10-4	7.77283	G	80.92	0	-0.52
		2D	7055	wsnp_Ku_c4319_7848197	A/G	175.642	MD06	1.3×10-5	1.03438
		3A	899	wsnp_CAP11_rep_c8750_3780311	A/G	74.3664	MD06	1.5×10-5	0.440401
		3A	2023	wsnp_Ex_c15400_23664328	T/C	76.0096	MD06	1.3×10-5	0.0125344
		3A	7355	wsnp_Ku_c9433_15811664	A/C	77.2632	MD06	1.4×10-5	0.464404
		3A	5632	wsnp_Ex_rep_c69752_68711460	T/G	77.4579	MD06	1.6×10-5	0.536407
		3A	4922	wsnp_Ex_c9468_15696542	A/C	79.9165	MD06	1.1×10-5	0.0565772
		3A	743	wsnp_CAP11_c318_261649	A/G	82.5516	MD06	1.3×10-5	4.52063	A	27.1	0.000615988	-2.26
		3A	234	wsnp_BE490613A_Ta_2_1	T/C	82.7464	MD06	8.1×10-6	3.80547	T	27.48	0.00174845	-2.03
		3A	8465	wsnp_RFL_Contig3396_3515504	T/G	82.9411	MD06	1.1×10-5	3.51683	T	30.53	0.00253995	-1.83
		3A	2291	wsnp_Ex_c18223_27035083	A/G	114.793	MD06	1.1×10-5	3.03661	A	12.6	0.00517523	-2.98
		3A	4810	wsnp_Ex_c8517_14315660	A/G	121.542	MD06	6.2×10-5	3.27065	G	12.21	0.00389953	-3.13
		3B	2409	wsnp_Ex_c19372_28313727	T/C	63.9015	MD06	9.9×10-6	0.219514
		3B	5960	wsnp_JD_c2623_3541255	A/C	65.5692	MD06	1.3×10-4	0.374918
		3B	1827	wsnp_Ex_c13906_21771680	A/G	66.6197	MD06	1.5×10-4	0.350284
		3B	5995	wsnp_JD_c30422_23944042	T/C	66.6197	MD06	1.5×10-4	1.644	C	31.3	0.0419828	-1.21
		3B	2492	wsnp_Ex_c19982_29009504	A/G	72.5309	MD06	1.5×10-4	3.21605	A	24.05	0.00429196	-2.06
		3B	537	wsnp_BG263758B_Ta_2_1	A/G	84.1871	MD06	2.0×10-4	0.25948
		3B	4194	wsnp_Ex_c5378_9505087	A/C	84.1871	MD06	3.6×10-5	0.0214049
		3B	610	wsnp_BQ159467B_Ta_2_1	T/C	84.5491	MD06	1.3×10-5	4.73993	C	7.25	0	-5.1
		3B	3593	wsnp_Ex_c36937_44790003	T/C	121.274	MD06	1.9×10-5	0.18599
		3B	3901	wsnp_Ex_c4457_8018164	A/G	122.984	MD06	2.3×10-5	2.87144	G	24.05	0.0062627	-1.97
		3B	81	wsnp_BE424246B_Ta_2_2	A/C	123.286	MD06	1.7×10-5	1.93634	A	21.37	0.0256961	-1.74
		3B	2619	wsnp_Ex_c21491_30636749	T/C	123.286	MD06	1.9×10-5	0.553977
		3B	2862	wsnp_Ex_c2400_4498931	A/G	123.286	MD06	1.8×10-5	0.249474
		3B	3455	wsnp_Ex_c3389_6223722	T/C	123.286	MD06	5.1×10-6	0.308957
		3B	3592	wsnp_Ex_c36937_44789309	T/C	123.286	MD06	1.7×10-5	0.221202
		3B	6299	wsnp_JD_rep_c63810_40704815	T/C	123.583	MD06	1.9×10-5	2.54671	C	20.99	0.00981286	-2.03
		3B	2462	wsnp_Ex_c19778_28779907	A/G	133.797	MD02	6.8×10-5	12.9436	A	40.08	0	-2.5
		3B	6930	wsnp_Ku_c3371_6259457	T/C	173.075	MD06	2.1×10-5	1.59054	C	5.34	0.0421645	-3.48
		3D1	7468	wsnp_Ku_rep_c69963_69469381	T/G	1.71213	MD06	8.6×10-5	2.7943	G	20.61	0.00723861	-2.13
		4A	5851	wsnp_JD_c14769_14413046	A/G	153.887	MD06	1.8×10-5	0.224952
		4A	6137	wsnp_JD_c64_103934	A/G	208.877	MD02	9.8×10-5	16.7852	A	19.47	0	-4.92
		4B	4569	wsnp_Ex_c6739_11646407	A/G	20.6374	MD06	4.3×10-6	0.0461247
		4B	5679	wsnp_Ex_rep_c70265_69211592	T/G	60.2386	MD06	1.1×10-4	0.259518
		4B	6762	wsnp_Ku_c24428_34387515	T/C	71.985	MD06	1.1×10-5	0.05768
		4B	1382	wsnp_Ex_c107075_90880218	A/G	73.4681	MD06	6.3×10-6	3.41546	A	10.31	0.0028302	-3.55
		4B	2171	wsnp_Ex_c16825_25387841	T/C	73.4681	MD06	3.5×10-5	5.93824	C	12.21	0	-4.21
		4B	2974	wsnp_Ex_c25467_34731005	A/G	73.4681	MD06	4.3×10-6	3.45844	A	10.69	0.00276317	-3.5
		4B	3781	wsnp_Ex_c4148_7495656	A/G	114.592	MD06	5.1×10-6	1.56046	A	27.86	0.0471564	-1.29
		5A	5173	wsnp_Ex_rep_c109532_92292121	A/G	60.528	MD06	1.3×10-4	0.00918082
		5A	703	wsnp_CAP11_c2100_1109583	A/C	122.719	MD06	1.5×10-4	1.10514
		5A	6544	wsnp_Ku_c14958_23427256	A/G	123.119	MD06	1.6×10-4	0.0467576
		5A	6036	wsnp_JD_c3867_4934646	T/C	125.174	MD06	4.6×10-5	5.66594	C	50.76	0	-1.5
		5A	3197	wsnp_Ex_c28908_37989320	A/G	182.8	MD06	1.8×10-5	0.84483
		5B	2681	wsnp_Ex_c2207_4135530	A/G	0.399172	MD06	1.6×10-5	0.0894477
		5B	7708	wsnp_Ra_c19660_28866961	A/G	25.0898	MD06	1.1×10-5	6.47777	A	29.77	0	-2.54
		5B	3984	wsnp_Ex_c4710_8412517	A/C	33.1095	MD06	9.7×10-5	3.34559	A	20.99	0.00331354	-2.3
		5B	3275	wsnp_Ex_c3042_5618219	T/C	65.4206	MD06	1.5×10-5	0.0225327
		5B	4774	wsnp_Ex_c8142_13769831	T/C	75.7483	MD06	1.0×10-4	0.453906
		5D3cult	700	wsnp_CAP11_c209_198467	T/C	10.591	MMD	1.6×10-4	9.98761	C	88.17	0	-0.43
		5D3cult	6059	wsnp_JD_c4438_5567834	T/C	11.1748	MD10	4.2×10-5	13.3897	T	86.26	0	-0.51
							MMD	3.6×10-5	14.1583	T	86.26	0	-0.48
		5D3cult	6060	wsnp_JD_c4438_5567972	A/G	11.1748	MD10	1.3×10-4	12.517	G	86.26	0	-0.51
							MMD	2.2×10-5	13.8882	G	86.26	0	-0.5
		5D3cult	6061	wsnp_JD_c4438_5568170	A/G	11.1748	MD10	1.2×10-4	11.8477	G	87.02	0	-0.51
							MMD	1.9×10-4	12.4675	G	87.02	0	-0.49
		5D3cult	1429	wsnp_Ex_c11055_17927932	T/G	48.4008	MD06	2.3×10-5	0.0379158
		6B	7809	wsnp_Ra_c2730_5190076	A/G	37.8513	MD06	2.2×10-4	3.32229	G	59.54	0.00342658	-0.96
		6B	1657	wsnp_Ex_c12577_20022294	A/G	38.8736	MD06	2.1×10-4	4.49592	A	13.36	0.000670451	-3.5
		6B	4826	wsnp_Ex_c8643_14489402	T/C	50.759	MD06	2.3×10-5	4.08271	T	37.02	0.00110051	-1.72
		6B	3634	wsnp_Ex_c38198_45786860	T/C	59.4895	MD06	6.5×10-6	3.3158	C	19.85	0.00321187	-2.4
		6B	5606	wsnp_Ex_rep_c69373_68312188	A/G	147.222	MD06	2.2×10-5	0.0178402
		7A	3351	wsnp_Ex_c3162_5840427	T/C	67.2275	MD06	2.1×10-5	1.77115	C	16.79	0.0322769	-1.93
		7A	4846	wsnp_Ex_c8823_14754992	T/C	105.209	MD06	1.1×10-4	3.71317	C	14.12	0.00191422	-3.09
		7A	7755	wsnp_Ra_c22201_31650505	A/G	105.209	MD06	1.0×10-4	3.36069	G	15.27	0.00300803	-2.83
		7A	7432	wsnp_Ku_rep_c113718_96236830	A/G	105.548	MD06	5.5×10-6	5.56405	A	12.6	0	-4.07
		7A	865	wsnp_CAP11_rep_c4346_2050918	A/G	171.326	MD06	2.5×10-5	4.05639	A	16.03	0.00136762	-2.96
		7A	4434	wsnp_Ex_c6142_10746442	A/G	173.272	MD06	1.6×10-4	0.0920012
		7A	1271	wsnp_Ex_c10024_16489505	A/G	175.635	MD06	1.2×10-4	0.0216631
		7A	4176	wsnp_Ex_c53387_56640789	A/G	175.635	MD06	5.3×10-5	0.0346195
		7B	1750	wsnp_Ex_c13244_20891347	A/C	3.91593	MD10	1.1×10-4	4.79128	C	87.79	0	-0.32
		7B	2832	wsnp_Ex_c23755_32994701	A/G	24.6943	MD10	1.4×10-4	10.6949	A	23.28	0	-2.45
		7B	5565	wsnp_Ex_rep_c68815_67687712	A/G	24.6943	MD10	4.7×10-5	11.1131	A	22.9	0	-2.52
							MMD	2.2×10-4	7.60171	A	22.9	0	-1.92
		7B	2353	wsnp_Ex_c18800_27681277	T/G	48.4789	MD06	3.2×10-5	5.32923	T	45.42	0	-1.61
		7B	4750	wsnp_Ex_c7934_13467460	A/G	124.166	MD10	2.1×10-5	7.21929	G	77.1	0	-0.58
							MMD	4.9×10-5	6.7862	G	77.1	0	-0.53
		7B	6246	wsnp_JD_rep_c48755_32989025	T/C	125.095	MD10	7.6×10-5	6.9457	C	84.73	0	-0.46
		7B	7907	wsnp_Ra_c39394_47110214	A/C	128.015	MMD	2.1×10-4	4.15848	A	82.06	0.00100966	-0.35
		7B	5001	wsnp_Ex_rep_c101269_86664147	A/G	132.226	MD06	7.7×10-6	2.92834	G	78.63	0.00576155	-0.57
							MMD	2.0×10-4	5.70059	G	78.63	0	-0.47
PH	18	1A	268	wsnp_BE495786A_Ta_2_1	T/G	80.8004	PH06	1.8×10-4	7.70817	T	9.16	0	-15.63
		1A	459	wsnp_BF428726A_Ta_2_5	T/C	80.8004	PH06	7.8×10-5	10.5089	T	10.31	0	-17.08
		1A	4179	wsnp_Ex_c534_1058778	A/C	80.8004	PH06	1.2×10-4	10.5525	C	10.69	0	-16.66
		1B	406	wsnp_BE637971B_Ta_1_20	A/G	9.55554	PH10	1.2×10-4	17.7093	A	33.59	0	-9.28
		2A	1349	wsnp_Ex_c10555_17236072	T/C	202.486	PH10	1.8×10-4	0.916204
		2B	2502	wsnp_Ex_c20029_29064315	T/C	210.154	PH06	2.0×10-4	0.363678
		3B	3046	wsnp_Ex_c2639_4899517	A/G	105.915	MPH	8.4×10-5	1.48952	G	94.66	0.0484475	-0.43
		3B	6930	wsnp_Ku_c3371_6259457	T/C	173.075	PH02	9.5×10-5	13.915	C	4.2	0	-31.94
							PH06	7.8×10-5	12.9105	C	5.34	0	-27.44
							PH10	5.9×10-5	10.7696	C	5.34	0	-22.08
							MPH	1.2×10-5	14.603	C	5.34	0	-23.62
		4A	296	wsnp_BE497618A_Ta_1_1	A/G	149.5	PH05	5.6×10-5	0.868378
		4B	2974	wsnp_Ex_c25467_34731005	A/G	73.4681	PH10	1.1×10-4	15.4691	A	10.31	0	-18.19
		5D3cult	1429	wsnp_Ex_c11055_17927932	T/G	48.4008	PH10	1.5×10-4	6.2015	G	6.87	0	-13.9
		6B	1485	wsnp_Ex_c11379_18370982	A/G	142.279	MPH	1.3×10-4	2.60581	G	58.02	0.00939493	-1.99
		6B	4868	wsnp_Ex_c9038_15058264	A/G	142.279	MPH	1.9×10-4	2.01307	A	61.45	0.0226401	-1.62
		6B	1484	wsnp_Ex_c11379_18370310	A/G	142.593	MPH	1.2×10-4	0.832506
		6B	4869	wsnp_Ex_c9038_15058444	A/G	142.593	MPH	2.8×10-5	1.88566	G	61.83	0.0265324	-1.58
		6B	7931	wsnp_Ra_c42758_49640129	A/G	142.593	PH10	1.7×10-4	0.88046
		6D2	7616	wsnp_Ra_c13881_21836489	T/C	69.1954	PH02	6.3×10-5	4.05528	C	37.02	0.0021485	-4.51
		7A	3668	wsnp_Ex_c39119_46485649	T/G	98.4193	PH06	2.0×10-4	4.45115	T	22.9	0.000616745	-7.03
ETN	7	1B	1164	wsnp_CAP8_c2023_1110474	A/G	86.1281	METN	2.2×10-4	1.53093	A	32.44	0.0466704	0.24
		4B	6397	wsnp_Ku_c10515_17368422	T/C	106.447	ETN06	1.5×10-4	9.15121	C	89.31	0	0.36
							METN	1.7×10-4	8.68146	C	89.31	0	0.13
		5A	4814	wsnp_Ex_c8543_14357385	T/C	60.1282	ETN06	7.8×10-5	1.08939
		5A	5173	wsnp_Ex_rep_c109532_92292121	A/G	60.528	ETN06	1.9×10-4	1.32987
		5A	5567	wsnp_Ex_rep_c68829_67704044	T/C	126.422	ETN06	1.1×10-4	0.170436
		6B	5096	wsnp_Ex_rep_c103466_88415994	T/C	73.7018	ETN06	2.2×10-4	0.931261
		7A	2270	wsnp_Ex_c17899_26666328	T/C	135.199	ETN05	1.7×10-4	6.43609	C	50.76	0	0.76
SL	4	2A	5215	wsnp_Ex_rep_c66358_64543218	A/G	164.975	SL05	4.3×10-5	14.257	G	32.44	0	0.87
							MSL	9.0×10-5	16.9167	G	36.64	0	0.85
		2A	7148	wsnp_Ku_c52392_57380485	T/G	167.844	SL05	2.1×10-5	12.8881	G	41.22	0	0.67
							MSL	6.9×10-5	15.1354	G	45.8	0	0.67
		6A	1033	wsnp_CAP7_c1339_673581	A/G	14.4958	SL02	1.2×10-4	12.3779	G	35.5	0	0.99
		6A	731	wsnp_CAP11_c2817_1415793	T/C	87.6254	SL06	1.5×10-4	3.37466	T	17.18	0.00311847	0.94
SN	3	5A	3313	wsnp_Ex_c31017_39858962	T/C	114.459	SN05	1.4×10-4	8.79456	C	12.98	0	1.27
		5B	7910	wsnp_Ra_c39562_47242455	A/G	70.1671	SN06	2.2×10-4	2.03293	A	27.1	0.0233136	0.44
		5D3cult	6059	wsnp_JD_c4438_5567834	T/C	11.1748	SN06	2.2×10-4	4.19068	C	9.54	0.00110761	1.17
KNPS	12	1B	3017	wsnp_Ex_c26083_35336771	A/G	94.6961	KNPS06	2.0×10-4	7.38241	G	6.49	0	10.08
		1B	6955	wsnp_Ku_c36191_45258467	T/C	80.972	KNPS02	1.5×10-4	10.2956	C	84.73	0	0.87
		1D	4884	wsnp_Ex_c9149_15220399	A/G	95.6572	KNPS02	1.9×10-4	9.68963	A	83.59	0	0.82
		1D	7675	wsnp_Ra_c17989_26960545	T/C	97.736	KNPS02	1.3×10-4	10.1605	T	84.35	0	0.9
		2A	2733	wsnp_Ex_c22651_31851893	T/C	89.1325	KNPS06	2.2×10-4	10.2352	T	85.11	0	1.25
		2A	3368	wsnp_Ex_c31900_40635609	A/C	97.1402	KNPS06	2.2×10-4	10.5437	C	83.97	0	1.32
		2A	5305	wsnp_Ex_rep_c66809_65184970	A/G	99.4161	MKNPS	1.3×10-4	8.01949	G	16.41	0	3.73
		4A	4657	wsnp_Ex_c7335_12579818	T/C	134.932	KNPS05	2.2×10-4	8.77509	C	6.11	0	8.99
		5A	7220	wsnp_Ku_c6319_11093041	T/C	123.519	KNPS10	1.7×10-4	5.2503	C	11.83	0	5.54
		5B	1591	wsnp_Ex_c12152_19429932	T/C	57.9162	KNPS06	2.1×10-4	12.4719	C	53.44	0	3.15
		6A	5172	wsnp_Ex_rep_c109274_92142043	A/C	207.757	KNPS10	1.2×10-4	12.7885	C	48.09	0	3.23
		6B	6420	wsnp_Ku_c11422_18657479	T/C	84.8283	KNPS10	2.1×10-4	5.94402	T	12.21	0	5.84
KL	11	2A	1579	wsnp_Ex_c12068_19316125	A/G	88.2281	KL06	8.2×10-5	0.325671
		2A	2195	wsnp_Ex_c17220_25871264	A/G	97.1402	KL06	1.6×10-4	0.0015671
		2A	2520	wsnp_Ex_c2030_3807284	T/C	88.2281	KL06	9.3×10-5	0.380535
		2A	7148	wsnp_Ku_c52392_57380485	T/G	167.844	KL02	1.8×10-4	9.2428	G	44.66	0	0.19
						167.844	KL10	1.8×10-4	9.62747	G	44.66	0	0.18
						167.844	MKL	9.1×10-5	9.75659	G	45.8	0	0.16
		2A	8146	wsnp_Ra_rep_c111721_93875204	T/C	97.1402	KL06	1.6×10-4	0.00510107
		3B	898	wsnp_CAP11_rep_c8708_3760250	T/G	84.5491	KL05	9.6×10-5	0.444909
						84.5491	MKL	3.5×10-5	0.183634
		3B	3901	wsnp_Ex_c4457_8018164	A/G	122.984	MKL	2.1×10-4	5.15507	G	24.05	0	0.19
		4B	4569	wsnp_Ex_c6739_11646407	A/G	20.6374	KL06	9.5×10-5	6.07116	G	27.86	0	0.2
		6B	1660	wsnp_Ex_c12618_20079758	A/G	37.8513	KL10	1.2×10-4	10.3658	G	34.35	0	0.23
		6B	3634	wsnp_Ex_c38198_45786860	T/C	59.4895	MKL	4.5×10-5	9.71338	C	19.85	0	0.3
		7A	5912	wsnp_JD_c20555_18262260	A/G	129.742	KL10	6.6×10-5	6.56251	G	13.74	0	0.34
KW	104	1A	7922	wsnp_Ra_c41581_48764320	T/C	68.6461	KW06	1.4×10-4	1.54572	C	55.34	0.0500447	0.02
							MKW	1.9×10-4	0.773955
		1A	3528	wsnp_Ex_c35563_43690084	A/C	70.6979	KW06	6.2×10-6	3.49491	C	44.27	0.00283387	0.04
		1A	3695	wsnp_Ex_c3986_7217641	A/G	70.6979	KW06	6.5×10-5	21.462	A	19.47	0	0.19
		1A	4576	wsnp_Ex_c6817_11761300	T/C	70.6979	KW06	1.1×10-4	18.7375	T	17.56	0	0.18
		1A	5011	wsnp_Ex_rep_c101414_86781128	T/C	70.6979	KW06	8.1×10-5	18.7586	C	17.56	0	0.19
		1A	7104	wsnp_Ku_c47386_53862969	A/G	70.6979	KW06	1.1×10-4	3.60187	A	45.42	0.00233876	0.04
		1A	4327	wsnp_Ex_c572_1138503	A/G	75.7719	KW06	1.8×10-4	4.86533	G	39.31	0	0.05
							MKW	1.9×10-4	10.0381	G	39.31	0	0.06
		1A	268	wsnp_BE495786A_Ta_2_1	T/G	80.8004	KW06	4.3×10-6	1.23101
							MKW	3.2×10-5	1.6214	T	9.16	0.0405912	0.07
		1A	459	wsnp_BF428726A_Ta_2_5	T/C	80.8004	KW06	5.3×10-7	2.00814	T	9.92	0.0233472	0.09
							MKW	2.6×10-5	3.29275	T	10.31	0.00351036	0.09
		1A	4179	wsnp_Ex_c534_1058778	A/C	80.8004	KW06	4.7×10-7	2.78138	C	10.31	0.00810689	0.1
							MKW	2.6×10-5	3.58016	C	10.69	0.00256114	0.09
		1A	1790	wsnp_Ex_c1359_2604298	T/G	119.823	KW06	3.3×10-6	5.77196	T	40.08	0	0.06
							MKW	2.4×10-5	9.45443	T	40.46	0	0.06
		1B	2308	wsnp_Ex_c18384_27213023	T/G	90.9829	KW06	2.1×10-6	12.2297	T	21.76	0	0.13
							MKW	2.9×10-5	11.0815	T	21.76	0	0.11
		2A	2526	wsnp_Ex_c2033_3814035	T/C	46.1055	KW06	1.7×10-5	0.696708
							MKW	2.0×10-5	1.41293
		2A	314	wsnp_BE498730A_Ta_2_2	T/G	78.256	KW06	3.2×10-6	2.43996	G	67.56	0.0128623	0.02
							MKW	2.8×10-5	3.40942	G	67.94	0.00313991	0.02
		2A	8491	wsnp_RFL_Contig3604_3795252	T/C	78.256	KW06	4.1×10-6	2.06697	C	72.14	0.0216483	0.02
							MKW	3.1×10-5	2.35836	C	72.52	0.0139055	0.02
		2A	7248	wsnp_Ku_c6826_11860405	T/C	79.4658	KW06	1.9×10-4	10.8126	T	29.77	0	0.1
		2B	4723	wsnp_Ex_c7776_13247365	A/G	4.9767	KW06	7.7×10-6	2.07721	G	18.7	0.0213228	0.06
							MKW	4.8×10-5	3.3797	G	18.7	0.00315475	0.06
		2B	8124	wsnp_Ra_rep_c106119_89961852	A/C	30.1073	KW06	1.3×10-4	2.09671	C	51.15	0.0207162	0.03
		2B	6048	wsnp_JD_c42879_30043973	A/G	39.0585	KW06	3.3×10-6	5.86526	A	17.94	0	0.1
							MKW	2.1×10-5	8.36472	A	18.32	0	0.1
		2B	2443	wsnp_Ex_c1962_3697716	A/G	47.4468	KW06	1.6×10-6	3.87012	G	17.56	0.0014634	0.09
							MKW	1.0×10-5	5.3328	G	17.56	0	0.09
		2B	6085	wsnp_JD_c5064_6183978	A/G	48.0509	KW06	2.4×10-6	4.2633	A	21.76	0.00082889	0.08
							MKW	2.6×10-5	7.61993	A	22.14	0	0.09
		2B	5149	wsnp_Ex_rep_c106085_90293854	T/C	114.691	KW06	3.1×10-6	0.808034
							MKW	3.2×10-5	2.24478	C	38.17	0.0168686	0.03
		2B	4135	wsnp_Ex_c5239_9272511	T/C	117.141	KW06	1.0×10-6	7.60737	T	20.99	0	0.11
							MKW	9.4×10-6	8.83329	T	20.99	0	0.1
		2B	7371	wsnp_Ku_c9901_16493072	T/C	200.468	KW06	2.8×10-5	4.34876	T	10.69	0.000768603	0.12
		2D	7055	wsnp_Ku_c4319_7848197	A/G	175.642	KW06	6.6×10-7	8.14344	A	12.98	0	0.15
							MKW	2.0×10-5	8.9126	A	13.36	0	0.13
		3A	899	wsnp_CAP11_rep_c8750_3780311	A/G	74.3664	KW06	3.5×10-6	4.31359	G	8.4	0.000808328	0.14
							MKW	2.6×10-5	4.57592	G	8.78	0.000541352	0.12
		3A	2023	wsnp_Ex_c15400_23664328	T/C	76.0096	KW06	4.0×10-6	6.60497	C	21.76	0	0.1
							MKW	3.2×10-5	8.562	C	22.14	0	0.09
		3A	7355	wsnp_Ku_c9433_15811664	A/C	77.2632	KW06	2.0×10-5	4.32903	A	11.83	0.000772014	0.12
		3A	5632	wsnp_Ex_rep_c69752_68711460	T/G	77.4579	KW06	3.8×10-5	5.08837	G	11.07	0	0.13
		3A	743	wsnp_CAP11_c318_261649	A/G	82.5516	KW06	4.4×10-6	14.84	A	26.72	0	0.13
							MKW	3.3×10-5	19.3921	A	27.1	0	0.12
		3A	234	wsnp_BE490613A_Ta_2_1	T/C	82.7464	KW06	7.2×10-5	14.264	T	27.1	0	0.12
		3A	8465	wsnp_RFL_Contig3396_3515504	T/G	82.9411	KW06	4.6×10-5	18.8906	T	30.15	0	0.13
		3B	2409	wsnp_Ex_c19372_28313727	T/C	63.9015	KW06	4.2×10-6	0.875625
							MKW	2.9×10-5	1.53346	T	9.16	0.04735	0.07
		3B	5960	wsnp_JD_c2623_3541255	A/C	65.5692	KW06	2.4×10-5	1.0514
		3B	1827	wsnp_Ex_c13906_21771680	A/G	66.6197	KW06	3.2×10-5	1.14816
		3B	5995	wsnp_JD_c30422_23944042	T/C	66.6197	KW06	1.9×10-5	1.02807
		3B	2492	wsnp_Ex_c19982_29009504	A/G	72.5309	KW06	2.8×10-5	16.3654	A	23.66	0	0.15
		3B	4194	wsnp_Ex_c5378_9505087	A/C	84.1871	KW06	2.7×10-5	4.35436	C	26.34	0.000744403	0.07
		3B	610	wsnp_BQ159467B_Ta_2_1	T/C	84.5491	KW06	3.1×10-6	7.56558	C	7.25	0	0.2
							MKW	2.8×10-5	7.92907	C	7.25	0	0.17
		3B	3593	wsnp_Ex_c36937_44790003	T/C	121.274	KW06	4.2×10-6	0.0310472
							MKW	3.3×10-5	0.0159417
		3B	3901	wsnp_Ex_c4457_8018164	A/G	122.984	KW06	3.4×10-6	13.4822	G	23.66	0	0.13
							MKW	3.2×10-5	14.8112	G	24.05	0	0.12
		3B	81	wsnp_BE424246B_Ta_2_2	A/C	123.286	KW06	2.8×10-6	13.2304	A	20.99	0	0.14
							MKW	2.8×10-5	13.9738	A	21.37	0	0.12
		3B	2619	wsnp_Ex_c21491_30636749	T/C	123.286	KW06	3.8×10-6	5.81052	T	31.3	0	0.07
							MKW	3.8×10-5	4.78238	T	31.68	0	0.05
		3B	2862	wsnp_Ex_c2400_4498931	A/G	123.286	KW06	3.6×10-6	7.42002	G	37.4	0	0.07
							MKW	3.5×10-5	7.63783	G	37.79	0	0.06
		3B	3455	wsnp_Ex_c3389_6223722	T/C	123.286	KW06	1.9×10-6	7.22233	C	36.26	0	0.07
							MKW	3.2×10-5	5.84164	C	36.64	0	0.05
		3B	3592	wsnp_Ex_c36937_44789309	T/C	123.286	KW06	3.9×10-6	0.0402018
							MKW	3.1×10-5	0.0110028
		3B	6299	wsnp_JD_rep_c63810_40704815	T/C	123.583	KW06	3.3×10-6	13.0399	C	20.61	0	0.14
							MKW	2.6×10-5	14.9423	C	20.99	0	0.13
		3B	6930	wsnp_Ku_c3371_6259457	T/C	173.075	KW06	7.4×10-5	7.57156	C	4.96	0	0.25
		3D1	7468	wsnp_Ku_rep_c69963_69469381	T/G	1.71213	KW06	2.0×10-5	2.96115	G	20.23	0.00577258	0.07
		4A	5851	wsnp_JD_c14769_14413046	A/G	153.887	KW06	5.8×10-6	3.36943	A	17.56	0.00320173	0.08
							MKW	3.6×10-5	6.9643	A	17.94	0	0.1
		4A	40	wsnp_BE403900A_Ta_2_1	T/C	171.869	KW06	8.5×10-6	11.0706	T	83.59	0	0.03
							MKW	6.7×10-6	12.069	T	83.97	0	0.03
		4A	142	wsnp_BE443973A_Ta_2_1	A/G	171.869	KW06	4.1×10-5	10.5894	G	83.59	0	0.03
							MKW	1.9×10-5	11.975	G	83.97	0	0.03
		4A	157	wsnp_BE444811A_Ta_2_1	A/G	171.869	KW06	4.7×10-5	10.3706	A	83.97	0	0.03
							MKW	2.1×10-5	11.8856	A	84.35	0	0.03
		4A	160	wsnp_BE444858A_Ta_2_1	T/C	171.869	KW06	2.1×10-4	10.3706	T	83.97	0	0.03
							MKW	7.9×10-5	11.8856	T	84.35	0	0.03
		4A	192	wsnp_BE446344A_Ta_2_1	A/G	171.869	KW06	4.3×10-5	10.5235	G	82.82	0	0.03
							MKW	2.1×10-5	11.8715	G	83.21	0	0.03
		4A	401	wsnp_BE637507A_Ta_2_1	T/C	171.869	KW06	6.8×10-6	11.4221	C	83.21	0	0.03
							MKW	5.5×10-6	12.3914	C	83.59	0	0.03
		4A	1071	wsnp_CAP7_c2731_1307600	A/G	171.869	KW06	3.8×10-5	10.5937	G	83.97	0	0.03
							MKW	1.7×10-5	11.9663	G	84.35	0	0.03
		4A	1329	wsnp_Ex_c10479_17138283	T/C	171.869	KW06	4.1×10-5	10.5894	C	83.59	0	0.03
							MKW	1.9×10-5	11.975	C	83.97	0	0.03
		4A	1639	wsnp_Ex_c12481_19890975	A/G	171.869	KW06	2.3×10-5	10.889	G	83.59	0	0.03
							MKW	7.0×10-6	12.4622	G	83.97	0	0.03
		4A	3604	wsnp_Ex_c37383_45143321	T/C	171.869	KW06	1.1×10-5	10.5851	C	83.21	0	0.03
							MKW	2.5×10-5	11.9176	C	83.59	0	0.03
		4B	4569	wsnp_Ex_c6739_11646407	A/G	20.6374	KW06	5.1×10-5	0.666858
		4B	3290	wsnp_Ex_c30695_39579408	A/G	22.3426	KW06	1.8×10-4	0.0850967
		4B	6762	wsnp_Ku_c24428_34387515	T/C	71.985	KW06	4.5×10-5	1.11923
		4B	1382	wsnp_Ex_c107075_90880218	A/G	73.4681	KW06	6.2×10-5	5.2955	A	10.31	0	0.14
		4B	2171	wsnp_Ex_c16825_25387841	T/C	73.4681	KW06	2.1×10-4	9.55525	C	12.21	0	0.16
		4B	2974	wsnp_Ex_c25467_34731005	A/G	73.4681	KW06	6.2×10-5	6.03011	A	10.69	0	0.14
		4B	908	wsnp_CAP12_c1101_569783	A/G	79.0122	KW06	9.6×10-5	4.76056	G	61.45	0	0.03
		4B	5365	wsnp_Ex_rep_c67159_65649966	T/C	85.2303	KW06	1.7×10-4	0.034661
		4B	3994	wsnp_Ex_c47536_52716088	A/G	106.034	KW06	1.7×10-4	3.42723	A	6.87	0.00278218	0.14
		4B	3781	wsnp_Ex_c4148_7495656	A/G	114.592	KW06	1.2×10-5	12.8865	A	27.86	0	0.12
		5A	5173	wsnp_Ex_rep_c109532_92292121	A/G	60.528	KW06	7.7×10-5	0.000250711
		5A	6232	wsnp_JD_c9510_10342018	A/G	123.119	KW10	1.5×10-4	0.0461949
		5A	6544	wsnp_Ku_c14958_23427256	A/G	123.119	KW06	1.1×10-5	0.362748
		5A	6899	wsnp_Ku_c31317_41063833	A/G	123.119	KW06	1.8×10-4	0.41144
		5A	8013	wsnp_Ra_c57838_59796310	A/G	123.119	KW06	1.2×10-4	0.210999
		5A	6036	wsnp_JD_c3867_4934646	T/C	125.174	KW06	9.0×10-5	0.137424
		5A	4767	wsnp_Ex_c807_1586396	T/C	168.805	KW06	2.2×10-5	11.5717	C	25.57	0	0.12
		5A	4765	wsnp_Ex_c807_1585614	T/C	169.205	KW06	2.7×10-5	12.2273	C	25.57	0	0.12
		5A	3197	wsnp_Ex_c28908_37989320	A/G	182.8	KW06	1.9×10-6	15.8238	G	25.95	0	0.14
							MKW	1.2×10-5	18.0296	G	25.95	0	0.12
		5B	2681	wsnp_Ex_c2207_4135530	A/G	0.399172	KW06	2.4×10-6	1.58278	G	8.4	0.0434874	0.08
							MKW	3.4×10-5	0.659573
		5B	7708	wsnp_Ra_c19660_28866961	A/G	25.0898	KW06	4.2×10-6	0.100003
							MKW	2.4×10-5	0.0547827
		5B	3275	wsnp_Ex_c3042_5618219	T/C	65.4206	KW06	5.2×10-6	1.29426
							MKW	3.0×10-5	1.69285	C	5.34	0.0371134	0.09
		5B	6895	wsnp_Ku_c3102_5811860	T/C	96.5125	MKW	1.8×10-4	5.48706	C	11.83	0	0.11
		5B	6638	wsnp_Ku_c17875_27051169	T/C	135.515	KW06	1.1×10-4	2.37346	T	22.52	0.0134166	0.06
		5D3cult	1429	wsnp_Ex_c11055_17927932	T/G	48.4008	KW06	4.7×10-6	1.05194
							MKW	3.1×10-5	0.41013
		6A	5502	wsnp_Ex_rep_c68165_66935041	T/G	25.4691	KW06	8.0×10-5	0.00209588
		6A	1510	wsnp_Ex_c1153_2213588	A/G	206.481	KW02	1.1×10-4	6.0062	G	45.04	0	0.08
							KW06	2.6×10-5	4.62165	G	46.95	0.000547047	0.05
							MKW	2.1×10-5	4.04637	G	46.95	0.00121267	0.04
		6B	4826	wsnp_Ex_c8643_14489402	T/C	50.759	KW06	4.3×10-6	4.95647	T	36.64	0	0.06
							MKW	2.4×10-5	7.55517	T	37.02	0	0.06
		6B	3634	wsnp_Ex_c38198_45786860	T/C	59.4895	KW06	3.7×10-6	2.76194	C	19.85	0.0073553	0.07
							MKW	2.7×10-5	8.68463	C	19.85	0	0.1
		6B	7783	wsnp_Ra_c24962_34524602	A/G	62.2241	KW06	1.2×10-4	0.0202475
		6B	5606	wsnp_Ex_rep_c69373_68312188	A/G	147.222	KW06	5.8×10-6	1.43021
							MKW	3.5×10-5	1.58233	A	17.56	0.0439297	0.05
		7A	3351	wsnp_Ex_c3162_5840427	T/C	67.2275	KW06	5.9×10-6	11.2041	C	16.41	0	0.15
							MKW	1.1×10-5	9.31083	C	16.79	0	0.12
		7A	1110	wsnp_CAP7_c949_486485	T/C	104.863	KW06	1.2×10-4	12.2113	T	20.23	0	0.14
		7A	1111	wsnp_CAP7_c949_486600	A/C	104.863	KW06	1.7×10-4	12.0485	A	19.85	0	0.14
		7A	4846	wsnp_Ex_c8823_14754992	T/C	105.209	KW06	1.9×10-4	4.84106	C	14.12	0	0.11
		7A	7755	wsnp_Ra_c22201_31650505	A/G	105.209	KW06	2.0×10-4	3.71018	G	15.27	0.00184495	0.09
		7A	7432	wsnp_Ku_rep_c113718_96236830	A/G	105.548	KW06	4.3×10-6	9.11763	A	12.6	0	0.16
							MKW	3.2×10-5	9.92997	A	12.6	0	0.14
		7A	865	wsnp_CAP11_rep_c4346_2050918	A/G	171.326	KW06	4.5×10-6	10.424	A	16.03	0	0.15
							MKW	3.7×10-5	10.3124	A	16.03	0	0.12
		7A	4434	wsnp_Ex_c6142_10746442	A/G	173.272	KW06	3.1×10-6	3.83284	A	19.08	0.00171757	0.08
		7A	1271	wsnp_Ex_c10024_16489505	A/G	175.635	KW06	1.8×10-5	0.0152142
		7A	4176	wsnp_Ex_c53387_56640789	A/G	175.635	KW06	1.6×10-5	0.96907
		7B	6618	wsnp_Ku_c17161_26193672	T/C	98.9556	KW06	1.9×10-5	0.982745
		7B	6619	wsnp_Ku_c17161_26193994	A/G	98.9556	KW06	1.9×10-5	0.982745
		7B	5001	wsnp_Ex_rep_c101269_86664147	A/G	132.226	KW06	3.9×10-6	0.464512
							MKW	3.3×10-5	0.00614601
KT	67	1A	5031	wsnp_Ex_rep_c101746_87053634	A/C	69.6297	KT10	1.9×10-4	0.059661
		1A	268	wsnp_BE495786A_Ta_2_1	T/G	80.8004	KT02	2.0×10-4	0.722527
							MKT	4.5×10-5	1.07715
		1A	459	wsnp_BF428726A_Ta_2_5	T/C	80.8004	KT02	2.1×10-4	1.17335
							MKT	3.1×10-5	3.01506	T	10.31	0.00524946	0.08
		1A	4179	wsnp_Ex_c534_1058778	A/C	80.8004	KT02	1.8×10-4	1.96522	C	10.69	0.0279204	0.1
							MKT	3.0×10-5	3.94887	C	10.69	0.00152155	0.09
		1A	1790	wsnp_Ex_c1359_2604298	T/G	119.823	KT02	1.5×10-4	8.92028	T	38.93	0	0.09
							MKT	3.5×10-5	9.10066	T	40.46	0	0.06
		1B	6890	wsnp_Ku_c30982_40765254	T/G	37.1897	KT10	1.8×10-4	0.908764
		1B	2308	wsnp_Ex_c18384_27213023	T/G	90.9829	KT02	1.8×10-4	6.57527	T	20.23	0	0.12
							MKT	3.9×10-5	7.86692	T	21.76	0	0.08
		2A	2526	wsnp_Ex_c2033_3814035	T/C	46.1055	MKT	2.0×10-4	0.924078
		2A	314	wsnp_BE498730A_Ta_2_2	T/G	78.256	KT02	1.5×10-4	3.48653	G	66.41	0.0032229	0.03
							MKT	3.7×10-5	2.06319	G	67.94	0.0220324	0.01
		2A	8491	wsnp_RFL_Contig3604_3795252	T/C	78.256	KT02	1.8×10-4	2.80497	C	70.99	0.00809143	0.02
							MKT	4.4×10-5	1.65747	C	72.52	0.0395541	0.01
		2B	4723	wsnp_Ex_c7776_13247365	A/G	4.9767	KT02	1.6×10-4	4.06682	G	17.94	0.0013785	0.1
							MKT	4.2×10-5	1.75067	G	18.7	0.0343484	0.04
		2B	6048	wsnp_JD_c42879_30043973	A/G	39.0585	KT02	2.2×10-4	3.87289	A	17.56	0.00180641	0.1
							KT05	2.0×10-4	4.27139	A	17.18	0.00137671	0.09
							MKT	5.7×10-5	4.22995	A	18.32	0.000932795	0.07
		2B	2443	wsnp_Ex_c1962_3697716	A/G	47.4468	KT02	1.8×10-4	4.38578	G	16.79	0.000802829	0.11
							KT05	2.5×10-5	2.15329	G	16.79	0.0226946	0.06
							MKT	2.6×10-5	3.16847	G	17.56	0.00398438	0.06
		2B	6085	wsnp_JD_c5064_6183978	A/G	48.0509	KT02	1.8×10-4	3.45225	A	21.37	0.00301106	0.09
							MKT	4.3×10-5	4.18099	A	22.14	0.000912261	0.06
		2B	5149	wsnp_Ex_rep_c106085_90293854	T/C	114.691	KT02	1.9×10-4	0.93335
							KT05	1.4×10-4	0.545873
							MKT	2.5×10-5	0.541904
		2B	4135	wsnp_Ex_c5239_9272511	T/C	117.141	KT02	1.9×10-4	3.79885	T	19.85	0.00200304	0.09
							MKT	3.8×10-5	4.85625	T	20.99	0	0.07
		2D	7055	wsnp_Ku_c4319_7848197	A/G	175.642	KT02	1.5×10-4	4.6898	A	12.21	0.000550477	0.14
							KT05	1.7×10-4	4.12757	A	12.98	0.001592	0.1
							MKT	8.7×10-6	4.56012	A	13.36	0.000553783	0.09
		3A	899	wsnp_CAP11_rep_c8750_3780311	A/G	74.3664	KT02	1.7×10-4	4.75835	G	8.02	0.000500122	0.18
							KT05	2.2×10-4	3.33984	G	8.02	0.0045915	0.12
							MKT	3.3×10-5	3.46036	G	8.78	0.00270294	0.1
		3A	2023	wsnp_Ex_c15400_23664328	T/C	76.0096	KT02	6.1×10-5	2.79715	C	20.99	0.00831235	0.08
							KT05	1.2×10-4	5.35125	C	20.61	0	0.09
							MKT	2.7×10-5	4.57424	C	22.14	0.000585168	0.06
		3A	743	wsnp_CAP11_c318_261649	A/G	82.5516	KT02	7.2×10-5	12.7039	A	25.95	0	0.14
							MKT	3.3×10-5	13.389	A	27.1	0	0.1
		3A	1457	wsnp_Ex_c11229_18163892	T/C	172.15	KT10	7.6×10-5	0.144492
		3A	3178	wsnp_Ex_c28679_37784954	A/G	172.15	MKT	1.5×10-4	15.2956	A	14.12	0	0.16
		3B	2409	wsnp_Ex_c19372_28313727	T/C	63.9015	KT02	1.1×10-5	0.0342883
							MKT	4.4×10-5	1.25742
		3B	5995	wsnp_JD_c30422_23944042	T/C	66.6197	KT05	2.0×10-4	0.0596739
		3B	537	wsnp_BG263758B_Ta_2_1	A/G	84.1871	KT10	1.7×10-4	1.29927
		3B	610	wsnp_BQ159467B_Ta_2_1	T/C	84.5491	KT02	1.4×10-4	3.10703	C	6.49	0.00492538	0.16
							KT05	1.9×10-4	5.76597	C	7.25	0	0.17
							MKT	4.3×10-5	4.6211	C	7.25	0	0.12
		3B	3593	wsnp_Ex_c36937_44790003	T/C	121.274	KT02	1.0×10-4	0.299713
							KT05	1.4×10-4	0.0978144
							MKT	1.6×10-5	0.318841
		3B	3901	wsnp_Ex_c4457_8018164	A/G	122.984	MKT	5.7×10-5	9.06718	G	24.05	0	0.09
		3B	81	wsnp_BE424246B_Ta_2_2	A/C	123.286	KT02	2.0×10-4	7.09188	A	20.61	0	0.13
							MKT	4.7×10-5	8.01672	A	21.37	0	0.09
		3B	2619	wsnp_Ex_c21491_30636749	T/C	123.286	KT02	2.2×10-4	3.75305	T	30.92	0.00209124	0.07
							MKT	5.2×10-5	3.63038	T	31.68	0.00215656	0.04
		3B	2862	wsnp_Ex_c2400_4498931	A/G	123.286	KT02	8.4×10-5	7.97067	G	37.02	0	0.09
							MKT	2.6×10-5	8.2316	G	37.79	0	0.06
		3B	3455	wsnp_Ex_c3389_6223722	T/C	123.286	KT02	1.4×10-4	6.51027	C	35.5	0	0.08
							MKT	3.1×10-5	7.89338	C	36.64	0	0.06
		3B	3592	wsnp_Ex_c36937_44789309	T/C	123.286	KT02	1.0×10-4	0.299382
							KT05	1.2×10-4	0.109757
							MKT	1.5×10-5	0.32487
		3B	6299	wsnp_JD_rep_c63810_40704815	T/C	123.583	KT02	1.8×10-4	8.43507	C	20.23	0	0.14
							MKT	4.4×10-5	8.04421	C	20.99	0	0.09
		4A	558	wsnp_BG313770B_Ta_1_1	A/G	56.8638	KT10	2.2×10-4	0.0557495
		4A	6443	wsnp_Ku_c11945_19406789	T/G	147.399	KT10	1.0×10-4	0.158294
		4A	5851	wsnp_JD_c14769_14413046	A/G	153.887	KT02	8.6×10-5	6.71418	A	17.18	0	0.14
							MKT	2.4×10-5	8.24569	A	17.94	0	0.1
		4A	750	wsnp_CAP11_c3346_1639010	T/C	159.499	KT10	1.7×10-4	0.299117
		4A	912	wsnp_CAP12_c124_70843	T/C	159.499	KT10	1.4×10-4	0.586764
		4A	3763	wsnp_Ex_c41192_48071978	T/C	159.499	KT10	1.6×10-4	0.501737
		4A	5196	wsnp_Ex_rep_c66304_64468123	T/C	159.499	KT10	1.7×10-4	0.461991
		4A	8265	wsnp_RFL_Contig1883_1034534	T/C	159.499	KT10	1.8×10-4	0.342094
		4A	8494	wsnp_RFL_Contig362_3816537	T/C	159.499	KT10	1.6×10-4	0.583177
		4A	40	wsnp_BE403900A_Ta_2_1	T/C	171.869	MKT	1.5×10-4	8.32571	T	83.97	0	0.02
		4A	160	wsnp_BE444858A_Ta_2_1	T/C	171.869	KT10	5.4×10-6	4.04004	T	82.82	0.0012237	0.02
		4A	401	wsnp_BE637507A_Ta_2_1	T/C	171.869	MKT	1.5×10-4	8.37545	C	83.59	0	0.02
		4A	1639	wsnp_Ex_c12481_19890975	A/G	171.869	MKT	1.3×10-4	8.35003	G	83.97	0	0.02
		5A	3197	wsnp_Ex_c28908_37989320	A/G	182.8	KT02	1.7×10-4	6.42593	G	24.43	0	0.11
							MKT	3.7×10-5	9.48748	G	25.95	0	0.08
		5B	2681	wsnp_Ex_c2207_4135530	A/G	0.399172	KT02	1.3×10-4	0.407395
							MKT	3.1×10-5	0.101847
		5B	7708	wsnp_Ra_c19660_28866961	A/G	25.0898	KT02	1.6×10-4	0.0028661
							MKT	2.6×10-5	0.191667
		5B	3275	wsnp_Ex_c3042_5618219	T/C	65.4206	MKT	7.3×10-5	0.733912
		5B	6895	wsnp_Ku_c3102_5811860	T/C	96.5125	KT02	1.4×10-4	1.90564	C	11.07	0.0297528	0.09
		5D3cult	1429	wsnp_Ex_c11055_17927932	T/G	48.4008	KT02	1.3×10-5	0.546763
							MKT	3.7×10-5	0.0203599
		6A	2137	wsnp_Ex_c16491_24996576	A/G	41.4178	KT10	2.0×10-4	0.608477
		6B	6071	wsnp_JD_c46225_31654736	T/C	34.339	KT10	1.4×10-4	4.01827	T	60.69	0.00129076	0.03
		6B	5468	wsnp_Ex_rep_c67887_66598188	T/G	34.7655	KT10	2.3×10-5	0.00383999
		6B	4826	wsnp_Ex_c8643_14489402	T/C	50.759	KT02	1.1×10-4	5.42765	T	34.73	0	0.08
							MKT	2.5×10-5	3.72693	T	37.02	0.00183832	0.04
		6B	3634	wsnp_Ex_c38198_45786860	T/C	59.4895	KT02	9.2×10-5	6.84262	C	19.08	0	0.13
							KT05	1.8×10-4	9.28273	C	19.08	0	0.12
							MKT	2.6×10-5	6.85358	C	19.85	0	0.08
		6B	971	wsnp_CAP12_c527_285541	A/G	83.0407	KT10	9.6×10-5	0.000109355
		6B	7962	wsnp_Ra_c47601_53118036	T/C	83.0407	KT10	1.1×10-4	0.0499557
		6B	5606	wsnp_Ex_rep_c69373_68312188	A/G	147.222	KT02	1.8×10-4	1.3126
							MKT	3.7×10-5	2.19072	A	17.56	0.0175814	0.05
		7A	3351	wsnp_Ex_c3162_5840427	T/C	67.2275	KT02	1.7×10-4	6.61576	C	16.41	0	0.14
							KT05	7.7×10-5	5.35553	C	16.03	0	0.1
							MKT	5.2×10-6	5.19846	C	16.79	0	0.08
		7A	7432	wsnp_Ku_rep_c113718_96236830	A/G	105.548	KT02	1.8×10-4	5.07332	A	11.07	0	0.15
							MKT	4.1×10-5	5.8167	A	12.6	0	0.1
		7A	865	wsnp_CAP11_rep_c4346_2050918	A/G	171.326	MKT	4.3×10-5	2.71015	A	16.03	0.00911453	0.06
		7B	6589	wsnp_Ku_c16295_25149034	T/G	90.0787	MKT	2.0×10-4	14.7118	T	27.86	0	0.1
		7B	4802	wsnp_Ex_c8400_14157060	T/C	130.019	KT10	2.1×10-4	0.0491544
		7B	5001	wsnp_Ex_rep_c101269_86664147	A/G	132.226	KT02	1.7×10-4	0.0277016
							KT05	1.7×10-4	2.04841	G	73.28	0.0266163	-0.01
							MKT	4.0×10-5	0.643754
TKW	81	1A	7922	wsnp_Ra_c41581_48764320	T/C	68.6461	TKW06	2.9×10-5	0.0586112
		1A	5310	wsnp_Ex_rep_c66846_65240088	T/C	72.5347	TKW02	2.2×10-4	28.1484	T	24.43	0	5.54
		1A	268	wsnp_BE495786A_Ta_2_1	T/G	80.8004	TKW06	1.3×10-6	3.07031	T	9.16	0.00468073	3.63
							MTKW	1.9×10-5	1.80743	T	9.16	0.0305424	2.57
		1A	459	wsnp_BF428726A_Ta_2_5	T/C	80.8004	TKW06	4.8×10-6	6.14185	T	10.31	0	4.76
							MTKW	6.5×10-5	4.10824	T	10.31	0.00108511	3.6
		1A	4179	wsnp_Ex_c534_1058778	A/C	80.8004	TKW06	3.8×10-6	7.53084	C	10.69	0	5.16
							MTKW	6.1×10-5	5.38866	C	10.69	0	4
		1A	1790	wsnp_Ex_c1359_2604298	T/G	119.823	TKW06	1.4×10-6	14.2066	T	40.46	0	2.97
							MTKW	1.5×10-5	15.441	T	40.46	0	2.85
		1A	1587	wsnp_Ex_c12123_19388313	A/G	148.131	TKW10	2.1×10-4	2.8678	A	14.5	0.00660924	2.86
							MTKW	6.0×10-5	2.54867	A	14.5	0.00992699	2.34
		1B	2308	wsnp_Ex_c18384_27213023	T/G	90.9829	TKW06	1.1×10-6	15.9166	T	21.76	0	4.95
							MTKW	1.8×10-5	15.5039	T	21.76	0	4.49
		2A	2526	wsnp_Ex_c2033_3814035	T/C	46.1055	TKW06	3.2×10-5	1.02798
		2A	314	wsnp_BE498730A_Ta_2_2	T/G	78.256	TKW06	1.1×10-6	1.16935
							MTKW	2.8×10-5	1.4968
		2A	8491	wsnp_RFL_Contig3604_3795252	T/C	78.256	TKW06	3.7×10-7	0.947626
							MTKW	8.3×10-6	1.51938	C	72.52	0.0488298	0.45
		2A	1579	wsnp_Ex_c12068_19316125	A/G	88.2281	TKW06	8.3×10-5	2.05842	A	31.68	0.0216639	1.38
		2A	2520	wsnp_Ex_c2030_3807284	T/C	88.2281	TKW06	4.4×10-5	2.01985	T	32.06	0.0232149	1.35
		2A	8502	wsnp_RFL_Contig3703_3939941	T/C	88.5336	TKW10	5.9×10-5	0.103573
		2A	2733	wsnp_Ex_c22651_31851893	T/C	89.1325	TKW10	3.4×10-5	0.0423653
		2A	5092	wsnp_Ex_rep_c103255_88258450	T/C	90.8215	TKW10	1.4×10-4	0.0808274
		2A	2195	wsnp_Ex_c17220_25871264	A/G	97.1402	TKW06	1.5×10-4	0.448668
		2A	3368	wsnp_Ex_c31900_40635609	A/C	97.1402	TKW06	8.4×10-5	0.371518
							TKW10	1.5×10-4	0.255803
		2A	8146	wsnp_Ra_rep_c111721_93875204	T/C	97.1402	TKW06	1.2×10-4	0.529577
		2B	4723	wsnp_Ex_c7776_13247365	A/G	4.9767	TKW06	1.4×10-6	4.08166	G	18.7	0.001153	2.71
							MTKW	2.6×10-5	4.01128	G	18.7	0.00127508	2.49
		2B	6048	wsnp_JD_c42879_30043973	A/G	39.0585	TKW06	1.3×10-6	15.0308	A	18.32	0	5.37
							MTKW	2.5×10-5	13.7477	A	18.32	0	4.73
		2B	2443	wsnp_Ex_c1962_3697716	A/G	47.4468	TKW06	1.1×10-6	9.32409	G	17.56	0	4.36
							MTKW	1.9×10-5	9.46305	G	17.56	0	4.06
		2B	6085	wsnp_JD_c5064_6183978	A/G	48.0509	TKW06	1.3×10-6	12.7062	A	22.14	0	4.41
							MTKW	2.2×10-5	11.8708	A	22.14	0	3.93
		2B	5149	wsnp_Ex_rep_c106085_90293854	T/C	114.691	TKW06	9.8×10-7	3.48627	C	38.17	0.00281366	1.54
							MTKW	3.4×10-5	4.27203	C	38.17	0.000920753	1.57
		2B	4135	wsnp_Ex_c5239_9272511	T/C	117.141	TKW06	1.1×10-6	9.86401	T	20.99	0	4
							MTKW	4.1×10-5	10.6167	T	20.99	0	3.82
		2B	7371	wsnp_Ku_c9901_16493072	T/C	200.468	TKW06	2.1×10-5	3.27158	T	10.69	0.00355394	3.43
							MTKW	2.0×10-4	3.20535	T	10.69	0.00391279	3.13
		2D	760	wsnp_CAP11_c3842_1829821	T/C	59.7227	TKW06	2.2×10-4	0.583049
							MTKW	1.1×10-4	0.219719
		2D	7055	wsnp_Ku_c4319_7848197	A/G	175.642	TKW06	5.0×10-6	15.3699	A	13.36	0	6.51
							MTKW	6.4×10-5	16.8215	A	13.36	0	6.31
		3A	899	wsnp_CAP11_rep_c8750_3780311	A/G	74.3664	TKW06	1.6×10-6	5.95218	G	8.78	0	5.16
							MTKW	3.4×10-5	5.82517	G	8.78	0	4.72
		3A	2023	wsnp_Ex_c15400_23664328	T/C	76.0096	TKW06	1.7×10-6	12.2687	C	22.14	0	4.25
							MTKW	2.4×10-5	13.7976	C	22.14	0	4.15
		3A	7355	wsnp_Ku_c9433_15811664	A/C	77.2632	TKW06	1.2×10-5	5.56685	A	12.21	0	4.15
							MTKW	1.7×10-4	7.31503	A	12.21	0	4.4
		3A	5632	wsnp_Ex_rep_c69752_68711460	T/G	77.4579	TKW06	1.4×10-5	5.36411	G	11.45	0	4.21
							MTKW	2.2×10-4	6.81913	G	11.45	0	4.38
		3A	743	wsnp_CAP11_c318_261649	A/G	82.5516	TKW06	1.6×10-6	25.0592	A	27.1	0	5.34
							MTKW	1.8×10-5	27.1053	A	27.1	0	5.13
		3A	234	wsnp_BE490613A_Ta_2_1	T/C	82.7464	TKW06	2.2×10-5	24.5543	T	27.48	0	5.2
							MTKW	1.0×10-4	27.1092	T	27.48	0	5.06
		3A	8465	wsnp_RFL_Contig3396_3515504	T/G	82.9411	TKW06	1.1×10-5	32.3263	T	30.53	0	5.56
							MTKW	1.8×10-5	35.1707	T	30.53	0	5.34
		3A	4810	wsnp_Ex_c8517_14315660	A/G	121.542	TKW06	1.8×10-5	12.8789	G	12.21	0	6.14
		3A	5212	wsnp_Ex_rep_c66357_64540369	T/G	127.512	TKW06	1.8×10-4	7.57885	T	50.76	0	1.74
		3B	2409	wsnp_Ex_c19372_28313727	T/C	63.9015	TKW06	8.2×10-7	2.19226	T	9.16	0.0175411	3.05
							MTKW	2.2×10-5	2.62474	T	9.16	0.00927423	3.08
		3B	5960	wsnp_JD_c2623_3541255	A/C	65.5692	TKW06	1.2×10-4	2.02841	C	38.93	0.0218662	1.17
		3B	1827	wsnp_Ex_c13906_21771680	A/G	66.6197	TKW06	1.4×10-4	2.21182	A	39.31	0.0168238	1.21
		3B	5995	wsnp_JD_c30422_23944042	T/C	66.6197	TKW06	1.7×10-4	1.37257
		3B	2492	wsnp_Ex_c19982_29009504	A/G	72.5309	TKW06	1.4×10-4	22.1307	A	24.05	0	5.41
		3B	4194	wsnp_Ex_c5378_9505087	A/C	84.1871	TKW06	1.5×10-4	5.43678	C	26.72	0	2.54
		3B	610	wsnp_BQ159467B_Ta_2_1	T/C	84.5491	TKW06	1.0×10-6	4.90991	C	7.25	0	5.23
							MTKW	1.4×10-5	6.15058	C	7.25	0	5.4
		3B	3593	wsnp_Ex_c36937_44790003	T/C	121.274	TKW06	5.7×10-7	0.201417
							MTKW	1.5×10-5	0.114328
		3B	3901	wsnp_Ex_c4457_8018164	A/G	122.984	TKW06	1.2×10-6	15.5438	G	24.05	0	4.61
							MTKW	1.6×10-5	16.3712	G	24.05	0	4.37
		3B	81	wsnp_BE424246B_Ta_2_2	A/C	123.286	TKW06	1.6×10-6	13.7519	A	21.37	0	4.64
							MTKW	2.9×10-5	13.8522	A	21.37	0	4.27
		3B	2619	wsnp_Ex_c21491_30636749	T/C	123.286	TKW06	1.4×10-6	6.14049	T	31.68	0	2.39
							MTKW	3.4×10-5	6.46151	T	31.68	0	2.26
		3B	2862	wsnp_Ex_c2400_4498931	A/G	123.286	TKW06	1.5×10-6	10.1626	G	37.79	0	2.69
							MTKW	3.1×10-5	12.2205	G	37.79	0	2.73
		3B	3455	wsnp_Ex_c3389_6223722	T/C	123.286	TKW06	1.1×10-6	9.78405	C	36.64	0	2.7
							MTKW	2.0×10-5	10.2029	C	36.64	0	2.54
		3B	3592	wsnp_Ex_c36937_44789309	T/C	123.286	TKW06	5.2×10-7	0.202034
							MTKW	1.4×10-5	0.111509
		3B	6299	wsnp_JD_rep_c63810_40704815	T/C	123.583	TKW06	1.3×10-6	14.8049	C	20.99	0	4.92
							MTKW	1.3×10-5	15.3459	C	20.99	0	4.63
		3D1	7468	wsnp_Ku_rep_c69963_69469381	T/G	1.71213	TKW06	2.2×10-5	6.3077	G	20.61	0	3.21
		4A	5851	wsnp_JD_c14769_14413046	A/G	153.887	TKW06	7.5×10-7	7.2662	A	17.94	0	3.73
							MTKW	1.9×10-5	9.5638	A	17.94	0	3.94
		4B	4569	wsnp_Ex_c6739_11646407	A/G	20.6374	TKW06	6.0×10-6	3.84821	G	27.86	0.00171667	2.04
							MTKW	1.5×10-4	3.02049	G	27.86	0.00557431	1.67
		4B	6762	wsnp_Ku_c24428_34387515	T/C	71.985	TKW06	1.2×10-5	2.58185	C	12.21	0.00987582	2.82
							MTKW	9.3×10-5	2.96325	C	12.21	0.00565988	2.79
		4B	1382	wsnp_Ex_c107075_90880218	A/G	73.4681	TKW06	2.0×10-5	5.56398	A	10.31	0	4.56
							MTKW	1.8×10-4	6.16204	A	10.31	0	4.43
		4B	2974	wsnp_Ex_c25467_34731005	A/G	73.4681	TKW06	2.0×10-5	6.14096	A	10.69	0	4.66
							MTKW	1.6×10-4	6.45648	A	10.69	0	4.41
		4B	908	wsnp_CAP12_c1101_569783	A/G	79.0122	TKW06	2.1×10-4	7.3616	G	61.45	0	1.36
		4B	3781	wsnp_Ex_c4148_7495656	A/G	114.592	TKW06	1.2×10-5	16.4278	A	27.86	0	4.21
							MTKW	1.6×10-4	17.7188	A	27.86	0	4.03
		5A	5173	wsnp_Ex_rep_c109532_92292121	A/G	60.528	TKW06	1.3×10-4	0.768216
		5A	3717	wsnp_Ex_c4026_7281501	A/G	98.8089	TKW10	8.4×10-5	0.748412
		5A	3197	wsnp_Ex_c28908_37989320	A/G	182.8	TKW06	1.4×10-6	17.1782	G	25.95	0	4.6
							MTKW	2.2×10-5	19.2015	G	25.95	0	4.48
		5B	2681	wsnp_Ex_c2207_4135530	A/G	0.399172	TKW06	1.1×10-6	0.0678929
							MTKW	2.6×10-5	0.00401528
		5B	7708	wsnp_Ra_c19660_28866961	A/G	25.0898	TKW06	1.3×10-6	0.0460519
							MTKW	3.5×10-5	0.423927
		5B	3984	wsnp_Ex_c4710_8412517	A/C	33.1095	TKW06	5.9×10-5	14.7644	A	20.99	0	4.88
		5B	3275	wsnp_Ex_c3042_5618219	T/C	65.4206	TKW06	1.4×10-6	0.541489
							MTKW	3.1×10-5	0.417792
		5D3cult	1429	wsnp_Ex_c11055_17927932	T/G	48.4008	TKW06	6.1×10-7	0.358119
							MTKW	3.7×10-6	0.0963958
		6A	5502	wsnp_Ex_rep_c68165_66935041	T/G	25.4691	TKW06	2.2×10-4	0.032412
		6A	1510	wsnp_Ex_c1153_2213588	A/G	206.481	TKW06	3.2×10-5	0.832818
		6B	4826	wsnp_Ex_c8643_14489402	T/C	50.759	TKW06	1.2×10-6	6.46417	T	37.02	0	2.17
							MTKW	1.1×10-5	7.15365	T	37.02	0	2.11
		6B	3634	wsnp_Ex_c38198_45786860	T/C	59.4895	TKW05	5.1×10-5	15.4797	C	18.7	0	5.45
							TKW06	1.1×10-7	15.8815	C	19.85	0	5.28
							MTKW	8.7×10-7	15.7243	C	19.85	0	4.85
		6B	5606	wsnp_Ex_rep_c69373_68312188	A/G	147.222	TKW06	1.5×10-6	2.33201	A	17.56	0.014263	2.17
							MTKW	3.6×10-5	2.26778	A	17.56	0.0156839	1.98
		7A	3351	wsnp_Ex_c3162_5840427	T/C	67.2275	TKW06	1.2×10-6	15.9338	C	16.79	0	5.84
							MTKW	3.3×10-5	15.697	C	16.79	0	5.35
		7A	7432	wsnp_Ku_rep_c113718_96236830	A/G	105.548	TKW06	1.2×10-6	12.7867	A	12.6	0	6.21
							MTKW	1.7×10-5	13.3626	A	12.6	0	5.87
		7A	865	wsnp_CAP11_rep_c4346_2050918	A/G	171.326	TKW06	2.6×10-6	6.85248	A	16.03	0	3.77
							MTKW	2.4×10-5	7.49651	A	16.03	0	3.66
		7A	1271	wsnp_Ex_c10024_16489505	A/G	175.635	TKW06	6.0×10-5	6.03955	G	6.87	0	5.94
		7A	4176	wsnp_Ex_c53387_56640789	A/G	175.635	TKW06	1.5×10-4	5.25543	G	12.6	0	3.96
		7B	6618	wsnp_Ku_c17161_26193672	T/C	98.9556	TKW06	6.7×10-5	5.44896	T	34.35	0	2.09
		7B	6619	wsnp_Ku_c17161_26193994	A/G	98.9556	TKW06	6.7×10-5	5.44896	A	34.35	0	2.09
		7B	5001	wsnp_Ex_rep_c101269_86664147	A/G	132.226	TKW06	9.8×10-7	0.712671
							MTKW	3.4×10-5	0.525232

## Sheet: Trait-Location
Supplementary Table S6_Continued. Significantly assiciated SNP loci (signals) with yield traits at P＜2.3×10-4 and their genetic effects on each phenotyping location in Chinese wheat mini core collections.
Trait	No. of markers	Marker code	Marker name	Alleles	Chr.	ScaledPos	P value of GWAS	R2	Favored allele	Frequency (%)	P value between alleles	Genetic effect	Phenotyping locaiton
Heading Date	142	6644	wsnp_Ku_c1818_3557408	T/C	1A	8.20054	8.2×10-5	3.2731	T	52.67	0.00626969	-1.13	Luoyang in 2002
Heading Date		268	wsnp_BE495786A_Ta_2_1	T/G	1A	80.8004	1.1×10-5	0.420908					Luoyang in 2002
Heading Date		459	wsnp_BF428726A_Ta_2_5	T/C	1A	80.8004	7.1×10-5	0.387178					Luoyang in 2002
Heading Date		4179	wsnp_Ex_c534_1058778	A/C	1A	80.8004	6.4×10-5	0.561373					Luoyang in 2002
Heading Date		1790	wsnp_Ex_c1359_2604298	T/G	1A	119.823	8.7×10-6	3.72306	T	35.88	0.00344412	-1.83	Luoyang in 2002
Heading Date		4007	wsnp_Ex_c4808_8584651	A/G	1B	74.3472	4.8×10-5	0.99424					Luoyang in 2002
Heading Date		2308	wsnp_Ex_c18384_27213023	T/G	1B	90.9829	1.3×10-5	6.06451	T	16.79	0	-4.02	Luoyang in 2002
Heading Date		314	wsnp_BE498730A_Ta_2_2	T/G	2A	78.256	1.6×10-5	2.05711	G	61.45	0.031133	-0.73	Luoyang in 2002
Heading Date		8491	wsnp_RFL_Contig3604_3795252	T/C	2A	78.256	1.5×10-5	2.42751	C	65.65	0.0188321	-0.71	Luoyang in 2002
Heading Date		4723	wsnp_Ex_c7776_13247365	A/G	2B	4.9767	1.6×10-5	1.48773					Luoyang in 2002
Heading Date		6048	wsnp_JD_c42879_30043973	A/G	2B	39.0585	1.9×10-5	0.0884032					Luoyang in 2002
Heading Date		2443	wsnp_Ex_c1962_3697716	A/G	2B	47.4468	4.7×10-6	0.149122					Luoyang in 2002
Heading Date		6085	wsnp_JD_c5064_6183978	A/G	2B	48.0509	1.6×10-5	0.705954					Luoyang in 2002
Heading Date		5818	wsnp_JD_c12687_12877994	T/C	2B	76.0234	2.1×10-4	0.183446					Luoyang in 2002
Heading Date		5149	wsnp_Ex_rep_c106085_90293854	T/C	2B	114.691	1.9×10-5	0.496021					Luoyang in 2002
Heading Date		4135	wsnp_Ex_c5239_9272511	T/C	2B	117.141	1.1×10-5	0.204024					Luoyang in 2002
Heading Date		7371	wsnp_Ku_c9901_16493072	T/C	2B	200.468	2.6×10-5	0.314617					Luoyang in 2002
Heading Date		1668	wsnp_Ex_c12675_20144755	A/G	2B	266.367	4.8×10-5	7.20448	G	10.69	0	-5.8	Luoyang in 2002
Heading Date		3206	wsnp_Ex_c29008_38081173	T/C	2B	266.367	4.8×10-5	7.20448	C	10.69	0	-5.8	Luoyang in 2002
Heading Date		7055	wsnp_Ku_c4319_7848197	A/G	2D	175.642	6.5×10-5	3.73634	A	11.07	0.00331571	-4.05	Luoyang in 2002
Heading Date		899	wsnp_CAP11_rep_c8750_3780311	A/G	3A	74.3664	8.6×10-6	0.893219					Luoyang in 2002
Heading Date		2023	wsnp_Ex_c15400_23664328	T/C	3A	76.0096	4.9×10-6	0.0032713					Luoyang in 2002
Heading Date		7355	wsnp_Ku_c9433_15811664	A/C	3A	77.2632	8.5×10-6	0.816599					Luoyang in 2002
Heading Date		5632	wsnp_Ex_rep_c69752_68711460	T/G	3A	77.4579	8.7×10-6	0.777312					Luoyang in 2002
Heading Date		4922	wsnp_Ex_c9468_15696542	A/C	3A	79.9165	2.2×10-5	0.13183					Luoyang in 2002
Heading Date		743	wsnp_CAP11_c318_261649	A/G	3A	82.5516	8.3×10-6	4.9136	A	24.05	0.000770329	-2.85	Luoyang in 2002
Heading Date		234	wsnp_BE490613A_Ta_2_1	T/C	3A	82.7464	9.2×10-6	4.39499	T	24.43	0.00152737	-2.62	Luoyang in 2002
Heading Date		8465	wsnp_RFL_Contig3396_3515504	T/G	3A	82.9411	2.6×10-5	3.88149	T	26.34	0.00280949	-2.37	Luoyang in 2002
Heading Date		2291	wsnp_Ex_c18223_27035083	A/G	3A	114.793	5.6×10-5	4.77607	A	11.07	0.000917573	-4.53	Luoyang in 2002
Heading Date		7835	wsnp_Ra_c29624_38979654	A/G	3A	164.215	2.2×10-4	4.17561	G	24.43	0.00192644	-2.6	Luoyang in 2002
Heading Date		2409	wsnp_Ex_c19372_28313727	T/C	3B	63.9015	1.1×10-5	0.0928149					Luoyang in 2002
Heading Date		5960	wsnp_JD_c2623_3541255	A/C	3B	65.5692	7.6×10-6	0.0551211					Luoyang in 2002
Heading Date		1827	wsnp_Ex_c13906_21771680	A/G	3B	66.6197	7.5×10-6	0.0368711					Luoyang in 2002
Heading Date		5995	wsnp_JD_c30422_23944042	T/C	3B	66.6197	1.5×10-5	1.48299					Luoyang in 2002
Heading Date		2492	wsnp_Ex_c19982_29009504	A/G	3B	72.5309	1.3×10-5	6.03471	A	20.61	0	-3.5	Luoyang in 2002
Heading Date		4194	wsnp_Ex_c5378_9505087	A/C	3B	84.1871	1.6×10-5	1.31224					Luoyang in 2002
Heading Date		610	wsnp_BQ159467B_Ta_2_1	T/C	3B	84.5491	1.2×10-5	5.56798	C	6.49	0	-6.66	Luoyang in 2002
Heading Date		3593	wsnp_Ex_c36937_44790003	T/C	3B	121.274	9.8×10-6	0.854784					Luoyang in 2002
Heading Date		3901	wsnp_Ex_c4457_8018164	A/G	3B	122.984	2.0×10-5	6.69793	G	21.76	0	-3.58	Luoyang in 2002
Heading Date		81	wsnp_BE424246B_Ta_2_2	A/C	3B	123.286	1.8×10-5	3.96226	A	19.08	0.00253271	-2.98	Luoyang in 2002
Heading Date		2619	wsnp_Ex_c21491_30636749	T/C	3B	123.286	1.7×10-5	2.30421	T	27.48	0.02157	-1.78	Luoyang in 2002
Heading Date		2862	wsnp_Ex_c2400_4498931	A/G	3B	123.286	1.5×10-5	1.73561	G	33.21	0.0454808	-1.35	Luoyang in 2002
Heading Date		3455	wsnp_Ex_c3389_6223722	T/C	3B	123.286	1.5×10-5	0.890852					Luoyang in 2002
Heading Date		3592	wsnp_Ex_c36937_44789309	T/C	3B	123.286	1.1×10-5	0.738764					Luoyang in 2002
Heading Date		6299	wsnp_JD_rep_c63810_40704815	T/C	3B	123.583	1.6×10-5	5.70187	C	18.7	0	-3.67	Luoyang in 2002
Heading Date		2167	wsnp_Ex_c1676_3185400	T/C	3B	126.61	2.2×10-4	1.24831					Luoyang in 2002
Heading Date		6930	wsnp_Ku_c3371_6259457	T/C	3B	173.075	9.9×10-5	4.2987	C	4.2	0.00153176	-7.38	Luoyang in 2002
Heading Date		7468	wsnp_Ku_rep_c69963_69469381	T/G	3D1	1.71213	1.6×10-5	1.07917					Luoyang in 2002
Heading Date		5851	wsnp_JD_c14769_14413046	A/G	4A	153.887	9.6×10-6	0.189326					Luoyang in 2002
Heading Date		6137	wsnp_JD_c64_103934	A/G	4A	208.877	1.8×10-4	20.9839	A	19.85	0	-6.75	Luoyang in 2002
Heading Date		4569	wsnp_Ex_c6739_11646407	A/G	4B	20.6374	1.6×10-5	0.0792833					Luoyang in 2002
Heading Date		6762	wsnp_Ku_c24428_34387515	T/C	4B	71.985	1.1×10-5	0.391775					Luoyang in 2002
Heading Date		1382	wsnp_Ex_c107075_90880218	A/G	4B	73.4681	1.3×10-5	5.15741	A	9.16	0.000518861	-5.27	Luoyang in 2002
Heading Date		2171	wsnp_Ex_c16825_25387841	T/C	4B	73.4681	2.0×10-5	6.42514	C	10.31	0	-5.46	Luoyang in 2002
Heading Date		2974	wsnp_Ex_c25467_34731005	A/G	4B	73.4681	1.2×10-5	4.88154	A	9.54	0.000781042	-5	Luoyang in 2002
Heading Date		3781	wsnp_Ex_c4148_7495656	A/G	4B	114.592	1.3×10-5	2.77576	A	24.43	0.0125228	-2.09	Luoyang in 2002
Heading Date		5173	wsnp_Ex_rep_c109532_92292121	A/G	5A	60.528	1.7×10-5	0.139623					Luoyang in 2002
Heading Date		7135	wsnp_Ku_c51039_56457361	T/C	5A	102.407	2.1×10-4	2.84684	T	8.78	0.0107099	-4.02	Luoyang in 2002
Heading Date		300	wsnp_BE497820A_Ta_2_2	T/C	5A	128.325	3.6×10-5	0.0184488					Luoyang in 2002
Heading Date		3197	wsnp_Ex_c28908_37989320	A/G	5A	182.8	1.1×10-5	1.44398					Luoyang in 2002
Heading Date		2681	wsnp_Ex_c2207_4135530	A/G	5B	0.399172	9.7×10-6	0.953058					Luoyang in 2002
Heading Date		7708	wsnp_Ra_c19660_28866961	A/G	5B	25.0898	1.6×10-5	4.87402	A	26.34	0.000767632	-2.68	Luoyang in 2002
Heading Date		3275	wsnp_Ex_c3042_5618219	T/C	5B	65.4206	1.8×10-5	0.209713					Luoyang in 2002
Heading Date		6895	wsnp_Ku_c3102_5811860	T/C	5B	96.5125	8.8×10-5	3.22084	C	10.31	0.00683009	-3.91	Luoyang in 2002
Heading Date		5891	wsnp_JD_c1845_2564931	T/G	5B	210.712	1.6×10-4	0.313944					Luoyang in 2002
Heading Date		6059	wsnp_JD_c4438_5567834	T/C	5D3cult	11.1748	3.0×10-5	10.055	T	76.72	0	-0.85	Luoyang in 2002
Heading Date		6060	wsnp_JD_c4438_5567972	A/G	5D3cult	11.1748	1.1×10-4	9.88072	G	76.72	0	-0.86	Luoyang in 2002
Heading Date		6061	wsnp_JD_c4438_5568170	A/G	5D3cult	11.1748	1.5×10-4	9.22862	G	77.1	0	-0.88	Luoyang in 2002
Heading Date		1429	wsnp_Ex_c11055_17927932	T/G	5D3cult	48.4008	1.6×10-5	0.58077					Luoyang in 2002
Heading Date		4826	wsnp_Ex_c8643_14489402	T/C	6B	50.759	1.2×10-5	9.46225	T	33.59	0	-3.1	Luoyang in 2002
Heading Date		3634	wsnp_Ex_c38198_45786860	T/C	6B	59.4895	5.6×10-6	2.32487	C	16.41	0.0204262	-2.54	Luoyang in 2002
Heading Date		5606	wsnp_Ex_rep_c69373_68312188	A/G	6B	147.222	1.3×10-5	0.027058					Luoyang in 2002
Heading Date		3351	wsnp_Ex_c3162_5840427	T/C	7A	67.2275	1.4×10-5	4.37818	C	14.5	0.0014158	-3.75	Luoyang in 2002
Heading Date		1110	wsnp_CAP7_c949_486485	T/C	7A	104.863	1.7×10-5	0.704659					Luoyang in 2002
Heading Date		1111	wsnp_CAP7_c949_486600	A/C	7A	104.863	1.3×10-5	0.70743					Luoyang in 2002
Heading Date		7432	wsnp_Ku_rep_c113718_96236830	A/G	7A	105.548	1.5×10-5	4.68313	A	9.92	0.000931121	-4.84	Luoyang in 2002
Heading Date		865	wsnp_CAP11_rep_c4346_2050918	A/G	7A	171.326	1.6×10-5	5.01735	A	14.12	0.000775444	-4	Luoyang in 2002
Heading Date		1271	wsnp_Ex_c10024_16489505	A/G	7A	175.635	1.5×10-5	0.259549					Luoyang in 2002
Heading Date		4176	wsnp_Ex_c53387_56640789	A/G	7A	175.635	1.0×10-5	0.0336057					Luoyang in 2002
Heading Date		2353	wsnp_Ex_c18800_27681277	T/G	7B	48.4789	9.0×10-6	3.94934	T	39.69	0.0028752	-1.7	Luoyang in 2002
Heading Date		2964	wsnp_Ex_c2539_4733110	A/G	7B	50.9932	1.1×10-4	0.727556					Luoyang in 2002
Heading Date		2767	wsnp_Ex_c22955_32173776	T/G	7B	76.3822	5.1×10-5	5.77068	T	22.52	0	-3.22	Luoyang in 2002
Heading Date		5001	wsnp_Ex_rep_c101269_86664147	A/G	7B	132.226	8.4×10-6	2.41497	G	69.47	0.0183595	-0.64	Luoyang in 2002
Maturity Date		3804	wsnp_Ex_c41953_48657850	A/G	1A	114.137	1.7×10-4	6.1556	G	79.01	0	-0.53	Luoyang in 2002
Maturity Date		6042	wsnp_JD_c3973_5044238	T/C	1A	114.137	1.7×10-4	6.1556	T	79.01	0	-0.53	Luoyang in 2002
Maturity Date		2612	wsnp_Ex_c21409_30544027	A/G	2A	156.781	2.6×10-5	24.1034	G	16.79	0	-6.46	Luoyang in 2002
Maturity Date		5721	wsnp_Ex_rep_c71023_69867676	T/C	2B	47.2203	2.0×10-4	4.37104	C	72.14	0.00142891	-0.63	Luoyang in 2002
Maturity Date		5736	wsnp_Ex_rep_c72511_70872203	A/G	2B	47.2203	2.0×10-4	4.00853	G	72.14	0.00223202	-0.61	Luoyang in 2002
Maturity Date		2440	wsnp_Ex_c1962_3696265	T/C	2B	47.4468	5.6×10-5	3.59944	C	72.9	0.00387855	-0.55	Luoyang in 2002
Maturity Date		2441	wsnp_Ex_c1962_3696626	A/G	2B	47.4468	5.9×10-5	3.55955	G	72.14	0.00425139	-0.55	Luoyang in 2002
Maturity Date		2442	wsnp_Ex_c1962_3697351	A/C	2B	47.4468	5.6×10-5	3.59944	C	72.9	0.00387855	-0.55	Luoyang in 2002
Maturity Date		2443	wsnp_Ex_c1962_3697716	A/G	2B	47.4468	3.0×10-5	3.59944	A	72.9	0.00387855	-0.55	Luoyang in 2002
Maturity Date		989	wsnp_CAP12_c812_428290	A/G	2D	57.9118	1.2×10-4	7.77283	G	80.92	0	-0.52	Luoyang in 2002
Maturity Date		2462	wsnp_Ex_c19778_28779907	A/G	3B	133.797	6.8×10-5	12.9436	A	40.08	0	-2.5	Luoyang in 2002
Maturity Date		6137	wsnp_JD_c64_103934	A/G	4A	208.877	9.8×10-5	16.7852	A	19.47	0	-4.92	Luoyang in 2002
Plant Height		6930	wsnp_Ku_c3371_6259457	T/C	3B	173.075	9.5×10-5	13.915	C	4.2	0	-31.94	Luoyang in 2002
Plant Height		7616	wsnp_Ra_c13881_21836489	T/C	6D2	69.1954	6.3×10-5	4.05528	C	37.02	0.0021485	-4.51	Luoyang in 2002
Spike Length		1033	wsnp_CAP7_c1339_673581	A/G	6A	14.4958	1.2×10-4	12.3779	G	35.5	0	0.99	Luoyang in 2002
Kernel Numbers per Spike		6955	wsnp_Ku_c36191_45258467	T/C	1B	80.972	1.5×10-4	10.2956	C	84.73	0	0.87	Luoyang in 2002
Kernel Numbers per Spike		4884	wsnp_Ex_c9149_15220399	A/G	1D	95.6572	1.9×10-4	9.68963	A	83.59	0	0.82	Luoyang in 2002
Kernel Numbers per Spike		7675	wsnp_Ra_c17989_26960545	T/C	1D	97.736	1.3×10-4	10.1605	T	84.35	0	0.9	Luoyang in 2002
Kernel Length		7148	wsnp_Ku_c52392_57380485	T/G	2A	167.844	1.8×10-4	9.2428	G	44.66	0	0.19	Luoyang in 2002
Kernel Width		1510	wsnp_Ex_c1153_2213588	A/G	6A	206.481	1.1×10-4	6.0062	G	45.04	0	0.08	Luoyang in 2002
Kernel Thickness		268	wsnp_BE495786A_Ta_2_1	T/G	1A	80.8004	2.0×10-4	0.722527					Luoyang in 2002
Kernel Thickness		459	wsnp_BF428726A_Ta_2_5	T/C	1A	80.8004	2.1×10-4	1.17335					Luoyang in 2002
Kernel Thickness		4179	wsnp_Ex_c534_1058778	A/C	1A	80.8004	1.8×10-4	1.96522	C	10.69	0.0279204	0.1	Luoyang in 2002
Kernel Thickness		1790	wsnp_Ex_c1359_2604298	T/G	1A	119.823	1.5×10-4	8.92028	T	38.93	0	0.09	Luoyang in 2002
Kernel Thickness		2308	wsnp_Ex_c18384_27213023	T/G	1B	90.9829	1.8×10-4	6.57527	T	20.23	0	0.12	Luoyang in 2002
Kernel Thickness		314	wsnp_BE498730A_Ta_2_2	T/G	2A	78.256	1.5×10-4	3.48653	G	66.41	0.0032229	0.03	Luoyang in 2002
Kernel Thickness		8491	wsnp_RFL_Contig3604_3795252	T/C	2A	78.256	1.8×10-4	2.80497	C	70.99	0.00809143	0.02	Luoyang in 2002
Kernel Thickness		4723	wsnp_Ex_c7776_13247365	A/G	2B	4.9767	1.6×10-4	4.06682	G	17.94	0.0013785	0.1	Luoyang in 2002
Kernel Thickness		6048	wsnp_JD_c42879_30043973	A/G	2B	39.0585	2.2×10-4	3.87289	A	17.56	0.00180641	0.1	Luoyang in 2002
Kernel Thickness		2443	wsnp_Ex_c1962_3697716	A/G	2B	47.4468	1.8×10-4	4.38578	G	16.79	0.000802829	0.11	Luoyang in 2002
Kernel Thickness		6085	wsnp_JD_c5064_6183978	A/G	2B	48.0509	1.8×10-4	3.45225	A	21.37	0.00301106	0.09	Luoyang in 2002
Kernel Thickness		5149	wsnp_Ex_rep_c106085_90293854	T/C	2B	114.691	1.9×10-4	0.93335					Luoyang in 2002
Kernel Thickness		4135	wsnp_Ex_c5239_9272511	T/C	2B	117.141	1.9×10-4	3.79885	T	19.85	0.00200304	0.09	Luoyang in 2002
Kernel Thickness		7055	wsnp_Ku_c4319_7848197	A/G	2D	175.642	1.5×10-4	4.6898	A	12.21	0.000550477	0.14	Luoyang in 2002
Kernel Thickness		899	wsnp_CAP11_rep_c8750_3780311	A/G	3A	74.3664	1.7×10-4	4.75835	G	8.02	0.000500122	0.18	Luoyang in 2002
Kernel Thickness		2023	wsnp_Ex_c15400_23664328	T/C	3A	76.0096	6.1×10-5	2.79715	C	20.99	0.00831235	0.08	Luoyang in 2002
Kernel Thickness		743	wsnp_CAP11_c318_261649	A/G	3A	82.5516	7.2×10-5	12.7039	A	25.95	0	0.14	Luoyang in 2002
Kernel Thickness		2409	wsnp_Ex_c19372_28313727	T/C	3B	63.9015	1.1×10-5	0.0342883					Luoyang in 2002
Kernel Thickness		610	wsnp_BQ159467B_Ta_2_1	T/C	3B	84.5491	1.4×10-4	3.10703	C	6.49	0.00492538	0.16	Luoyang in 2002
Kernel Thickness		3593	wsnp_Ex_c36937_44790003	T/C	3B	121.274	1.0×10-4	0.299713					Luoyang in 2002
Kernel Thickness		81	wsnp_BE424246B_Ta_2_2	A/C	3B	123.286	2.0×10-4	7.09188	A	20.61	0	0.13	Luoyang in 2002
Kernel Thickness		2619	wsnp_Ex_c21491_30636749	T/C	3B	123.286	2.2×10-4	3.75305	T	30.92	0.00209124	0.07	Luoyang in 2002
Kernel Thickness		2862	wsnp_Ex_c2400_4498931	A/G	3B	123.286	8.4×10-5	7.97067	G	37.02	0	0.09	Luoyang in 2002
Kernel Thickness		3455	wsnp_Ex_c3389_6223722	T/C	3B	123.286	1.4×10-4	6.51027	C	35.5	0	0.08	Luoyang in 2002
Kernel Thickness		3592	wsnp_Ex_c36937_44789309	T/C	3B	123.286	1.0×10-4	0.299382					Luoyang in 2002
Kernel Thickness		6299	wsnp_JD_rep_c63810_40704815	T/C	3B	123.583	1.8×10-4	8.43507	C	20.23	0	0.14	Luoyang in 2002
Kernel Thickness		5851	wsnp_JD_c14769_14413046	A/G	4A	153.887	8.6×10-5	6.71418	A	17.18	0	0.14	Luoyang in 2002
Kernel Thickness		3197	wsnp_Ex_c28908_37989320	A/G	5A	182.8	1.7×10-4	6.42593	G	24.43	0	0.11	Luoyang in 2002
Kernel Thickness		2681	wsnp_Ex_c2207_4135530	A/G	5B	0.399172	1.3×10-4	0.407395					Luoyang in 2002
Kernel Thickness		7708	wsnp_Ra_c19660_28866961	A/G	5B	25.0898	1.6×10-4	0.0028661					Luoyang in 2002
Kernel Thickness		6895	wsnp_Ku_c3102_5811860	T/C	5B	96.5125	1.4×10-4	1.90564	C	11.07	0.0297528	0.09	Luoyang in 2002
Kernel Thickness		1429	wsnp_Ex_c11055_17927932	T/G	5D3cult	48.4008	1.3×10-5	0.546763					Luoyang in 2002
Kernel Thickness		4826	wsnp_Ex_c8643_14489402	T/C	6B	50.759	1.1×10-4	5.42765	T	34.73	0	0.08	Luoyang in 2002
Kernel Thickness		3634	wsnp_Ex_c38198_45786860	T/C	6B	59.4895	9.2×10-5	6.84262	C	19.08	0	0.13	Luoyang in 2002
Kernel Thickness		5606	wsnp_Ex_rep_c69373_68312188	A/G	6B	147.222	1.8×10-4	1.3126					Luoyang in 2002
Kernel Thickness		3351	wsnp_Ex_c3162_5840427	T/C	7A	67.2275	1.7×10-4	6.61576	C	16.41	0	0.14	Luoyang in 2002
Kernel Thickness		7432	wsnp_Ku_rep_c113718_96236830	A/G	7A	105.548	1.8×10-4	5.07332	A	11.07	0	0.15	Luoyang in 2002
Kernel Thickness		5001	wsnp_Ex_rep_c101269_86664147	A/G	7B	132.226	1.7×10-4	0.0277016					Luoyang in 2002
1000-Kernel Weight		5310	wsnp_Ex_rep_c66846_65240088	T/C	1A	72.5347	2.2×10-4	28.1484	T	24.43	0	5.54	Luoyang in 2002
Heading Date	28	459	wsnp_BF428726A_Ta_2_5	T/C	1A	80.8004	1.6×10-4	0.0340739					Luoyang in 2005
Heading Date		6427	wsnp_Ku_c11665_18999583	T/C	2B	94.3514	8.1×10-6	12.4153	T	90.08	0	-0.51	Luoyang in 2005
Heading Date		7712	wsnp_Ra_c19979_29215858	T/C	3A	60.3999	2.5×10-7	0.720858					Luoyang in 2005
Heading Date		4381	wsnp_Ex_c5929_10402147	T/C	3A	70.995	8.9×10-7	2.34124	T	91.6	0.0138823	-0.22	Luoyang in 2005
Heading Date		8405	wsnp_RFL_Contig2913_2755542	A/G	3A	75.2428	9.6×10-7	5.17765	A	81.68	0	-0.52	Luoyang in 2005
Heading Date		3560	wsnp_Ex_c361_708712	A/G	3A	162.042	1.1×10-4	0.00210486					Luoyang in 2005
Heading Date		3460	wsnp_Ex_c34011_42398664	A/G	6B	81.6672	4.0×10-5	9.23598	A	56.11	0	-1.4	Luoyang in 2005
Plant Height		296	wsnp_BE497618A_Ta_1_1	A/G	4A	149.5	5.6×10-5	0.868378					Luoyang in 2005
Effective Tiller Number		2270	wsnp_Ex_c17899_26666328	T/C	7A	135.199	1.7×10-4	6.43609	C	50.76	0	0.76	Luoyang in 2005
Spike Length		5215	wsnp_Ex_rep_c66358_64543218	A/G	2A	164.975	4.3×10-5	14.257	G	32.44	0	0.87	Luoyang in 2005
Spike Length		7148	wsnp_Ku_c52392_57380485	T/G	2A	167.844	2.1×10-5	12.8881	G	41.22	0	0.67	Luoyang in 2005
Spikelet Number per Spike		3313	wsnp_Ex_c31017_39858962	T/C	5A	114.459	1.4×10-4	8.79456	C	12.98	0	1.27	Luoyang in 2005
Kernel Numbers per Spike		4657	wsnp_Ex_c7335_12579818	T/C	4A	134.932	2.2×10-4	8.77509	C	6.11	0	8.99	Luoyang in 2005
Kernel Length		898	wsnp_CAP11_rep_c8708_3760250	T/G	3B	84.5491	9.6×10-5	0.444909					Luoyang in 2005
Kernel Thickness		6048	wsnp_JD_c42879_30043973	A/G	2B	39.0585	2.0×10-4	4.27139	A	17.18	0.00137671	0.09	Luoyang in 2005
Kernel Thickness		2443	wsnp_Ex_c1962_3697716	A/G	2B	47.4468	2.5×10-5	2.15329	G	16.79	0.0226946	0.06	Luoyang in 2005
Kernel Thickness		5149	wsnp_Ex_rep_c106085_90293854	T/C	2B	114.691	1.4×10-4	0.545873					Luoyang in 2005
Kernel Thickness		7055	wsnp_Ku_c4319_7848197	A/G	2D	175.642	1.7×10-4	4.12757	A	12.98	0.001592	0.1	Luoyang in 2005
Kernel Thickness		899	wsnp_CAP11_rep_c8750_3780311	A/G	3A	74.3664	2.2×10-4	3.33984	G	8.02	0.0045915	0.12	Luoyang in 2005
Kernel Thickness		2023	wsnp_Ex_c15400_23664328	T/C	3A	76.0096	1.2×10-4	5.35125	C	20.61	0	0.09	Luoyang in 2005
Kernel Thickness		5995	wsnp_JD_c30422_23944042	T/C	3B	66.6197	2.0×10-4	0.0596739					Luoyang in 2005
Kernel Thickness		610	wsnp_BQ159467B_Ta_2_1	T/C	3B	84.5491	1.9×10-4	5.76597	C	7.25	0	0.17	Luoyang in 2005
Kernel Thickness		3593	wsnp_Ex_c36937_44790003	T/C	3B	121.274	1.4×10-4	0.0978144					Luoyang in 2005
Kernel Thickness		3592	wsnp_Ex_c36937_44789309	T/C	3B	123.286	1.2×10-4	0.109757					Luoyang in 2005
Kernel Thickness		3634	wsnp_Ex_c38198_45786860	T/C	6B	59.4895	1.8×10-4	9.28273	C	19.08	0	0.12	Luoyang in 2005
Kernel Thickness		3351	wsnp_Ex_c3162_5840427	T/C	7A	67.2275	7.7×10-5	5.35553	C	16.03	0	0.1	Luoyang in 2005
Kernel Thickness		5001	wsnp_Ex_rep_c101269_86664147	A/G	7B	132.226	1.7×10-4	2.04841	G	73.28	0.0266163	-0.01	Luoyang in 2005
1000-Kernel Weight		3634	wsnp_Ex_c38198_45786860	T/C	6B	59.4895	5.1×10-5	15.4797	C	18.7	0	5.45	Luoyang in 2005
Heading Date	339	268	wsnp_BE495786A_Ta_2_1	T/G	1A	80.8004	4.9×10-5	0.145333					Luoyang in 2006
Heading Date		459	wsnp_BF428726A_Ta_2_5	T/C	1A	80.8004	2.7×10-5	0.367292					Luoyang in 2006
Heading Date		4179	wsnp_Ex_c534_1058778	A/C	1A	80.8004	3.5×10-5	0.253922					Luoyang in 2006
Heading Date		1790	wsnp_Ex_c1359_2604298	T/G	1A	119.823	9.1×10-5	1.07671					Luoyang in 2006
Heading Date		4007	wsnp_Ex_c4808_8584651	A/G	1B	74.3472	1.5×10-4	0.957493					Luoyang in 2006
Heading Date		2308	wsnp_Ex_c18384_27213023	T/G	1B	90.9829	1.7×10-5	6.97822	T	21.76	0	-3.69	Luoyang in 2006
Heading Date		314	wsnp_BE498730A_Ta_2_2	T/G	2A	78.256	8.4×10-5	2.00983	G	67.94	0.0238398	-0.69	Luoyang in 2006
Heading Date		8491	wsnp_RFL_Contig3604_3795252	T/C	2A	78.256	8.5×10-5	2.67054	C	72.52	0.00880534	-0.72	Luoyang in 2006
Heading Date		4723	wsnp_Ex_c7776_13247365	A/G	2B	4.9767	4.1×10-5	0.250027					Luoyang in 2006
Heading Date		6048	wsnp_JD_c42879_30043973	A/G	2B	39.0585	8.3×10-5	0.00161705					Luoyang in 2006
Heading Date		2443	wsnp_Ex_c1962_3697716	A/G	2B	47.4468	2.0×10-5	0.228368					Luoyang in 2006
Heading Date		6085	wsnp_JD_c5064_6183978	A/G	2B	48.0509	9.0×10-5	0.57615					Luoyang in 2006
Heading Date		5149	wsnp_Ex_rep_c106085_90293854	T/C	2B	114.691	9.2×10-5	0.355805					Luoyang in 2006
Heading Date		4135	wsnp_Ex_c5239_9272511	T/C	2B	117.141	8.6×10-6	0.547092					Luoyang in 2006
Heading Date		7371	wsnp_Ku_c9901_16493072	T/C	2B	200.468	1.7×10-4	0.00655758					Luoyang in 2006
Heading Date		7055	wsnp_Ku_c4319_7848197	A/G	2D	175.642	5.7×10-5	1.69802	A	13.36	0.0364546	-2.45	Luoyang in 2006
Heading Date		899	wsnp_CAP11_rep_c8750_3780311	A/G	3A	74.3664	8.7×10-5	1.31334					Luoyang in 2006
Heading Date		2023	wsnp_Ex_c15400_23664328	T/C	3A	76.0096	7.1×10-5	0.00507934					Luoyang in 2006
Heading Date		7355	wsnp_Ku_c9433_15811664	A/C	3A	77.2632	1.8×10-4	1.41776					Luoyang in 2006
Heading Date		5632	wsnp_Ex_rep_c69752_68711460	T/G	3A	77.4579	2.2×10-4	1.49197					Luoyang in 2006
Heading Date		743	wsnp_CAP11_c318_261649	A/G	3A	82.5516	8.6×10-5	3.55744	A	27.1	0.00244339	-2.28	Luoyang in 2006
Heading Date		234	wsnp_BE490613A_Ta_2_1	T/C	3A	82.7464	1.7×10-4	3.03872	T	27.48	0.00524834	-2.06	Luoyang in 2006
Heading Date		8465	wsnp_RFL_Contig3396_3515504	T/G	3A	82.9411	1.4×10-4	2.82666	T	30.53	0.00690498	-1.86	Luoyang in 2006
Heading Date		2409	wsnp_Ex_c19372_28313727	T/C	3B	63.9015	3.6×10-5	0.866081					Luoyang in 2006
Heading Date		610	wsnp_BQ159467B_Ta_2_1	T/C	3B	84.5491	1.5×10-5	6.58863	C	7.25	0	-6.81	Luoyang in 2006
Heading Date		3593	wsnp_Ex_c36937_44790003	T/C	3B	121.274	4.6×10-5	0.516723					Luoyang in 2006
Heading Date		3901	wsnp_Ex_c4457_8018164	A/G	3B	122.984	4.6×10-5	6.315	G	24.05	0	-3.3	Luoyang in 2006
Heading Date		81	wsnp_BE424246B_Ta_2_2	A/C	3B	123.286	6.6×10-5	4.09619	A	21.37	0.00110404	-2.85	Luoyang in 2006
Heading Date		2619	wsnp_Ex_c21491_30636749	T/C	3B	123.286	9.9×10-5	1.90903	T	31.68	0.0267717	-1.49	Luoyang in 2006
Heading Date		2862	wsnp_Ex_c2400_4498931	A/G	3B	123.286	6.8×10-5	0.688285					Luoyang in 2006
Heading Date		3455	wsnp_Ex_c3389_6223722	T/C	3B	123.286	8.6×10-5	0.346514					Luoyang in 2006
Heading Date		3592	wsnp_Ex_c36937_44789309	T/C	3B	123.286	5.0×10-5	0.459304					Luoyang in 2006
Heading Date		6299	wsnp_JD_rep_c63810_40704815	T/C	3B	123.583	5.5×10-5	5.27649	C	20.99	0	-3.31	Luoyang in 2006
Heading Date		5851	wsnp_JD_c14769_14413046	A/G	4A	153.887	5.2×10-5	0.0565239					Luoyang in 2006
Heading Date		4569	wsnp_Ex_c6739_11646407	A/G	4B	20.6374	7.5×10-5	0.393271					Luoyang in 2006
Heading Date		6762	wsnp_Ku_c24428_34387515	T/C	4B	71.985	1.1×10-4	0.0160358					Luoyang in 2006
Heading Date		1382	wsnp_Ex_c107075_90880218	A/G	4B	73.4681	5.8×10-5	6.02123	A	10.31	0	-5.35	Luoyang in 2006
Heading Date		2171	wsnp_Ex_c16825_25387841	T/C	4B	73.4681	1.8×10-4	7.08452	C	12.21	0	-5.21	Luoyang in 2006
Heading Date		2974	wsnp_Ex_c25467_34731005	A/G	4B	73.4681	6.0×10-5	5.21207	A	10.69	0	-4.87	Luoyang in 2006
Heading Date		3781	wsnp_Ex_c4148_7495656	A/G	4B	114.592	3.8×10-5	1.84114	A	27.86	0.0309623	-1.59	Luoyang in 2006
Heading Date		3197	wsnp_Ex_c28908_37989320	A/G	5A	182.8	6.4×10-5	1.16954					Luoyang in 2006
Heading Date		2681	wsnp_Ex_c2207_4135530	A/G	5B	0.399172	8.0×10-5	0.268543					Luoyang in 2006
Heading Date		7708	wsnp_Ra_c19660_28866961	A/G	5B	25.0898	8.5×10-5	5.46998	A	29.77	0	-2.63	Luoyang in 2006
Heading Date		3275	wsnp_Ex_c3042_5618219	T/C	5B	65.4206	5.4×10-5	0.00148534					Luoyang in 2006
Heading Date		1429	wsnp_Ex_c11055_17927932	T/G	5D3cult	48.4008	8.8×10-5	0.620826					Luoyang in 2006
Heading Date		4826	wsnp_Ex_c8643_14489402	T/C	6B	50.759	9.1×10-5	4.04295	T	37.02	0.00116538	-1.93	Luoyang in 2006
Heading Date		3634	wsnp_Ex_c38198_45786860	T/C	6B	59.4895	2.8×10-5	1.10351					Luoyang in 2006
Heading Date		7783	wsnp_Ra_c24962_34524602	A/G	6B	62.2241	1.2×10-4	1.0958					Luoyang in 2006
Heading Date		5606	wsnp_Ex_rep_c69373_68312188	A/G	6B	147.222	7.4×10-5	0.0806877					Luoyang in 2006
Heading Date		3351	wsnp_Ex_c3162_5840427	T/C	7A	67.2275	8.3×10-5	1.88651	C	16.79	0.0270885	-2.26	Luoyang in 2006
Heading Date		7432	wsnp_Ku_rep_c113718_96236830	A/G	7A	105.548	4.1×10-5	4.55458	A	12.6	0.000530973	-4.17	Luoyang in 2006
Heading Date		865	wsnp_CAP11_rep_c4346_2050918	A/G	7A	171.326	5.0×10-5	5.79626	A	16.03	0	-4	Luoyang in 2006
Heading Date		2353	wsnp_Ex_c18800_27681277	T/G	7B	48.4789	1.6×10-4	4.41191	T	45.42	0.000832298	-1.65	Luoyang in 2006
Heading Date		5001	wsnp_Ex_rep_c101269_86664147	A/G	7B	132.226	7.5×10-5	1.21489					Luoyang in 2006
Maturity Date		3528	wsnp_Ex_c35563_43690084	A/C	1A	70.6979	4.6×10-5	11.9328	C	44.66	0	-2.44	Luoyang in 2006
Maturity Date		3695	wsnp_Ex_c3986_7217641	A/G	1A	70.6979	1.4×10-4	4.58745	A	19.85	0.00054605	-2.78	Luoyang in 2006
Maturity Date		4576	wsnp_Ex_c6817_11761300	T/C	1A	70.6979	1.0×10-4	4.46947	T	17.94	0.000731161	-2.91	Luoyang in 2006
Maturity Date		7104	wsnp_Ku_c47386_53862969	A/G	1A	70.6979	1.3×10-4	11.3381	A	45.8	0	-2.34	Luoyang in 2006
Maturity Date		268	wsnp_BE495786A_Ta_2_1	T/G	1A	80.8004	1.1×10-5	0.462473					Luoyang in 2006
Maturity Date		459	wsnp_BF428726A_Ta_2_5	T/C	1A	80.8004	6.5×10-6	1.07624					Luoyang in 2006
Maturity Date		4179	wsnp_Ex_c534_1058778	A/C	1A	80.8004	8.6×10-6	0.776815					Luoyang in 2006
Maturity Date		7754	wsnp_Ra_c22110_31550370	A/G	1A	113.335	6.5×10-5	0.0623769					Luoyang in 2006
Maturity Date		1790	wsnp_Ex_c1359_2604298	T/G	1A	119.823	1.2×10-5	2.90371	T	40.46	0.00617189	-1.34	Luoyang in 2006
Maturity Date		4007	wsnp_Ex_c4808_8584651	A/G	1B	74.3472	1.1×10-5	0.454816					Luoyang in 2006
Maturity Date		2308	wsnp_Ex_c18384_27213023	T/G	1B	90.9829	1.6×10-5	5.76466	T	21.76	0	-2.96	Luoyang in 2006
Maturity Date		314	wsnp_BE498730A_Ta_2_2	T/G	2A	78.256	2.1×10-5	1.02289					Luoyang in 2006
Maturity Date		8491	wsnp_RFL_Contig3604_3795252	T/C	2A	78.256	2.3×10-5	0.868281					Luoyang in 2006
Maturity Date		4723	wsnp_Ex_c7776_13247365	A/G	2B	4.9767	2.2×10-5	1.79866	G	18.7	0.0319508	-1.82	Luoyang in 2006
Maturity Date		6048	wsnp_JD_c42879_30043973	A/G	2B	39.0585	2.1×10-5	0.259136					Luoyang in 2006
Maturity Date		2443	wsnp_Ex_c1962_3697716	A/G	2B	47.4468	1.3×10-5	0.00318181					Luoyang in 2006
Maturity Date		6085	wsnp_JD_c5064_6183978	A/G	2B	48.0509	1.9×10-5	0.375341					Luoyang in 2006
Maturity Date		5149	wsnp_Ex_rep_c106085_90293854	T/C	2B	114.691	2.2×10-5	1.04989					Luoyang in 2006
Maturity Date		4135	wsnp_Ex_c5239_9272511	T/C	2B	117.141	1.5×10-5	0.235374					Luoyang in 2006
Maturity Date		2261	wsnp_Ex_c17845_26604587	T/C	2B	169.503	1.2×10-4	1.21965					Luoyang in 2006
Maturity Date		7371	wsnp_Ku_c9901_16493072	T/C	2B	200.468	9.2×10-6	0.0681202					Luoyang in 2006
Maturity Date		1667	wsnp_Ex_c12675_20144479	T/C	2B	266.367	1.8×10-4	8.5158	C	45.42	0	-2.06	Luoyang in 2006
Maturity Date		7055	wsnp_Ku_c4319_7848197	A/G	2D	175.642	1.3×10-5	1.03438					Luoyang in 2006
Maturity Date		899	wsnp_CAP11_rep_c8750_3780311	A/G	3A	74.3664	1.5×10-5	0.440401					Luoyang in 2006
Maturity Date		2023	wsnp_Ex_c15400_23664328	T/C	3A	76.0096	1.3×10-5	0.0125344					Luoyang in 2006
Maturity Date		7355	wsnp_Ku_c9433_15811664	A/C	3A	77.2632	1.4×10-5	0.464404					Luoyang in 2006
Maturity Date		5632	wsnp_Ex_rep_c69752_68711460	T/G	3A	77.4579	1.6×10-5	0.536407					Luoyang in 2006
Maturity Date		4922	wsnp_Ex_c9468_15696542	A/C	3A	79.9165	1.1×10-5	0.0565772					Luoyang in 2006
Maturity Date		743	wsnp_CAP11_c318_261649	A/G	3A	82.5516	1.3×10-5	4.52063	A	27.1	0.000615988	-2.26	Luoyang in 2006
Maturity Date		234	wsnp_BE490613A_Ta_2_1	T/C	3A	82.7464	8.1×10-6	3.80547	T	27.48	0.00174845	-2.03	Luoyang in 2006
Maturity Date		8465	wsnp_RFL_Contig3396_3515504	T/G	3A	82.9411	1.1×10-5	3.51683	T	30.53	0.00253995	-1.83	Luoyang in 2006
Maturity Date		2291	wsnp_Ex_c18223_27035083	A/G	3A	114.793	1.1×10-5	3.03661	A	12.6	0.00517523	-2.98	Luoyang in 2006
Maturity Date		4810	wsnp_Ex_c8517_14315660	A/G	3A	121.542	6.2×10-5	3.27065	G	12.21	0.00389953	-3.13	Luoyang in 2006
Maturity Date		2409	wsnp_Ex_c19372_28313727	T/C	3B	63.9015	9.9×10-6	0.219514					Luoyang in 2006
Maturity Date		5960	wsnp_JD_c2623_3541255	A/C	3B	65.5692	1.3×10-4	0.374918					Luoyang in 2006
Maturity Date		1827	wsnp_Ex_c13906_21771680	A/G	3B	66.6197	1.5×10-4	0.350284					Luoyang in 2006
Maturity Date		5995	wsnp_JD_c30422_23944042	T/C	3B	66.6197	1.5×10-4	1.644	C	31.3	0.0419828	-1.21	Luoyang in 2006
Maturity Date		2492	wsnp_Ex_c19982_29009504	A/G	3B	72.5309	1.5×10-4	3.21605	A	24.05	0.00429196	-2.06	Luoyang in 2006
Maturity Date		537	wsnp_BG263758B_Ta_2_1	A/G	3B	84.1871	2.0×10-4	0.25948					Luoyang in 2006
Maturity Date		4194	wsnp_Ex_c5378_9505087	A/C	3B	84.1871	3.6×10-5	0.0214049					Luoyang in 2006
Maturity Date		610	wsnp_BQ159467B_Ta_2_1	T/C	3B	84.5491	1.3×10-5	4.73993	C	7.25	0	-5.1	Luoyang in 2006
Maturity Date		3593	wsnp_Ex_c36937_44790003	T/C	3B	121.274	1.9×10-5	0.18599					Luoyang in 2006
Maturity Date		3901	wsnp_Ex_c4457_8018164	A/G	3B	122.984	2.3×10-5	2.87144	G	24.05	0.0062627	-1.97	Luoyang in 2006
Maturity Date		81	wsnp_BE424246B_Ta_2_2	A/C	3B	123.286	1.7×10-5	1.93634	A	21.37	0.0256961	-1.74	Luoyang in 2006
Maturity Date		2619	wsnp_Ex_c21491_30636749	T/C	3B	123.286	1.9×10-5	0.553977					Luoyang in 2006
Maturity Date		2862	wsnp_Ex_c2400_4498931	A/G	3B	123.286	1.8×10-5	0.249474					Luoyang in 2006
Maturity Date		3455	wsnp_Ex_c3389_6223722	T/C	3B	123.286	5.1×10-6	0.308957					Luoyang in 2006
Maturity Date		3592	wsnp_Ex_c36937_44789309	T/C	3B	123.286	1.7×10-5	0.221202					Luoyang in 2006
Maturity Date		6299	wsnp_JD_rep_c63810_40704815	T/C	3B	123.583	1.9×10-5	2.54671	C	20.99	0.00981286	-2.03	Luoyang in 2006
Maturity Date		6930	wsnp_Ku_c3371_6259457	T/C	3B	173.075	2.1×10-5	1.59054	C	5.34	0.0421645	-3.48	Luoyang in 2006
Maturity Date		7468	wsnp_Ku_rep_c69963_69469381	T/G	3D1	1.71213	8.6×10-5	2.7943	G	20.61	0.00723861	-2.13	Luoyang in 2006
Maturity Date		5851	wsnp_JD_c14769_14413046	A/G	4A	153.887	1.8×10-5	0.224952					Luoyang in 2006
Maturity Date		4569	wsnp_Ex_c6739_11646407	A/G	4B	20.6374	4.3×10-6	0.0461247					Luoyang in 2006
Maturity Date		5679	wsnp_Ex_rep_c70265_69211592	T/G	4B	60.2386	1.1×10-4	0.259518					Luoyang in 2006
Maturity Date		6762	wsnp_Ku_c24428_34387515	T/C	4B	71.985	1.1×10-5	0.05768					Luoyang in 2006
Maturity Date		1382	wsnp_Ex_c107075_90880218	A/G	4B	73.4681	6.3×10-6	3.41546	A	10.31	0.0028302	-3.55	Luoyang in 2006
Maturity Date		2171	wsnp_Ex_c16825_25387841	T/C	4B	73.4681	3.5×10-5	5.93824	C	12.21	0	-4.21	Luoyang in 2006
Maturity Date		2974	wsnp_Ex_c25467_34731005	A/G	4B	73.4681	4.3×10-6	3.45844	A	10.69	0.00276317	-3.5	Luoyang in 2006
Maturity Date		3781	wsnp_Ex_c4148_7495656	A/G	4B	114.592	5.1×10-6	1.56046	A	27.86	0.0471564	-1.29	Luoyang in 2006
Maturity Date		5173	wsnp_Ex_rep_c109532_92292121	A/G	5A	60.528	1.3×10-4	0.00918082					Luoyang in 2006
Maturity Date		703	wsnp_CAP11_c2100_1109583	A/C	5A	122.719	1.5×10-4	1.10514					Luoyang in 2006
Maturity Date		6544	wsnp_Ku_c14958_23427256	A/G	5A	123.119	1.6×10-4	0.0467576					Luoyang in 2006
Maturity Date		6036	wsnp_JD_c3867_4934646	T/C	5A	125.174	4.6×10-5	5.66594	C	50.76	0	-1.5	Luoyang in 2006
Maturity Date		3197	wsnp_Ex_c28908_37989320	A/G	5A	182.8	1.8×10-5	0.84483					Luoyang in 2006
Maturity Date		2681	wsnp_Ex_c2207_4135530	A/G	5B	0.399172	1.6×10-5	0.0894477					Luoyang in 2006
Maturity Date		7708	wsnp_Ra_c19660_28866961	A/G	5B	25.0898	1.1×10-5	6.47777	A	29.77	0	-2.54	Luoyang in 2006
Maturity Date		3984	wsnp_Ex_c4710_8412517	A/C	5B	33.1095	9.7×10-5	3.34559	A	20.99	0.00331354	-2.3	Luoyang in 2006
Maturity Date		3275	wsnp_Ex_c3042_5618219	T/C	5B	65.4206	1.5×10-5	0.0225327					Luoyang in 2006
Maturity Date		4774	wsnp_Ex_c8142_13769831	T/C	5B	75.7483	1.0×10-4	0.453906					Luoyang in 2006
Maturity Date		1429	wsnp_Ex_c11055_17927932	T/G	5D3cult	48.4008	2.3×10-5	0.0379158					Luoyang in 2006
Maturity Date		7809	wsnp_Ra_c2730_5190076	A/G	6B	37.8513	2.2×10-4	3.32229	G	59.54	0.00342658	-0.96	Luoyang in 2006
Maturity Date		1657	wsnp_Ex_c12577_20022294	A/G	6B	38.8736	2.1×10-4	4.49592	A	13.36	0.000670451	-3.5	Luoyang in 2006
Maturity Date		4826	wsnp_Ex_c8643_14489402	T/C	6B	50.759	2.3×10-5	4.08271	T	37.02	0.00110051	-1.72	Luoyang in 2006
Maturity Date		3634	wsnp_Ex_c38198_45786860	T/C	6B	59.4895	6.5×10-6	3.3158	C	19.85	0.00321187	-2.4	Luoyang in 2006
Maturity Date		5606	wsnp_Ex_rep_c69373_68312188	A/G	6B	147.222	2.2×10-5	0.0178402					Luoyang in 2006
Maturity Date		3351	wsnp_Ex_c3162_5840427	T/C	7A	67.2275	2.1×10-5	1.77115	C	16.79	0.0322769	-1.93	Luoyang in 2006
Maturity Date		4846	wsnp_Ex_c8823_14754992	T/C	7A	105.209	1.1×10-4	3.71317	C	14.12	0.00191422	-3.09	Luoyang in 2006
Maturity Date		7755	wsnp_Ra_c22201_31650505	A/G	7A	105.209	1.0×10-4	3.36069	G	15.27	0.00300803	-2.83	Luoyang in 2006
Maturity Date		7432	wsnp_Ku_rep_c113718_96236830	A/G	7A	105.548	5.5×10-6	5.56405	A	12.6	0	-4.07	Luoyang in 2006
Maturity Date		865	wsnp_CAP11_rep_c4346_2050918	A/G	7A	171.326	2.5×10-5	4.05639	A	16.03	0.00136762	-2.96	Luoyang in 2006
Maturity Date		4434	wsnp_Ex_c6142_10746442	A/G	7A	173.272	1.6×10-4	0.0920012					Luoyang in 2006
Maturity Date		1271	wsnp_Ex_c10024_16489505	A/G	7A	175.635	1.2×10-4	0.0216631					Luoyang in 2006
Maturity Date		4176	wsnp_Ex_c53387_56640789	A/G	7A	175.635	5.3×10-5	0.0346195					Luoyang in 2006
Maturity Date		2353	wsnp_Ex_c18800_27681277	T/G	7B	48.4789	3.2×10-5	5.32923	T	45.42	0	-1.61	Luoyang in 2006
Maturity Date		5001	wsnp_Ex_rep_c101269_86664147	A/G	7B	132.226	7.7×10-6	2.92834	G	78.63	0.00576155	-0.57	Luoyang in 2006
Plant Height		268	wsnp_BE495786A_Ta_2_1	T/G	1A	80.8004	1.8×10-4	7.70817	T	9.16	0	-15.63	Luoyang in 2006
Plant Height		459	wsnp_BF428726A_Ta_2_5	T/C	1A	80.8004	7.8×10-5	10.5089	T	10.31	0	-17.08	Luoyang in 2006
Plant Height		4179	wsnp_Ex_c534_1058778	A/C	1A	80.8004	1.2×10-4	10.5525	C	10.69	0	-16.66	Luoyang in 2006
Plant Height		2502	wsnp_Ex_c20029_29064315	T/C	2B	210.154	2.0×10-4	0.363678					Luoyang in 2006
Plant Height		6930	wsnp_Ku_c3371_6259457	T/C	3B	173.075	7.8×10-5	12.9105	C	5.34	0	-27.44	Luoyang in 2006
Plant Height		3668	wsnp_Ex_c39119_46485649	T/G	7A	98.4193	2.0×10-4	4.45115	T	22.9	0.000616745	-7.03	Luoyang in 2006
Effective Tiller Number		6397	wsnp_Ku_c10515_17368422	T/C	4B	106.447	1.5×10-4	9.15121	C	89.31	0	0.36	Luoyang in 2006
Effective Tiller Number		4814	wsnp_Ex_c8543_14357385	T/C	5A	60.1282	7.8×10-5	1.08939					Luoyang in 2006
Effective Tiller Number		5173	wsnp_Ex_rep_c109532_92292121	A/G	5A	60.528	1.9×10-4	1.32987					Luoyang in 2006
Effective Tiller Number		5567	wsnp_Ex_rep_c68829_67704044	T/C	5A	126.422	1.1×10-4	0.170436					Luoyang in 2006
Effective Tiller Number		5096	wsnp_Ex_rep_c103466_88415994	T/C	6B	73.7018	2.2×10-4	0.931261					Luoyang in 2006
Spike Length		731	wsnp_CAP11_c2817_1415793	T/C	6A	87.6254	1.5×10-4	3.37466	T	17.18	0.00311847	0.94	Luoyang in 2006
Spikelet Number per Spike		7910	wsnp_Ra_c39562_47242455	A/G	5B	70.1671	2.2×10-4	2.03293	A	27.1	0.0233136	0.44	Luoyang in 2006
Spikelet Number per Spike		6059	wsnp_JD_c4438_5567834	T/C	5D3cult	11.1748	2.2×10-4	4.19068	C	9.54	0.00110761	1.17	Luoyang in 2006
Kernel Numbers per Spike		3017	wsnp_Ex_c26083_35336771	A/G	1B	94.6961	2.0×10-4	7.38241	G	6.49	0	10.08	Luoyang in 2006
Kernel Numbers per Spike		2733	wsnp_Ex_c22651_31851893	T/C	2A	89.1325	2.2×10-4	10.2352	T	85.11	0	1.25	Luoyang in 2006
Kernel Numbers per Spike		3368	wsnp_Ex_c31900_40635609	A/C	2A	97.1402	2.2×10-4	10.5437	C	83.97	0	1.32	Luoyang in 2006
Kernel Numbers per Spike		1591	wsnp_Ex_c12152_19429932	T/C	5B	57.9162	2.1×10-4	12.4719	C	53.44	0	3.15	Luoyang in 2006
Kernel Length		1579	wsnp_Ex_c12068_19316125	A/G	2A	88.2281	8.2×10-5	0.325671					Luoyang in 2006
Kernel Length		2195	wsnp_Ex_c17220_25871264	A/G	2A	97.1402	1.6×10-4	0.0015671					Luoyang in 2006
Kernel Length		2520	wsnp_Ex_c2030_3807284	T/C	2A	88.2281	9.3×10-5	0.380535					Luoyang in 2006
Kernel Length		8146	wsnp_Ra_rep_c111721_93875204	T/C	2A	97.1402	1.6×10-4	0.00510107					Luoyang in 2006
Kernel Length		4569	wsnp_Ex_c6739_11646407	A/G	4B	20.6374	9.5×10-5	6.07116	G	27.86	0	0.2	Luoyang in 2006
Kernel Width		7922	wsnp_Ra_c41581_48764320	T/C	1A	68.6461	1.4×10-4	1.54572	C	55.34	0.0500447	0.02	Luoyang in 2006
Kernel Width		3528	wsnp_Ex_c35563_43690084	A/C	1A	70.6979	6.2×10-6	3.49491	C	44.27	0.00283387	0.04	Luoyang in 2006
Kernel Width		3695	wsnp_Ex_c3986_7217641	A/G	1A	70.6979	6.5×10-5	21.462	A	19.47	0	0.19	Luoyang in 2006
Kernel Width		4576	wsnp_Ex_c6817_11761300	T/C	1A	70.6979	1.1×10-4	18.7375	T	17.56	0	0.18	Luoyang in 2006
Kernel Width		5011	wsnp_Ex_rep_c101414_86781128	T/C	1A	70.6979	8.1×10-5	18.7586	C	17.56	0	0.19	Luoyang in 2006
Kernel Width		7104	wsnp_Ku_c47386_53862969	A/G	1A	70.6979	1.1×10-4	3.60187	A	45.42	0.00233876	0.04	Luoyang in 2006
Kernel Width		4327	wsnp_Ex_c572_1138503	A/G	1A	75.7719	1.8×10-4	4.86533	G	39.31	0	0.05	Luoyang in 2006
Kernel Width		268	wsnp_BE495786A_Ta_2_1	T/G	1A	80.8004	4.3×10-6	1.23101					Luoyang in 2006
Kernel Width		459	wsnp_BF428726A_Ta_2_5	T/C	1A	80.8004	5.3×10-7	2.00814	T	9.92	0.0233472	0.09	Luoyang in 2006
Kernel Width		4179	wsnp_Ex_c534_1058778	A/C	1A	80.8004	4.7×10-7	2.78138	C	10.31	0.00810689	0.1	Luoyang in 2006
Kernel Width		1790	wsnp_Ex_c1359_2604298	T/G	1A	119.823	3.3×10-6	5.77196	T	40.08	0	0.06	Luoyang in 2006
Kernel Width		2308	wsnp_Ex_c18384_27213023	T/G	1B	90.9829	2.1×10-6	12.2297	T	21.76	0	0.13	Luoyang in 2006
Kernel Width		2526	wsnp_Ex_c2033_3814035	T/C	2A	46.1055	1.7×10-5	0.696708					Luoyang in 2006
Kernel Width		314	wsnp_BE498730A_Ta_2_2	T/G	2A	78.256	3.2×10-6	2.43996	G	67.56	0.0128623	0.02	Luoyang in 2006
Kernel Width		8491	wsnp_RFL_Contig3604_3795252	T/C	2A	78.256	4.1×10-6	2.06697	C	72.14	0.0216483	0.02	Luoyang in 2006
Kernel Width		7248	wsnp_Ku_c6826_11860405	T/C	2A	79.4658	1.9×10-4	10.8126	T	29.77	0	0.1	Luoyang in 2006
Kernel Width		4723	wsnp_Ex_c7776_13247365	A/G	2B	4.9767	7.7×10-6	2.07721	G	18.7	0.0213228	0.06	Luoyang in 2006
Kernel Width		8124	wsnp_Ra_rep_c106119_89961852	A/C	2B	30.1073	1.3×10-4	2.09671	C	51.15	0.0207162	0.03	Luoyang in 2006
Kernel Width		6048	wsnp_JD_c42879_30043973	A/G	2B	39.0585	3.3×10-6	5.86526	A	17.94	0	0.1	Luoyang in 2006
Kernel Width		2443	wsnp_Ex_c1962_3697716	A/G	2B	47.4468	1.6×10-6	3.87012	G	17.56	0.0014634	0.09	Luoyang in 2006
Kernel Width		6085	wsnp_JD_c5064_6183978	A/G	2B	48.0509	2.4×10-6	4.2633	A	21.76	0.00082889	0.08	Luoyang in 2006
Kernel Width		5149	wsnp_Ex_rep_c106085_90293854	T/C	2B	114.691	3.1×10-6	0.808034					Luoyang in 2006
Kernel Width		4135	wsnp_Ex_c5239_9272511	T/C	2B	117.141	1.0×10-6	7.60737	T	20.99	0	0.11	Luoyang in 2006
Kernel Width		7371	wsnp_Ku_c9901_16493072	T/C	2B	200.468	2.8×10-5	4.34876	T	10.69	0.000768603	0.12	Luoyang in 2006
Kernel Width		7055	wsnp_Ku_c4319_7848197	A/G	2D	175.642	6.6×10-7	8.14344	A	12.98	0	0.15	Luoyang in 2006
Kernel Width		899	wsnp_CAP11_rep_c8750_3780311	A/G	3A	74.3664	3.5×10-6	4.31359	G	8.4	0.000808328	0.14	Luoyang in 2006
Kernel Width		2023	wsnp_Ex_c15400_23664328	T/C	3A	76.0096	4.0×10-6	6.60497	C	21.76	0	0.1	Luoyang in 2006
Kernel Width		7355	wsnp_Ku_c9433_15811664	A/C	3A	77.2632	2.0×10-5	4.32903	A	11.83	0.000772014	0.12	Luoyang in 2006
Kernel Width		5632	wsnp_Ex_rep_c69752_68711460	T/G	3A	77.4579	3.8×10-5	5.08837	G	11.07	0	0.13	Luoyang in 2006
Kernel Width		743	wsnp_CAP11_c318_261649	A/G	3A	82.5516	4.4×10-6	14.84	A	26.72	0	0.13	Luoyang in 2006
Kernel Width		234	wsnp_BE490613A_Ta_2_1	T/C	3A	82.7464	7.2×10-5	14.264	T	27.1	0	0.12	Luoyang in 2006
Kernel Width		8465	wsnp_RFL_Contig3396_3515504	T/G	3A	82.9411	4.6×10-5	18.8906	T	30.15	0	0.13	Luoyang in 2006
Kernel Width		2409	wsnp_Ex_c19372_28313727	T/C	3B	63.9015	4.2×10-6	0.875625					Luoyang in 2006
Kernel Width		5960	wsnp_JD_c2623_3541255	A/C	3B	65.5692	2.4×10-5	1.0514					Luoyang in 2006
Kernel Width		1827	wsnp_Ex_c13906_21771680	A/G	3B	66.6197	3.2×10-5	1.14816					Luoyang in 2006
Kernel Width		5995	wsnp_JD_c30422_23944042	T/C	3B	66.6197	1.9×10-5	1.02807					Luoyang in 2006
Kernel Width		2492	wsnp_Ex_c19982_29009504	A/G	3B	72.5309	2.8×10-5	16.3654	A	23.66	0	0.15	Luoyang in 2006
Kernel Width		4194	wsnp_Ex_c5378_9505087	A/C	3B	84.1871	2.7×10-5	4.35436	C	26.34	0.000744403	0.07	Luoyang in 2006
Kernel Width		610	wsnp_BQ159467B_Ta_2_1	T/C	3B	84.5491	3.1×10-6	7.56558	C	7.25	0	0.2	Luoyang in 2006
Kernel Width		3593	wsnp_Ex_c36937_44790003	T/C	3B	121.274	4.2×10-6	0.0310472					Luoyang in 2006
Kernel Width		3901	wsnp_Ex_c4457_8018164	A/G	3B	122.984	3.4×10-6	13.4822	G	23.66	0	0.13	Luoyang in 2006
Kernel Width		81	wsnp_BE424246B_Ta_2_2	A/C	3B	123.286	2.8×10-6	13.2304	A	20.99	0	0.14	Luoyang in 2006
Kernel Width		2619	wsnp_Ex_c21491_30636749	T/C	3B	123.286	3.8×10-6	5.81052	T	31.3	0	0.07	Luoyang in 2006
Kernel Width		2862	wsnp_Ex_c2400_4498931	A/G	3B	123.286	3.6×10-6	7.42002	G	37.4	0	0.07	Luoyang in 2006
Kernel Width		3455	wsnp_Ex_c3389_6223722	T/C	3B	123.286	1.9×10-6	7.22233	C	36.26	0	0.07	Luoyang in 2006
Kernel Width		3592	wsnp_Ex_c36937_44789309	T/C	3B	123.286	3.9×10-6	0.0402018					Luoyang in 2006
Kernel Width		6299	wsnp_JD_rep_c63810_40704815	T/C	3B	123.583	3.3×10-6	13.0399	C	20.61	0	0.14	Luoyang in 2006
Kernel Width		6930	wsnp_Ku_c3371_6259457	T/C	3B	173.075	7.4×10-5	7.57156	C	4.96	0	0.25	Luoyang in 2006
Kernel Width		7468	wsnp_Ku_rep_c69963_69469381	T/G	3D1	1.71213	2.0×10-5	2.96115	G	20.23	0.00577258	0.07	Luoyang in 2006
Kernel Width		5851	wsnp_JD_c14769_14413046	A/G	4A	153.887	5.8×10-6	3.36943	A	17.56	0.00320173	0.08	Luoyang in 2006
Kernel Width		40	wsnp_BE403900A_Ta_2_1	T/C	4A	171.869	8.5×10-6	11.0706	T	83.59	0	0.03	Luoyang in 2006
Kernel Width		142	wsnp_BE443973A_Ta_2_1	A/G	4A	171.869	4.1×10-5	10.5894	G	83.59	0	0.03	Luoyang in 2006
Kernel Width		157	wsnp_BE444811A_Ta_2_1	A/G	4A	171.869	4.7×10-5	10.3706	A	83.97	0	0.03	Luoyang in 2006
Kernel Width		160	wsnp_BE444858A_Ta_2_1	T/C	4A	171.869	2.1×10-4	10.3706	T	83.97	0	0.03	Luoyang in 2006
Kernel Width		192	wsnp_BE446344A_Ta_2_1	A/G	4A	171.869	4.3×10-5	10.5235	G	82.82	0	0.03	Luoyang in 2006
Kernel Width		401	wsnp_BE637507A_Ta_2_1	T/C	4A	171.869	6.8×10-6	11.4221	C	83.21	0	0.03	Luoyang in 2006
Kernel Width		1071	wsnp_CAP7_c2731_1307600	A/G	4A	171.869	3.8×10-5	10.5937	G	83.97	0	0.03	Luoyang in 2006
Kernel Width		1329	wsnp_Ex_c10479_17138283	T/C	4A	171.869	4.1×10-5	10.5894	C	83.59	0	0.03	Luoyang in 2006
Kernel Width		1639	wsnp_Ex_c12481_19890975	A/G	4A	171.869	2.3×10-5	10.889	G	83.59	0	0.03	Luoyang in 2006
Kernel Width		3604	wsnp_Ex_c37383_45143321	T/C	4A	171.869	1.1×10-5	10.5851	C	83.21	0	0.03	Luoyang in 2006
Kernel Width		4569	wsnp_Ex_c6739_11646407	A/G	4B	20.6374	5.1×10-5	0.666858					Luoyang in 2006
Kernel Width		3290	wsnp_Ex_c30695_39579408	A/G	4B	22.3426	1.8×10-4	0.0850967					Luoyang in 2006
Kernel Width		6762	wsnp_Ku_c24428_34387515	T/C	4B	71.985	4.5×10-5	1.11923					Luoyang in 2006
Kernel Width		1382	wsnp_Ex_c107075_90880218	A/G	4B	73.4681	6.2×10-5	5.2955	A	10.31	0	0.14	Luoyang in 2006
Kernel Width		2171	wsnp_Ex_c16825_25387841	T/C	4B	73.4681	2.1×10-4	9.55525	C	12.21	0	0.16	Luoyang in 2006
Kernel Width		2974	wsnp_Ex_c25467_34731005	A/G	4B	73.4681	6.2×10-5	6.03011	A	10.69	0	0.14	Luoyang in 2006
Kernel Width		908	wsnp_CAP12_c1101_569783	A/G	4B	79.0122	9.6×10-5	4.76056	G	61.45	0	0.03	Luoyang in 2006
Kernel Width		5365	wsnp_Ex_rep_c67159_65649966	T/C	4B	85.2303	1.7×10-4	0.034661					Luoyang in 2006
Kernel Width		3994	wsnp_Ex_c47536_52716088	A/G	4B	106.034	1.7×10-4	3.42723	A	6.87	0.00278218	0.14	Luoyang in 2006
Kernel Width		3781	wsnp_Ex_c4148_7495656	A/G	4B	114.592	1.2×10-5	12.8865	A	27.86	0	0.12	Luoyang in 2006
Kernel Width		5173	wsnp_Ex_rep_c109532_92292121	A/G	5A	60.528	7.7×10-5	0.000250711					Luoyang in 2006
Kernel Width		6544	wsnp_Ku_c14958_23427256	A/G	5A	123.119	1.1×10-5	0.362748					Luoyang in 2006
Kernel Width		6899	wsnp_Ku_c31317_41063833	A/G	5A	123.119	1.8×10-4	0.41144					Luoyang in 2006
Kernel Width		8013	wsnp_Ra_c57838_59796310	A/G	5A	123.119	1.2×10-4	0.210999					Luoyang in 2006
Kernel Width		6036	wsnp_JD_c3867_4934646	T/C	5A	125.174	9.0×10-5	0.137424					Luoyang in 2006
Kernel Width		4767	wsnp_Ex_c807_1586396	T/C	5A	168.805	2.2×10-5	11.5717	C	25.57	0	0.12	Luoyang in 2006
Kernel Width		4765	wsnp_Ex_c807_1585614	T/C	5A	169.205	2.7×10-5	12.2273	C	25.57	0	0.12	Luoyang in 2006
Kernel Width		3197	wsnp_Ex_c28908_37989320	A/G	5A	182.8	1.9×10-6	15.8238	G	25.95	0	0.14	Luoyang in 2006
Kernel Width		2681	wsnp_Ex_c2207_4135530	A/G	5B	0.399172	2.4×10-6	1.58278	G	8.4	0.0434874	0.08	Luoyang in 2006
Kernel Width		7708	wsnp_Ra_c19660_28866961	A/G	5B	25.0898	4.2×10-6	0.100003					Luoyang in 2006
Kernel Width		3275	wsnp_Ex_c3042_5618219	T/C	5B	65.4206	5.2×10-6	1.29426					Luoyang in 2006
Kernel Width		6638	wsnp_Ku_c17875_27051169	T/C	5B	135.515	1.1×10-4	2.37346	T	22.52	0.0134166	0.06	Luoyang in 2006
Kernel Width		1429	wsnp_Ex_c11055_17927932	T/G	5D3cult	48.4008	4.7×10-6	1.05194					Luoyang in 2006
Kernel Width		5502	wsnp_Ex_rep_c68165_66935041	T/G	6A	25.4691	8.0×10-5	0.00209588					Luoyang in 2006
Kernel Width		1510	wsnp_Ex_c1153_2213588	A/G	6A	206.481	2.6×10-5	4.62165	G	46.95	0.000547047	0.05	Luoyang in 2006
Kernel Width		4826	wsnp_Ex_c8643_14489402	T/C	6B	50.759	4.3×10-6	4.95647	T	36.64	0	0.06	Luoyang in 2006
Kernel Width		3634	wsnp_Ex_c38198_45786860	T/C	6B	59.4895	3.7×10-6	2.76194	C	19.85	0.0073553	0.07	Luoyang in 2006
Kernel Width		7783	wsnp_Ra_c24962_34524602	A/G	6B	62.2241	1.2×10-4	0.0202475					Luoyang in 2006
Kernel Width		5606	wsnp_Ex_rep_c69373_68312188	A/G	6B	147.222	5.8×10-6	1.43021					Luoyang in 2006
Kernel Width		3351	wsnp_Ex_c3162_5840427	T/C	7A	67.2275	5.9×10-6	11.2041	C	16.41	0	0.15	Luoyang in 2006
Kernel Width		1110	wsnp_CAP7_c949_486485	T/C	7A	104.863	1.2×10-4	12.2113	T	20.23	0	0.14	Luoyang in 2006
Kernel Width		1111	wsnp_CAP7_c949_486600	A/C	7A	104.863	1.7×10-4	12.0485	A	19.85	0	0.14	Luoyang in 2006
Kernel Width		4846	wsnp_Ex_c8823_14754992	T/C	7A	105.209	1.9×10-4	4.84106	C	14.12	0	0.11	Luoyang in 2006
Kernel Width		7755	wsnp_Ra_c22201_31650505	A/G	7A	105.209	2.0×10-4	3.71018	G	15.27	0.00184495	0.09	Luoyang in 2006
Kernel Width		7432	wsnp_Ku_rep_c113718_96236830	A/G	7A	105.548	4.3×10-6	9.11763	A	12.6	0	0.16	Luoyang in 2006
Kernel Width		865	wsnp_CAP11_rep_c4346_2050918	A/G	7A	171.326	4.5×10-6	10.424	A	16.03	0	0.15	Luoyang in 2006
Kernel Width		4434	wsnp_Ex_c6142_10746442	A/G	7A	173.272	3.1×10-6	3.83284	A	19.08	0.00171757	0.08	Luoyang in 2006
Kernel Width		1271	wsnp_Ex_c10024_16489505	A/G	7A	175.635	1.8×10-5	0.0152142					Luoyang in 2006
Kernel Width		4176	wsnp_Ex_c53387_56640789	A/G	7A	175.635	1.6×10-5	0.96907					Luoyang in 2006
Kernel Width		6618	wsnp_Ku_c17161_26193672	T/C	7B	98.9556	1.9×10-5	0.982745					Luoyang in 2006
Kernel Width		6619	wsnp_Ku_c17161_26193994	A/G	7B	98.9556	1.9×10-5	0.982745					Luoyang in 2006
Kernel Width		5001	wsnp_Ex_rep_c101269_86664147	A/G	7B	132.226	3.9×10-6	0.464512					Luoyang in 2006
1000-Kernel Weight		7922	wsnp_Ra_c41581_48764320	T/C	1A	68.6461	2.9×10-5	0.0586112					Luoyang in 2006
1000-Kernel Weight		268	wsnp_BE495786A_Ta_2_1	T/G	1A	80.8004	1.3×10-6	3.07031	T	9.16	0.00468073	3.63	Luoyang in 2006
1000-Kernel Weight		459	wsnp_BF428726A_Ta_2_5	T/C	1A	80.8004	4.8×10-6	6.14185	T	10.31	0	4.76	Luoyang in 2006
1000-Kernel Weight		4179	wsnp_Ex_c534_1058778	A/C	1A	80.8004	3.8×10-6	7.53084	C	10.69	0	5.16	Luoyang in 2006
1000-Kernel Weight		1790	wsnp_Ex_c1359_2604298	T/G	1A	119.823	1.4×10-6	14.2066	T	40.46	0	2.97	Luoyang in 2006
1000-Kernel Weight		2308	wsnp_Ex_c18384_27213023	T/G	1B	90.9829	1.1×10-6	15.9166	T	21.76	0	4.95	Luoyang in 2006
1000-Kernel Weight		2526	wsnp_Ex_c2033_3814035	T/C	2A	46.1055	3.2×10-5	1.02798					Luoyang in 2006
1000-Kernel Weight		314	wsnp_BE498730A_Ta_2_2	T/G	2A	78.256	1.1×10-6	1.16935					Luoyang in 2006
1000-Kernel Weight		8491	wsnp_RFL_Contig3604_3795252	T/C	2A	78.256	3.7×10-7	0.947626					Luoyang in 2006
1000-Kernel Weight		1579	wsnp_Ex_c12068_19316125	A/G	2A	88.2281	8.3×10-5	2.05842	A	31.68	0.0216639	1.38	Luoyang in 2006
1000-Kernel Weight		2520	wsnp_Ex_c2030_3807284	T/C	2A	88.2281	4.4×10-5	2.01985	T	32.06	0.0232149	1.35	Luoyang in 2006
1000-Kernel Weight		2195	wsnp_Ex_c17220_25871264	A/G	2A	97.1402	1.5×10-4	0.448668					Luoyang in 2006
1000-Kernel Weight		3368	wsnp_Ex_c31900_40635609	A/C	2A	97.1402	8.4×10-5	0.371518					Luoyang in 2006
1000-Kernel Weight		8146	wsnp_Ra_rep_c111721_93875204	T/C	2A	97.1402	1.2×10-4	0.529577					Luoyang in 2006
1000-Kernel Weight		4723	wsnp_Ex_c7776_13247365	A/G	2B	4.9767	1.4×10-6	4.08166	G	18.7	0.001153	2.71	Luoyang in 2006
1000-Kernel Weight		6048	wsnp_JD_c42879_30043973	A/G	2B	39.0585	1.3×10-6	15.0308	A	18.32	0	5.37	Luoyang in 2006
1000-Kernel Weight		2443	wsnp_Ex_c1962_3697716	A/G	2B	47.4468	1.1×10-6	9.32409	G	17.56	0	4.36	Luoyang in 2006
1000-Kernel Weight		6085	wsnp_JD_c5064_6183978	A/G	2B	48.0509	1.3×10-6	12.7062	A	22.14	0	4.41	Luoyang in 2006
1000-Kernel Weight		5149	wsnp_Ex_rep_c106085_90293854	T/C	2B	114.691	9.8×10-7	3.48627	C	38.17	0.00281366	1.54	Luoyang in 2006
1000-Kernel Weight		4135	wsnp_Ex_c5239_9272511	T/C	2B	117.141	1.1×10-6	9.86401	T	20.99	0	4	Luoyang in 2006
1000-Kernel Weight		7371	wsnp_Ku_c9901_16493072	T/C	2B	200.468	2.1×10-5	3.27158	T	10.69	0.00355394	3.43	Luoyang in 2006
1000-Kernel Weight		760	wsnp_CAP11_c3842_1829821	T/C	2D	59.7227	2.2×10-4	0.583049					Luoyang in 2006
1000-Kernel Weight		7055	wsnp_Ku_c4319_7848197	A/G	2D	175.642	5.0×10-6	15.3699	A	13.36	0	6.51	Luoyang in 2006
1000-Kernel Weight		899	wsnp_CAP11_rep_c8750_3780311	A/G	3A	74.3664	1.6×10-6	5.95218	G	8.78	0	5.16	Luoyang in 2006
1000-Kernel Weight		2023	wsnp_Ex_c15400_23664328	T/C	3A	76.0096	1.7×10-6	12.2687	C	22.14	0	4.25	Luoyang in 2006
1000-Kernel Weight		7355	wsnp_Ku_c9433_15811664	A/C	3A	77.2632	1.2×10-5	5.56685	A	12.21	0	4.15	Luoyang in 2006
1000-Kernel Weight		5632	wsnp_Ex_rep_c69752_68711460	T/G	3A	77.4579	1.4×10-5	5.36411	G	11.45	0	4.21	Luoyang in 2006
1000-Kernel Weight		743	wsnp_CAP11_c318_261649	A/G	3A	82.5516	1.6×10-6	25.0592	A	27.1	0	5.34	Luoyang in 2006
1000-Kernel Weight		234	wsnp_BE490613A_Ta_2_1	T/C	3A	82.7464	2.2×10-5	24.5543	T	27.48	0	5.2	Luoyang in 2006
1000-Kernel Weight		8465	wsnp_RFL_Contig3396_3515504	T/G	3A	82.9411	1.1×10-5	32.3263	T	30.53	0	5.56	Luoyang in 2006
1000-Kernel Weight		4810	wsnp_Ex_c8517_14315660	A/G	3A	121.542	1.8×10-5	12.8789	G	12.21	0	6.14	Luoyang in 2006
1000-Kernel Weight		5212	wsnp_Ex_rep_c66357_64540369	T/G	3A	127.512	1.8×10-4	7.57885	T	50.76	0	1.74	Luoyang in 2006
1000-Kernel Weight		2409	wsnp_Ex_c19372_28313727	T/C	3B	63.9015	8.2×10-7	2.19226	T	9.16	0.0175411	3.05	Luoyang in 2006
1000-Kernel Weight		5960	wsnp_JD_c2623_3541255	A/C	3B	65.5692	1.2×10-4	2.02841	C	38.93	0.0218662	1.17	Luoyang in 2006
1000-Kernel Weight		1827	wsnp_Ex_c13906_21771680	A/G	3B	66.6197	1.4×10-4	2.21182	A	39.31	0.0168238	1.21	Luoyang in 2006
1000-Kernel Weight		5995	wsnp_JD_c30422_23944042	T/C	3B	66.6197	1.7×10-4	1.37257					Luoyang in 2006
1000-Kernel Weight		2492	wsnp_Ex_c19982_29009504	A/G	3B	72.5309	1.4×10-4	22.1307	A	24.05	0	5.41	Luoyang in 2006
1000-Kernel Weight		4194	wsnp_Ex_c5378_9505087	A/C	3B	84.1871	1.5×10-4	5.43678	C	26.72	0	2.54	Luoyang in 2006
1000-Kernel Weight		610	wsnp_BQ159467B_Ta_2_1	T/C	3B	84.5491	1.0×10-6	4.90991	C	7.25	0	5.23	Luoyang in 2006
1000-Kernel Weight		3593	wsnp_Ex_c36937_44790003	T/C	3B	121.274	5.7×10-7	0.201417					Luoyang in 2006
1000-Kernel Weight		3901	wsnp_Ex_c4457_8018164	A/G	3B	122.984	1.2×10-6	15.5438	G	24.05	0	4.61	Luoyang in 2006
1000-Kernel Weight		81	wsnp_BE424246B_Ta_2_2	A/C	3B	123.286	1.6×10-6	13.7519	A	21.37	0	4.64	Luoyang in 2006
1000-Kernel Weight		2619	wsnp_Ex_c21491_30636749	T/C	3B	123.286	1.4×10-6	6.14049	T	31.68	0	2.39	Luoyang in 2006
1000-Kernel Weight		2862	wsnp_Ex_c2400_4498931	A/G	3B	123.286	1.5×10-6	10.1626	G	37.79	0	2.69	Luoyang in 2006
1000-Kernel Weight		3455	wsnp_Ex_c3389_6223722	T/C	3B	123.286	1.1×10-6	9.78405	C	36.64	0	2.7	Luoyang in 2006
1000-Kernel Weight		3592	wsnp_Ex_c36937_44789309	T/C	3B	123.286	5.2×10-7	0.202034					Luoyang in 2006
1000-Kernel Weight		6299	wsnp_JD_rep_c63810_40704815	T/C	3B	123.583	1.3×10-6	14.8049	C	20.99	0	4.92	Luoyang in 2006
1000-Kernel Weight		7468	wsnp_Ku_rep_c69963_69469381	T/G	3D1	1.71213	2.2×10-5	6.3077	G	20.61	0	3.21	Luoyang in 2006
1000-Kernel Weight		5851	wsnp_JD_c14769_14413046	A/G	4A	153.887	7.5×10-7	7.2662	A	17.94	0	3.73	Luoyang in 2006
1000-Kernel Weight		4569	wsnp_Ex_c6739_11646407	A/G	4B	20.6374	6.0×10-6	3.84821	G	27.86	0.00171667	2.04	Luoyang in 2006
1000-Kernel Weight		6762	wsnp_Ku_c24428_34387515	T/C	4B	71.985	1.2×10-5	2.58185	C	12.21	0.00987582	2.82	Luoyang in 2006
1000-Kernel Weight		1382	wsnp_Ex_c107075_90880218	A/G	4B	73.4681	2.0×10-5	5.56398	A	10.31	0	4.56	Luoyang in 2006
1000-Kernel Weight		2974	wsnp_Ex_c25467_34731005	A/G	4B	73.4681	2.0×10-5	6.14096	A	10.69	0	4.66	Luoyang in 2006
1000-Kernel Weight		908	wsnp_CAP12_c1101_569783	A/G	4B	79.0122	2.1×10-4	7.3616	G	61.45	0	1.36	Luoyang in 2006
1000-Kernel Weight		3781	wsnp_Ex_c4148_7495656	A/G	4B	114.592	1.2×10-5	16.4278	A	27.86	0	4.21	Luoyang in 2006
1000-Kernel Weight		5173	wsnp_Ex_rep_c109532_92292121	A/G	5A	60.528	1.3×10-4	0.768216					Luoyang in 2006
1000-Kernel Weight		3197	wsnp_Ex_c28908_37989320	A/G	5A	182.8	1.4×10-6	17.1782	G	25.95	0	4.6	Luoyang in 2006
1000-Kernel Weight		2681	wsnp_Ex_c2207_4135530	A/G	5B	0.399172	1.1×10-6	0.0678929					Luoyang in 2006
1000-Kernel Weight		7708	wsnp_Ra_c19660_28866961	A/G	5B	25.0898	1.3×10-6	0.0460519					Luoyang in 2006
1000-Kernel Weight		3984	wsnp_Ex_c4710_8412517	A/C	5B	33.1095	5.9×10-5	14.7644	A	20.99	0	4.88	Luoyang in 2006
1000-Kernel Weight		3275	wsnp_Ex_c3042_5618219	T/C	5B	65.4206	1.4×10-6	0.541489					Luoyang in 2006
1000-Kernel Weight		1429	wsnp_Ex_c11055_17927932	T/G	5D3cult	48.4008	6.1×10-7	0.358119					Luoyang in 2006
1000-Kernel Weight		5502	wsnp_Ex_rep_c68165_66935041	T/G	6A	25.4691	2.2×10-4	0.032412					Luoyang in 2006
1000-Kernel Weight		1510	wsnp_Ex_c1153_2213588	A/G	6A	206.481	3.2×10-5	0.832818					Luoyang in 2006
1000-Kernel Weight		4826	wsnp_Ex_c8643_14489402	T/C	6B	50.759	1.2×10-6	6.46417	T	37.02	0	2.17	Luoyang in 2006
1000-Kernel Weight		3634	wsnp_Ex_c38198_45786860	T/C	6B	59.4895	1.1×10-7	15.8815	C	19.85	0	5.28	Luoyang in 2006
1000-Kernel Weight		5606	wsnp_Ex_rep_c69373_68312188	A/G	6B	147.222	1.5×10-6	2.33201	A	17.56	0.014263	2.17	Luoyang in 2006
1000-Kernel Weight		3351	wsnp_Ex_c3162_5840427	T/C	7A	67.2275	1.2×10-6	15.9338	C	16.79	0	5.84	Luoyang in 2006
1000-Kernel Weight		7432	wsnp_Ku_rep_c113718_96236830	A/G	7A	105.548	1.2×10-6	12.7867	A	12.6	0	6.21	Luoyang in 2006
1000-Kernel Weight		865	wsnp_CAP11_rep_c4346_2050918	A/G	7A	171.326	2.6×10-6	6.85248	A	16.03	0	3.77	Luoyang in 2006
1000-Kernel Weight		1271	wsnp_Ex_c10024_16489505	A/G	7A	175.635	6.0×10-5	6.03955	G	6.87	0	5.94	Luoyang in 2006
1000-Kernel Weight		4176	wsnp_Ex_c53387_56640789	A/G	7A	175.635	1.5×10-4	5.25543	G	12.6	0	3.96	Luoyang in 2006
1000-Kernel Weight		6618	wsnp_Ku_c17161_26193672	T/C	7B	98.9556	6.7×10-5	5.44896	T	34.35	0	2.09	Luoyang in 2006
1000-Kernel Weight		6619	wsnp_Ku_c17161_26193994	A/G	7B	98.9556	6.7×10-5	5.44896	A	34.35	0	2.09	Luoyang in 2006
1000-Kernel Weight		5001	wsnp_Ex_rep_c101269_86664147	A/G	7B	132.226	9.8×10-7	0.712671					Luoyang in 2006
Heading Date	55	4361	wsnp_Ex_c58292_59652859	A/G	1B	73.6995	4.3×10-5	10.7293	A	54.2	0	-1.2	Shunyi in 2010
Heading Date		6279	wsnp_JD_rep_c53979_36270209	A/G	3B	73.8306	1.7×10-4	14.6753	G	85.11	0	-0.69	Shunyi in 2010
Heading Date		2832	wsnp_Ex_c23755_32994701	A/G	7B	24.6943	7.3×10-5	13.4456	A	23.28	0	-2.83	Shunyi in 2010
Heading Date		5565	wsnp_Ex_rep_c68815_67687712	A/G	7B	24.6943	1.6×10-5	13.9885	A	22.9	0	-2.91	Shunyi in 2010
Maturity Date		2315	wsnp_Ex_c18462_27305612	A/G	1B	67.357	4.3×10-5	1.6891	G	84.35	0.0380806	-0.21	Shunyi in 2010
Maturity Date		6731	wsnp_Ku_c23096_32987510	A/G	1B	67.6776	1.9×10-5	20.416	G	69.85	0	-1.15	Shunyi in 2010
Maturity Date		488	wsnp_BF475068A_Ta_2_1	T/C	2A	120.51	1.8×10-5	3.87317	T	73.28	0.00148851	-0.48	Shunyi in 2010
Maturity Date		1174	wsnp_CAP8_c2677_1394934	A/C	2A	120.714	2.4×10-5	5.83946	C	77.48	0	-0.53	Shunyi in 2010
Maturity Date		77	wsnp_BE423182B_Ta_2_1	A/G	2B	163.38	1.1×10-4	18.4098	G	67.18	0	-1.19	Shunyi in 2010
Maturity Date		6059	wsnp_JD_c4438_5567834	T/C	5D3cult	11.1748	4.2×10-5	13.3897	T	86.26	0	-0.51	Shunyi in 2010
Maturity Date		6060	wsnp_JD_c4438_5567972	A/G	5D3cult	11.1748	1.3×10-4	12.517	G	86.26	0	-0.51	Shunyi in 2010
Maturity Date		6061	wsnp_JD_c4438_5568170	A/G	5D3cult	11.1748	1.2×10-4	11.8477	G	87.02	0	-0.51	Shunyi in 2010
Maturity Date		1750	wsnp_Ex_c13244_20891347	A/C	7B	3.91593	1.1×10-4	4.79128	C	87.79	0	-0.32	Shunyi in 2010
Maturity Date		2832	wsnp_Ex_c23755_32994701	A/G	7B	24.6943	1.4×10-4	10.6949	A	23.28	0	-2.45	Shunyi in 2010
Maturity Date		5565	wsnp_Ex_rep_c68815_67687712	A/G	7B	24.6943	4.7×10-5	11.1131	A	22.9	0	-2.52	Shunyi in 2010
Maturity Date		4750	wsnp_Ex_c7934_13467460	A/G	7B	124.166	2.1×10-5	7.21929	G	77.1	0	-0.58	Shunyi in 2010
Maturity Date		6246	wsnp_JD_rep_c48755_32989025	T/C	7B	125.095	7.6×10-5	6.9457	C	84.73	0	-0.46	Shunyi in 2010
Plant Height		406	wsnp_BE637971B_Ta_1_20	A/G	1B	9.55554	1.2×10-4	17.7093	A	33.59	0	-9.28	Shunyi in 2010
Plant Height		1349	wsnp_Ex_c10555_17236072	T/C	2A	202.486	1.8×10-4	0.916204					Shunyi in 2010
Plant Height		6930	wsnp_Ku_c3371_6259457	T/C	3B	173.075	5.9×10-5	10.7696	C	5.34	0	-22.08	Shunyi in 2010
Plant Height		2974	wsnp_Ex_c25467_34731005	A/G	4B	73.4681	1.1×10-4	15.4691	A	10.31	0	-18.19	Shunyi in 2010
Plant Height		1429	wsnp_Ex_c11055_17927932	T/G	5D3cult	48.4008	1.5×10-4	6.2015	G	6.87	0	-13.9	Shunyi in 2010
Plant Height		7931	wsnp_Ra_c42758_49640129	A/G	6B	142.593	1.7×10-4	0.88046					Shunyi in 2010
Kernel Numbers per Spike		7220	wsnp_Ku_c6319_11093041	T/C	5A	123.519	1.7×10-4	5.2503	C	11.83	0	5.54	Shunyi in 2010
Kernel Numbers per Spike		5172	wsnp_Ex_rep_c109274_92142043	A/C	6A	207.757	1.2×10-4	12.7885	C	48.09	0	3.23	Shunyi in 2010
Kernel Numbers per Spike		6420	wsnp_Ku_c11422_18657479	T/C	6B	84.8283	2.1×10-4	5.94402	T	12.21	0	5.84	Shunyi in 2010
Kernel Length		7148	wsnp_Ku_c52392_57380485	T/G	2A	167.844	1.8×10-4	9.62747	G	44.66	0	0.18	Shunyi in 2010
Kernel Length		1660	wsnp_Ex_c12618_20079758	A/G	6B	37.8513	1.2×10-4	10.3658	G	34.35	0	0.23	Shunyi in 2010
Kernel Length		5912	wsnp_JD_c20555_18262260	A/G	7A	129.742	6.6×10-5	6.56251	G	13.74	0	0.34	Shunyi in 2010
Kernel Width		6232	wsnp_JD_c9510_10342018	A/G	5A	123.119	1.5×10-4	0.0461949					Shunyi in 2010
Kernel Thickness		5031	wsnp_Ex_rep_c101746_87053634	A/C	1A	69.6297	1.9×10-4	0.059661					Shunyi in 2010
Kernel Thickness		6890	wsnp_Ku_c30982_40765254	T/G	1B	37.1897	1.8×10-4	0.908764					Shunyi in 2010
Kernel Thickness		1457	wsnp_Ex_c11229_18163892	T/C	3A	172.15	7.6×10-5	0.144492					Shunyi in 2010
Kernel Thickness		537	wsnp_BG263758B_Ta_2_1	A/G	3B	84.1871	1.7×10-4	1.29927					Shunyi in 2010
Kernel Thickness		558	wsnp_BG313770B_Ta_1_1	A/G	4A	56.8638	2.2×10-4	0.0557495					Shunyi in 2010
Kernel Thickness		6443	wsnp_Ku_c11945_19406789	T/G	4A	147.399	1.0×10-4	0.158294					Shunyi in 2010
Kernel Thickness		750	wsnp_CAP11_c3346_1639010	T/C	4A	159.499	1.7×10-4	0.299117					Shunyi in 2010
Kernel Thickness		912	wsnp_CAP12_c124_70843	T/C	4A	159.499	1.4×10-4	0.586764					Shunyi in 2010
Kernel Thickness		3763	wsnp_Ex_c41192_48071978	T/C	4A	159.499	1.6×10-4	0.501737					Shunyi in 2010
Kernel Thickness		5196	wsnp_Ex_rep_c66304_64468123	T/C	4A	159.499	1.7×10-4	0.461991					Shunyi in 2010
Kernel Thickness		8265	wsnp_RFL_Contig1883_1034534	T/C	4A	159.499	1.8×10-4	0.342094					Shunyi in 2010
Kernel Thickness		8494	wsnp_RFL_Contig362_3816537	T/C	4A	159.499	1.6×10-4	0.583177					Shunyi in 2010
Kernel Thickness		160	wsnp_BE444858A_Ta_2_1	T/C	4A	171.869	5.4×10-6	4.04004	T	82.82	0.0012237	0.02	Shunyi in 2010
Kernel Thickness		2137	wsnp_Ex_c16491_24996576	A/G	6A	41.4178	2.0×10-4	0.608477					Shunyi in 2010
Kernel Thickness		6071	wsnp_JD_c46225_31654736	T/C	6B	34.339	1.4×10-4	4.01827	T	60.69	0.00129076	0.03	Shunyi in 2010
Kernel Thickness		5468	wsnp_Ex_rep_c67887_66598188	T/G	6B	34.7655	2.3×10-5	0.00383999					Shunyi in 2010
Kernel Thickness		971	wsnp_CAP12_c527_285541	A/G	6B	83.0407	9.6×10-5	0.000109355					Shunyi in 2010
Kernel Thickness		7962	wsnp_Ra_c47601_53118036	T/C	6B	83.0407	1.1×10-4	0.0499557					Shunyi in 2010
Kernel Thickness		4802	wsnp_Ex_c8400_14157060	T/C	7B	130.019	2.1×10-4	0.0491544					Shunyi in 2010
1000-Kernel Weight		1587	wsnp_Ex_c12123_19388313	A/G	1A	148.131	2.1×10-4	2.8678	A	14.5	0.00660924	2.86	Shunyi in 2010
1000-Kernel Weight		8502	wsnp_RFL_Contig3703_3939941	T/C	2A	88.5336	5.9×10-5	0.103573					Shunyi in 2010
1000-Kernel Weight		2733	wsnp_Ex_c22651_31851893	T/C	2A	89.1325	3.4×10-5	0.0423653					Shunyi in 2010
1000-Kernel Weight		5092	wsnp_Ex_rep_c103255_88258450	T/C	2A	90.8215	1.4×10-4	0.0808274					Shunyi in 2010
1000-Kernel Weight		3368	wsnp_Ex_c31900_40635609	A/C	2A	97.1402	1.5×10-4	0.255803					Shunyi in 2010
1000-Kernel Weight		3717	wsnp_Ex_c4026_7281501	A/G	5A	98.8089	8.4×10-5	0.748412					Shunyi in 2010
Heading Date	242	3528	wsnp_Ex_c35563_43690084	A/C	1A	70.6979	1.3×10-4	15.4043	C	44.66	0	-2.03	Mean value by BLUP
Heading Date		268	wsnp_BE495786A_Ta_2_1	T/G	1A	80.8004	7.3×10-6	0.21826					Mean value by BLUP
Heading Date		459	wsnp_BF428726A_Ta_2_5	T/C	1A	80.8004	5.4×10-6	0.32017					Mean value by BLUP
Heading Date		4179	wsnp_Ex_c534_1058778	A/C	1A	80.8004	5.8×10-6	0.342414					Mean value by BLUP
Heading Date		1790	wsnp_Ex_c1359_2604298	T/G	1A	119.823	4.7×10-5	0.564561					Mean value by BLUP
Heading Date		4361	wsnp_Ex_c58292_59652859	A/G	1B	73.6995	4.3×10-5	14.6956	A	54.2	0	-1.62	Mean value by BLUP
Heading Date		4007	wsnp_Ex_c4808_8584651	A/G	1B	74.3472	3.6×10-5	1.59839	G	84.73	0.0458255	-0.22	Mean value by BLUP
Heading Date		2308	wsnp_Ex_c18384_27213023	T/G	1B	90.9829	3.5×10-5	4.59482	T	21.76	0.000554134	-1.95	Mean value by BLUP
Heading Date		314	wsnp_BE498730A_Ta_2_2	T/G	2A	78.256	4.6×10-5	1.80359	G	67.94	0.0323953	-0.43	Mean value by BLUP
Heading Date		8491	wsnp_RFL_Contig3604_3795252	T/C	2A	78.256	3.9×10-5	2.3819	C	72.52	0.0134325	-0.44	Mean value by BLUP
Heading Date		4723	wsnp_Ex_c7776_13247365	A/G	2B	4.9767	3.5×10-5	0.418941					Mean value by BLUP
Heading Date		6048	wsnp_JD_c42879_30043973	A/G	2B	39.0585	1.7×10-5	0.249577					Mean value by BLUP
Heading Date		2443	wsnp_Ex_c1962_3697716	A/G	2B	47.4468	1.0×10-5	0.430245					Mean value by BLUP
Heading Date		6085	wsnp_JD_c5064_6183978	A/G	2B	48.0509	2.8×10-5	0.0529176					Mean value by BLUP
Heading Date		5149	wsnp_Ex_rep_c106085_90293854	T/C	2B	114.691	4.8×10-5	0.0201351					Mean value by BLUP
Heading Date		4135	wsnp_Ex_c5239_9272511	T/C	2B	117.141	5.2×10-6	0.167714					Mean value by BLUP
Heading Date		7371	wsnp_Ku_c9901_16493072	T/C	2B	200.468	5.5×10-5	0.0215469					Mean value by BLUP
Heading Date		4118	wsnp_Ex_c5193_9204522	A/G	2B	264.589	4.3×10-5	3.83309	G	12.6	0.0015116	-2.5	Mean value by BLUP
Heading Date		1668	wsnp_Ex_c12675_20144755	A/G	2B	266.367	7.2×10-6	5.00378	G	11.83	0	-2.97	Mean value by BLUP
Heading Date		3206	wsnp_Ex_c29008_38081173	T/C	2B	266.367	7.2×10-6	5.00378	C	11.83	0	-2.97	Mean value by BLUP
Heading Date		7055	wsnp_Ku_c4319_7848197	A/G	2D	175.642	2.9×10-5	1.5372	A	13.36	0.0466475	-1.52	Mean value by BLUP
Heading Date		899	wsnp_CAP11_rep_c8750_3780311	A/G	3A	74.3664	4.6×10-5	0.993949					Mean value by BLUP
Heading Date		2023	wsnp_Ex_c15400_23664328	T/C	3A	76.0096	2.5×10-5	0.0391004					Mean value by BLUP
Heading Date		7355	wsnp_Ku_c9433_15811664	A/C	3A	77.2632	5.9×10-5	0.843265					Mean value by BLUP
Heading Date		5632	wsnp_Ex_rep_c69752_68711460	T/G	3A	77.4579	7.1×10-5	0.953108					Mean value by BLUP
Heading Date		4922	wsnp_Ex_c9468_15696542	A/C	3A	79.9165	1.0×10-4	0.341819					Mean value by BLUP
Heading Date		743	wsnp_CAP11_c318_261649	A/G	3A	82.5516	3.9×10-5	2.35424	A	27.1	0.0139899	-1.2	Mean value by BLUP
Heading Date		234	wsnp_BE490613A_Ta_2_1	T/C	3A	82.7464	3.9×10-5	2.02847	T	27.48	0.0229197	-1.1	Mean value by BLUP
Heading Date		8465	wsnp_RFL_Contig3396_3515504	T/G	3A	82.9411	5.1×10-5	1.77985	T	30.53	0.0325265	-0.96	Mean value by BLUP
Heading Date		2291	wsnp_Ex_c18223_27035083	A/G	3A	114.793	1.4×10-4	3.02725	A	12.6	0.00524581	-2.2	Mean value by BLUP
Heading Date		4810	wsnp_Ex_c8517_14315660	A/G	3A	121.542	9.4×10-5	2.02492	G	12.21	0.0235902	-1.8	Mean value by BLUP
Heading Date		2409	wsnp_Ex_c19372_28313727	T/C	3B	63.9015	5.1×10-6	1.33353					Mean value by BLUP
Heading Date		610	wsnp_BQ159467B_Ta_2_1	T/C	3B	84.5491	1.2×10-5	5.54608	C	7.25	0	-4.07	Mean value by BLUP
Heading Date		3593	wsnp_Ex_c36937_44790003	T/C	3B	121.274	3.3×10-5	0.615262					Mean value by BLUP
Heading Date		3901	wsnp_Ex_c4457_8018164	A/G	3B	122.984	5.2×10-5	4.29734	G	24.05	0.000789127	-1.78	Mean value by BLUP
Heading Date		81	wsnp_BE424246B_Ta_2_2	A/C	3B	123.286	5.1×10-5	2.50022	A	21.37	0.0111328	-1.45	Mean value by BLUP
Heading Date		2619	wsnp_Ex_c21491_30636749	T/C	3B	123.286	5.1×10-5	1.30725					Mean value by BLUP
Heading Date		2862	wsnp_Ex_c2400_4498931	A/G	3B	123.286	4.0×10-5	0.523599					Mean value by BLUP
Heading Date		3455	wsnp_Ex_c3389_6223722	T/C	3B	123.286	4.0×10-5	0.123346					Mean value by BLUP
Heading Date		3592	wsnp_Ex_c36937_44789309	T/C	3B	123.286	3.6×10-5	0.541138					Mean value by BLUP
Heading Date		6299	wsnp_JD_rep_c63810_40704815	T/C	3B	123.583	4.4×10-5	3.75008	C	20.99	0.00167042	-1.82	Mean value by BLUP
Heading Date		6930	wsnp_Ku_c3371_6259457	T/C	3B	173.075	7.3×10-5	4.6721	C	5.34	0	-4.4	Mean value by BLUP
Heading Date		5851	wsnp_JD_c14769_14413046	A/G	4A	153.887	3.0×10-5	0.183094					Mean value by BLUP
Heading Date		4569	wsnp_Ex_c6739_11646407	A/G	4B	20.6374	1.7×10-5	0.43216					Mean value by BLUP
Heading Date		6762	wsnp_Ku_c24428_34387515	T/C	4B	71.985	2.2×10-5	0.0550753					Mean value by BLUP
Heading Date		1382	wsnp_Ex_c107075_90880218	A/G	4B	73.4681	2.8×10-5	4.16386	A	10.31	0.000956911	-2.9	Mean value by BLUP
Heading Date		2171	wsnp_Ex_c16825_25387841	T/C	4B	73.4681	6.2×10-5	4.98989	C	12.21	0	-2.85	Mean value by BLUP
Heading Date		2974	wsnp_Ex_c25467_34731005	A/G	4B	73.4681	2.9×10-5	3.44162	A	10.69	0.00283105	-2.58	Mean value by BLUP
Heading Date		3781	wsnp_Ex_c4148_7495656	A/G	4B	114.592	1.7×10-5	1.11979					Mean value by BLUP
Heading Date		3197	wsnp_Ex_c28908_37989320	A/G	5A	182.8	2.1×10-5	0.446827					Mean value by BLUP
Heading Date		2681	wsnp_Ex_c2207_4135530	A/G	5B	0.399172	3.9×10-5	0.238211					Mean value by BLUP
Heading Date		7708	wsnp_Ra_c19660_28866961	A/G	5B	25.0898	4.5×10-5	5.19961	A	29.77	0	-1.68	Mean value by BLUP
Heading Date		3275	wsnp_Ex_c3042_5618219	T/C	5B	65.4206	1.8×10-5	0.0323844					Mean value by BLUP
Heading Date		1429	wsnp_Ex_c11055_17927932	T/G	5D3cult	48.4008	4.7×10-5	0.483801					Mean value by BLUP
Heading Date		4826	wsnp_Ex_c8643_14489402	T/C	6B	50.759	4.1×10-5	4.64177	T	37.02	0	-1.35	Mean value by BLUP
Heading Date		3634	wsnp_Ex_c38198_45786860	T/C	6B	59.4895	9.8×10-6	1.53618	C	19.85	0.0458692	-1.2	Mean value by BLUP
Heading Date		7783	wsnp_Ra_c24962_34524602	A/G	6B	62.2241	1.6×10-4	1.50379					Mean value by BLUP
Heading Date		5606	wsnp_Ex_rep_c69373_68312188	A/G	6B	147.222	4.5×10-5	0.102211					Mean value by BLUP
Heading Date		3351	wsnp_Ex_c3162_5840427	T/C	7A	67.2275	3.9×10-5	2.04973	C	16.79	0.0211766	-1.53	Mean value by BLUP
Heading Date		7432	wsnp_Ku_rep_c113718_96236830	A/G	7A	105.548	4.6×10-5	3.07474	A	12.6	0.00457102	-2.23	Mean value by BLUP
Heading Date		865	wsnp_CAP11_rep_c4346_2050918	A/G	7A	171.326	2.3×10-5	3.90951	A	16.03	0.00167963	-2.14	Mean value by BLUP
Heading Date		5565	wsnp_Ex_rep_c68815_67687712	A/G	7B	24.6943	8.6×10-5	9.4299	A	22.9	0	-2.7	Mean value by BLUP
Heading Date		2353	wsnp_Ex_c18800_27681277	T/G	7B	48.4789	1.2×10-4	6.17846	T	45.42	0	-1.27	Mean value by BLUP
Heading Date		5001	wsnp_Ex_rep_c101269_86664147	A/G	7B	132.226	1.6×10-5	3.14263	G	78.63	0.00421154	-0.44	Mean value by BLUP
Maturity Date		2443	wsnp_Ex_c1962_3697716	A/G	2B	47.4468	3.6×10-5	1.72366	A	81.68	0.0343509	-0.23	Mean value by BLUP
Maturity Date		77	wsnp_BE423182B_Ta_2_1	A/G	2B	163.38	9.8×10-5	18.8	G	67.18	0	-1.12	Mean value by BLUP
Maturity Date		700	wsnp_CAP11_c209_198467	T/C	5D3cult	10.591	1.6×10-4	9.98761	C	88.17	0	-0.43	Mean value by BLUP
Maturity Date		6059	wsnp_JD_c4438_5567834	T/C	5D3cult	11.1748	3.6×10-5	14.1583	T	86.26	0	-0.48	Mean value by BLUP
Maturity Date		6060	wsnp_JD_c4438_5567972	A/G	5D3cult	11.1748	2.2×10-5	13.8882	G	86.26	0	-0.5	Mean value by BLUP
Maturity Date		6061	wsnp_JD_c4438_5568170	A/G	5D3cult	11.1748	1.9×10-4	12.4675	G	87.02	0	-0.49	Mean value by BLUP
Maturity Date		5565	wsnp_Ex_rep_c68815_67687712	A/G	7B	24.6943	2.2×10-4	7.60171	A	22.9	0	-1.92	Mean value by BLUP
Maturity Date		4750	wsnp_Ex_c7934_13467460	A/G	7B	124.166	4.9×10-5	6.7862	G	77.1	0	-0.53	Mean value by BLUP
Maturity Date		7907	wsnp_Ra_c39394_47110214	A/C	7B	128.015	2.1×10-4	4.15848	A	82.06	0.00100966	-0.35	Mean value by BLUP
Maturity Date		5001	wsnp_Ex_rep_c101269_86664147	A/G	7B	132.226	2.0×10-4	5.70059	G	78.63	0	-0.47	Mean value by BLUP
Plant Height		3046	wsnp_Ex_c2639_4899517	A/G	3B	105.915	8.4×10-5	1.48952	G	94.66	0.0484475	-0.43	Mean value by BLUP
Plant Height		6930	wsnp_Ku_c3371_6259457	T/C	3B	173.075	1.2×10-5	14.603	C	5.34	0	-23.62	Mean value by BLUP
Plant Height		1485	wsnp_Ex_c11379_18370982	A/G	6B	142.279	1.3×10-4	2.60581	G	58.02	0.00939493	-1.99	Mean value by BLUP
Plant Height		4868	wsnp_Ex_c9038_15058264	A/G	6B	142.279	1.9×10-4	2.01307	A	61.45	0.0226401	-1.62	Mean value by BLUP
Plant Height		1484	wsnp_Ex_c11379_18370310	A/G	6B	142.593	1.2×10-4	0.832506					Mean value by BLUP
Plant Height		4869	wsnp_Ex_c9038_15058444	A/G	6B	142.593	2.8×10-5	1.88566	G	61.83	0.0265324	-1.58	Mean value by BLUP
Effective Tiller Number		1164	wsnp_CAP8_c2023_1110474	A/G	1B	86.1281	2.2×10-4	1.53093	A	32.44	0.0466704	0.24	Mean value by BLUP
Effective Tiller Number		6397	wsnp_Ku_c10515_17368422	T/C	4B	106.447	1.7×10-4	8.68146	C	89.31	0	0.13	Mean value by BLUP
Spike Length		5215	wsnp_Ex_rep_c66358_64543218	A/G	2A	164.975	9.0×10-5	16.9167	G	36.64	0	0.85	Mean value by BLUP
Spike Length		7148	wsnp_Ku_c52392_57380485	T/G	2A	167.844	6.9×10-5	15.1354	G	45.8	0	0.67	Mean value by BLUP
Kernel Numbers per Spike		5305	wsnp_Ex_rep_c66809_65184970	A/G	2A	99.4161	1.3×10-4	8.01949	G	16.41	0	3.73	Mean value by BLUP
Kernel Length		7148	wsnp_Ku_c52392_57380485	T/G	2A	167.844	9.1×10-5	9.75659	G	45.8	0	0.16	Mean value by BLUP
Kernel Length		898	wsnp_CAP11_rep_c8708_3760250	T/G	3B	84.5491	3.5×10-5	0.183634					Mean value by BLUP
Kernel Length		3901	wsnp_Ex_c4457_8018164	A/G	3B	122.984	2.1×10-4	5.15507	G	24.05	0	0.19	Mean value by BLUP
Kernel Length		3634	wsnp_Ex_c38198_45786860	T/C	6B	59.4895	4.5×10-5	9.71338	C	19.85	0	0.3	Mean value by BLUP
Kernel Width		7922	wsnp_Ra_c41581_48764320	T/C	1A	68.6461	1.9×10-4	0.773955					Mean value by BLUP
Kernel Width		4327	wsnp_Ex_c572_1138503	A/G	1A	75.7719	1.9×10-4	10.0381	G	39.31	0	0.06	Mean value by BLUP
Kernel Width		268	wsnp_BE495786A_Ta_2_1	T/G	1A	80.8004	3.2×10-5	1.6214	T	9.16	0.0405912	0.07	Mean value by BLUP
Kernel Width		459	wsnp_BF428726A_Ta_2_5	T/C	1A	80.8004	2.6×10-5	3.29275	T	10.31	0.00351036	0.09	Mean value by BLUP
Kernel Width		4179	wsnp_Ex_c534_1058778	A/C	1A	80.8004	2.6×10-5	3.58016	C	10.69	0.00256114	0.09	Mean value by BLUP
Kernel Width		1790	wsnp_Ex_c1359_2604298	T/G	1A	119.823	2.4×10-5	9.45443	T	40.46	0	0.06	Mean value by BLUP
Kernel Width		2308	wsnp_Ex_c18384_27213023	T/G	1B	90.9829	2.9×10-5	11.0815	T	21.76	0	0.11	Mean value by BLUP
Kernel Width		2526	wsnp_Ex_c2033_3814035	T/C	2A	46.1055	2.0×10-5	1.41293					Mean value by BLUP
Kernel Width		314	wsnp_BE498730A_Ta_2_2	T/G	2A	78.256	2.8×10-5	3.40942	G	67.94	0.00313991	0.02	Mean value by BLUP
Kernel Width		8491	wsnp_RFL_Contig3604_3795252	T/C	2A	78.256	3.1×10-5	2.35836	C	72.52	0.0139055	0.02	Mean value by BLUP
Kernel Width		4723	wsnp_Ex_c7776_13247365	A/G	2B	4.9767	4.8×10-5	3.3797	G	18.7	0.00315475	0.06	Mean value by BLUP
Kernel Width		6048	wsnp_JD_c42879_30043973	A/G	2B	39.0585	2.1×10-5	8.36472	A	18.32	0	0.1	Mean value by BLUP
Kernel Width		2443	wsnp_Ex_c1962_3697716	A/G	2B	47.4468	1.0×10-5	5.3328	G	17.56	0	0.09	Mean value by BLUP
Kernel Width		6085	wsnp_JD_c5064_6183978	A/G	2B	48.0509	2.6×10-5	7.61993	A	22.14	0	0.09	Mean value by BLUP
Kernel Width		5149	wsnp_Ex_rep_c106085_90293854	T/C	2B	114.691	3.2×10-5	2.24478	C	38.17	0.0168686	0.03	Mean value by BLUP
Kernel Width		4135	wsnp_Ex_c5239_9272511	T/C	2B	117.141	9.4×10-6	8.83329	T	20.99	0	0.1	Mean value by BLUP
Kernel Width		7055	wsnp_Ku_c4319_7848197	A/G	2D	175.642	2.0×10-5	8.9126	A	13.36	0	0.13	Mean value by BLUP
Kernel Width		899	wsnp_CAP11_rep_c8750_3780311	A/G	3A	74.3664	2.6×10-5	4.57592	G	8.78	0.000541352	0.12	Mean value by BLUP
Kernel Width		2023	wsnp_Ex_c15400_23664328	T/C	3A	76.0096	3.2×10-5	8.562	C	22.14	0	0.09	Mean value by BLUP
Kernel Width		743	wsnp_CAP11_c318_261649	A/G	3A	82.5516	3.3×10-5	19.3921	A	27.1	0	0.12	Mean value by BLUP
Kernel Width		2409	wsnp_Ex_c19372_28313727	T/C	3B	63.9015	2.9×10-5	1.53346	T	9.16	0.04735	0.07	Mean value by BLUP
Kernel Width		610	wsnp_BQ159467B_Ta_2_1	T/C	3B	84.5491	2.8×10-5	7.92907	C	7.25	0	0.17	Mean value by BLUP
Kernel Width		3593	wsnp_Ex_c36937_44790003	T/C	3B	121.274	3.3×10-5	0.0159417					Mean value by BLUP
Kernel Width		3901	wsnp_Ex_c4457_8018164	A/G	3B	122.984	3.2×10-5	14.8112	G	24.05	0	0.12	Mean value by BLUP
Kernel Width		81	wsnp_BE424246B_Ta_2_2	A/C	3B	123.286	2.8×10-5	13.9738	A	21.37	0	0.12	Mean value by BLUP
Kernel Width		2619	wsnp_Ex_c21491_30636749	T/C	3B	123.286	3.8×10-5	4.78238	T	31.68	0	0.05	Mean value by BLUP
Kernel Width		2862	wsnp_Ex_c2400_4498931	A/G	3B	123.286	3.5×10-5	7.63783	G	37.79	0	0.06	Mean value by BLUP
Kernel Width		3455	wsnp_Ex_c3389_6223722	T/C	3B	123.286	3.2×10-5	5.84164	C	36.64	0	0.05	Mean value by BLUP
Kernel Width		3592	wsnp_Ex_c36937_44789309	T/C	3B	123.286	3.1×10-5	0.0110028					Mean value by BLUP
Kernel Width		6299	wsnp_JD_rep_c63810_40704815	T/C	3B	123.583	2.6×10-5	14.9423	C	20.99	0	0.13	Mean value by BLUP
Kernel Width		5851	wsnp_JD_c14769_14413046	A/G	4A	153.887	3.6×10-5	6.9643	A	17.94	0	0.1	Mean value by BLUP
Kernel Width		40	wsnp_BE403900A_Ta_2_1	T/C	4A	171.869	6.7×10-6	12.069	T	83.97	0	0.03	Mean value by BLUP
Kernel Width		142	wsnp_BE443973A_Ta_2_1	A/G	4A	171.869	1.9×10-5	11.975	G	83.97	0	0.03	Mean value by BLUP
Kernel Width		157	wsnp_BE444811A_Ta_2_1	A/G	4A	171.869	2.1×10-5	11.8856	A	84.35	0	0.03	Mean value by BLUP
Kernel Width		160	wsnp_BE444858A_Ta_2_1	T/C	4A	171.869	7.9×10-5	11.8856	T	84.35	0	0.03	Mean value by BLUP
Kernel Width		192	wsnp_BE446344A_Ta_2_1	A/G	4A	171.869	2.1×10-5	11.8715	G	83.21	0	0.03	Mean value by BLUP
Kernel Width		401	wsnp_BE637507A_Ta_2_1	T/C	4A	171.869	5.5×10-6	12.3914	C	83.59	0	0.03	Mean value by BLUP
Kernel Width		1071	wsnp_CAP7_c2731_1307600	A/G	4A	171.869	1.7×10-5	11.9663	G	84.35	0	0.03	Mean value by BLUP
Kernel Width		1329	wsnp_Ex_c10479_17138283	T/C	4A	171.869	1.9×10-5	11.975	C	83.97	0	0.03	Mean value by BLUP
Kernel Width		1639	wsnp_Ex_c12481_19890975	A/G	4A	171.869	7.0×10-6	12.4622	G	83.97	0	0.03	Mean value by BLUP
Kernel Width		3604	wsnp_Ex_c37383_45143321	T/C	4A	171.869	2.5×10-5	11.9176	C	83.59	0	0.03	Mean value by BLUP
Kernel Width		3197	wsnp_Ex_c28908_37989320	A/G	5A	182.8	1.2×10-5	18.0296	G	25.95	0	0.12	Mean value by BLUP
Kernel Width		2681	wsnp_Ex_c2207_4135530	A/G	5B	0.399172	3.4×10-5	0.659573					Mean value by BLUP
Kernel Width		7708	wsnp_Ra_c19660_28866961	A/G	5B	25.0898	2.4×10-5	0.0547827					Mean value by BLUP
Kernel Width		3275	wsnp_Ex_c3042_5618219	T/C	5B	65.4206	3.0×10-5	1.69285	C	5.34	0.0371134	0.09	Mean value by BLUP
Kernel Width		6895	wsnp_Ku_c3102_5811860	T/C	5B	96.5125	1.8×10-4	5.48706	C	11.83	0	0.11	Mean value by BLUP
Kernel Width		1429	wsnp_Ex_c11055_17927932	T/G	5D3cult	48.4008	3.1×10-5	0.41013					Mean value by BLUP
Kernel Width		1510	wsnp_Ex_c1153_2213588	A/G	6A	206.481	2.1×10-5	4.04637	G	46.95	0.00121267	0.04	Mean value by BLUP
Kernel Width		4826	wsnp_Ex_c8643_14489402	T/C	6B	50.759	2.4×10-5	7.55517	T	37.02	0	0.06	Mean value by BLUP
Kernel Width		3634	wsnp_Ex_c38198_45786860	T/C	6B	59.4895	2.7×10-5	8.68463	C	19.85	0	0.1	Mean value by BLUP
Kernel Width		5606	wsnp_Ex_rep_c69373_68312188	A/G	6B	147.222	3.5×10-5	1.58233	A	17.56	0.0439297	0.05	Mean value by BLUP
Kernel Width		3351	wsnp_Ex_c3162_5840427	T/C	7A	67.2275	1.1×10-5	9.31083	C	16.79	0	0.12	Mean value by BLUP
Kernel Width		7432	wsnp_Ku_rep_c113718_96236830	A/G	7A	105.548	3.2×10-5	9.92997	A	12.6	0	0.14	Mean value by BLUP
Kernel Width		865	wsnp_CAP11_rep_c4346_2050918	A/G	7A	171.326	3.7×10-5	10.3124	A	16.03	0	0.12	Mean value by BLUP
Kernel Width		5001	wsnp_Ex_rep_c101269_86664147	A/G	7B	132.226	3.3×10-5	0.00614601					Mean value by BLUP
Kernel Thickness		268	wsnp_BE495786A_Ta_2_1	T/G	1A	80.8004	4.5×10-5	1.07715					Mean value by BLUP
Kernel Thickness		459	wsnp_BF428726A_Ta_2_5	T/C	1A	80.8004	3.1×10-5	3.01506	T	10.31	0.00524946	0.08	Mean value by BLUP
Kernel Thickness		4179	wsnp_Ex_c534_1058778	A/C	1A	80.8004	3.0×10-5	3.94887	C	10.69	0.00152155	0.09	Mean value by BLUP
Kernel Thickness		1790	wsnp_Ex_c1359_2604298	T/G	1A	119.823	3.5×10-5	9.10066	T	40.46	0	0.06	Mean value by BLUP
Kernel Thickness		2308	wsnp_Ex_c18384_27213023	T/G	1B	90.9829	3.9×10-5	7.86692	T	21.76	0	0.08	Mean value by BLUP
Kernel Thickness		2526	wsnp_Ex_c2033_3814035	T/C	2A	46.1055	2.0×10-4	0.924078					Mean value by BLUP
Kernel Thickness		314	wsnp_BE498730A_Ta_2_2	T/G	2A	78.256	3.7×10-5	2.06319	G	67.94	0.0220324	0.01	Mean value by BLUP
Kernel Thickness		8491	wsnp_RFL_Contig3604_3795252	T/C	2A	78.256	4.4×10-5	1.65747	C	72.52	0.0395541	0.01	Mean value by BLUP
Kernel Thickness		4723	wsnp_Ex_c7776_13247365	A/G	2B	4.9767	4.2×10-5	1.75067	G	18.7	0.0343484	0.04	Mean value by BLUP
Kernel Thickness		6048	wsnp_JD_c42879_30043973	A/G	2B	39.0585	5.7×10-5	4.22995	A	18.32	0.000932795	0.07	Mean value by BLUP
Kernel Thickness		2443	wsnp_Ex_c1962_3697716	A/G	2B	47.4468	2.6×10-5	3.16847	G	17.56	0.00398438	0.06	Mean value by BLUP
Kernel Thickness		6085	wsnp_JD_c5064_6183978	A/G	2B	48.0509	4.3×10-5	4.18099	A	22.14	0.000912261	0.06	Mean value by BLUP
Kernel Thickness		5149	wsnp_Ex_rep_c106085_90293854	T/C	2B	114.691	2.5×10-5	0.541904					Mean value by BLUP
Kernel Thickness		4135	wsnp_Ex_c5239_9272511	T/C	2B	117.141	3.8×10-5	4.85625	T	20.99	0	0.07	Mean value by BLUP
Kernel Thickness		7055	wsnp_Ku_c4319_7848197	A/G	2D	175.642	8.7×10-6	4.56012	A	13.36	0.000553783	0.09	Mean value by BLUP
Kernel Thickness		899	wsnp_CAP11_rep_c8750_3780311	A/G	3A	74.3664	3.3×10-5	3.46036	G	8.78	0.00270294	0.1	Mean value by BLUP
Kernel Thickness		2023	wsnp_Ex_c15400_23664328	T/C	3A	76.0096	2.7×10-5	4.57424	C	22.14	0.000585168	0.06	Mean value by BLUP
Kernel Thickness		743	wsnp_CAP11_c318_261649	A/G	3A	82.5516	3.3×10-5	13.389	A	27.1	0	0.1	Mean value by BLUP
Kernel Thickness		3178	wsnp_Ex_c28679_37784954	A/G	3A	172.15	1.5×10-4	15.2956	A	14.12	0	0.16	Mean value by BLUP
Kernel Thickness		2409	wsnp_Ex_c19372_28313727	T/C	3B	63.9015	4.4×10-5	1.25742					Mean value by BLUP
Kernel Thickness		610	wsnp_BQ159467B_Ta_2_1	T/C	3B	84.5491	4.3×10-5	4.6211	C	7.25	0	0.12	Mean value by BLUP
Kernel Thickness		3593	wsnp_Ex_c36937_44790003	T/C	3B	121.274	1.6×10-5	0.318841					Mean value by BLUP
Kernel Thickness		3901	wsnp_Ex_c4457_8018164	A/G	3B	122.984	5.7×10-5	9.06718	G	24.05	0	0.09	Mean value by BLUP
Kernel Thickness		81	wsnp_BE424246B_Ta_2_2	A/C	3B	123.286	4.7×10-5	8.01672	A	21.37	0	0.09	Mean value by BLUP
Kernel Thickness		2619	wsnp_Ex_c21491_30636749	T/C	3B	123.286	5.2×10-5	3.63038	T	31.68	0.00215656	0.04	Mean value by BLUP
Kernel Thickness		2862	wsnp_Ex_c2400_4498931	A/G	3B	123.286	2.6×10-5	8.2316	G	37.79	0	0.06	Mean value by BLUP
Kernel Thickness		3455	wsnp_Ex_c3389_6223722	T/C	3B	123.286	3.1×10-5	7.89338	C	36.64	0	0.06	Mean value by BLUP
Kernel Thickness		3592	wsnp_Ex_c36937_44789309	T/C	3B	123.286	1.5×10-5	0.32487					Mean value by BLUP
Kernel Thickness		6299	wsnp_JD_rep_c63810_40704815	T/C	3B	123.583	4.4×10-5	8.04421	C	20.99	0	0.09	Mean value by BLUP
Kernel Thickness		5851	wsnp_JD_c14769_14413046	A/G	4A	153.887	2.4×10-5	8.24569	A	17.94	0	0.1	Mean value by BLUP
Kernel Thickness		40	wsnp_BE403900A_Ta_2_1	T/C	4A	171.869	1.5×10-4	8.32571	T	83.97	0	0.02	Mean value by BLUP
Kernel Thickness		401	wsnp_BE637507A_Ta_2_1	T/C	4A	171.869	1.5×10-4	8.37545	C	83.59	0	0.02	Mean value by BLUP
Kernel Thickness		1639	wsnp_Ex_c12481_19890975	A/G	4A	171.869	1.3×10-4	8.35003	G	83.97	0	0.02	Mean value by BLUP
Kernel Thickness		3197	wsnp_Ex_c28908_37989320	A/G	5A	182.8	3.7×10-5	9.48748	G	25.95	0	0.08	Mean value by BLUP
Kernel Thickness		2681	wsnp_Ex_c2207_4135530	A/G	5B	0.399172	3.1×10-5	0.101847					Mean value by BLUP
Kernel Thickness		7708	wsnp_Ra_c19660_28866961	A/G	5B	25.0898	2.6×10-5	0.191667					Mean value by BLUP
Kernel Thickness		3275	wsnp_Ex_c3042_5618219	T/C	5B	65.4206	7.3×10-5	0.733912					Mean value by BLUP
Kernel Thickness		1429	wsnp_Ex_c11055_17927932	T/G	5D3cult	48.4008	3.7×10-5	0.0203599					Mean value by BLUP
Kernel Thickness		4826	wsnp_Ex_c8643_14489402	T/C	6B	50.759	2.5×10-5	3.72693	T	37.02	0.00183832	0.04	Mean value by BLUP
Kernel Thickness		3634	wsnp_Ex_c38198_45786860	T/C	6B	59.4895	2.6×10-5	6.85358	C	19.85	0	0.08	Mean value by BLUP
Kernel Thickness		5606	wsnp_Ex_rep_c69373_68312188	A/G	6B	147.222	3.7×10-5	2.19072	A	17.56	0.0175814	0.05	Mean value by BLUP
Kernel Thickness		3351	wsnp_Ex_c3162_5840427	T/C	7A	67.2275	5.2×10-6	5.19846	C	16.79	0	0.08	Mean value by BLUP
Kernel Thickness		7432	wsnp_Ku_rep_c113718_96236830	A/G	7A	105.548	4.1×10-5	5.8167	A	12.6	0	0.1	Mean value by BLUP
Kernel Thickness		865	wsnp_CAP11_rep_c4346_2050918	A/G	7A	171.326	4.3×10-5	2.71015	A	16.03	0.00911453	0.06	Mean value by BLUP
Kernel Thickness		6589	wsnp_Ku_c16295_25149034	T/G	7B	90.0787	2.0×10-4	14.7118	T	27.86	0	0.1	Mean value by BLUP
Kernel Thickness		5001	wsnp_Ex_rep_c101269_86664147	A/G	7B	132.226	4.0×10-5	0.643754					Mean value by BLUP
1000-Kernel Weight		268	wsnp_BE495786A_Ta_2_1	T/G	1A	80.8004	1.9×10-5	1.80743	T	9.16	0.0305424	2.57	Mean value by BLUP
1000-Kernel Weight		459	wsnp_BF428726A_Ta_2_5	T/C	1A	80.8004	6.5×10-5	4.10824	T	10.31	0.00108511	3.6	Mean value by BLUP
1000-Kernel Weight		4179	wsnp_Ex_c534_1058778	A/C	1A	80.8004	6.1×10-5	5.38866	C	10.69	0	4	Mean value by BLUP
1000-Kernel Weight		1790	wsnp_Ex_c1359_2604298	T/G	1A	119.823	1.5×10-5	15.441	T	40.46	0	2.85	Mean value by BLUP
1000-Kernel Weight		1587	wsnp_Ex_c12123_19388313	A/G	1A	148.131	6.0×10-5	2.54867	A	14.5	0.00992699	2.34	Mean value by BLUP
1000-Kernel Weight		2308	wsnp_Ex_c18384_27213023	T/G	1B	90.9829	1.8×10-5	15.5039	T	21.76	0	4.49	Mean value by BLUP
1000-Kernel Weight		314	wsnp_BE498730A_Ta_2_2	T/G	2A	78.256	2.8×10-5	1.4968					Mean value by BLUP
1000-Kernel Weight		8491	wsnp_RFL_Contig3604_3795252	T/C	2A	78.256	8.3×10-6	1.51938	C	72.52	0.0488298	0.45	Mean value by BLUP
1000-Kernel Weight		4723	wsnp_Ex_c7776_13247365	A/G	2B	4.9767	2.6×10-5	4.01128	G	18.7	0.00127508	2.49	Mean value by BLUP
1000-Kernel Weight		6048	wsnp_JD_c42879_30043973	A/G	2B	39.0585	2.5×10-5	13.7477	A	18.32	0	4.73	Mean value by BLUP
1000-Kernel Weight		2443	wsnp_Ex_c1962_3697716	A/G	2B	47.4468	1.9×10-5	9.46305	G	17.56	0	4.06	Mean value by BLUP
1000-Kernel Weight		6085	wsnp_JD_c5064_6183978	A/G	2B	48.0509	2.2×10-5	11.8708	A	22.14	0	3.93	Mean value by BLUP
1000-Kernel Weight		5149	wsnp_Ex_rep_c106085_90293854	T/C	2B	114.691	3.4×10-5	4.27203	C	38.17	0.000920753	1.57	Mean value by BLUP
1000-Kernel Weight		4135	wsnp_Ex_c5239_9272511	T/C	2B	117.141	4.1×10-5	10.6167	T	20.99	0	3.82	Mean value by BLUP
1000-Kernel Weight		7371	wsnp_Ku_c9901_16493072	T/C	2B	200.468	2.0×10-4	3.20535	T	10.69	0.00391279	3.13	Mean value by BLUP
1000-Kernel Weight		760	wsnp_CAP11_c3842_1829821	T/C	2D	59.7227	1.1×10-4	0.219719					Mean value by BLUP
1000-Kernel Weight		7055	wsnp_Ku_c4319_7848197	A/G	2D	175.642	6.4×10-5	16.8215	A	13.36	0	6.31	Mean value by BLUP
1000-Kernel Weight		899	wsnp_CAP11_rep_c8750_3780311	A/G	3A	74.3664	3.4×10-5	5.82517	G	8.78	0	4.72	Mean value by BLUP
1000-Kernel Weight		2023	wsnp_Ex_c15400_23664328	T/C	3A	76.0096	2.4×10-5	13.7976	C	22.14	0	4.15	Mean value by BLUP
1000-Kernel Weight		7355	wsnp_Ku_c9433_15811664	A/C	3A	77.2632	1.7×10-4	7.31503	A	12.21	0	4.4	Mean value by BLUP
1000-Kernel Weight		5632	wsnp_Ex_rep_c69752_68711460	T/G	3A	77.4579	2.2×10-4	6.81913	G	11.45	0	4.38	Mean value by BLUP
1000-Kernel Weight		743	wsnp_CAP11_c318_261649	A/G	3A	82.5516	1.8×10-5	27.1053	A	27.1	0	5.13	Mean value by BLUP
1000-Kernel Weight		234	wsnp_BE490613A_Ta_2_1	T/C	3A	82.7464	1.0×10-4	27.1092	T	27.48	0	5.06	Mean value by BLUP
1000-Kernel Weight		8465	wsnp_RFL_Contig3396_3515504	T/G	3A	82.9411	1.8×10-5	35.1707	T	30.53	0	5.34	Mean value by BLUP
1000-Kernel Weight		2409	wsnp_Ex_c19372_28313727	T/C	3B	63.9015	2.2×10-5	2.62474	T	9.16	0.00927423	3.08	Mean value by BLUP
1000-Kernel Weight		610	wsnp_BQ159467B_Ta_2_1	T/C	3B	84.5491	1.4×10-5	6.15058	C	7.25	0	5.4	Mean value by BLUP
1000-Kernel Weight		3593	wsnp_Ex_c36937_44790003	T/C	3B	121.274	1.5×10-5	0.114328					Mean value by BLUP
1000-Kernel Weight		3901	wsnp_Ex_c4457_8018164	A/G	3B	122.984	1.6×10-5	16.3712	G	24.05	0	4.37	Mean value by BLUP
1000-Kernel Weight		81	wsnp_BE424246B_Ta_2_2	A/C	3B	123.286	2.9×10-5	13.8522	A	21.37	0	4.27	Mean value by BLUP
1000-Kernel Weight		2619	wsnp_Ex_c21491_30636749	T/C	3B	123.286	3.4×10-5	6.46151	T	31.68	0	2.26	Mean value by BLUP
1000-Kernel Weight		2862	wsnp_Ex_c2400_4498931	A/G	3B	123.286	3.1×10-5	12.2205	G	37.79	0	2.73	Mean value by BLUP
1000-Kernel Weight		3455	wsnp_Ex_c3389_6223722	T/C	3B	123.286	2.0×10-5	10.2029	C	36.64	0	2.54	Mean value by BLUP
1000-Kernel Weight		3592	wsnp_Ex_c36937_44789309	T/C	3B	123.286	1.4×10-5	0.111509					Mean value by BLUP
1000-Kernel Weight		6299	wsnp_JD_rep_c63810_40704815	T/C	3B	123.583	1.3×10-5	15.3459	C	20.99	0	4.63	Mean value by BLUP
1000-Kernel Weight		5851	wsnp_JD_c14769_14413046	A/G	4A	153.887	1.9×10-5	9.5638	A	17.94	0	3.94	Mean value by BLUP
1000-Kernel Weight		4569	wsnp_Ex_c6739_11646407	A/G	4B	20.6374	1.5×10-4	3.02049	G	27.86	0.00557431	1.67	Mean value by BLUP
1000-Kernel Weight		6762	wsnp_Ku_c24428_34387515	T/C	4B	71.985	9.3×10-5	2.96325	C	12.21	0.00565988	2.79	Mean value by BLUP
1000-Kernel Weight		1382	wsnp_Ex_c107075_90880218	A/G	4B	73.4681	1.8×10-4	6.16204	A	10.31	0	4.43	Mean value by BLUP
1000-Kernel Weight		2974	wsnp_Ex_c25467_34731005	A/G	4B	73.4681	1.6×10-4	6.45648	A	10.69	0	4.41	Mean value by BLUP
1000-Kernel Weight		3781	wsnp_Ex_c4148_7495656	A/G	4B	114.592	1.6×10-4	17.7188	A	27.86	0	4.03	Mean value by BLUP
1000-Kernel Weight		3197	wsnp_Ex_c28908_37989320	A/G	5A	182.8	2.2×10-5	19.2015	G	25.95	0	4.48	Mean value by BLUP
1000-Kernel Weight		2681	wsnp_Ex_c2207_4135530	A/G	5B	0.399172	2.6×10-5	0.00401528					Mean value by BLUP
1000-Kernel Weight		7708	wsnp_Ra_c19660_28866961	A/G	5B	25.0898	3.5×10-5	0.423927					Mean value by BLUP
1000-Kernel Weight		3275	wsnp_Ex_c3042_5618219	T/C	5B	65.4206	3.1×10-5	0.417792					Mean value by BLUP
1000-Kernel Weight		1429	wsnp_Ex_c11055_17927932	T/G	5D3cult	48.4008	3.7×10-6	0.0963958					Mean value by BLUP
1000-Kernel Weight		4826	wsnp_Ex_c8643_14489402	T/C	6B	50.759	1.1×10-5	7.15365	T	37.02	0	2.11	Mean value by BLUP
1000-Kernel Weight		3634	wsnp_Ex_c38198_45786860	T/C	6B	59.4895	8.7×10-7	15.7243	C	19.85	0	4.85	Mean value by BLUP
1000-Kernel Weight		5606	wsnp_Ex_rep_c69373_68312188	A/G	6B	147.222	3.6×10-5	2.26778	A	17.56	0.0156839	1.98	Mean value by BLUP
1000-Kernel Weight		3351	wsnp_Ex_c3162_5840427	T/C	7A	67.2275	3.3×10-5	15.697	C	16.79	0	5.35	Mean value by BLUP
1000-Kernel Weight		7432	wsnp_Ku_rep_c113718_96236830	A/G	7A	105.548	1.7×10-5	13.3626	A	12.6	0	5.87	Mean value by BLUP
1000-Kernel Weight		865	wsnp_CAP11_rep_c4346_2050918	A/G	7A	171.326	2.4×10-5	7.49651	A	16.03	0	3.66	Mean value by BLUP
1000-Kernel Weight		5001	wsnp_Ex_rep_c101269_86664147	A/G	7B	132.226	3.4×10-5	0.525232					Mean value by BLUP
