# Supplementary material for: The iSelect 9 K SNP analysis revealed polyploidization induced revolutionary changes and intense human selection causing strong haplotype blocks in wheat
Source: Sci Rep. 2017 Jan 30;7:41247. doi: 10.1038/srep41247 (PMC5278348; doi:10.1038/srep41247)
Supplement: Supplementary Table S9 [file srep41247-s5.xls]

## Sheet: Chromosome
Supplementary Table S9. Significantly assiciated haplotype blocks (signals) with yield traits at P＜1.2×10-3 and their genetic effects on each chromosome in Chinese wheat mini core collections.
Chr.	No. of block	Block	Median ScaledPos (cM)	Trait	P value	R2	Favored haplotype	Haplotype code	Frequency (%)	Genetic effect
1A	8	HapB-1A-2	24.68	PH02	8.9×10-4	9.80241	GTAACCA	HapB-1A-2-5	3.44	-29.9351
		HapB-1A-21	78.76	SN10	4.1×10-4	2.92855	ATT	HapB-1A-21-2	16.41	0.75
		HapB-1A-29	89.72	TKW06	3.5×10-4	25.9947	ATT	HapB-1A-29-2	19.8473	6.81622
		HapB-1A-31	90.23	KNPS10	7.2×10-4	16.6398	TATC	HapB-1A-31-1	67.1756	2.17
		HapB-1A-32	93.07	KL05	2.6×10-4	26.4232	CAGGT	HapB-1A-32-2	17.5573	0.45
				MKL	8.6×10-4	26.5544	CAGGT	HapB-1A-32-2	17.5573	0.4
				MTKW	3.0×10-5	34.2615	CAGGT	HapB-1A-32-2	17.5573	5.09
				TKW06	5.3×10-5	32.4926	CAGGT	HapB-1A-32-2	17.5573	5.38
				TKW10	7.9×10-4	26.1896	CAGGT	HapB-1A-32-2	17.5573	5.61
		HapB-1A-34	97.34	KL05	5.3×10-4	22.7821	TTTTGCTACAAAGT	HapB-1A-34-2	12.9771	0.57
				MKL	9.1×10-4	24.8208	TTTTGCTACAAAGT	HapB-1A-34-2	12.9771	0.51
		HapB-1A-44	114.33	MD02	5.7×10-4	6.35303	CAATAC	HapB-1A-44-1	82.4427	-0.63
		HapB-1A-61	173.72	MD02	2.6×10-4	13.3587	CTGTAA	HapB-1A-61-2	8.39695	-4.32
				MPH	8.4×10-4	14.889	CTGTAA	HapB-1A-61-2	8.39695	-11.11
				PH06	6.7×10-4	16.687	CTGTAA	HapB-1A-61-2	8.39695	-14.85
1B	19	HapB-1B-1	9.56	MD02	8.6×10-4	8.90572
				PH10	5.7×10-4	21.6319	CTG	HapB-1B-1-2	28.2443	-7.01
		HapB-1B-2	10.82	HD05	3.1×10-4	6.67158
				MPH	6.4×10-4	17.7032	CGCG	HapB-1B-2-2	10.687	-10.82
				PH06	6.9×10-5	19.9875	CGCG	HapB-1B-2-2	10.687	-12.93
				PH10	7.1×10-5	19.6583	CGCG	HapB-1B-2-2	10.687	-12.69
		HapB-1B-8	28.06	MPH	7.7×10-4	21.1068
		HapB-1B-15	36.21	MSL	4.6×10-4	7.86858	AC	HapB-1B-15-3	8.39695	1.19
				SL10	1.7×10-4	8.51624	AC	HapB-1B-15-3	8.39695	1.38
		HapB-1B-18	38.15	MKNPS	5.4×10-4	20.6955	AGGTGCGGCAGACTCC	HapB-1B-18-4	11.0687	6.34
		HapB-1B-19	40.42	MPH	4.0×10-4	17.0683	TTGAG	HapB-1B-19-4	3.81679	-26.76
				PH02	7.6×10-4	13.8733	TTGAG	HapB-1B-19-4	3.81679	-34.25
				PH10	1.0×10-3	14.6086	TTGAG	HapB-1B-19-4	3.81679	-27.44
		HapB-1B-23	47.37	MD06	9.8×10-5	7.45038	AC	HapB-1B-23-3	3.43511	-5.8
				MD10	1.0×10-3	6.84883	AC	HapB-1B-23-3	3.43511	-3.31
		HapB-1B-29	57.6	KNPS10	7.4×10-4	9.85961	GG	HapB-1B-29-3	21.7557	4.03
		HapB-1B-37	67.68	MD10	2.5×10-5	21.4714	GGC	HapB-1B-37-1	47.3282	-1.56
		HapB-1B-39	70.57	MD06	1.0×10-3	23.5436	TACA	HapB-1B-39-3	12.5954	-4.34
		HapB-1B-41	74.35	HD10	3.3×10-4	15.1078	AGG	HapB-1B-41-1	54.1985	-1.5
				MHD	4.2×10-4	13.3875	AGG	HapB-1B-41-1	54.1985	-1.55
		HapB-1B-45	77.71	MHD	4.8×10-4	9.56291	CA	HapB-1B-45-1	50.3817	-1.27
				MPH	6.0×10-4	9.20454	CA	HapB-1B-45-1	50.3817	-1.87
				PH10	5.4×10-4	7.21231
		HapB-1B-50	82.37	MD02	7.9×10-4	15.3698	TC	HapB-1B-50-1	48.0916	-2.6
				METN	3.1×10-4	6.21373
				TKW02	2.1×10-4	1.24293
		HapB-1B-54	86.13	METN	1.8×10-4	1.3458
		HapB-1B-57	91.37	HD06	2.9×10-4	16.3033	TAACG	HapB-1B-57-2	20.9924	-4
		HapB-1B-61	102.36	MD10	1.4×10-4	14.4546	CTAC	HapB-1B-61-4	8.01527	-2.48
		HapB-1B-62	102.36	MD10	1.0×10-4	5.34994	GAG	HapB-1B-62-3	9.16031	-2.27
		HapB-1B-67	122.72	SN06	9.5×10-4	7.88819	CGGC	HapB-1B-67-4	6.48855	1.33
		HapB-1B-69	140.98	KNPS06	3.2×10-4	19.0266	CTGC	HapB-1B-69-1	36.6412	4.74
2A	8	HapB-2A-3	6.25	TKW02	9.0×10-4	8.18487	CTGA	HapB-2A-3-1	66.0305	1.17
		HapB-2A-8	38.82	HD10	4.1×10-4	6.22475	ACT	HapB-2A-8-1	78.2443	-2.65
		HapB-2A-18	79.62	ETN02	9.7×10-4	18.3924
		HapB-2A-26	89.26	KL06	2.4×10-4	27.9966	AATCGTCTTGCAATTCAGAGCCGACTCCTGCGCG	HapB-2A-26-4	6.87023	0.57
				KNPS10	9.1×10-4	14.7767
				MTKW	1.0×10-3	30.4831	AATCGTCTTGCAATTCAGAGCCGACTCCTGCGCG	HapB-2A-26-4	6.87023	7.4
				TKW06	1.7×10-4	30.0947	AATCGTCTTGCAATTCAGAGCCGACTCCTGCGCG	HapB-2A-26-4	6.87023	8.05
				TKW10	1.1×10-4	25.5785	AATCGTCTTGCAATTCAGAGCCGACTCCTGCGCG	HapB-2A-26-4	6.87023	6.2
		HapB-2A-27	96.24	KNPS02	5.2×10-4	8.77236	TC	HapB-2A-27-2	21.374	6.7
				TKW02	1.0×10-3	25.4007	TC	HapB-2A-27-2	21.374	6.76
		HapB-2A-28	99.42	MHD	8.2×10-4	21.9681	CTGCAATCTTAGG	HapB-2A-28-3	9.16031	-4.57
		HapB-2A-33	120.51	KL06	1.0×10-3	12.714	CCT	HapB-2A-33-2	12.2137	0.4
				MD10	2.3×10-4	7.20431
		HapB-2A-41	168.44	MSL	1.6×10-4	14.5058	CT	HapB-2A-41-2	43.1298	0.57
				SL05	1.3×10-4	11.7699	CT	HapB-2A-41-2	43.1298	0.59
2B	13	HapB-2B-1	1.76	MPH	9.0×10-5	11.805	TG	HapB-2B-1-3	6.10687	-19.3
				PH06	2.7×10-4	10.058	TG	HapB-2B-1-3	6.10687	-22.13
		HapB-2B-9	45.94	MD05	8.0×10-4	15.8447	CTAC	HapB-2B-9-1	53.4351	-1.06
		HapB-2B-10	47.45	MD02	6.8×10-4	4.55774	CCCCCAC	HapB-2B-10-1	80.5344	-0.62
		HapB-2B-18	72.76	PH02	6.7×10-4	6.95063
		HapB-2B-28	94.01	HD05	6.7×10-7	13.5819
				HD06	5.9×10-5	7.09575	TACAAA	HapB-2B-28-2	19.084	-2.93
				MHD	8.6×10-5	6.71699	TACAAA	HapB-2B-28-2	19.084	-1.8
				MMD	6.3×10-4	5.07817
		HapB-2B-44	126.43	MKNPS	9.0×10-4	11.9556	GT	HapB-2B-44-1	44.2748	2.16
		HapB-2B-45	126.72	SL02	1.1×10-4	7.47232	GCAACTCC	HapB-2B-45-3	1.9084	4.25
		HapB-2B-46	131.58	HD05	7.1×10-6	12.5618
				HD06	3.8×10-4	15.8874	AGAA	HapB-2B-46-3	3.81679	-5.36
				MHD	1.1×10-4	17.1947	AGAA	HapB-2B-46-3	3.81679	-3.31
				MMD	2.1×10-4	18.7787
		HapB-2B-52	149.36	MMD	2.9×10-5	25.4853	GAGCTCCCTGGGGGCGACTCGG	HapB-2B-52-3	10.3053	-2.22
				MPH	1.0×10-3	27.2965	GAGCTCCCTGGGGGCGACTCGG	HapB-2B-52-3	10.3053	-15.46
		HapB-2B-73	166.96	MSL	7.9×10-4	6.54202	CA	HapB-2B-73-4	1.9084	2.14
				SL02	6.9×10-4	7.33038	CA	HapB-2B-73-4	1.9084	3.42
		HapB-2B-86	205.27	ETN05	3.8×10-5	10.994	CTT	HapB-2B-86-3	6.10687	3.61
		HapB-2B-92	230.09	HD05	3.6×10-4	13.8609
				MHD	5.9×10-4	11.4981	CA	HapB-2B-92-2	25.9542	-1.42
				MD06	1.0×10-3	7.04039	CA	HapB-2B-92-2	25.9542	-1.91
		HapB-2B-95	266.37	MHD	8.8×10-4	15.035	GCCCGGGT	HapB-2B-95-5	11.8321	-2.92
3A	10	HapB-3A-5	15.88	HD05	7.3×10-4	9.46225	TT	HapB-3A-5-1	66.4122	-1.1
				MHD	2.4×10-4	0.419156
				MD10	7.4×10-4	0.409786
				SL06	1.0×10-3	4.82262	CC	HapB-3A-5-2	29.771	0.78
		HapB-3A-6	18.91	MPH	7.0×10-4	1.13519
		HapB-3A-7	27.55	PH06	3.1×10-4	10.6108
		HapB-3A-11	55.77	KNPS06	9.7×10-4	15.8761	TCCATCATTACAAC	HapB-3A-11-6	3.05344	7.98
		HapB-3A-12	59.73	KNPS06	1.6×10-4	19.3811
				MD06	2.8×10-4	15.2602	GAGCTGCTTCGGGCGGCCAAT	HapB-3A-12-4	3.81679	-5.44
		HapB-3A-14	66.97	HD05	2.9×10-5	8.51204	GTC	HapB-3A-14-1	89.6947	-0.25
		HapB-3A-15	69.16	SL06	1.0×10-3	8.67932	AGC	HapB-3A-15-4	6.87023	2.37
		HapB-3A-38	117.33	MD06	6.7×10-4	13.4739	ATCCGA	HapB-3A-38-4	6.10687	-5.54
		HapB-3A-41	121.54	HD02	1.7×10-4	5.27875	AGG	HapB-3A-41-2	12.9771	-3.48
		HapB-3A-44	123.35	HD02	9.6×10-4	3.31999
3B	8	HapB-3B-8	62.35	MSN	4.4×10-4	6.69436
		HapB-3B-21	73.83	HD10	2.9×10-4	19.7908	TTG	HapB-3B-21-2	31.2977	-0.86
		HapB-3B-27	80.93	MD02	8.7×10-4	18.367	AAT	HapB-3B-27-1	45.0382	-2.46
		HapB-3B-30	84.19	SL05	7.1×10-4	20.2214	ACCCCTACTGTTA	HapB-3B-30-4	5.34351	2.14
				SL06	2.4×10-5	21.4114	ACCCCTACTGTTA	HapB-3B-30-4	5.34351	3.28
		HapB-3B-31	84.64	MKL	9.2×10-4	8.12757	GC	HapB-3B-31-2	16.0305	0.31
		HapB-3B-57	105.16	MPH	2.9×10-4	1.6144
		HapB-3B-63	122.13	MPH	4.8×10-6	37.4223	CCTCGTAGTGGTGTTGTTCCCCGA	HapB-3B-63-2	21.374	-12.45
				PH02	4.4×10-4	32.4476	CCTCGTAGTGGTGTTGTTCCCCGA	HapB-3B-63-2	21.374	-14.85
				PH06	4.9×10-4	35.8764	CCTCGTAGTGGTGTTGTTCCCCGA	HapB-3B-63-2	21.374	-15.3
		HapB-3B-73	136.21	MD02	4.5×10-4	14.8633	AA	HapB-3B-73-4	8.77863	-4.77
4A	5	HapB-4A-15	113.24	KL10	2.9×10-4	10.4226	AT	HapB-4A-15-2	35.1145	0.23
		HapB-4A-22	135.77	KNPS05	9.4×10-4	8.6561	CTTG	HapB-4A-22-3	3.43511	8.99
		HapB-4A-28	144.55	KW06	9.5×10-4	28.0247	TTGGTGCGTTCTCGCTTAATCAC	HapB-4A-28-5	5.72519	0.23
		HapB-4A-38	171.87	KW05	7.9×10-4	9.19576	ACAAGCCGCG	HapB-4A-38-1	83.9695	0.03
				KW06	4.1×10-5	10.5894	ACAAGCCGCG	HapB-4A-38-1	83.9695	0.03
				MKW	1.9×10-5	10.5095	ACAAGCCGCG	HapB-4A-38-1	83.9695	0.02
				MKT	3.2×10-4	8.97558	ACAAGCCGCG	HapB-4A-38-1	83.9695	0.02
		HapB-4A-43	208.71	HD02	2.3×10-4	20.6336	TTT	HapB-4A-43-2	21.374	-6.75
				MD02	2.6×10-4	16.3796	TTT	HapB-4A-43-2	21.374	-4.91
4B	5	HapB-4B-8	64.5	MMD	8.1×10-4	7.70101
		HapB-4B-12	68.33	HD02	1.7×10-4	5.27248	GCA	HapB-4B-12-1	48.4733	-1.07
		HapB-4B-13	68.33	MPH	5.8×10-4	9.79587	TTTGC	HapB-4B-13-4	3.43511	-11.83
				PH06	2.4×10-4	12.8224	TTTGC	HapB-4B-13-4	3.43511	-15.61
		HapB-4B-17	73.47	MPH	6.0×10-5	21.1448	TCACTTT	HapB-4B-17-2	8.39695	-15.11
				PH06	4.0×10-4	19.1201	TCACTTT	HapB-4B-17-2	8.39695	-18.41
				PH10	1.4×10-4	19.0156	TCACTTT	HapB-4B-17-2	8.39695	-15.95
		HapB-4B-25	105.57	KNPS05	5.6×10-4	12.6995	GTT	HapB-4B-25-3	4.58015	11.21
				SL05	8.4×10-4	5.04023	GTT	HapB-4B-25-3	4.58015	1.72
5A	13	HapB-5A-1	0.93	MPH	1.1×10-4	26.7641	TCCCG	HapB-5A-1-3	19.4656	-15.37
				PH06	2.0×10-4	25.7549	TCCCG	HapB-5A-1-3	19.4656	-18.52
		HapB-5A-2	12.37	PH06	3.7×10-4	0.764771
		HapB-5A-4	12.77	KNPS10	3.6×10-4	10.8223	CT	HapB-5A-4-1	75.5725	1.66
				MKNPS	5.9×10-4	11.3058	CT	HapB-5A-4-1	75.5725	1.11
		HapB-5A-7	21.19	TKW06	7.7×10-4	10.0935	GG	HapB-5A-7-2	26.7176	3.47
		HapB-5A-8	24.97	KL02	3.4×10-4	8.96935	TAA	HapB-5A-8-4	3.05344	1
		HapB-5A-25	98.81	SL06	5.8×10-4	8.07062	CGCTCCGT	HapB-5A-25-2	16.7939	0.87
		HapB-5A-33	114.66	PH06	7.3×10-4	10.6292	GGTA	HapB-5A-33-3	2.67176	-35.62
		HapB-5A-35	118.69	ETN06	9.7×10-4	9.80865	CCTGTT	HapB-5A-35-1	46.1832	0.59
				HD05	8.5×10-4	8.23105	CCTGTT	HapB-5A-35-1	46.1832	-0.73
		HapB-5A-36	122.52	KL10	1.0×10-3	33.7001	AACTGTCCGG	HapB-5A-36-4	9.16031	0.48
		HapB-5A-37	123.12	KNPS10	1.0×10-3	12.551	TTTCGCGTCTGACTGGGCCGAGT	HapB-5A-37-3	8.01527	8.59
		HapB-5A-38	125.17	KW10	6.6×10-4	2.67273
		HapB-5A-53	150.04	MD02	3.5×10-4	21.6172	CGATTCTCATACTAGCTCAATATAAA	HapB-5A-53-3	12.9771	-4.93
		HapB-5A-57	165.59	MPH	2.0×10-5	29.7055	ACTTAT	HapB-5A-57-3	9.54198	-7.97
				PH05	1.5×10-4	21.2942	ACTTAT	HapB-5A-57-3	9.54198	-6.6
				PH06	7.3×10-4	27.4442	ACTTAT	HapB-5A-57-3	9.54198	-10.52
				PH10	7.5×10-4	25.9538	ACTTAT	HapB-5A-57-3	9.54198	-9.1
5B	9	HapB-5B-4	8.31	PH02	9.8×10-4	3.33416
				SL06	4.4×10-4	6.54777	GTTT	HapB-5B-4-3	3.81679	2.89
		HapB-5B-15	50.64	MD10	6.9×10-4	9.07544
		HapB-5B-28	82.62	SN10	8.6×10-4	8.40498	CCACAT	HapB-5B-28-1	67.9389	0.36
		HapB-5B-29	86.06	SL06	2.1×10-4	6.29011	CTGGG	HapB-5B-29-4	1.14504	4.02
		HapB-5B-34	109.53	PH10	3.3×10-4	13.0115	ATG	HapB-5B-34-1	58.7786	-4.01
		HapB-5B-35	111.56	PH10	8.9×10-4	22.3029	CTCGTGAGGTTCAGGAGCAAACAGCTCGCTTCTAC	HapB-5B-35-3	12.2137	-17.75
		HapB-5B-50	141.03	MKNPS	8.8×10-4	15.043	TTG	HapB-5B-50-4	2.29008	8.45
		HapB-5B-51	146.96	MD10	2.0×10-4	13.7509
		HapB-5B-57	167.64	KT10	7.6×10-4	16.2466	GCGGCACGTAACTTGAAAGCATTATAAT	HapB-5B-57-7	1.14504	0.68
6A	5	HapB-6A-12	63.61	SL06	7.8×10-4	4.00664	TA	HapB-6A-12-2	25.9542	0.79
		HapB-6A-13	75.45	MPH	9.8×10-4	4.77737	TATGCAATTACCG	HapB-6A-13-2	37.7863	-3.31
		HapB-6A-17	86.47	SL06	7.0×10-4	6.2106	GGATCTAGAA	HapB-6A-17-3	16.4122	0.9
		HapB-6A-41	197.77	KNPS05	5.4×10-5	5.17696	AACT	HapB-6A-41-2	22.5191	3.35
		HapB-6A-42	200.61	KNPS05	2.9×10-4	5.12249	GG	HapB-6A-42-2	24.4275	3.15
6B	8	HapB-6B-3	3.42	SN10	1.5×10-4	9.54033
		HapB-6B-10	37.54	KL10	5.7×10-4	12.711	GCG	HapB-6B-10-4	8.39695	0.3
		HapB-6B-18	48.8	MD10	8.6×10-5	12.1992	ATAT	HapB-6B-18-3	20.6107	-1.58
		HapB-6B-27	59.65	HD02	8.7×10-4	27.3635	CGGG	HapB-6B-27-5	11.0687	-4.33
		HapB-6B-30	63.92	HD05	5.7×10-4	8.21204	CCA	HapB-6B-30-1	58.3969	-1.24
				MD05	5.6×10-4	16.7246	CCA	HapB-6B-30-1	58.3969	-1.34
				MMD	9.3×10-4	7.73928	CCA	HapB-6B-30-1	58.3969	-0.5
		HapB-6B-31	73.7	HD10	8.4×10-4	21.6764	AACTACATTTCTGGGCCAACACACATCCCACCGCAAAATTCAGGGCAATACC	HapB-6B-31-2	25.1908	-2.1
		HapB-6B-43	87.66	ETN06	6.1×10-4	15.7794	TATACG	HapB-6B-43-4	5.34351	4.59
		HapB-6B-67	142.59	MPH	9.6×10-5	4.72718	GACCA	HapB-6B-67-3	12.2137	-3.91
				PH10	3.7×10-5	5.12497	GACCA	HapB-6B-67-3	12.2137	-4.18
7A	7	HapB-7A-3	12.68	KNPS05	5.1×10-4	8.50733	CCG	HapB-7A-3-1	41.6031	2.37
		HapB-7A-18	54.16	KNPS10	8.5×10-5	5.89229	AGGG	HapB-7A-18-4	1.14504	17.67
		HapB-7A-26	72.67	KL10	1.0×10-4	37.6216	TG	HapB-7A-26-2	47.3282	0.31
				MKL	5.1×10-4	37.3057	TG	HapB-7A-26-2	47.3282	0.28
		HapB-7A-61	108.51	HD10	8.0×10-4	10.4709	AA	HapB-7A-61-1	73.6641	-0.63
		HapB-7A-62	116.79	KNPS06	9.7×10-4	4.01142	AA	HapB-7A-62-1	73.6641	1.07
		HapB-7A-71	159.52	HD05	1.9×10-5	8.28394	AACA	HapB-7A-71-1	75.1908	-0.41
		HapB-7A-75	171.33	KNPS05	5.0×10-4	8.12738	CCC	HapB-7A-75-3	11.4504	3.2
7B	5	HapB-7B-5	19.76	MD10	5.9×10-4	9.76232	TGTTGG	HapB-7B-5-3	11.0687	-1.62
		HapB-7B-7	20.91	HD10	4.4×10-4	24.0877	CTCTA	HapB-7B-7-5	11.0687	-4.26
				MPH	8.0×10-4	24.8135	CTCTA	HapB-7B-7-5	11.0687	-15.73
		HapB-7B-39	90.08	KT06	1.0×10-3	10.5152	ATAT	HapB-7B-39-2	27.0992	0.09
				KT10	4.4×10-4	8.82065	ATAT	HapB-7B-39-2	27.0992	0.1
				MKT	1.0×10-4	13.0213	ATAT	HapB-7B-39-2	27.0992	0.1
		HapB-7B-45	123.88	MD06	1.0×10-3	14.324	CGCCCT	HapB-7B-45-2	14.5038	-3.58
				MD10	6.2×10-4	11.6557	CGCCCT	HapB-7B-45-2	14.5038	-1.76
				MMD	1.0×10-3	11.5464	CGCCCT	HapB-7B-45-2	14.5038	-1.71
		HapB-7B-46	126.55	MD10	1.5×10-4	9.1487

## Sheet: Trait
Supplementary Table S9_Continued. Significantly assiciated haplotype blocks (signals) at P＜1.2×10-3 and their genetic effects on each yield trait.
Trait	No. of block	Block	Chr.	Median ScaledPos (cM)	Environment	P value	Favored haplotype	R2	Haplotype code	Frequency (%)	Genetic effect
HD	24	HapB-1B-2	1B	10.82	HD05	3.1×10-4		6.67158
		HapB-1B-41	1B	74.35	HD10	3.3×10-4	AGG	15.1078	HapB-1B-41-1	54.1985	-1.5
					MHD	4.2×10-4	AGG	13.3875	HapB-1B-41-1	54.1985	-1.55
		HapB-1B-45	1B	77.71	MHD	4.8×10-4	CA	9.56291	HapB-1B-45-1	50.3817	-1.27
		HapB-1B-57	1B	91.37	HD06	2.9×10-4	TAACG	16.3033	HapB-1B-57-2	20.9924	-4
		HapB-2A-8	2A	38.82	HD10	4.1×10-4	ACT	6.22475	HapB-2A-8-1	78.2443	-2.65
		HapB-2A-28	2A	99.42	MHD	8.2×10-4	CTGCAATCTTAGG	21.9681	HapB-2A-28-3	9.16031	-4.57
		HapB-2B-28	2B	94.01	HD05	6.7×10-7		13.5819
					HD06	5.9×10-5	TACAAA	7.09575	HapB-2B-28-2	19.084	-2.93
					MHD	8.6×10-5	TACAAA	6.71699	HapB-2B-28-2	19.084	-1.8
		HapB-2B-46	2B	131.58	HD05	7.1×10-6		12.5618
					HD06	3.8×10-4	AGAA	15.8874	HapB-2B-46-3	3.81679	-5.36
					MHD	1.1×10-4	AGAA	17.1947	HapB-2B-46-3	3.81679	-3.31
		HapB-2B-92	2B	230.09	HD05	3.6×10-4		13.8609
					MHD	5.9×10-4	CA	11.4981	HapB-2B-92-2	25.9542	-1.42
		HapB-2B-95	2B	266.37	MHD	8.8×10-4	GCCCGGGT	15.035	HapB-2B-95-5	11.8321	-2.92
		HapB-3A-5	3A	15.88	HD05	7.3×10-4	TT	9.46225	HapB-3A-5-1	66.4122	-1.1
					MHD	2.4×10-4		0.419156
		HapB-3A-14	3A	66.97	HD05	2.9×10-5	GTC	8.51204	HapB-3A-14-1	89.6947	-0.25
		HapB-3A-41	3A	121.54	HD02	1.7×10-4	AGG	5.27875	HapB-3A-41-2	12.9771	-3.48
		HapB-3A-44	3A	123.35	HD02	9.6×10-4		3.31999
		HapB-3B-21	3B	73.83	HD10	2.9×10-4	TTG	19.7908	HapB-3B-21-2	31.2977	-0.86
		HapB-4A-43	4A	208.71	HD02	2.3×10-4	TTT	20.6336	HapB-4A-43-2	21.374	-6.75
		HapB-4B-12	4B	68.33	HD02	1.7×10-4	GCA	5.27248	HapB-4B-12-1	48.4733	-1.07
		HapB-5A-35	5A	118.69	HD05	8.5×10-4	CCTGTT	8.23105	HapB-5A-35-1	46.1832	-0.73
		HapB-6B-27	6B	59.65	HD02	8.7×10-4	CGGG	27.3635	HapB-6B-27-5	11.0687	-4.33
		HapB-6B-30	6B	63.92	HD05	5.7×10-4	CCA	8.21204	HapB-6B-30-1	58.3969	-1.24
		HapB-6B-31	6B	73.7	HD10	8.4×10-4	AACTACATTTCTGGGCCAACACACATCCCACCGCAAAATTCAGGGCAATACC	21.6764	HapB-6B-31-2	25.1908	-2.1
		HapB-7A-61	7A	108.51	HD10	8.0×10-4	AA	10.4709	HapB-7A-61-1	73.6641	-0.63
		HapB-7A-71	7A	159.52	HD05	1.9×10-5	AACA	8.28394	HapB-7A-71-1	75.1908	-0.41
		HapB-7B-7	7B	20.91	HD10	4.4×10-4	CTCTA	24.0877	HapB-7B-7-5	11.0687	-4.26
MD	31	HapB-1A-44	1A	114.33	MD02	5.7×10-4	CAATAC	6.35303	HapB-1A-44-1	82.4427	-0.63
		HapB-1A-61	1A	173.72	MD02	2.6×10-4	CTGTAA	13.3587	HapB-1A-61-2	8.39695	-4.32
		HapB-1B-1	1B	9.56	MD02	8.6×10-4		8.90572
		HapB-1B-23	1B	47.37	MD06	9.8×10-5	AC	7.45038	HapB-1B-23-3	3.43511	-5.8
					MD10	1.0×10-3	AC	6.84883	HapB-1B-23-3	3.43511	-3.31
		HapB-1B-37	1B	67.68	MD10	2.5×10-5	GGC	21.4714	HapB-1B-37-1	47.3282	-1.56
		HapB-1B-39	1B	70.57	MD06	1.0×10-3	TACA	23.5436	HapB-1B-39-3	12.5954	-4.34
		HapB-1B-50	1B	82.37	MD02	7.9×10-4	TC	15.3698	HapB-1B-50-1	48.0916	-2.6
		HapB-1B-61	1B	102.36	MD10	1.4×10-4	CTAC	14.4546	HapB-1B-61-4	8.01527	-2.48
		HapB-1B-62	1B	102.36	MD10	1.0×10-4	GAG	5.34994	HapB-1B-62-3	9.16031	-2.27
		HapB-2A-33	2A	120.51	MD10	2.3×10-4		7.20431
		HapB-2B-9	2B	45.94	MD05	8.0×10-4	CTAC	15.8447	HapB-2B-9-1	53.4351	-1.06
		HapB-2B-10	2B	47.45	MD02	6.8×10-4	CCCCCAC	4.55774	HapB-2B-10-1	80.5344	-0.62
		HapB-2B-28	2B	94.01	MMD	6.3×10-4		5.07817
		HapB-2B-46	2B	131.58	MMD	2.1×10-4		18.7787
		HapB-2B-52	2B	149.36	MMD	2.9×10-5	GAGCTCCCTGGGGGCGACTCGG	25.4853	HapB-2B-52-3	10.3053	-2.22
		HapB-2B-92	2B	230.09	MD06	1.0×10-3	CA	7.04039	HapB-2B-92-2	25.9542	-1.91
		HapB-3A-5	3A	15.88	MD10	7.4×10-4		0.409786
		HapB-3A-12	3A	59.73	MD06	2.8×10-4	GAGCTGCTTCGGGCGGCCAAT	15.2602	HapB-3A-12-4	3.81679	-5.44
		HapB-3A-38	3A	117.33	MD06	6.7×10-4	ATCCGA	13.4739	HapB-3A-38-4	6.10687	-5.54
		HapB-3B-27	3B	80.93	MD02	8.7×10-4	AAT	18.367	HapB-3B-27-1	45.0382	-2.46
		HapB-3B-73	3B	136.21	MD02	4.5×10-4	AA	14.8633	HapB-3B-73-4	8.77863	-4.77
		HapB-4A-43	4A	208.71	MD02	2.6×10-4	TTT	16.3796	HapB-4A-43-2	21.374	-4.91
		HapB-4B-8	4B	64.5	MMD	8.1×10-4		7.70101
		HapB-5A-53	5A	150.04	MD02	3.5×10-4	CGATTCTCATACTAGCTCAATATAAA	21.6172	HapB-5A-53-3	12.9771	-4.93
		HapB-5B-15	5B	50.64	MD10	6.9×10-4		9.07544
		HapB-5B-51	5B	146.96	MD10	2.0×10-4		13.7509
		HapB-6B-18	6B	48.8	MD10	8.6×10-5	ATAT	12.1992	HapB-6B-18-3	20.6107	-1.58
		HapB-6B-30	6B	63.92	MD05	5.6×10-4	CCA	16.7246	HapB-6B-30-1	58.3969	-1.34
					MMD	9.3×10-4	CCA	7.73928	HapB-6B-30-1	58.3969	-0.5
		HapB-7B-5	7B	19.76	MD10	5.9×10-4	TGTTGG	9.76232	HapB-7B-5-3	11.0687	-1.62
		HapB-7B-45	7B	123.88	MD06	1.0×10-3	CGCCCT	14.324	HapB-7B-45-2	14.5038	-3.58
					MD10	6.2×10-4	CGCCCT	11.6557	HapB-7B-45-2	14.5038	-1.76
					MMD	1.0×10-3	CGCCCT	11.5464	HapB-7B-45-2	14.5038	-1.71
		HapB-7B-46	7B	126.55	MD10	1.5×10-4		9.1487
PH	26	HapB-1A-2	1A	24.68	PH02	8.9×10-4	GTAACCA	9.80241	HapB-1A-2-5	3.44	-29.9351
		HapB-1A-61	1A	173.72	PH06	6.7×10-4	CTGTAA	16.687	HapB-1A-61-2	8.39695	-14.85
					MPH	8.4×10-4	CTGTAA	14.889	HapB-1A-61-2	8.39695	-11.11
		HapB-1B-1	1B	9.56	PH10	5.7×10-4	CTG	21.6319	HapB-1B-1-2	28.2443	-7.01
		HapB-1B-2	1B	10.82	PH06	6.9×10-5	CGCG	19.9875	HapB-1B-2-2	10.687	-12.93
					PH10	7.1×10-5	CGCG	19.6583	HapB-1B-2-2	10.687	-12.69
					MPH	6.4×10-4	CGCG	17.7032	HapB-1B-2-2	10.687	-10.82
		HapB-1B-8	1B	28.06	MPH	7.7×10-4		21.1068
		HapB-1B-19	1B	40.42	PH02	7.6×10-4	TTGAG	13.8733	HapB-1B-19-4	3.81679	-34.25
					PH10	1.0×10-3	TTGAG	14.6086	HapB-1B-19-4	3.81679	-27.44
					MPH	4.0×10-4	TTGAG	17.0683	HapB-1B-19-4	3.81679	-26.76
		HapB-1B-45	1B	77.71	PH10	5.4×10-4		7.21231
					MPH	6.0×10-4	CA	9.20454	HapB-1B-45-1	50.3817	-1.87
		HapB-2B-1	2B	1.76	PH06	2.7×10-4	TG	10.058	HapB-2B-1-3	6.10687	-22.13
					MPH	9.0×10-5	TG	11.805	HapB-2B-1-3	6.10687	-19.3
		HapB-2B-18	2B	72.76	PH02	6.7×10-4		6.95063
		HapB-2B-52	2B	149.36	MPH	1.0×10-3	GAGCTCCCTGGGGGCGACTCGG	27.2965	HapB-2B-52-3	10.3053	-15.46
		HapB-3A-6	3A	18.91	MPH	7.0×10-4		1.13519
		HapB-3A-7	3A	27.55	PH06	3.1×10-4		10.6108
		HapB-3B-57	3B	105.16	MPH	2.9×10-4		1.6144
		HapB-3B-63	3B	122.13	PH02	4.4×10-4	CCTCGTAGTGGTGTTGTTCCCCGA	32.4476	HapB-3B-63-2	21.374	-14.85
					PH06	4.9×10-4	CCTCGTAGTGGTGTTGTTCCCCGA	35.8764	HapB-3B-63-2	21.374	-15.3
					MPH	4.8×10-6	CCTCGTAGTGGTGTTGTTCCCCGA	37.4223	HapB-3B-63-2	21.374	-12.45
		HapB-4B-13	4B	68.33	PH06	2.4×10-4	TTTGC	12.8224	HapB-4B-13-4	3.43511	-15.61
					MPH	5.8×10-4	TTTGC	9.79587	HapB-4B-13-4	3.43511	-11.83
		HapB-4B-17	4B	73.47	PH06	4.0×10-4	TCACTTT	19.1201	HapB-4B-17-2	8.39695	-18.41
					PH10	1.4×10-4	TCACTTT	19.0156	HapB-4B-17-2	8.39695	-15.95
					MPH	6.0×10-5	TCACTTT	21.1448	HapB-4B-17-2	8.39695	-15.11
		HapB-5A-1	5A	0.93	PH06	2.0×10-4	TCCCG	25.7549	HapB-5A-1-3	19.4656	-18.52
					MPH	1.1×10-4	TCCCG	26.7641	HapB-5A-1-3	19.4656	-15.37
		HapB-5A-2	5A	12.37	PH06	3.7×10-4		0.764771
		HapB-5A-33	5A	114.66	PH06	7.3×10-4	GGTA	10.6292	HapB-5A-33-3	2.67176	-35.62
		HapB-5A-57	5A	165.59	PH05	1.5×10-4	ACTTAT	21.2942	HapB-5A-57-3	9.54198	-6.6
					PH06	7.3×10-4	ACTTAT	27.4442	HapB-5A-57-3	9.54198	-10.52
					PH10	7.5×10-4	ACTTAT	25.9538	HapB-5A-57-3	9.54198	-9.1
					MPH	2.0×10-5	ACTTAT	29.7055	HapB-5A-57-3	9.54198	-7.97
		HapB-5B-4	5B	8.31	PH02	9.8×10-4		3.33416
		HapB-5B-34	5B	109.53	PH10	3.3×10-4	ATG	13.0115	HapB-5B-34-1	58.7786	-4.01
		HapB-5B-35	5B	111.56	PH10	8.9×10-4	CTCGTGAGGTTCAGGAGCAAACAGCTCGCTTCTAC	22.3029	HapB-5B-35-3	12.2137	-17.75
		HapB-6A-13	6A	75.45	MPH	9.8×10-4	TATGCAATTACCG	4.77737	HapB-6A-13-2	37.7863	-3.31
		HapB-6B-67	6B	142.59	PH10	3.7×10-5	GACCA	5.12497	HapB-6B-67-3	12.2137	-4.18
					MPH	9.6×10-5	GACCA	4.72718	HapB-6B-67-3	12.2137	-3.91
		HapB-7B-7	7B	20.91	MPH	8.0×10-4	CTCTA	24.8135	HapB-7B-7-5	11.0687	-15.73
ETN	6	HapB-1B-50	1B	82.37	METN	3.1×10-4		6.21373
		HapB-1B-54	1B	86.13	METN	1.8×10-4		1.3458
		HapB-2A-18	2A	79.62	ETN02	9.7×10-4		18.3924
		HapB-2B-86	2B	205.27	ETN05	3.8×10-5	CTT	10.994	HapB-2B-86-3	6.10687	3.61
		HapB-5A-35	5A	118.69	ETN06	9.7×10-4	CCTGTT	9.80865	HapB-5A-35-1	46.1832	0.59
		HapB-6B-43	6B	87.66	ETN06	6.1×10-4	TATACG	15.7794	HapB-6B-43-4	5.34351	4.59
SL	13	HapB-1B-15	1B	36.21	SL10	1.7×10-4	AC	8.51624	HapB-1B-15-3	8.39695	1.38
					MSL	4.6×10-4	AC	7.86858	HapB-1B-15-3	8.39695	1.19
		HapB-2A-41	2A	168.44	SL05	1.3×10-4	CT	11.7699	HapB-2A-41-2	43.1298	0.59
					MSL	1.6×10-4	CT	14.5058	HapB-2A-41-2	43.1298	0.57
		HapB-2B-45	2B	126.72	SL02	1.1×10-4	GCAACTCC	7.47232	HapB-2B-45-3	1.9084	4.25
		HapB-2B-73	2B	166.96	SL02	6.9×10-4	CA	7.33038	HapB-2B-73-4	1.9084	3.42
					MSL	7.9×10-4	CA	6.54202	HapB-2B-73-4	1.9084	2.14
		HapB-3A-5	3A	15.88	SL06	1.0×10-3	CC	4.82262	HapB-3A-5-2	29.771	0.78
		HapB-3A-15	3A	69.16	SL06	1.0×10-3	AGC	8.67932	HapB-3A-15-4	6.87023	2.37
		HapB-3B-30	3B	84.19	SL05	7.1×10-4	ACCCCTACTGTTA	20.2214	HapB-3B-30-4	5.34351	2.14
					SL06	2.4×10-5	ACCCCTACTGTTA	21.4114	HapB-3B-30-4	5.34351	3.28
		HapB-4B-25	4B	105.57	SL05	8.4×10-4	GTT	5.04023	HapB-4B-25-3	4.58015	1.72
		HapB-5A-25	5A	98.81	SL06	5.8×10-4	CGCTCCGT	8.07062	HapB-5A-25-2	16.7939	0.87
		HapB-5B-4	5B	8.31	SL06	4.4×10-4	GTTT	6.54777	HapB-5B-4-3	3.81679	2.89
		HapB-5B-29	5B	86.06	SL06	2.1×10-4	CTGGG	6.29011	HapB-5B-29-4	1.14504	4.02
		HapB-6A-12	6A	63.61	SL06	7.8×10-4	TA	4.00664	HapB-6A-12-2	25.9542	0.79
		HapB-6A-17	6A	86.47	SL06	7.0×10-4	GGATCTAGAA	6.2106	HapB-6A-17-3	16.4122	0.9
SN	5	HapB-1A-21	1A	78.76	SN10	4.1×10-4	ATT	2.92855	HapB-1A-21-2	16.41	0.75
		HapB-1B-67	1B	122.72	SN06	9.5×10-4	CGGC	7.88819	HapB-1B-67-4	6.48855	1.33
		HapB-3B-8	3B	62.35	MSN	4.4×10-4		6.69436
		HapB-5B-28	5B	82.62	SN10	8.6×10-4	CCACAT	8.40498	HapB-5B-28-1	67.9389	0.36
		HapB-6B-3	6B	3.42	SN10	1.5×10-4		9.54033
KNPS	20	HapB-1A-31	1A	90.23	KNPS10	7.2×10-4	TATC	16.6398	HapB-1A-31-1	67.1756	2.17
		HapB-1B-18	1B	38.15	MKNPS	5.4×10-4	AGGTGCGGCAGACTCC	20.6955	HapB-1B-18-4	11.0687	6.34
		HapB-1B-29	1B	57.6	KNPS10	7.4×10-4	GG	9.85961	HapB-1B-29-3	21.7557	4.03
		HapB-1B-69	1B	140.98	KNPS06	3.2×10-4	CTGC	19.0266	HapB-1B-69-1	36.6412	4.74
		HapB-2A-26	2A	89.26	KNPS10	9.1×10-4		14.7767
		HapB-2A-27	2A	96.24	KNPS02	5.2×10-4	TC	8.77236	HapB-2A-27-2	21.374	6.7
		HapB-2B-44	2B	126.43	MKNPS	9.0×10-4	GT	11.9556	HapB-2B-44-1	44.2748	2.16
		HapB-3A-11	3A	55.77	KNPS06	9.7×10-4	TCCATCATTACAAC	15.8761	HapB-3A-11-6	3.05344	7.98
		HapB-3A-12	3A	59.73	KNPS06	1.6×10-4		19.3811
		HapB-4A-22	4A	135.77	KNPS05	9.4×10-4	CTTG	8.6561	HapB-4A-22-3	3.43511	8.99
		HapB-4B-25	4B	105.57	KNPS05	5.6×10-4	GTT	12.6995	HapB-4B-25-3	4.58015	11.21
		HapB-5A-4	5A	12.77	KNPS10	3.6×10-4	CT	10.8223	HapB-5A-4-1	75.5725	1.66
					MKNPS	5.9×10-4	CT	11.3058	HapB-5A-4-1	75.5725	1.11
		HapB-5A-37	5A	123.12	KNPS10	1.0×10-3	TTTCGCGTCTGACTGGGCCGAGT	12.551	HapB-5A-37-3	8.01527	8.59
		HapB-5B-50	5B	141.03	MKNPS	8.8×10-4	TTG	15.043	HapB-5B-50-4	2.29008	8.45
		HapB-6A-41	6A	197.77	KNPS05	5.4×10-5	AACT	5.17696	HapB-6A-41-2	22.5191	3.35
		HapB-6A-42	6A	200.61	KNPS05	2.9×10-4	GG	5.12249	HapB-6A-42-2	24.4275	3.15
		HapB-7A-3	7A	12.68	KNPS05	5.1×10-4	CCG	8.50733	HapB-7A-3-1	41.6031	2.37
		HapB-7A-18	7A	54.16	KNPS10	8.5×10-5	AGGG	5.89229	HapB-7A-18-4	1.14504	17.67
		HapB-7A-62	7A	116.79	KNPS06	9.7×10-4	AA	4.01142	HapB-7A-62-1	73.6641	1.07
		HapB-7A-75	7A	171.33	KNPS05	5.0×10-4	CCC	8.12738	HapB-7A-75-3	11.4504	3.2
KL	10	HapB-1A-32	1A	93.07	KL05	2.6×10-4	CAGGT	26.4232	HapB-1A-32-2	17.5573	0.45
					MKL	8.6×10-4	CAGGT	26.5544	HapB-1A-32-2	17.5573	0.4
		HapB-1A-34	1A	97.34	KL05	5.3×10-4	TTTTGCTACAAAGT	22.7821	HapB-1A-34-2	12.9771	0.57
					MKL	9.1×10-4	TTTTGCTACAAAGT	24.8208	HapB-1A-34-2	12.9771	0.51
		HapB-2A-26	2A	89.26	KL06	2.4×10-4	AATCGTCTTGCAATTCAGAGCCGACTCCTGCGCG	27.9966	HapB-2A-26-4	6.87023	0.57
		HapB-2A-33	2A	120.51	KL06	1.0×10-3	CCT	12.714	HapB-2A-33-2	12.2137	0.4
		HapB-3B-31	3B	84.64	MKL	9.2×10-4	GC	8.12757	HapB-3B-31-2	16.0305	0.31
		HapB-4A-15	4A	113.24	KL10	2.9×10-4	AT	10.4226	HapB-4A-15-2	35.1145	0.23
		HapB-5A-8	5A	24.97	KL02	3.4×10-4	TAA	8.96935	HapB-5A-8-4	3.05344	1
		HapB-5A-36	5A	122.52	KL10	1.0×10-3	AACTGTCCGG	33.7001	HapB-5A-36-4	9.16031	0.48
		HapB-6B-10	6B	37.54	KL10	5.7×10-4	GCG	12.711	HapB-6B-10-4	8.39695	0.3
		HapB-7A-26	7A	72.67	KL10	1.0×10-4	TG	37.6216	HapB-7A-26-2	47.3282	0.31
					MKL	5.1×10-4	TG	37.3057	HapB-7A-26-2	47.3282	0.28
KW	3	HapB-4A-28	4A	144.55	KW06	9.5×10-4	TTGGTGCGTTCTCGCTTAATCAC	28.0247	HapB-4A-28-5	5.72519	0.23
		HapB-4A-38	4A	171.87	KW05	7.9×10-4	ACAAGCCGCG	9.19576	HapB-4A-38-1	83.9695	0.03
					KW06	4.1×10-5	ACAAGCCGCG	10.5894	HapB-4A-38-1	83.9695	0.03
					MKW	1.9×10-5	ACAAGCCGCG	10.5095	HapB-4A-38-1	83.9695	0.02
		HapB-5A-38	5A	125.17	KW10	6.6×10-4		2.67273
KT	3	HapB-4A-38	4A	171.87	MKT	3.2×10-4	ACAAGCCGCG	8.97558	HapB-4A-38-1	83.9695	0.02
		HapB-5B-57	5B	167.64	KT10	7.6×10-4	GCGGCACGTAACTTGAAAGCATTATAAT	16.2466	HapB-5B-57-7	1.14504	0.68
		HapB-7B-39	7B	90.08	KT06	1.0×10-3	ATAT	10.5152	HapB-7B-39-2	27.0992	0.09
					KT10	4.4×10-4	ATAT	8.82065	HapB-7B-39-2	27.0992	0.1
					MKT	1.0×10-4	ATAT	13.0213	HapB-7B-39-2	27.0992	0.1
TKW	7	HapB-1A-29	1A	89.72	TKW06	3.5×10-4	ATT	25.9947	HapB-1A-29-2	19.8473	6.81622
		HapB-1A-32	1A	93.07	TKW06	5.3×10-5	CAGGT	32.4926	HapB-1A-32-2	17.5573	5.38
					TKW10	7.9×10-4	CAGGT	26.1896	HapB-1A-32-2	17.5573	5.61
					MTKW	3.0×10-5	CAGGT	34.2615	HapB-1A-32-2	17.5573	5.09
		HapB-1B-50	1B	82.37	TKW02	2.1×10-4		1.24293
		HapB-2A-3	2A	6.25	TKW02	9.0×10-4	CTGA	8.18487	HapB-2A-3-1	66.0305	1.17
		HapB-2A-26	2A	89.26	TKW06	1.7×10-4	AATCGTCTTGCAATTCAGAGCCGACTCCTGCGCG	30.0947	HapB-2A-26-4	6.87023	8.05
					TKW10	1.1×10-4	AATCGTCTTGCAATTCAGAGCCGACTCCTGCGCG	25.5785	HapB-2A-26-4	6.87023	6.2
					MTKW	1.0×10-3	AATCGTCTTGCAATTCAGAGCCGACTCCTGCGCG	30.4831	HapB-2A-26-4	6.87023	7.4
		HapB-2A-27	2A	96.24	TKW02	1.0×10-3	TC	25.4007	HapB-2A-27-2	21.374	6.76
		HapB-5A-7	5A	21.19	TKW06	7.7×10-4	GG	10.0935	HapB-5A-7-2	26.7176	3.47

## Sheet: Trait-Location
Supplementary Table S9_Continued. Significantly assiciated haplotype blocks (signals) with yield traits at P＜1.2×10-3 and their genetic effects on each phenotyping location.
Trait	No. of block	Block	Chr.	Median ScaledPos (cM)	P value	R2	Favored haplotype	Haplotype code	Frequency (%)	Genetic effect	Phenotyping locaiton
Heading Date	27	HapB-3A-41	3A	121.54	1.7×10-4	5.27875	AGG	HapB-3A-41-2	12.9771	-3.48	Luoyang in 2002
Heading Date		HapB-3A-44	3A	123.35	9.6×10-4	3.31999					Luoyang in 2002
Heading Date		HapB-4A-43	4A	208.71	2.3×10-4	20.6336	TTT	HapB-4A-43-2	21.374	-6.75	Luoyang in 2002
Heading Date		HapB-4B-12	4B	68.33	1.7×10-4	5.27248	GCA	HapB-4B-12-1	48.4733	-1.07	Luoyang in 2002
Heading Date		HapB-6B-27	6B	59.65	8.7×10-4	27.3635	CGGG	HapB-6B-27-5	11.0687	-4.33	Luoyang in 2002
Maturity Date		HapB-1A-44	1A	114.33	5.7×10-4	6.35303	CAATAC	HapB-1A-44-1	82.4427	-0.63	Luoyang in 2002
Maturity Date		HapB-1A-61	1A	173.72	2.6×10-4	13.3587	CTGTAA	HapB-1A-61-2	8.39695	-4.32	Luoyang in 2002
Maturity Date		HapB-1B-1	1B	9.56	8.6×10-4	8.90572					Luoyang in 2002
Maturity Date		HapB-1B-50	1B	82.37	7.9×10-4	15.3698	TC	HapB-1B-50-1	48.0916	-2.6	Luoyang in 2002
Maturity Date		HapB-2B-10	2B	47.45	6.8×10-4	4.55774	CCCCCAC	HapB-2B-10-1	80.5344	-0.62	Luoyang in 2002
Maturity Date		HapB-3B-27	3B	80.93	8.7×10-4	18.367	AAT	HapB-3B-27-1	45.0382	-2.46	Luoyang in 2002
Maturity Date		HapB-3B-73	3B	136.21	4.5×10-4	14.8633	AA	HapB-3B-73-4	8.77863	-4.77	Luoyang in 2002
Maturity Date		HapB-4A-43	4A	208.71	2.6×10-4	16.3796	TTT	HapB-4A-43-2	21.374	-4.91	Luoyang in 2002
Maturity Date		HapB-5A-53	5A	150.04	3.5×10-4	21.6172	CGATTCTCATACTAGCTCAATATAAA	HapB-5A-53-3	12.9771	-4.93	Luoyang in 2002
Plant Height		HapB-1A-2	1A	24.68	8.9×10-4	9.80241	GTAACCA	HapB-1A-2-5	3.44	-29.9351	Luoyang in 2002
Plant Height		HapB-1B-19	1B	40.42	7.6×10-4	13.8733	TTGAG	HapB-1B-19-4	3.81679	-34.25	Luoyang in 2002
Plant Height		HapB-2B-18	2B	72.76	6.7×10-4	6.95063					Luoyang in 2002
Plant Height		HapB-3B-63	3B	122.13	4.4×10-4	32.4476	CCTCGTAGTGGTGTTGTTCCCCGA	HapB-3B-63-2	21.374	-14.85	Luoyang in 2002
Plant Height		HapB-5B-4	5B	8.31	9.8×10-4	3.33416					Luoyang in 2002
Effective Tiller Number		HapB-2A-18	2A	79.62	9.7×10-4	18.3924					Luoyang in 2002
Spike Length		HapB-2B-45	2B	126.72	1.1×10-4	7.47232	GCAACTCC	HapB-2B-45-3	1.9084	4.25	Luoyang in 2002
Spike Length		HapB-2B-73	2B	166.96	6.9×10-4	7.33038	CA	HapB-2B-73-4	1.9084	3.42	Luoyang in 2002
Kernel Numbers per Spike		HapB-2A-27	2A	96.24	5.2×10-4	8.77236	TC	HapB-2A-27-2	21.374	6.7	Luoyang in 2002
Kernel Length		HapB-5A-8	5A	24.97	3.4×10-4	8.96935	TAA	HapB-5A-8-4	3.05344	1	Luoyang in 2002
1000-Kernel Weight		HapB-1B-50	1B	82.37	2.1×10-4	1.24293					Luoyang in 2002
1000-Kernel Weight		HapB-2A-3	2A	6.25	9.0×10-4	8.18487	CTGA	HapB-2A-3-1	66.0305	1.17	Luoyang in 2002
1000-Kernel Weight		HapB-2A-27	2A	96.24	1.0×10-3	25.4007	TC	HapB-2A-27-2	21.374	6.76	Luoyang in 2002
Heading Date	25	HapB-1B-2	1B	10.82	3.1×10-4	6.67158					Luoyang in 2005
Heading Date		HapB-2B-28	2B	94.01	6.7×10-7	13.5819					Luoyang in 2005
Heading Date		HapB-2B-46	2B	131.58	7.1×10-6	12.5618					Luoyang in 2005
Heading Date		HapB-2B-92	2B	230.09	3.6×10-4	13.8609					Luoyang in 2005
Heading Date		HapB-3A-5	3A	15.88	7.3×10-4	9.46225	TT	HapB-3A-5-1	66.4122	-1.1	Luoyang in 2005
Heading Date		HapB-3A-14	3A	66.97	2.9×10-5	8.51204	GTC	HapB-3A-14-1	89.6947	-0.25	Luoyang in 2005
Heading Date		HapB-5A-35	5A	118.69	8.5×10-4	8.23105	CCTGTT	HapB-5A-35-1	46.1832	-0.73	Luoyang in 2005
Heading Date		HapB-6B-30	6B	63.92	5.7×10-4	8.21204	CCA	HapB-6B-30-1	58.3969	-1.24	Luoyang in 2005
Heading Date		HapB-7A-71	7A	159.52	1.9×10-5	8.28394	AACA	HapB-7A-71-1	75.1908	-0.41	Luoyang in 2005
Maturity Date		HapB-2B-9	2B	45.94	8.0×10-4	15.8447	CTAC	HapB-2B-9-1	53.4351	-1.06	Luoyang in 2005
Maturity Date		HapB-6B-30	6B	63.92	5.6×10-4	16.7246	CCA	HapB-6B-30-1	58.3969	-1.34	Luoyang in 2005
Plant Height		HapB-5A-57	5A	165.59	1.5×10-4	21.2942	ACTTAT	HapB-5A-57-3	9.54198	-6.6	Luoyang in 2005
Effective Tiller Number		HapB-2B-86	2B	205.27	3.8×10-5	10.994	CTT	HapB-2B-86-3	6.10687	3.61	Luoyang in 2005
Spike Length		HapB-2A-41	2A	168.44	1.3×10-4	11.7699	CT	HapB-2A-41-2	43.1298	0.59	Luoyang in 2005
Spike Length		HapB-3B-30	3B	84.19	7.1×10-4	20.2214	ACCCCTACTGTTA	HapB-3B-30-4	5.34351	2.14	Luoyang in 2005
Spike Length		HapB-4B-25	4B	105.57	8.4×10-4	5.04023	GTT	HapB-4B-25-3	4.58015	1.72	Luoyang in 2005
Kernel Numbers per Spike		HapB-4A-22	4A	135.77	9.4×10-4	8.6561	CTTG	HapB-4A-22-3	3.43511	8.99	Luoyang in 2005
Kernel Numbers per Spike		HapB-4B-25	4B	105.57	5.6×10-4	12.6995	GTT	HapB-4B-25-3	4.58015	11.21	Luoyang in 2005
Kernel Numbers per Spike		HapB-6A-41	6A	197.77	5.4×10-5	5.17696	AACT	HapB-6A-41-2	22.5191	3.35	Luoyang in 2005
Kernel Numbers per Spike		HapB-6A-42	6A	200.61	2.9×10-4	5.12249	GG	HapB-6A-42-2	24.4275	3.15	Luoyang in 2005
Kernel Numbers per Spike		HapB-7A-3	7A	12.68	5.1×10-4	8.50733	CCG	HapB-7A-3-1	41.6031	2.37	Luoyang in 2005
Kernel Numbers per Spike		HapB-7A-75	7A	171.33	5.0×10-4	8.12738	CCC	HapB-7A-75-3	11.4504	3.2	Luoyang in 2005
Kernel Length		HapB-1A-32	1A	93.07	2.6×10-4	26.4232	CAGGT	HapB-1A-32-2	17.5573	0.45	Luoyang in 2005
Kernel Length		HapB-1A-34	1A	97.34	5.3×10-4	22.7821	TTTTGCTACAAAGT	HapB-1A-34-2	12.9771	0.57	Luoyang in 2005
Kernel Width		HapB-4A-38	4A	171.87	7.9×10-4	9.19576	ACAAGCCGCG	HapB-4A-38-1	83.9695	0.03	Luoyang in 2005
Heading Date	44	HapB-1B-57	1B	91.37	2.9×10-4	16.3033	TAACG	HapB-1B-57-2	20.9924	-4	Luoyang in 2006
Heading Date		HapB-2B-28	2B	94.01	5.9×10-5	7.09575	TACAAA	HapB-2B-28-2	19.084	-2.93	Luoyang in 2006
Heading Date		HapB-2B-46	2B	131.58	3.8×10-4	15.8874	AGAA	HapB-2B-46-3	3.81679	-5.36	Luoyang in 2006
Maturity Date		HapB-1B-23	1B	47.37	9.8×10-5	7.45038	AC	HapB-1B-23-3	3.43511	-5.8	Luoyang in 2006
Maturity Date		HapB-1B-39	1B	70.57	1.0×10-3	23.5436	TACA	HapB-1B-39-3	12.5954	-4.34	Luoyang in 2006
Maturity Date		HapB-2B-92	2B	230.09	1.0×10-3	7.04039	CA	HapB-2B-92-2	25.9542	-1.91	Luoyang in 2006
Maturity Date		HapB-3A-12	3A	59.73	2.8×10-4	15.2602	GAGCTGCTTCGGGCGGCCAAT	HapB-3A-12-4	3.81679	-5.44	Luoyang in 2006
Maturity Date		HapB-3A-38	3A	117.33	6.7×10-4	13.4739	ATCCGA	HapB-3A-38-4	6.10687	-5.54	Luoyang in 2006
Maturity Date		HapB-7B-45	7B	123.88	1.0×10-3	14.324	CGCCCT	HapB-7B-45-2	14.5038	-3.58	Luoyang in 2006
Plant Height		HapB-1A-61	1A	173.72	6.7×10-4	16.687	CTGTAA	HapB-1A-61-2	8.39695	-14.85	Luoyang in 2006
Plant Height		HapB-1B-2	1B	10.82	6.9×10-5	19.9875	CGCG	HapB-1B-2-2	10.687	-12.93	Luoyang in 2006
Plant Height		HapB-2B-1	2B	1.76	2.7×10-4	10.058	TG	HapB-2B-1-3	6.10687	-22.13	Luoyang in 2006
Plant Height		HapB-3A-7	3A	27.55	3.1×10-4	10.6108					Luoyang in 2006
Plant Height		HapB-3B-63	3B	122.13	4.9×10-4	35.8764	CCTCGTAGTGGTGTTGTTCCCCGA	HapB-3B-63-2	21.374	-15.3	Luoyang in 2006
Plant Height		HapB-4B-13	4B	68.33	2.4×10-4	12.8224	TTTGC	HapB-4B-13-4	3.43511	-15.61	Luoyang in 2006
Plant Height		HapB-4B-17	4B	73.47	4.0×10-4	19.1201	TCACTTT	HapB-4B-17-2	8.39695	-18.41	Luoyang in 2006
Plant Height		HapB-5A-1	5A	0.93	2.0×10-4	25.7549	TCCCG	HapB-5A-1-3	19.4656	-18.52	Luoyang in 2006
Plant Height		HapB-5A-2	5A	12.37	3.7×10-4	0.764771					Luoyang in 2006
Plant Height		HapB-5A-33	5A	114.66	7.3×10-4	10.6292	GGTA	HapB-5A-33-3	2.67176	-35.62	Luoyang in 2006
Plant Height		HapB-5A-57	5A	165.59	7.3×10-4	27.4442	ACTTAT	HapB-5A-57-3	9.54198	-10.52	Luoyang in 2006
Effective Tiller Number		HapB-5A-35	5A	118.69	9.7×10-4	9.80865	CCTGTT	HapB-5A-35-1	46.1832	0.59	Luoyang in 2006
Effective Tiller Number		HapB-6B-43	6B	87.66	6.1×10-4	15.7794	TATACG	HapB-6B-43-4	5.34351	4.59	Luoyang in 2006
Spike Length		HapB-3A-5	3A	15.88	1.0×10-3	4.82262	CC	HapB-3A-5-2	29.771	0.78	Luoyang in 2006
Spike Length		HapB-3A-15	3A	69.16	1.0×10-3	8.67932	AGC	HapB-3A-15-4	6.87023	2.37	Luoyang in 2006
Spike Length		HapB-3B-30	3B	84.19	2.4×10-5	21.4114	ACCCCTACTGTTA	HapB-3B-30-4	5.34351	3.28	Luoyang in 2006
Spike Length		HapB-5A-25	5A	98.81	5.8×10-4	8.07062	CGCTCCGT	HapB-5A-25-2	16.7939	0.87	Luoyang in 2006
Spike Length		HapB-5B-4	5B	8.31	4.4×10-4	6.54777	GTTT	HapB-5B-4-3	3.81679	2.89	Luoyang in 2006
Spike Length		HapB-5B-29	5B	86.06	2.1×10-4	6.29011	CTGGG	HapB-5B-29-4	1.14504	4.02	Luoyang in 2006
Spike Length		HapB-6A-12	6A	63.61	7.8×10-4	4.00664	TA	HapB-6A-12-2	25.9542	0.79	Luoyang in 2006
Spike Length		HapB-6A-17	6A	86.47	7.0×10-4	6.2106	GGATCTAGAA	HapB-6A-17-3	16.4122	0.9	Luoyang in 2006
Spikelet Number per Spike		HapB-1B-67	1B	122.72	9.5×10-4	7.88819	CGGC	HapB-1B-67-4	6.48855	1.33	Luoyang in 2006
Kernel Numbers per Spike		HapB-1B-69	1B	140.98	3.2×10-4	19.0266	CTGC	HapB-1B-69-1	36.6412	4.74	Luoyang in 2006
Kernel Numbers per Spike		HapB-3A-11	3A	55.77	9.7×10-4	15.8761	TCCATCATTACAAC	HapB-3A-11-6	3.05344	7.98	Luoyang in 2006
Kernel Numbers per Spike		HapB-3A-12	3A	59.73	1.6×10-4	19.3811					Luoyang in 2006
Kernel Numbers per Spike		HapB-7A-62	7A	116.79	9.7×10-4	4.01142	AA	HapB-7A-62-1	73.6641	1.07	Luoyang in 2006
Kernel Length		HapB-2A-26	2A	89.26	2.4×10-4	27.9966	AATCGTCTTGCAATTCAGAGCCGACTCCTGCGCG	HapB-2A-26-4	6.87023	0.57	Luoyang in 2006
Kernel Length		HapB-2A-33	2A	120.51	1.0×10-3	12.714	CCT	HapB-2A-33-2	12.2137	0.4	Luoyang in 2006
Kernel Width		HapB-4A-28	4A	144.55	9.5×10-4	28.0247	TTGGTGCGTTCTCGCTTAATCAC	HapB-4A-28-5	5.72519	0.23	Luoyang in 2006
Kernel Width		HapB-4A-38	4A	171.87	4.1×10-5	10.5894	ACAAGCCGCG	HapB-4A-38-1	83.9695	0.03	Luoyang in 2006
Kernel Thickness		HapB-7B-39	7B	90.08	1.0×10-3	10.5152	ATAT	HapB-7B-39-2	27.0992	0.09	Luoyang in 2006
1000-Kernel Weight		HapB-1A-29	1A	89.72	3.5×10-4	25.9947	ATT	HapB-1A-29-2	19.8473	6.81622	Luoyang in 2006
1000-Kernel Weight		HapB-1A-32	1A	93.07	5.3×10-5	32.4926	CAGGT	HapB-1A-32-2	17.5573	5.38	Luoyang in 2006
1000-Kernel Weight		HapB-2A-26	2A	89.26	1.7×10-4	30.0947	AATCGTCTTGCAATTCAGAGCCGACTCCTGCGCG	HapB-2A-26-4	6.87023	8.05	Luoyang in 2006
1000-Kernel Weight		HapB-5A-7	5A	21.19	7.7×10-4	10.0935	GG	HapB-5A-7-2	26.7176	3.47	Luoyang in 2006
Heading Date	46	HapB-1B-41	1B	74.35	3.3×10-4	15.1078	AGG	HapB-1B-41-1	54.1985	-1.5	Shunyi in 2010
Heading Date		HapB-2A-8	2A	38.82	4.1×10-4	6.22475	ACT	HapB-2A-8-1	78.2443	-2.65	Shunyi in 2010
Heading Date		HapB-3B-21	3B	73.83	2.9×10-4	19.7908	TTG	HapB-3B-21-2	31.2977	-0.86	Shunyi in 2010
Heading Date		HapB-6B-31	6B	73.7	8.4×10-4	21.6764	AACTACATTTCTGGGCCAACACACATCCCACCGCAAAATTCAGGGCAATACC	HapB-6B-31-2	25.1908	-2.1	Shunyi in 2010
Heading Date		HapB-7A-61	7A	108.51	8.0×10-4	10.4709	AA	HapB-7A-61-1	73.6641	-0.63	Shunyi in 2010
Heading Date		HapB-7B-7	7B	20.91	4.4×10-4	24.0877	CTCTA	HapB-7B-7-5	11.0687	-4.26	Shunyi in 2010
Maturity Date		HapB-1B-23	1B	47.37	1.0×10-3	6.84883	AC	HapB-1B-23-3	3.43511	-3.31	Shunyi in 2010
Maturity Date		HapB-1B-37	1B	67.68	2.5×10-5	21.4714	GGC	HapB-1B-37-1	47.3282	-1.56	Shunyi in 2010
Maturity Date		HapB-1B-61	1B	102.36	1.4×10-4	14.4546	CTAC	HapB-1B-61-4	8.01527	-2.48	Shunyi in 2010
Maturity Date		HapB-1B-62	1B	102.36	1.0×10-4	5.34994	GAG	HapB-1B-62-3	9.16031	-2.27	Shunyi in 2010
Maturity Date		HapB-2A-33	2A	120.51	2.3×10-4	7.20431					Shunyi in 2010
Maturity Date		HapB-3A-5	3A	15.88	7.4×10-4	0.409786					Shunyi in 2010
Maturity Date		HapB-5B-15	5B	50.64	6.9×10-4	9.07544					Shunyi in 2010
Maturity Date		HapB-5B-51	5B	146.96	2.0×10-4	13.7509					Shunyi in 2010
Maturity Date		HapB-6B-18	6B	48.8	8.6×10-5	12.1992	ATAT	HapB-6B-18-3	20.6107	-1.58	Shunyi in 2010
Maturity Date		HapB-7B-5	7B	19.76	5.9×10-4	9.76232	TGTTGG	HapB-7B-5-3	11.0687	-1.62	Shunyi in 2010
Maturity Date		HapB-7B-45	7B	123.88	6.2×10-4	11.6557	CGCCCT	HapB-7B-45-2	14.5038	-1.76	Shunyi in 2010
Maturity Date		HapB-7B-46	7B	126.55	1.5×10-4	9.1487					Shunyi in 2010
Plant Height		HapB-1B-1	1B	9.56	5.7×10-4	21.6319	CTG	HapB-1B-1-2	28.2443	-7.01	Shunyi in 2010
Plant Height		HapB-1B-2	1B	10.82	7.1×10-5	19.6583	CGCG	HapB-1B-2-2	10.687	-12.69	Shunyi in 2010
Plant Height		HapB-1B-19	1B	40.42	1.0×10-3	14.6086	TTGAG	HapB-1B-19-4	3.81679	-27.44	Shunyi in 2010
Plant Height		HapB-1B-45	1B	77.71	5.4×10-4	7.21231					Shunyi in 2010
Plant Height		HapB-4B-17	4B	73.47	1.4×10-4	19.0156	TCACTTT	HapB-4B-17-2	8.39695	-15.95	Shunyi in 2010
Plant Height		HapB-5A-57	5A	165.59	7.5×10-4	25.9538	ACTTAT	HapB-5A-57-3	9.54198	-9.1	Shunyi in 2010
Plant Height		HapB-5B-34	5B	109.53	3.3×10-4	13.0115	ATG	HapB-5B-34-1	58.7786	-4.01	Shunyi in 2010
Plant Height		HapB-5B-35	5B	111.56	8.9×10-4	22.3029	CTCGTGAGGTTCAGGAGCAAACAGCTCGCTTCTAC	HapB-5B-35-3	12.2137	-17.75	Shunyi in 2010
Plant Height		HapB-6B-67	6B	142.59	3.7×10-5	5.12497	GACCA	HapB-6B-67-3	12.2137	-4.18	Shunyi in 2010
Spike Length		HapB-1B-15	1B	36.21	1.7×10-4	8.51624	AC	HapB-1B-15-3	8.39695	1.38	Shunyi in 2010
Spikelet Number per Spike		HapB-1A-21	1A	78.76	4.1×10-4	2.92855	ATT	HapB-1A-21-2	16.41	0.75	Shunyi in 2010
Spikelet Number per Spike		HapB-5B-28	5B	82.62	8.6×10-4	8.40498	CCACAT	HapB-5B-28-1	67.9389	0.36	Shunyi in 2010
Spikelet Number per Spike		HapB-6B-3	6B	3.42	1.5×10-4	9.54033					Shunyi in 2010
Kernel Numbers per Spike		HapB-1A-31	1A	90.23	7.2×10-4	16.6398	TATC	HapB-1A-31-1	67.1756	2.17	Shunyi in 2010
Kernel Numbers per Spike		HapB-1B-29	1B	57.6	7.4×10-4	9.85961	GG	HapB-1B-29-3	21.7557	4.03	Shunyi in 2010
Kernel Numbers per Spike		HapB-2A-26	2A	89.26	9.1×10-4	14.7767					Shunyi in 2010
Kernel Numbers per Spike		HapB-5A-4	5A	12.77	3.6×10-4	10.8223	CT	HapB-5A-4-1	75.5725	1.66	Shunyi in 2010
Kernel Numbers per Spike		HapB-5A-37	5A	123.12	1.0×10-3	12.551	TTTCGCGTCTGACTGGGCCGAGT	HapB-5A-37-3	8.01527	8.59	Shunyi in 2010
Kernel Numbers per Spike		HapB-7A-18	7A	54.16	8.5×10-5	5.89229	AGGG	HapB-7A-18-4	1.14504	17.67	Shunyi in 2010
Kernel Length		HapB-4A-15	4A	113.24	2.9×10-4	10.4226	AT	HapB-4A-15-2	35.1145	0.23	Shunyi in 2010
Kernel Length		HapB-5A-36	5A	122.52	1.0×10-3	33.7001	AACTGTCCGG	HapB-5A-36-4	9.16031	0.48	Shunyi in 2010
Kernel Length		HapB-6B-10	6B	37.54	5.7×10-4	12.711	GCG	HapB-6B-10-4	8.39695	0.3	Shunyi in 2010
Kernel Length		HapB-7A-26	7A	72.67	1.0×10-4	37.6216	TG	HapB-7A-26-2	47.3282	0.31	Shunyi in 2010
Kernel Width		HapB-5A-38	5A	125.17	6.6×10-4	2.67273					Shunyi in 2010
Kernel Thickness		HapB-5B-57	5B	167.64	7.6×10-4	16.2466	GCGGCACGTAACTTGAAAGCATTATAAT	HapB-5B-57-7	1.14504	0.68	Shunyi in 2010
Kernel Thickness		HapB-7B-39	7B	90.08	4.4×10-4	8.82065	ATAT	HapB-7B-39-2	27.0992	0.1	Shunyi in 2010
1000-Kernel Weight		HapB-1A-32	1A	93.07	7.9×10-4	26.1896	CAGGT	HapB-1A-32-2	17.5573	5.61	Shunyi in 2010
1000-Kernel Weight		HapB-2A-26	2A	89.26	1.1×10-4	25.5785	AATCGTCTTGCAATTCAGAGCCGACTCCTGCGCG	HapB-2A-26-4	6.87023	6.2	Shunyi in 2010
Heading Date	50	HapB-1B-41	1B	74.35	4.2×10-4	13.3875	AGG	HapB-1B-41-1	54.1985	-1.55	Mean value by BLUP
Heading Date		HapB-1B-45	1B	77.71	4.8×10-4	9.56291	CA	HapB-1B-45-1	50.3817	-1.27	Mean value by BLUP
Heading Date		HapB-2A-28	2A	99.42	8.2×10-4	21.9681	CTGCAATCTTAGG	HapB-2A-28-3	9.16031	-4.57	Mean value by BLUP
Heading Date		HapB-2B-28	2B	94.01	8.6×10-5	6.71699	TACAAA	HapB-2B-28-2	19.084	-1.8	Mean value by BLUP
Heading Date		HapB-2B-46	2B	131.58	1.1×10-4	17.1947	AGAA	HapB-2B-46-3	3.81679	-3.31	Mean value by BLUP
Heading Date		HapB-2B-92	2B	230.09	5.9×10-4	11.4981	CA	HapB-2B-92-2	25.9542	-1.42	Mean value by BLUP
Heading Date		HapB-2B-95	2B	266.37	8.8×10-4	15.035	GCCCGGGT	HapB-2B-95-5	11.8321	-2.92	Mean value by BLUP
Heading Date		HapB-3A-5	3A	15.88	2.4×10-4	0.419156					Mean value by BLUP
Maturity Date		HapB-2B-28	2B	94.01	6.3×10-4	5.07817					Mean value by BLUP
Maturity Date		HapB-2B-46	2B	131.58	2.1×10-4	18.7787					Mean value by BLUP
Maturity Date		HapB-2B-52	2B	149.36	2.9×10-5	25.4853	GAGCTCCCTGGGGGCGACTCGG	HapB-2B-52-3	10.3053	-2.22	Mean value by BLUP
Maturity Date		HapB-4B-8	4B	64.5	8.1×10-4	7.70101					Mean value by BLUP
Maturity Date		HapB-6B-30	6B	63.92	9.3×10-4	7.73928	CCA	HapB-6B-30-1	58.3969	-0.5	Mean value by BLUP
Maturity Date		HapB-7B-45	7B	123.88	1.0×10-3	11.5464	CGCCCT	HapB-7B-45-2	14.5038	-1.71	Mean value by BLUP
Plant Height		HapB-1A-61	1A	173.72	8.4×10-4	14.889	CTGTAA	HapB-1A-61-2	8.39695	-11.11	Mean value by BLUP
Plant Height		HapB-1B-2	1B	10.82	6.4×10-4	17.7032	CGCG	HapB-1B-2-2	10.687	-10.82	Mean value by BLUP
Plant Height		HapB-1B-8	1B	28.06	7.7×10-4	21.1068					Mean value by BLUP
Plant Height		HapB-1B-19	1B	40.42	4.0×10-4	17.0683	TTGAG	HapB-1B-19-4	3.81679	-26.76	Mean value by BLUP
Plant Height		HapB-1B-45	1B	77.71	6.0×10-4	9.20454	CA	HapB-1B-45-1	50.3817	-1.87	Mean value by BLUP
Plant Height		HapB-2B-1	2B	1.76	9.0×10-5	11.805	TG	HapB-2B-1-3	6.10687	-19.3	Mean value by BLUP
Plant Height		HapB-2B-52	2B	149.36	1.0×10-3	27.2965	GAGCTCCCTGGGGGCGACTCGG	HapB-2B-52-3	10.3053	-15.46	Mean value by BLUP
Plant Height		HapB-3A-6	3A	18.91	7.0×10-4	1.13519					Mean value by BLUP
Plant Height		HapB-3B-57	3B	105.16	2.9×10-4	1.6144					Mean value by BLUP
Plant Height		HapB-3B-63	3B	122.13	4.8×10-6	37.4223	CCTCGTAGTGGTGTTGTTCCCCGA	HapB-3B-63-2	21.374	-12.45	Mean value by BLUP
Plant Height		HapB-4B-13	4B	68.33	5.8×10-4	9.79587	TTTGC	HapB-4B-13-4	3.43511	-11.83	Mean value by BLUP
Plant Height		HapB-4B-17	4B	73.47	6.0×10-5	21.1448	TCACTTT	HapB-4B-17-2	8.39695	-15.11	Mean value by BLUP
Plant Height		HapB-5A-1	5A	0.93	1.1×10-4	26.7641	TCCCG	HapB-5A-1-3	19.4656	-15.37	Mean value by BLUP
Plant Height		HapB-5A-57	5A	165.59	2.0×10-5	29.7055	ACTTAT	HapB-5A-57-3	9.54198	-7.97	Mean value by BLUP
Plant Height		HapB-6A-13	6A	75.45	9.8×10-4	4.77737	TATGCAATTACCG	HapB-6A-13-2	37.7863	-3.31	Mean value by BLUP
Plant Height		HapB-6B-67	6B	142.59	9.6×10-5	4.72718	GACCA	HapB-6B-67-3	12.2137	-3.91	Mean value by BLUP
Plant Height		HapB-7B-7	7B	20.91	8.0×10-4	24.8135	CTCTA	HapB-7B-7-5	11.0687	-15.73	Mean value by BLUP
Effective Tiller Number		HapB-1B-50	1B	82.37	3.1×10-4	6.21373					Mean value by BLUP
Effective Tiller Number		HapB-1B-54	1B	86.13	1.8×10-4	1.3458					Mean value by BLUP
Spike Length		HapB-1B-15	1B	36.21	4.6×10-4	7.86858	AC	HapB-1B-15-3	8.39695	1.19	Mean value by BLUP
Spike Length		HapB-2A-41	2A	168.44	1.6×10-4	14.5058	CT	HapB-2A-41-2	43.1298	0.57	Mean value by BLUP
Spike Length		HapB-2B-73	2B	166.96	7.9×10-4	6.54202	CA	HapB-2B-73-4	1.9084	2.14	Mean value by BLUP
Spikelet Number per Spike		HapB-3B-8	3B	62.35	4.4×10-4	6.69436					Mean value by BLUP
Kernel Numbers per Spike		HapB-1B-18	1B	38.15	5.4×10-4	20.6955	AGGTGCGGCAGACTCC	HapB-1B-18-4	11.0687	6.34	Mean value by BLUP
Kernel Numbers per Spike		HapB-2B-44	2B	126.43	9.0×10-4	11.9556	GT	HapB-2B-44-1	44.2748	2.16	Mean value by BLUP
Kernel Numbers per Spike		HapB-5A-4	5A	12.77	5.9×10-4	11.3058	CT	HapB-5A-4-1	75.5725	1.11	Mean value by BLUP
Kernel Numbers per Spike		HapB-5B-50	5B	141.03	8.8×10-4	15.043	TTG	HapB-5B-50-4	2.29008	8.45	Mean value by BLUP
Kernel Length		HapB-1A-32	1A	93.07	8.6×10-4	26.5544	CAGGT	HapB-1A-32-2	17.5573	0.4	Mean value by BLUP
Kernel Length		HapB-1A-34	1A	97.34	9.1×10-4	24.8208	TTTTGCTACAAAGT	HapB-1A-34-2	12.9771	0.51	Mean value by BLUP
Kernel Length		HapB-3B-31	3B	84.64	9.2×10-4	8.12757	GC	HapB-3B-31-2	16.0305	0.31	Mean value by BLUP
Kernel Length		HapB-7A-26	7A	72.67	5.1×10-4	37.3057	TG	HapB-7A-26-2	47.3282	0.28	Mean value by BLUP
Kernel Width		HapB-4A-38	4A	171.87	1.9×10-5	10.5095	ACAAGCCGCG	HapB-4A-38-1	83.9695	0.02	Mean value by BLUP
Kernel Thickness		HapB-4A-38	4A	171.87	3.2×10-4	8.97558	ACAAGCCGCG	HapB-4A-38-1	83.9695	0.02	Mean value by BLUP
Kernel Thickness		HapB-7B-39	7B	90.08	1.0×10-4	13.0213	ATAT	HapB-7B-39-2	27.0992	0.1	Mean value by BLUP
1000-Kernel Weight		HapB-1A-32	1A	93.07	3.0×10-5	34.2615	CAGGT	HapB-1A-32-2	17.5573	5.09	Mean value by BLUP
1000-Kernel Weight		HapB-2A-26	2A	89.26	1.0×10-3	30.4831	AATCGTCTTGCAATTCAGAGCCGACTCCTGCGCG	HapB-2A-26-4	6.87023	7.4	Mean value by BLUP
