# Supplementary material for: The iSelect 9 K SNP analysis revealed polyploidization induced revolutionary changes and intense human selection causing strong haplotype blocks in wheat
Source: Sci Rep. 2017 Jan 30;7:41247. doi: 10.1038/srep41247 (PMC5278348; doi:10.1038/srep41247)
Supplement: Supplementary Table S12 [file srep41247-s6.xls]

## Sheet: 262 accessions
Supplementary Table S12. Detailed information of 262 accessions used in the study.
a M, L and I indicate modern cultivars, landraces and introduced cultivars, respectively
b Accession number in the Chinese wheat germplasm resources National Crop Gene Bank, CAAS
Code	Cultivar name	aCultivar type	bID	Origin
1	Jinghong 5	M	ZM008934	Beijing
2	Neimai 11	M	ZM017834	Inner Mongolia
3	Jinchun 3	M	ZM014440	Shanxi
4	Lianglaiyoubaipixiaomai	M	ZM009771	Inner Mongolia
5	Bihongsui	M	ZM009772	Inner Mongolia
6	Xiaobaimai	L	ZM004615	Inner Mongolia
7	Hongpixiaomai	L	ZM004594	Inner Mongolia
8	Dabaipi	L	ZM017481	Zhangbei, Hebei
9	Xiaohongpi	L	ZM004634	Inner Mongolia
10	Dingxingzhai	L	ZM010639	Xinxian, Shanxi
11	Honglidangnianlao	L	ZM003515	Jingbian, Shaanxi
12	Chunxiaomai	L	ZM012632	Suide, Shaanxi
13	Huoliaomai	L	ZM004550	Inner Mongolia
14	Dahongmai	L	ZM010600	Fanshi, Shanxi
15	Shanxibaimai	L	ZM004922	Qingyang, Gansu
16	Niuzhijia	L	ZM001259	Lishi, Shanxi
17	Mahuaban	L	ZM004422	Jilin
18	Jiahongmai	L	ZM001284	Fenyang, Shanxi
19	Hongjinmai	L	ZM020735	Pingliang, Gansu
20	Baiqimai	L	ZM005012	Jingchuan, Gansu
21	Xiaokouhong	L	ZM004454	Liaoning
22	Lanhuamai	L	ZM005017	Jingchuan, Gansu
23	Daimanghongmai	L	ZM000156	Tianjin
24	Zhuoludongmai	L	ZM000474	Zhuolu, Hebei
25	Hongmai	L	ZM017549	Cangzhou, Hebei
26	Honglaomai	L	ZM004174	Suide, Shaanxi
27	Youmangbaifu	L	ZM004418	Weihe, Jilin
28	Hongpidongmai	L	ZM001138	Guoxian, Shanxi
29	Xinshiwumang	L	ZM004412	Panshi, Jilin
30	Youmangbaifu	L	ZM004444	Xiongyue, Liaoning
31	Baiqiumai	L	ZM000540	Fengrun, Hebei
32	Laomai	L	ZM003512	Hengshan, Shaanxi
33	Xiaobaimang	L	ZM000556	Anci, Hebei
34	Zhongyou 9507	M	Unknown	Beijing
35	Jinmai 8	M	ZM009368	Shanxi
36	Fengkang 2	M	ZM013100	Beijing
37	Changzhi 6406	M	ZM014022	Shanxi
38	Beijing 8	M	ZM008963	Beijing
39	Yuandong 822	M	ZM013548	Beijing
40	Lvhan 328	M	ZM014050	Shanxi
41	Yanan 11	M	ZM009627	Shaanxi
42	Nongda 183	M	ZM009027	Beijing
43	Nongda 311	M	ZM009028	Beijing
44	Nongda 139	M	ZM009018	Beijing
45	Mingxian 169	M	ZM009379	Shanxi
46	Dongfanghong 3	M	ZM009038	Beijing
47	Xianmai	L	ZM003498	Xinyang, Henan
48	Jiangxizao	L	ZM003464	Shancheng, Henan
49	Honghuazao	L	ZM011345	Jianli, Hubei
50	Jiangdongmen	L	ZM005871	Nanjing, Jiangsu
51	Dahuangpi	L	ZM006499	Guichi, Anhui
52	Congyanghongmai	L	ZM011446	Congyang, Hubei
53	Zaowutian	L	ZM005992	Rudong, Jiangsu
54	Liuzhutou	L	ZM005540	Taicang, Jiangsu
55	Chanbuzhi	L	ZM006465	Xiuning, Anhui
56	Zhumaiyuanzitou	L	ZM006579	Hangzhou, Zhejiang
57	Shuilizhan	L	ZM007343	Ruichang, Jiangxi
58	Huangshuibai	L	ZM010980	Anji, Zhejiang
59	Baipu	L	ZM007246	Jinhua, Zhejiang
60	Zaoxiaomai	L	ZM007209	Shengxian, Zhejiang
61	Lanxizaoxiaomai	L	ZM007052	Pujiang, Zhejiang
62	Wangshuibai	L	ZM005740	Liyang, Jiangsu
63	Wuyuanmai	L	ZM011087	Wuyuang, Jiangxi
64	Chejianzi	L	ZM006027	Taizhou, Jiangsu
65	Heshangmai	L	ZM007486	Liling, Hunan
66	Nuomai	L	ZM007438	Hengyang, Hunan
67	Mangxiaomai	L	ZM006015	Jiangjiang, Jiangsu
68	Sankecun	L	ZM011213	Xiangyang, Hubei
69	Paozimai	L	ZM007298	Jinxian, Jiangxi
70	Huadong 6	M	ZM010184	Jiangsu
71	Liying 5	M	ZM015113	Nanjing, Jiangsu
72	Sumai 3	M	ZM010242	Jiangsu
73	Yangmai 158	M	Unknown	Jiangsu
74	Enmai 4	M	ZM016244	Hubei
75	Emai 6	M	ZM010314	Hubei
76	Anhui 3	M	ZM010261	Anhui
77	Zhemai 1	M	Unknown	Zhejiang
78	Baiyoumai	L	ZM004326	Aihui, Heilongjiang
79	Yangmai	L	ZM004358	Mingshui, Heilongjiang
80	Dunhuachunmai	L	ZM010769	Dunhua, Jilin
81	Huoqiu	L	ZM004433	Panshan, Liaoning
82	Daqingmang	L	ZM010715	Fujin, Heilongjiang
83	Guangtou	L	ZM004338	Nenjiang, Heilongjiang
84	Xinkehan 9	M	ZM022178	Heilongjiang
85	Kefeng 3	M	ZM014679	Heilongjiang
86	Kelao 4	M	ZM014682	Heilongjiang
87	Xinshuguang 1	M	ZM009657	Heilongjiang
88	Dongnong 101	M	ZM009732	Heilongjiang
89	Xinshuguang 6	M	ZM009662	Heilongjiang
90	Jichun 1016	M	ZM021929	Jilin
91	Akagomughi	I	MY000019	Japan
92	Funo	I	MY001072	Italy
93	Кавказ	I	MY003290	Former Soviet Union
94	St 2422/464	I	MY002776	Italy
95	Mentana	I	MY001904	Italy
96	Orofen	I	MY002255	Chile
97	Norin 10	I	MY000054	Japan
98	Suwon 86	I	MY000140	Korea
99	Cheyenne×Early Blackhull	I	MY000663	America
100	Early Premium	I	MY000898	America
101	Triumph	I	MY002966	America
102	Lovrin 10	I	MY001759	Romania
103	Odessa 3	I	MY003347	Former Soviet Union
104	Tanori	I	MY002877	Mexico
105	Villa Glori	I	MY003061	Italy
106	Atlas 66	I	MY000295	America
107	CI12203 (Merit×Thatcher)	I	Unknown	America
108	Chaoanxiaomai	L	ZM007601	Chaoan, Guangdong
109	Chike	L	ZM007616	Dapu, Guangdong
110	Songruimai	L	ZM007552	Longyan, Fujian
111	Shengen	L	ZM007521	Huian, Fujian
112	Shanglinxiaomai	L	ZM007719	Shanglin, Guangxi
113	Kangxiu 10	M	ZM010352	Fujian
114	Taizhong 23	M	ZM013082	Taiwan
115	Jinmai 2148	M	ZM010375	Fujian
116	Dixiuzao	M	ZM010368	Fujian
117	Jinyang 60	M	ZM009648	Shaanxi
118	Shite 14	M	ZM009097	Hebei
119	Fuzhuang 30	M	ZM017213	Shaanxi
120	Bima 1	M	ZM009591	Shaanxi
121	Bima 4	M	ZM009594	Shaanxi
122	Shijiazhuang 54	M	ZM009101	Hebei
123	Pingyang 27	M	ZM014027	Shanxi
124	Fengchan 3	M	ZM009600	Shaanxi
125	Taishan 1	M	ZM009405	Shandong
126	Jinan 2	M	ZM009391	Shandong
127	Youbao	M	ZM009411	Shandong
128	Bainong 3217	M	ZM017936	Henan
129	Yannong 15	M	ZM015719	Shandong
130	Xinong 6028	M	ZM009597	Shaanxi
131	Shijiazhuang 407	M	ZM009099	Hebei
132	Jimai 2	M	ZM009126	Hebei
133	Neixiang 5	M	ZM009523	Henan
134	Zhengzhou 6	M	ZM009463	Henan
135	Xiannong 39	M	ZM017208	Shaanxi
136	Jinan 17	M	Unknown	Shandong
137	Xiaoyan 6	M	ZM017079	Beijing
138	Shannong 7859	M	ZM017231	Shaanxi
139	Aifeng 3	M	ZM009603	Shaanxi
140	Lumai 1	M	ZM015830	Shandong
141	Wenmai 6	M	ZM025398	Henan
142	Laizhou 953	M	ZM022727	Shandong
143	Zhengzhou 741	M	ZM015988	Henan
144	Baimangmai	L	ZM000215	Jixian, Hebei
145	Huangguaxian	L	ZM003050	Kaifeng, Henan
146	Banjiemang	L	ZM002569	Fushan, Shandong
147	Laolaixia	L	ZM001912	Changqing, Shandong
148	Louguding	L	ZM001674	Licheng, Shandong
149	Xishanbiansui	L	ZM001846	Jiaonan, Shandong
150	Honggoudou	L	ZM002681	Mengxian, Henan
151	Baihuomai	L	ZM001499	Yuncheng, Shanxi
152	Sanyuehuang	L	ZM002685	Wenxian, Henan
153	Hongqiangchang	L	ZM003747	Chaoyi, Shaanxi
154	Youzimai	L	ZM002668	Qingfeng, Henan
155	Pingyuan 50	L	ZM002974	Xiuwu, Henan
156	Baibiansui	L	ZM001782	Wendeng, Shandong
157	Baiqimai	L	ZM017630	Tianshui, Gansu
158	Baituzitou	L	ZM002330	Laidong, Shandong
159	Youmangsaogudan	L	ZM002659	Anyang, Henan
160	Fuyanghong	L	ZM011007	Fuyang, Anhui
161	Mazhamai	L	ZM003807	Fufeng, Shaanxi
162	Qiangchangmai	L	ZM003793	Changan, Shaanxi
163	Huomai	L	ZM020632	Zhangchuan, Gansu
164	Meiqianwu	L	ZM006160	Dafeng, Jiangsu
165	Jianmai	L	ZM003080	Shangqiu, Henan
166	Sanyuehuang	L	ZM011120	Linying, Henan
167	Xiaofushou	L	ZM002686	Jiyuan, Henan
168	Hongheshangtou	L	ZM003393	Xixia, Henan
169	Dakoumai	L	ZM003131	Yanshi, Henan
170	Tumangmai	L	ZM004154	Baoji, Shaanxi
171	Baitiaoyu	L	ZM003069	Mixian, Henan
172	Baimangmai	L	ZM003650	Tongchuan, Shaanxi
173	Dayuhua	L	ZM006348	Huaiyin, Jiangsu
174	Fumai	L	ZM003145	Lingbao, Henan
175	Laoqimai	L	ZM003663	Yaoxian, Shaanxi
176	Chushanbao	L	ZM003138	Songxian, Hehan
177	Zijiehong	L	ZM002272	Weixian, Shandong
178	Dalibanmang	L	ZM001742	Huangxian, Shandong
179	Liuyuehuang	L	ZM005141	Xinghai, Qinghai
180	Gejiaxiang	L	ZM012971	Dulan, Qinghai
181	Geerhongmai	L	ZM019809	Geer, Tibet
182	Dachunbaisilengmai	L	ZM011525	Yajiang, Sichuan
183	Bailanghuimai	L	ZM018849	Bailang, Tibet
184	Bendihuanghuamai	L	ZM011565	Kangding, Sichuan
185	Zhahong	L	ZM018528	Milin, Tibet
186	Motuoxiaomai	L	ZM019907	Motuo, Tibet
187	Biabachunmai	L	ZM018930	Luoza, Tibet
188	Baimangxiaomai	L	ZM008341	Ruoergai, Sichuan
189	Wujiangzhuo	L	ZM020305	Ritu, Tibet
190	Muzongzhuoga	L	ZM018569	Chayu, Tibet
191	Kangdingxiaomai	L	ZM008347	Kangding, Sichuan
192	Zangdong 4	M	ZM010580	Tibet
193	Rikeze 54	M	ZM010591	Tibet
194	Rikeze 8	M	ZM010589	Tibet
195	Shanmai	L	ZM020774	Yongning, Ningxia
196	Yizhimai	L	ZM004779	Linxia, Gansu
197	Dabaimai	L	ZM012760	Yongdneg, Gansu
198	Galaohan	L	ZM005105	Huzhu, Qinghai
199	Huoliyan	L	ZM012793	Minle, Gansu
200	Shanmai	L	ZM020770	Helan, Ningxia
201	Hongtuzi	L	ZM020815	Yongning, Ningxia
202	Baidatou	L	ZM004862	Jiuquan, Gansu
203	Jinhuangmai	L	ZM004780	Linxia, Gansu
204	Hongmangmai	L	ZM020720	Pingliang, Gansu
205	Dabaimai	L	ZM005102	Huzhu, Qinghai
206	Baiqitou	L	ZM012810	Yumen, Gansu
207	Baimazha	L	ZM020808	Helan, Ningxia
208	Laotutou	L	ZM004670	Yinchuan, Ningxia
209	Ganmai 8	M	ZM009803	Gansu
210	Gaoyuan 506	M	ZM010116	Qinghai
211	Qingchun 28	M	ZM017383	Qinghai
212	Ningchun 4	M	ZM017424	Ningxia
213	Huzhuhong	M	ZM017354	Qinghai
214	Jinmai 4	M	ZM009972	Gansu
215	Dingxi 24	M	ZM009893	Gansu
216	Huining 10	M	ZM017313	Gansu
217	Shuwan 8	M	ZM010490	Sichuan
218	Fan 6	M	ZM010450	Sichuan
219	Bimai 26	M	ZM023312	Guizhou
220	Guinong 10	M	ZM023371	Guizhou
221	Yunmai 34	M	ZM016965	Yunan
222	Xingyi 4	M	ZM023315	Guizhou
223	Fengmai 11	M	ZM010564	Yunan
224	Tongjiabaxiaomai	L	ZM007916	Yuezhi, Sichuan
225	Honghuamai	L	ZM007925	Ziyang, Sichuan
226	Baimaizi	L	ZM008547	Deyang, Sichuan
227	Chengduguangtou	L	ZM008365	Chengdu, Sichuan
228	Jiangmai	L	ZM011774	Shibing, Guizhou
229	Baihuamai	L	ZM008598	Xingyi, Guizhou
230	Huanxiangguo	L	ZM008249	Wanxian, Sichuan
231	Hanzhongbai	L	ZM004029	Pingli, Shaanxi
232	Xiaosanyuehuang	L	ZM012165	Pingli, Shaanxi
233	Suotiaohongmai	L	ZM012711	Ningqiang, Shaanxi
234	Hongxumai	L	ZM012545	Shiquan, Shaanxi
235	Zipi	L	ZM011741	Huidong, Sichuan
236	Baimangmai	L	ZM008732	Jinping, Guizhou
237	Hongmangzi	L	ZM020144	Shennongjia, Hubei
238	Yuqiumai	L	ZM008636	Pingba, Sichuan
239	Yangmai	L	ZM011644	Qingchuan, Sichuan
240	Yangmai	L	ZM012030	Weishan, Yunnan
241	Zhishimai	L	ZM008809	Yiliang, Yunnan
242	Biantouguangkemai	L	ZM012032	Fengqing, Yunnan
243	Changmangshibiantou	L	ZM011859	Chenggong, Yunnan
244	Zhigoumai	L	ZM012061	Deqin, Yunnan
245	Dianxihongkeyangmai	L	ZM012096	Dali, Yunnan
246	Baidongmai	L	ZM005439	Qitai, Xinjiang
247	Hongchunmai	L	ZM005294	Changji, Xinjiang
248	Chunmai	L	ZM013048	Buerjin, Xinjiang
249	Hongdongmai	L	ZM005188	Tacheng, Xinjiang
250	Hongdongmai	L	ZM005241	Akesu, Xinjiang
251	Wumangchunmai	L	ZM005336	Chabuchaer, Xinjiang
252	Hongchunmai	L	ZM005317	Manasi, Xinjiang
253	Hongjinbaoyin	L	ZM013034	Yiwu, Xinjiang
254	Hongdongmai	L	ZM005176	Tulufan, Xinjiang
255	Wumangchunmai	L	ZM005330	Hami, Xinjiang
256	Xindong 2	M	ZM010146	Xinjiang
257	Keshi 1	M	Unknown	Xinjiang
258	Keshibaipi	M	ZM010128	Xinjiang
259	Tuokexun 1	M	ZM010136	Xinjiang
260	Chinese spring	L	ZM005452	Sichuan
261	Zhengmai 9023	M	Unknown	Henan
262	Yanzhan 1	M	Unknown	Henan

## Sheet: 43 accessions
Supplementary Table S12_Continued. Accessions of diploid and tetraploid wheats used in this study.
Code	Regester Number	Species	Genome
A-1	UR1	T.urartu	AA
A-2	UR201	T.urartu	AA
A-3	UR202	T.urartu	AA
A-4	UR206	T.urartu	AA
A-5	UR207	T.urartu	AA
A-6	UR209	T.urartu	AA
A-7	BO1	T.boeoticum Bioss	AA
A-8	BO8	T.boeoticum Bioss	AA
A-9	BO9	T.boeoticum Bioss	AA
A-10	BO104	T.boeoticum Bioss	AA
A-11	MO1	T.monococcum L.	AA
A-12	MO5	T.monococcum L.	AA
A-13	MO101	T.monococcum L.	AA
A-14	MO102	T.monococcum L.	AA
S-1	Y2009	Aegilops Speltoides	SS
S-2	Y2018	Aegilops Speltoides	SS
S-3	Y2021	Aegilops Speltoides	SS
S-4	Y2036	Aegilops Speltoides	SS
S-5	Y2043	Aegilops Speltoides	SS
S-6	Y2056	Aegilops Speltoides	SS
S-7	Y427	Aegilops longissima	SS
S-8	Y2138	Aegilops longissima	SS
S-9	Y2145	Aegilops longissima	SS
S-10	Y436	Aegilops sharonensis	SS
S-11	Y437	Aegilops sharonensis	SS
S-12	Y440	Aegilops sharonensis	SS
S-13	Y446	Aegilops searsii	SS
AB-1	DS1	T.dicoccoides Koerm	AABB
AB-2	DS2	T.dicoccoides Koerm	AABB
AB-3	DS3	T.dicoccoides Koerm	AABB
AB-4	DS4	T.dicoccoides Koerm	AABB
AB-5	DS8	T.dicoccoides Koerm	AABB
AB-6	DM12	T.dicoccum L.	AABB
AB-7	DM23	T.dicoccum L.	AABB
AB-8	DM44	T.dicoccum L.	AABB
AB-9	DM46	T.dicoccum L.	AABB
AB-10	DM135	T.dicoccum L.	AABB
AB-11	DR3	T.durum Desf	AABB
AB-12	DR15	T.durum Desf	AABB
AB-13	DR146	T.durum Desf	AABB
AB-14	DR149	T.durum Desf	AABB
AB-15	DR492	T.durum Desf	AABB
AB-16	DR679	T.durum Desf	AABB

## Sheet: 184 accessions
Supplementary Table S12_Continued. 184 recently released cultivars used in this study.
Code	Cultivar name	Released year	Origin
1	Yumai 2	1990	Henan
2	Yangmai 5	1991	Jiangsu
3	Een 1	1992	Hubei
4	Jing 411	1993	Beijing
5	Yumai 21	1994	Henan
6	Xifeng 20	1995	Gansu
7	Lumai 19	1996	Shandong
8	Shan 229	1996	Shaanxi
9	Yumai 18	1996	Henan
10	Jinmai 47	1998	Shanxi
11	Changwu 134	1998	Shaanxi
12	Yumai 41	1998	Henan
13	Zhongmai 9	1998	Beijing
14	Mianyang 26	1998	Sichuan
15	Lumai 15	1998	Shandong
16	Wanmai 19	1999	Anhui
17	Xuzhou 25	2000	Jiangsu
18	Yumai 51	2000	Henan
19	Yumai 62	2000	Henan
20	Han5316	2000	Hebei
21	Yangmai 12	2001	Jiangsu
22	Huaimai 18	2001	Jiangsu
23	Yangmai 58	2001	Henan
24	Gaoyou 503	2001	Hebei
25	Xinong 2208	2003	Shaanxi
26	Luohan 2	2003	Henan
27	Jinnong 207	2003	Shanxi
28	Chang 6878	2003	Shanxi
29	Xinmai 11	2003	Henan
30	Huaimai 20	2003	Jiangsu
31	Lankaoaizao 8	2003	Henan
32	Yumai 57	2003	Henan
33	Heng 95 Guan 26	2003	Hebei
34	Jintai 170	2003	Shanxi
35	Xinmai 18	2004	Henan
36	Han 4564	2006	Hebei
37	Jimai 21	2004	Shandong
38	Heng 5229	2004	Hebei
39	Chang 4640	2004	Shanxi
40	Fanmai 5	2005	Henan
41	Xumai 29	2005	Jiangsu
42	Hedong TX-006	2005	Shanxi
43	Yunhan 22-33	2005	Shanxi
44	Hengguan 35	2006	Hebei
45	Xumai 856	2006	Jiangsu
46	Ligao 6	2006	Shaanxi
47	Chang 6359	2006	Shanxi
48	Luohan 6	2006	Henan
49	Chang 4738	2006	Henan
50	Jinmai 79	2006	Shanxi
51	Zhoumai 22	2007	Henan
52	Zhoumai 21	2007	Henan
53	Jinmai 8	2008	Henan
54	Zhoumai 23	2008	Henan
55	Liangxing 66	2008	Shandong
56	Xinong 928	2008	Shaanxi
57	Yunhan 20410	2008	Shanxi
58	Luohan 11	2009	Henan
59	Shanongyoumai 2	2009	Shandong
60	Luohan 9	2009	Henan
61	Luohan 13	2009	Henan
62	Shimai 15	2009	Hebei
63	Mianyang 19	1991	Sichuan
64	Chuanyu 14	1999	Sichuan
65	Mianyang 28	1999	Sichuan
66	Emai 12	1999	Hubei
67	Chuanmai 107	2000	Sichuan
68	Huaimai 16	2001	Jiangsu
69	Longmai 26	2001	Heilongjiang
70	Longfumai 10	2001	Heilongjiang
71	Ningnong 2	2001	Ningxia
72	Yumai 63	2003	Henan
73	Hanyou 3475	2003	Hebei
74	Kefeng 8	2003	Heilongjiang
75	Kenjiu 9	2003	Heilongjiang
76	Chuannong 16	2003	Sichuan
77	Chang 6154	2003	Shanxi
78	Jinnong 4	2003	Tianjin
79	Kenjiu 10	2003	Heilongjiang
80	Chuanmai 39	2004	Sichuan
81	Chuanmai 42	2004	Sichuan
82	Zhoumai 17	2004	Henan
83	Changhan 58	2004	Shaanxi
84	Fengqiang 7	2004	Jilin
85	Changchun 7	2004	Jilin
86	Longfumai 14	2004	Heilongjiang
87	Chuannong 19	2005	Sichuan
88	Bainong AK58	2005	Henan
89	Heng 7228	2005	Hebei
90	Beimai 1	2005	Heilongjiang
91	Neimai 9	2006	Sichuan
92	Mianmai 41	2006	Sichuan
93	Chuanmai 43	2006	Sichuan
94	Xinong 9718	2006	Shaanxi
95	Kehan 20	2006	Heilongjiang
96	Nongmai 2	2006	Inner Mongolia
97	Mainmai 45	2007	Sichuan
98	Zhenmai 168	2007	Jiangsu
99	Han 00-7086	2007	Hebei
100	Ningmai 15	2008	Jiangsu
101	Beimai 3	2008	Heilongjiang
102	Ningmai 16	2009	Jiangsu
103	Shannong 17	2009	Shandong
104	Longfumai 16	2009	Heilongjiang
105	Lunxuan 518	2007	Beijing
106	Lunxuan 988	2009	Beijing
107	Zhongmai 175	2008	Beijing
108	Kenong 199	2006	Hebei
109	Shiluan 02-1	2007	Hebei
110	Yumai 69	2003	Henan
111	Zhongyuan 98-68	2004	Henan
112	Xinmai 208	2005	Henan
113	Tongzhoumai 916	2006	Henan
114	Pingan 6	2006	Henan
115	Xinmai 9817	2007	Henan
116	Luohan 7	2007	Henan
117	Luomai 23	2009	Henan
118	Zhengyumai 9987	2009	Henan
119	Huapei 5	2006	Henan
120	Luomai 9	2008	Henan
121	Jingdong 12	2004	Beijing
122	Jinghua 9	2007	Beijing
123	Jingdong 17	2007	Beijing
124	Huaimai 25	2007	Jiangsu
125	Huaimai 30	2008	Jiangsu
126	Huaimai 28	2009	Jiangsu
127	Huaimai 29	2009	Jiangsu
128	Huaimai 31	2009	Jiangsu
129	Jinmai 20	1990	Shanxi
130	Yangmai 4	1990	Jiangsu
131	Jimai 1	1990	Hebei
132	Lumai 7	1990	Shandong
133	Jinfeng 1	1990	Tianjin
134	Jinan 13	1990	Shandong
135	Jimai 26	1991	Hebei
136	Jingdong 1	1991	Beijing
137	Beijing 837	1993	Beijing
138	Jingdong 6	1995	Beijing
139	Beijing 841	1996	Beijing
140	Jimai 38	1998	Hebei
141	Jimai 37	1998	Hebei
142	Mianyang 24	1998	Sichuan
143	Huaimai 17	2000	Jiangsu
144	Zhongyu 6	2001	Henan
145	Yumai 66	2003	Henan
146	Yangmai 15	2004	Jiangsu
147	Yannong 21	2004	Shandong
148	Yangmai 17	2005	Jiangsu
149	Lianmai 2	2005	Jiangsu
150	Xingmai 4	2007	Hebei
151	Jinhe 9123	2008	Hebei
152	Xinmai 26	2010	Henan
153	Tanmai 98	2010	Shandong
154	Yanmai 8911	2001	Shaanxi
155	Wanmai 50	2005	Anhui
156	Wanmai 53	2005	Anhui
157	Fumai 936	2005	Anhui
158	Qinnong 142	2005	Shaanxi
159	Zhengyumai 958	2006	Henan
160	Fumai 2008	2006	Henan
161	Lunong 116	2006	Shandong
162	Huaimai 22	2007	Anhui
163	Luomai 8	2007	Henan
164	Wanmai 52	2007	Anhui
165	Longzhong 1	2007	Gansu
166	Neimai 836	2008	Sichuan
167	Xikemai 4	2008	Sichuan
168	Zimai 1	2008	Sichuan
169	Zhenmai 8	2008	Jiangsu
170	Huaimai 21	2008	Jiangsu
171	Xingmai 6	2008	Hebei
172	Xinmai 21	2009	Henan
173	Ji 5265	2009	Hebei
174	Henong 6049	2009	Hebei
175	Henong 825	2009	Hebei
176	Yunong 949	2005	Henan
177	Yumai 70	2003	Henan
178	Xinmai 19	2006	Henan
179	Pumai 9	2005	Henan
180	Kaimai 18	2006	Henan
181	Zhoumai 16	2003	Henan
182	Xinong 979	2005	Shaanxi
183	Yumai 34	1998	Henan
184	Jimai 19	2003	Shandong

## Sheet: 112 accessions
Supplementary Table S12_Continued. Introgression lines and theirs parents used in this study.
IL: introgression line; P: parent
Code	Pedigree	Material type	Origin of parent
1	Baishanmai/Zhengmai 3663 F4	IL
2	Baishanmai/Zhengmai 3663 F4	IL
3	Baishanmai/Zhengmai 3663 F4	IL
4	Baishanmai/Zhengmai 3663 F4	IL
5	Baishanmai/Zhengmai 3663 F4	IL
6	Baishanmai/Zhengmai 3663 F4	IL
7	Dabaimai/Zhengmai 3663 F4	IL
8	Dabaimai/Zhengmai 3663 F4	IL
9	Dabaimai/Zhengmai 3663 F4	IL
10	Dabaimai/Zhengmai 3663 F4	IL
11	Damoxu/Zhengmai 3663 F4	IL
12	Damoxu/Zhengmai 3663 F4	IL
13	Damoxu/Zhengmai 3663 F4	IL
14	Hezhoudamai/Zhengmai 3663 F4	IL
15	Hezhoudamai/Zhengmai 3663 F4	IL
16	Hezhoudamai/Zhengmai 3663 F4	IL
17	Qiangweimai/Zhengmai 3663 F4	IL
18	Qiangweimai/Zhengmai 3663 F4	IL
19	Qiangweimai/Zhengmai 3663 F4	IL
20	Qiangweimai/Zhengmai 3663 F4	IL
21	Youzitou/Zhengmai 3663 F4	IL
22	Youzitou/Zhengmai 3663 F4	IL
23	Youzitou/Zhengmai 3663 F4	IL
24	Youzitou/Zhengmai 3663 F4	IL
25	Youzitou/Zhengmai 3663 F4	IL
26	Youzitou/Zhengmai 3663 F4	IL
27	Laogaidaqingmang/Zhengmai 3663 F5	IL
28	Laogaidaqingmang/Zhengmai 3663 F5	IL
29	Laogaidaqingmang/Zhengmai 3663 F5	IL
30	Laogaidaqingmang/Zhengmai 3663 F5	IL
31	Laogaidaqingmang/Zhengmai 3663 F5	IL
32	Laogaidaqingmang/Zhengmai 3663 F5	IL
33	Laogaidaqingmang/Zhengmai 3663 F5	IL
34	Laogaidaqingmang/Zhengmai 3663 F5	IL
35	Laogaidaqingmang/Zhengmai 3663 F5	IL
36	Qiangweimai/Zhengmai 3663 F5	IL
37	Qiangweimai/Zhengmai 3663 F5	IL
38	Qiangweimai/Zhengmai 3663 F5	IL
39	Qiangweimai/Zhengmai 3663 F5	IL
40	Qiangweimai/Zhengmai 3663 F5	IL
41	Xingmai 88/Zhengmai 3663 F5	IL
42	Xingmai 88/Zhengmai 3663 F5	IL
43	Zhoumai 182/Baiqimai F6	IL
44	Baiqimai/zhoumai 183 F4	IL
45	Baiqimai/zhoumai 183 F4	IL
46	Zhugoumai/zhoumai 183 F4	IL
47	Zhugoumai/zhoumai 183 F4	IL
48	Zhugoumai/zhoumai 183 F4	IL
49	Zhugoumai/zhoumai 183 F4	IL
50	Jingyang 60/zhoumai 183 F5	IL
51	Jingyang 60/zhoumai 183 F5	IL
52	Jingyang 60/zhoumai 183 F5	IL
53	Jingyang 60/zhoumai 183 F5	IL
54	Jingyang 60/zhoumai 183 F5	IL
55	Zhoumai 18//Y98206-210/Shaan 225 F5	IL
56	Zhoumai 18//Y98206-210/Shaan 225 F5	IL
57	Zhoumai 18//Y98206-210/Shaan 225 F5	IL
58	Zhoumai 18//Y98206-210/Shaan 225 F5	IL
59	Jianmai/Zhoumai 183 F4	IL
60	Jianmai/Zhoumai 183 F4	IL
61	Jianmai/Zhoumai 183 F4	IL
62	Jianmai/Zhoumai 182//Handan 6172 F4	IL
63	Dalibanmang/Zhoumai 183 F4	IL
64	Dalibanmang/Zhoumai 183 F4	IL
65	Fumai/Zhoumai 182//Handan 6172 F4	IL
66	Fumai/Zhoumai 182//Handan 6172 F4	IL
67	Fumai/Zhoumai 182//Handan 6172 F4	IL
68	Baiyoumai/Zhoumai 182//Handan 6172 F4	IL
69	Baiyoumai/Zhoumai 182//Handan 6172 F4	IL
70	Youzimai/Zhoumai 183 F3	IL
71	Youzimai/Zhoumai 183 F3	IL
72	Youzimai/Zhoumai 183 F3	IL
73	Honggoudou/Zhoumai 183 F3	IL
74	Honggoudou/Zhoumai 183 F3	IL
75	Honggoudou/Zhoumai 183 F3	IL
76	Paozimai/Zhoumai 183 F3	IL
77	Paozimai/Zhoumai 183 F3	IL
78	Pingyang 27/Zhoumai 183 F4	IL
79	Pingyang 27/Zhoumai 183 F4	IL
80	Huoliaomai/Zhoumai 183 F3	IL
81	Huoliaomai/Zhoumai 183 F3	IL
82	Yangmai 158/Zhoumai 183 F3	IL
83	Yangmai 158/Zhoumai 183 F3	IL
84	Xiannong 29/Zhoumai 182//Handan 6172 F3	IL
85	Chengduguangtou/Zhoumai 183 F4	IL
86	Congyanghongmai/Zhoumai 183 F4	IL
87	Hongmai/Zhoumai 183 F4	IL
88	Louguding/Zhoumai 183 F4	IL
89	Baituzitou/Zhoumai 183 F4	IL
90	Hongheshangtou/Zhoumai 183 F4	IL
91	Paozimai/Zhoumai 183 F4	IL
92	Dahongmai/Zhoumai 183 F4	IL
93	Yunmai 24/Zhoumai 182 F3	IL
94	Zhoumai 18/Handan 6172 F4	IL
95	Shuilizhan/Zhoumai 182//Handan 6172 F3	IL
96	Dabaimai/Zhoumai 182//Handan 6172 F3	IL
97	Xiaoyan 6/Zhoumai 182//Handan 6172 F3	IL
98	Dahongmai/Zhoumai 182//Handan 6172 F4	IL
99	Zhoumai 18	P	Henan
100	Yanzhan 4110	P	Henan
101	Zhengmai 366	P	Henan
102	Handan 6172	P	Hebei
103	Laogaidaqingmang	P	Beian, Heilongjiang
104	Qiangweimai	P	Longxi, Fujian
105	Xingmai 88	P	Guizhou
106	Baishanmai	P	Linyi, Shanxi
107	Youzitou	P	Runan, Henan
108	Damoxu	P	Gusong, Sichuan
109	Hezhoudamai	P	Linxia, Gansu
110	Zhou8425B	P	Henan
111	Lumai 14	P	Shandong
112	Jimai 22	P	Shandong

## Sheet: 36 accessions
Supplementary Table S12_Continued. Selected accessions for comparsion of haplotype blocks used in this study.
a *means cornerstone parents in Chinese wheat breeding program; #indicates large-scale cultivars (≥667, 000 ha)
b M, L and I indicate modern cultivars, landraces and introduced cultivars, respectively
c Accession number in the Chinese wheat germplasm resources National Crop Gene Bank, CAAS
Code	aCultivar name	bCultivar type	cID	Origin
1	Mazhamai*	L	ZM003807	Fufeng, Shaanxi
2	Jiangdongmen*	L	ZM005871	Nanjing, Jiangsu
3	Youzimai*	L	ZM002668	Qingfeng, Henan
4	Chengduguangtou*	L	ZM008365	Chengdu, Sichuan
5	Chinese Spring	L	ZM005452	Sichuan
6	Wangshuibai	L	ZM005740	Liyang, Jiangsu
7	Youmangsaogudan	L	ZM002659	Anyang, Henan
8	Sanyuehuang	L	ZM011120	Linying, Henan
9	Qiangweimai	L	ZM007587	Longxi, Fujian
10	Funo*#	I	MY001072	Italy
11	Xinong 6028*	M	ZM009597	Shaanxi
12	Early Premium*	I	MY000898	America
13	Bima 4*#	M	ZM009594	Shaanxi
14	Fan 6*#	M	ZM010450	Sichuan
15	Beijing 8*#	M	ZM008963	Beijing
16	Lovrin 10*	I	MY001759	Romania
17	Akagomughi	I	MY000019	Japan
18	Rieti	I	Unknown	Italy
19	wilhelmina	I	Unknown	Netherlands
20	Villa Glori	I	MY003061	Italy
21	St 2422/464*	I	MY002776	Italy
22	Xiaoyan 6*#	M	ZM017079	Shaanxi
23	Zhengmai 9023#	M	Unknown	Henan
24	Xinong 979#	M	Unknown	Shaanxi
25	Zhengmai 366#	M	Unknown	Henan
26	Mentana*#	I	MY001904	Italy
27	Abbondanza*#	I	MY000161	Italy
28	Aimengniu*#	M	ZM015830	Shandong
29	Zhoumai 9#	M	Unknown	Henan
30	Zhoumai 18#	M	Unknown	Henan
31	Zhou 8425B*	M	Unknown	Henan
32	Zhoumai 16#	M	Unknown	Henan
33	Zhoumai 17	M	Unknown	Henan
34	Zhoumai 22#	M	Unknown	Henan
35	Aikang 58#	M	Unknown	Henan
36	Zhoumai 21	M	Unknown	Henan
