# Supplementary material for: The iSelect 9 K SNP analysis revealed polyploidization induced revolutionary changes and intense human selection causing strong haplotype blocks in wheat
Source: Sci Rep. 2017 Jan 30;7:41247. doi: 10.1038/srep41247 (PMC5278348; doi:10.1038/srep41247)
Supplement: Supplementary Table S13 [file srep41247-s7.xls]

## Sheet: Table S13
Supplementary Table S13. Phenotypic data of 11 yield traits in four different environments and their best linear unbiased predictor (BLUP) values of each trait from multi-environments.
HD: heading date (days); MD: maturity date (days); SL: spike length (cm); SN: spikelet number per spike (number); PH: plant height (cm); KN: kernel numbers per spike (number); ETN: effective tiller number (number), TKW: 1000-kernel weight (g), KL: kernel length (mm); KW: kernel width (mm); KT: kernel thickness (mm).
*means accessions of Chinese mini core collections; NA: not available
Code*	HD_02LY	MD_02LY	PH_02LY	ETN_02LY	SL_02LY	SN_02LY	KN_02LY	KL_02LY	KW_02LY	KT_02LY	TKW_02LY	HD_05LY	MD_05LY	PH_05LY	ETN_05LY	SL_05LY	SN_05LY	KN_05LY	KL_05LY	KW_05LY	KT_05LY	TKW_05LY	HD_06LY	MD_06LY	PH_06LY	ETN_06LY	SL_06LY	SN_06LY	KN_06LY	KL_06LY	KW_06LY	KT_06LY	TKW_06LY	HD_10SY	MD_10SY	PH_10SY	ETN_10SY	SL_10SY	SN_10SY	KN_10SY	KL_10SY	KW_10SY	KT_10SY	TKW_10SY	MHD	MMD	MPH	METN	MSL
1	170	223	104	3	10.5	19	54	NA	NA	NA	47.8	195	237	NA	3.4	10.74	19.8	48	NA	NA	NA	46.36	174	224	105	6	11.28	18.8	57.4	7.6	3.4	3.08	44.94	216	253	91.2	6.2	11.46	20	48.4	7.785	3.505	3.092	53.58	189.606	234.646	99.4675	7.15008	10.8832
2	164	212	88	3	10	19	72	6.9	3.35	2.696	47.22	198	238	112	14.5	8	24	40	5.9	3.1	2.9	28.83	174	223	104.3	8.4	10.56	22.4	55	6.13333	3.3	2.88	34.934	217	252	89	6.8	9.26	15.8	38.75	6.93	3.325	3.22	46.74	189.165	232.124	99.0533	9.14171	9.50613
3	174	222	85	7	9	18	50	6.1	3.3	2.94	44.16	198	237	88	6.6	10.08	21.2	44.8	6.3	3.2	2.82	35.585	179	223	86	5.6	11.4	22	64.4	6.7	3.5	2.924	44.373	220	253	83.2	5.4	10.1	20.4	53.2	6.46	3.15	2.888	44.06	193.132	234.226	87.2717	7.99759	10.1231
4	177	231	106	15	9.5	23	43	6.45	3.05	2.776	34.92	198	239	110	NA	NA	NA	NA	NA	NA	NA	NA	183	225	118	14	11.96	22	34.6	6.53333	3.2	2.824	36.097	221	257	104	23.3333	9.76667	18	31	6.805	3.19	2.968	37.54	194.895	237.8	109.359	13.685	10.0366
5	182	232	119	9	13	26	54	6.7	2.95	2.628	31.38	201	242	108	NA	NA	NA	NA	6.33333	2.7	2.672	NA	186	234	120	6.8	14.6	24	54	6.3	3	2.744	30.56	221	258	102	15.8	12.52	23.4	48.4	6.845	3.025	2.992	33.48	197.32	240.743	111.895	10.2752	12.5962
6	175	234	118	10	11	22	36	6.75	3.1	2.82	35.52	192	233	95	5	9.78	21	42.2	6.6	3	2.712	38.565	179	226	122	9.4	12.1	22.8	49.6	6.8	3.2	2.692	30.906	224	252	103.333	12	10.6	21	44.3333	7.335	2.985	2.776	29.56	192.912	236.328	109.435	9.66434	10.7714
7	182	233	112	7	11	20	58	6.1	2.6	2.504	28.62	198	234	95	7.2	10.94	21.4	41.2	6.8	2.8	2.752	25.21	191	233	130	6.6	13.66	23.8	56.6	6.8	3	2.772	30.576	214	258	106.8	12	11.32	22	44	6.795	2.55	2.656	25.58	196.218	239.061	110.697	9.15584	11.5404
8	NA	235	117	12	11	20	36	6.6	2.95	2.928	35.36	200	237	110	9.2	10.92	21.8	35	6.8	3	2.656	34.555	191	236	135	9	13.44	25.2	47.4	6.86667	2.9	2.804	33.512	220	259	116	18.4	11.52	21.6	51.2	7.25	3	2.912	35.2	198.482	240.953	118.582	11.3876	11.5315
9	176	232	100	8	10	19	32	6.7	2.7	2.244	27.62	194	234	93	8.6	10.98	19.6	42.8	7.1	2.9	2.608	41.375	184	233	125	10	12.28	22.6	55.8	6.73333	3.1	2.516	32.452	224	255	108	18.5	11.325	19.75	46	7.29	3.175	2.78	34.42	194.675	238.22	106.593	10.8932	11.0196
10	170	219	104	9	9	19	39	6.1	2.85	2.316	27.7	193	230	95	8.2	9.16	19.8	37.4	6.1	2.7	2.548	38.575	180	227	120	10.2	11.76	23	52	6.13333	2.9	2.544	27.272	220	252	92.5	26.5	10.7	21.5	52.75	7.05	2.625	2.352	26.2	191.369	232.754	103.249	12.1362	10.1321
11	176	225	124	12	13	20	50	6.3	3.25	2.552	32.38	191	229	98	6.8	8.76	18.8	41.8	6.1	2.6	2.516	30.885	180	224	136	11.2	10.06	20.6	46.8	6.1	3	2.788	31.346	223	252	113.2	12.8	9.82	18	48	6.705	3.11	2.852	31.32	192.912	233.175	117.014	10.5683	10.3601
12	205	241	132	9	11.5	25	58	3.1	1.5	2.172	34.06	206	NA	102	10.2	6.76	21.6	35.6	6.66667	2.9	2.648	36.625	203	239	125	7.6	10.22	23	38.6	6.7	3.3	2.716	36.908	230	264	126.25	17	8.875	20.25	50	6.66	3.225	2.84	39.96	209.221	245.073	120.253	10.7096	9.4033
13	197	241	147	11	12	19	48	6.35	2.6	2.796	30.7	203	237	100	13	11.46	21.6	46.4	6.43333	3.1	2.672	28.445	198	237	135	7.8	13.48	23	38.8	6.5	3.1	2.752	30.88	221	266	114	18.4	9.78	17.6	39.75	6.69	2.9	2.808	30.16	203.711	243.896	122.732	11.6136	11.4957
14	NA	NA	110	12	11	20	38	7.9	3.35	3.164	53.4	189	230	98	6.6	9.84	20	33.6	7.9	3.2	2.808	31.71	176	221	115	7.4	12.62	20.8	41.6	7.9	3.3	2.836	50.764	220	249	113.8	7.25	13.92	20.4	41.4	8.155	3.32	2.884	55.02	191.131	232.07	109.083	9.2194	11.6433
15	191	232	123	NA	11	23	46	6.25	2.85	2.544	NA	197	237	110	8.8	7.28	20	30.4	6.16667	2.8	2.484	25.17	189	232	127	16	9.3	23.4	51.8	5.9	2.9	2.688	28.138	220	255	114.8	13	7.72	20.8	50.6	6.115	2.87	2.66	27.62	198.862	238.641	117.844	11.1792	8.94279
16	197	236	120	NA	10	21	39	7.4	3.05	2.692	NA	203	238	117	12.4	8.1	20.8	31.2	7.16667	3.1	2.86	37.835	199	239	133	15.2	9.92	24.4	39.4	6.96667	3.2	2.76	35.25	226	263	123.6	16.2	6.56	18.25	39	7.51	3.29	3.092	40.6	205.033	242.845	122.178	12.1661	8.78183
17	198	237	115	NA	9	19	48	5.9	2.6	2.208	NA	203	238	90	12.8	9.24	22.4	46.6	5.96667	2.8	2.4	23.155	198	236	124	17.4	8.76	23	44.2	5.9	2.9	2.34	23.13	225	255	105.6	13.4	8.82	24	56.4	NA	NA	NA	NA	204.813	240.743	108.575	12.1332	9.05903
18	195	234	127	NA	8.2	21	38	6.4	2.8	2.42	NA	194	239	118	NA	NA	NA	NA	5.96667	3.1	2.82	31.74	185	237	135	11.8	9.68	24.2	52	5.9	3.1	2.772	32.724	221	257	112.5	17.25	7.925	21	48	6.13	3.05	2.96	33.4	198.422	240.953	121.925	11.4309	8.47616
19	182	235	132	10	5.5	18	52	5.95	2.6	2.292	35.42	193	231	97	9.2	6.64	19.2	32.2	5.73333	2.6	2.412	21.03	185	226	115	10.6	8.38	21.2	39	5.63333	2.8	2.68	26.206	220	256	NA	NA	NA	NA	NA	5.84	2.635	2.748	25.64	195.116	236.959	112.819	10.7558	7.22752
20	187	228	110	NA	5.8	18	34	5.9	2.7	2.344	NA	193	231	106	11.6	6.82	18.4	33.2	5.9	2.7	2.5	24.835	184	225	124	13	6.52	22	42	5.86667	3.1	2.572	30.674	217	253	100.6	22	7	19.2	48.6	6.16	2.87	2.656	27.58	195.336	234.646	109.959	12.6266	6.89507
21	188	229	125	NA	11.2	23	66	6.15	3.1	2.712	30.56	195	238	125	8.8	8.1	19.8	36	5.9	2.9	2.6	27.83	188	227	128	16	9.78	21.2	40.4	6.1	3	2.772	31.916	221	257	115.2	16.8	9.02	20.4	45.8	6.13	3.09	2.984	31.06	197.76	237.59	122.086	11.8042	9.56872
22	184	224	115	NA	7.7	22	69	5.6	2.6	2.444	NA	191	229	96	10.2	6.76	21.4	55.6	5.5	2.8	2.496	23.305	179	221	124	12.4	7.32	23.2	63.6	5.46667	3	2.716	25.818	214	251	105.2	18	7.8	22.4	69.2	5.54	2.81	2.7	25.24	192.471	232.124	109.867	11.6397	7.66408
23	191	234	124	NA	11.3	21	52	6.4	3.1	2.656	29.58	197	235	123	12.6	8.92	20.2	35	6.2	3	2.66	28.925	190	231	120	13	10.92	23.4	51	6.03333	2.9	2.716	29.934	221	255	122	9.8	10.08	20.8	46.2	6.3	2.86	2.876	30.9	199.303	238.43	121.118	10.7844	10.2662
24	190	230	126	NA	10.2	22	48	5.8	3	2.36	NA	197	234	118	9.2	8.2	20.6	36	5.96667	2.9	2.744	30.215	187	227	123	12.8	9.66	23.8	54.8	6.1	3	2.672	30.03	221	259	110	11.6	9.18	21.8	55.8	6.685	3	2.848	29.16	198.422	237.379	118.351	10.4884	9.37647
25	186	229	121	NA	10.7	23	49	6.35	3.1	2.528	NA	193	230	127	8.66667	7.83333	19.3333	37	6.83333	3	2.744	29.5	183	226	130	12	9.86	21.6	49.8	6.26667	3.2	2.704	34.498	222	258	115	23.5	10.45	21.25	52.5	6.29	3.08	2.94	35.94	195.997	235.908	122.04	12.2269	9.73415
26	NA	NA	NA	NA	NA	NA	NA	6.3	2.25	2.456	NA	207	242	114	15.8	10.5	22.2	48.4	NA	NA	NA	33.365	203	241	140	10.8	11.74	24.4	50.8	6.96667	3	2.736	33.05	222	262	129	17.4	9.54	20.8	46.8	6.84	2.81	2.9	29.24	204.418	244.049	125.68	12.199	10.6434
27	200	238	117	NA	9.3	23	47	5.5	2.55	2.18	NA	205	240	110	15	8.96	24.2	45	5.83333	2.8	2.348	22.625	198	239	125	12.2	11.08	25.4	57.4	5.9	2.6	2.516	22.646	224	256	110	12.75	7.875	23	52	NA	NA	NA	NA	205.474	242.215	114.893	11.5328	9.372
28	200	238	113	NA	9.3	NA	49	6.4	2.65	2.232	NA	205	238	95	11.25	8.125	18	32	6.13333	2.9	2.604	28.355	199	241	130	13.2	10.22	19.8	44	6.43333	3.1	2.596	29.084	225	258	116.2	11	8.62	17	42.6	6.05	2.8	2.54	30.66	205.915	242.635	113.094	10.7926	9.15963
29	197	236	113	NA	9.5	19	36	5.95	2.8	2.304	27.64	205	238	103	NA	NA	NA	NA	NA	NA	NA	NA	198	237	125	11.6	12.2	23.6	41.8	6.53333	3.2	2.552	28.148	225	256	117.4	10.6	8.66	22.4	40.6	NA	NA	NA	NA	205.033	240.953	114.063	10.0824	9.78616
30	201	240	105	NA	11.7	25	63	5.85	2.45	2.188	NA	204	242	115	13.8	8.94	22.8	41	5.86667	2.7	2.412	21.565	198	240	129	11.2	10.18	24.4	47.2	5.8	2.9	2.496	23.542	226	259	116.25	13.75	7.575	18	45	5.98	2.725	2.316	20.22	205.915	243.896	115.642	11.3354	9.63579
31	NA	NA	NA	NA	NA	NA	NA	6.45	2.95	2.464	NA	201	237	116	12.8	8.9	21.4	31.4	6.73333	2.7	2.424	28.61	195	232	125	13.4	10.78	23.8	52	6.4	2.8	2.54	29.296	224	259	119.5	16.5	9	22	44	6.7	3.125	2.62	33.42	201.026	239.524	118.938	11.9852	9.75088
32	176	227	83	6	12	24	60	6.6	2.7	2.536	39.96	193	234	NA	NA	NA	NA	NA	NA	NA	NA	NA	181	227	83	5.6	11.44	23.2	83	7.46667	3	2.572	37.338	218	254	71.6	8.4	9.78	22.2	73.8	7.15	2.96	2.7	31.06	192.471	235.697	80.7096	8.36722	10.6096
33	196	230	105	NA	8.2	13	25	7	3	2.76	34.88	202	237	107	13.4	9.12	18.8	30.4	6.73333	3.4	3.196	45.19	189	225	120	17.2	7.8	20.8	45	6.7	3.4	3.096	43.646	222	258	107.8	16.6	11.2	20	37.4	6.845	2.9	2.784	32.24	201.507	237.379	109.774	12.7253	9.17081
34	NA	NA	NA	NA	NA	NA	NA	7.9	3.6	2.996	NA	195	232	102	9	9.4	21.8	32.8	7.76667	3.3	3	48.845	181	221	100	8.4	9.58	21.6	40.6	7.8	3.4	2.976	53.428	215	248	89.8	11.6	11.22	21.2	47.6	7.725	3.285	2.836	48.44	192.828	232.337	98.3521	9.73173	10.1885
35	176	227	87	9	8	19	54	6.3	3.1	2.964	42.62	197	237	102	9.8	5.96	18.6	33	6.56667	3.2	3.044	38.69	181	223	100	12.2	7.42	20.8	40.8	6.73333	3.3	3.056	44.738	215	251	88	9.33333	8.24	20.2	41	6.735	2.64	3.072	43.54	192.691	234.857	95.2951	10.2195	7.67303
36	181	241	89	7	11	20	32	6.3	3.3	2.788	43.7	197	236	105	10.4	8.08	20.2	42.8	6.56667	3.5	3.268	41.5	186	223	90	11.4	9.26	20.4	41.6	6.7	3.1	3.044	42.376	218	254	91.6	17.6	8.74	18.6	42.8	6.43	3.185	3.088	44.12	195.556	238.22	94.9724	11.0768	9.3407
37	182	229	77	5	9	18	46	5.8	3.35	3.02	52.7	196	232	105	8.2	8.04	19	36.6	7.13333	3.5	3.276	46.94	183	221	100	10.8	8.62	19.6	40.4	7.03333	3.3	3.18	47.002	216	251	101.4	16	8.88	18.8	48.2	7.16	3.31	3.176	47.84	194.454	233.805	96.7707	10.1728	8.77289
38	174	223	99	8	9	19	38	6.3	3.2	2.744	37.06	195	230	115	8.4	7.02	16.8	39.6	6.16667	3.2	2.86	33.27	181	221	105	9.8	7.94	20.4	44.8	6.4	3.3	3.072	38.354	217	251	98	6.4	7.22	18.4	41.8	6.42	3.06	3.128	42.5	192.251	232.124	104.518	9.12759	8.02176
39	175	227	89	8	10	22	50	6.45	3.15	3.04	41.2	193	232	100	8.8	7.12	20.2	38.4	6.3	3.2	2.964	38.145	178	221	90	14.4	8.1	21.2	43.6	6.56667	3.1	2.812	38.424	214	251	92.8	18.2	8.4	18.8	43.2	6.62	2.99	3.0144	36.6	190.708	233.385	94.0962	11.5006	8.56722
40	180	229	87	6	10	22	50	6.95	3.45	2.6	38	196	233	115	15.6	9.08	21.4	43	6.06667	3.2	2.888	33.655	181	222	107	6.6	9.62	23.4	53.4	6.26667	3.3	2.984	37.95	214	251	92	13.4	10.48	21.8	53.8	6.34	3.285	2.94	36.74	193.132	234.226	100.829	10.3988	9.81016
41	176	237	123	13	12	21	32	7.7	3.05	2.648	41.3	202	NA	118	23.6	8.88	18.2	32.6	7.26667	3.1	2.712	40.65	196	232	120	13.8	11.02	20	39.8	7.13333	3.2	2.844	42.754	221	255	112	8	8.6	17.2	31.4	7.345	3.12	2.94	40.72	198.422	239.749	117.429	12.7719	10.1052
42	180	229	91	12	10	21	39	6.05	2.9	2.408	33.96	198	230	120	8.8	7.16	21.6	36.4	6.3	2.9	2.832	31.5	186	225	117	9.4	9	22.4	44.6	6.36667	2.9	2.912	34.962	217	253	105.4	16.2	9.24	21	53.2	6.285	3.225	3.016	38.68	195.336	234.646	108.299	11.0768	8.96514
43	186	235	110.5	13	10	22	38	6.35	3.1	2.92	41.62	201	237	116	15.6	9.18	21	37.8	6.3	3	2.868	35.655	192	230	110	13	10.24	21.6	41.6	6.26667	3	2.896	35.128	218	254	105.6	12.4	9.06	21	45.8	6.96	3.19	2.98	40.36	198.862	238.641	110.305	12.1503	9.65367
44	180	223	102	14	10	23	44	6.6	2.95	2.568	35.48	198	230	103	9	8.22	20.2	37.8	7.16667	2.8	2.832	31.495	183	221	106	10.4	8.38	20.8	38.4	7.1	2.9	2.848	36.646	217	251	96	10.4	8.6	20.4	46.4	7.175	2.95	2.9	35.46	194.675	232.124	102.212	10.7096	8.92043
45	184	239	125	8	10	25	36	6.3	3.05	2.504	30.54	201	241	125	10.4	8.06	20	37	6.56667	3.2	2.756	27.885	195	233	115	14.2	9.4	22.2	46.4	6.1	3.2	2.764	31.652	221	257	107.6	10.2	8.76	20	45.75	6.29	2.79	2.732	29.56	199.744	241.584	117.337	10.5683	9.14845
46	189	232	106	8	11.5	22	46	6.65	3.3	3.052	45.42	202	239	108	7.6	10.48	23.6	43.2	6.86667	3.3	2.952	42.92	194	228	110	9.6	11.96	24.4	48.2	6.53333	3.2	2.78	35.896	220	255	113.4	9.6	11.34	23.2	50.4	6.9	3.525	3.376	38.86	200.626	238.22	109.221	9.43834	11.1738
47	NA	NA	NA	NA	NA	NA	NA	6.3	2.85	2.544	NA	190	229	125	11.2	7.96	20.4	39.2	5.83333	2.8	2.808	28.285	178	222	141	11.6	10.04	20.4	46	6.03333	3	2.824	30.528	215	254	128.6	15.4	11.2	21.4	60.4	6.155	2.965	2.776	30.42	190.566	233.401	129.156	11.245	9.9006
48	NA	NA	NA	NA	NA	NA	NA	6.15	2.9	2.604	NA	189	229	110	7.4	7.7	19.6	33.8	5.8	2.5	2.744	25.665	179	224	120	12.4	10.5	22.8	47	6.16667	2.9	2.676	27.064	216	252	116	14.2	11.2	22.4	47.8	6.25	2.78	2.84	27.76	190.849	233.401	114.593	10.5541	9.95818
49	180	231	101	7	11	21	58	5.7	2.8	2.304	23.9	192	228	105	6	10.28	20.4	51.4	5.43333	2.7	2.584	20.885	186	226	128	10.2	13.44	24.4	66.8	5.6	2.8	2.52	27.51	221	251	120.75	13	9.1	19	56.5	5.85	2.84	2.68	26.08	194.895	234.436	113.221	9.63609	10.8474
50	179	222	100	4	10	18	46	6.25	3.1	2.552	29.92	186	228	105	7.8	8.98	19.2	36.6	5.86667	2.9	2.572	27.03	176	221	120	12.2	11.68	21	57.6	6.13333	2.9	2.644	31.22	215	251	108	22	11.2	18.8	53	6.285	2.905	2.816	31.3	189.826	231.493	108.207	11.0203	10.4093
51	173	217	115	7	10	20	40	6.4	3.15	2.78	36.9	187	228	100	7.8	8.08	19.8	26.8	5.96667	3	2.72	30.69	175	219	121	10.6	11.02	23.6	48	6	3.2	2.748	33.79	216	251	120.4	17.4	11	21	50.6	6.38	3.005	2.816	35.28	188.724	230.021	113.602	10.5683	10.0158
52	178	228	107	5	11	24	72	6.2	3.3	2.828	32.8	191	229	96	4.8	8.78	21.6	43.6	6.06667	2.6	2.536	26.04	179	222	117	12.8	10.2	22.8	53.4	6.36667	3	2.696	31.096	220	255	114.8	12.8	9.86	21	58.6	6.69	2.86	2.616	28.28	192.471	234.016	108.622	9.52309	9.9577
53	176	227	125	6	9	21	52	5.8	3.05	2.628	26.8	191	228	113	10.2	7.26	16.4	32.4	5.53333	3	2.648	26.165	179	223	148	12	10.1	23	49.2	5.76667	2.9	2.724	29.49	219	253	111.2	15.6	9.48	22.4	44.6	6.04	2.84	2.772	25.84	191.81	233.385	123.008	10.7096	9.0635
54	180	227	110	4	7	20	48	6.4	2.95	2.776	34.58	192	229	107	5.8	5.8	20.6	34.8	5.86667	3	2.66	28.925	183	222	125	6.4	6.82	22	43.4	6.3	3.2	2.792	35.82	218	255	101.667	21	7.76667	23.3333	51.6667	6.635	3.365	2.9	34.22	193.573	233.805	110.667	9.77734	7.17451
55	178	227	118	6	7	23	67	NA	NA	NA	41.46	193	228	107	5.6	5.54	20.2	40.6	6.23333	3.1	2.92	32.77	181	222	125	9.8	6.68	23.8	60.8	6.53333	3.3	2.772	37.63	222	256	104.6	10.4	7.16	22.8	62	6.715	3.15	3.176	38.12	193.793	233.805	113.187	9.01459	6.94873
56	190	229	72	3	6	20	54	5.5	2.85	2.696	27.4	194	229	85	6.6	5.48	22.4	53.2	5.36667	2.9	2.684	16.465	186	223	126	4.6	6.36	23.8	61	5.73333	3.1	2.708	27.14	220	251	103.2	12.2	6.24	21	55.5	6.115	2.97	2.72	26.16	197.32	233.595	97.4163	8.25184	6.43456
57	181	229	105	5	9	18	48	6.35	3.25	2.612	34.68	193	229	113	4.6	7.84	21.2	38.6	6.36667	2.9	2.616	30.17	183	225	124	8.2	10.38	23.8	55	6.33333	3.2	2.62	33.524	221	255	112	9.2	11.02	22	59.5	6.54	2.92	2.764	31.54	194.675	234.857	113.048	8.33659	9.60002
58	174	229	120	10	11.5	22	55	6.5	3.25	2.88	32.78	193	228	98	4.4	7.08	22.4	45.2	5.9	3.1	2.78	28.355	181	225	121	6	9.34	24	54	6.03333	3	2.636	32.004	217	254	99.25	13.25	8.625	21	61	6.3	3.18	3.032	31.98	191.81	234.436	109.417	9.2759	9.22222
59	181	222	100	5	7	19	56	6.3	3.25	2.748	36.82	194	230	94	5	6.26	19.6	34	6.26667	2.8	2.6	29.245	184	225	123	8.2	7.28	22	48.8	6.63333	3.1	2.872	37.374	219	254	102.4	11.8	7.6	20	48.5	6.49	3.015	2.788	36.2	194.675	233.385	105.071	8.76034	7.34217
60	177	216	97	3	8	23	42	5.7	3.15	2.758	35.12	190	230	93	9	6.78	21.8	45.8	6.16667	3	2.768	29.91	176	221	113	6.8	7.32	22.6	50.4	6.26667	3.4	2.892	39.07	215	252	91.25	14.25	5.93333	19.25	46	6.44	3.3	3.164	35.2	190.267	230.862	99.2723	9.19115	7.31758
61	168	217	108	9	11	21	47	5.85	3.2	2.664	35.74	191	230	93	7.2	7.48	21.2	46.2	6.06667	2.9	2.728	28.205	179	221	120	8.8	8.36	21.2	46.6	6.1	3.2	2.784	33.296	215	252	107	15.2	8.86	20.4	52	6.365	3.14	2.94	34.22	189.165	231.072	107.054	10.2011	9.03221
62	180	231	106	4	10	18	54	6.45	3.35	2.708	42.62	192	228	103	7	10.84	19.8	35.8	6.76667	3.1	2.724	34.235	182	223	134	8.8	11.54	21.4	38.2	6.93333	3.1	2.832	39.748	221	251	115	12.4	11.9	20.4	49.4	6.955	3	2.744	37.72	194.014	233.805	113.971	9.07109	10.9503
63	178	228	127	11	13	19	49	6.6	3.05	2.84	39.28	192	228	109	NA	NA	NA	NA	NA	NA	NA	NA	182	222	133	7.6	14.14	21.8	50.8	7	3	2.788	36.156	215	251	119	15.8	12.22	20	52.4	7.31	3	2.976	38.02	192.251	232.965	120.887	10.7358	12.3774
64	171	217	106	5	10	19	56	6	2.85	2.548	31.66	187	228	105	6.4	8.56	18.6	37.6	6.6	2.8	2.684	28.875	176	220	112	7.6	9.42	20.6	45	6.46667	3.1	2.72	30.922	214	249	128	16.4	11.88	24.4	55	6.67	2.985	2.812	32.66	188.063	229.811	112.357	9.52309	9.96217
65	178	225	125	10	12	20	59	5.45	2.9	2.564	32.44	192	228	111	7.2	9.26	20.6	41.4	5.76667	2.6	2.468	22.75	182	223	138	8.8	12.28	23.2	49.8	6.06667	3	2.692	29.408	216	252	114.5	13.5	12.525	23	61	6.27	2.76	2.66	26.98	192.471	232.754	121.003	10.1022	11.3504
66	180	230	106	5	7	16	54	6.6	3.1	2.596	37.96	192	228	108	7.2	10.1	20.8	53.6	6.3	3	2.708	31.66	184	229	132	7.4	11.62	19.8	53.8	6.56667	3.2	2.752	32.982	218	255	120.75	14.25	10.3	19.75	60.25	6.625	3.135	2.856	33.86	193.793	235.697	115.988	9.30415	9.77439
67	187	NA	114	6	10	17	32	6.7	3	2.34	27.98	195	228	125	8.2	9.38	19.2	41.2	5.8	2.5	2.532	22.67	189	229	135	14.4	12.42	22.8	43.6	6.16667	2.3	2.508	28.694	221	257	115	19.4	13.2	23.4	47	6.285	2.765	2.612	26.78	197.76	235.797	121.118	11.3028	11.1112
68	176	231	145	12	12	20	32	8.15	3.3	3.16	57.56	198	232	115	7.8	10.88	17.6	30	8.16667	3.3	3.136	53.935	193	230	121	16.2	15.2	21.8	38.8	7.9	3.2	3.216	53.656	224	256	123	20.4	12.1	20	41.6	8.19	3.145	3.18	50.22	197.54	237.169	124.576	12.4893	12.2692
69	170	221	108	7	10	22	41	7.05	3.35	2.816	39.34	189	230	103	5.6	9.84	21.2	48.8	7.2	2.9	2.736	35.17	175	222	117	5.4	10.74	21	56.6	7.06667	3.2	2.784	37.62	215	254	105	10.8	11.26	21.6	55.6	7.56	3.45	3.084	47.24	188.283	232.544	108.207	8.59084	10.4048
70	177	227	95	4	10	20	44	6.2	3.5	2.892	36.82	194	229	103	10	8.96	20.6	33.4	5.93333	3.2	2.968	35.41	176	220	124	9.8	10.1	21.8	40.6	6.1	3.3	3.12	34.786	216	251	96.2	15	9.875	18.6667	41	6.32	3.435	3.096	36.96	191.369	232.544	104.794	10.0033	9.75651
71	173	217	115	6	16	24	52	6.6	3.6	3.072	49.36	194	232	115	7	10.62	27.6	55	6.53333	3.2	3.08	39.72	176	220	123	6.4	10.66	23	45.4	6.73333	3.2	3.104	44.854	217	256	107.8	4	9.48	16.8	34.8	6.62	3.285	3.224	42.6	190.708	232.124	114.616	7.82809	11.5047
72	175	228	92	4	9.5	21	60	6.3	3.45	2.74	39.34	197	235	90	7.6	8.82	20.2	45.2	6.46667	3.2	2.856	36.95	176	222	106	4.4	10.36	21.4	62.8	6.43333	3.4	2.856	37.698	215	253	108.25	9.5	10.125	21.75	54	6.84	3.325	3.036	41.34	191.369	234.857	99.7334	8.12471	9.72744
73	172	227	82	4	9	19	52	6.9	3.45	3	49.658	197	232	75	6	9.2	20.4	50.6	7.13333	3.6	3.152	45.41	177	221	86	6.2	10.78	21.8	63.8	6.96667	3.4	2.856	45.07	215	251	74.6	10.6	8.72	19	65.6	7.16	3.325	3.052	44.96	190.928	233.385	81.5999	8.30834	9.4793
74	174	214	87	6	10	23	74	6.3	3.65	2.92	49.2	195	232	85	5.6	8	22.8	55.4	6.96667	3.2	3.156	42.955	174	220	88	4.2	8.92	22	61.4	7.1	3.3	2.956	45.378	215	250	78.4	12.4	7.74	19.4	65.2	6.81	3.25	3.276	48.8	190.267	230.232	86.3955	8.50609	8.79971
75	176	228	89	3	9.5	20	56	6.75	3.5	3.096	42.48	197	232	95	7	8.18	20.8	50.6	6.7	3.3	3.148	42.505	177	221	105	7.4	9.24	21	58.4	6.7	3.5	2.992	40.32	215	251	99.4	8.8	9.56	21	49.6	6.79	3.265	3.132	41.62	191.81	233.595	97.9235	8.22359	9.20657
76	182	228	85	5	8.5	14	40	6.14	3.4	2.972	42.96	200	NA	70	NA	NA	NA	NA	NA	NA	NA	NA	183	224	80	10.2	9.68	22.4	54.2	6.23333	3.4	2.816	36.57	224	254	69.2	13.2	9.34	21.6	56.4	6.18	3.17	2.744	35.8	197.099	234.958	78.5104	9.74889	8.96849
77	175	212	105	5	8	22	52	6.25	3.15	2.74	32.6	193	230	104	14.6	5.54	18.8	41.4	6.13333	3.1	2.912	29.87	175	214	108	10.2	6.68	21.6	52.6	6.4	3.1	2.692	31.832	216	250	92	15.2	5.84	18	49.2	6.76	2.98	2.836	31.38	190.487	228.129	102.673	10.8791	6.87719
78	177	235	117	9	13.5	20	28	6.2	2.7	2.592	30.56	195	234	116	11.8	11.12	22.4	41	6.46667	3.1	2.58	NA	187	229	133	8.4	11.98	22	46.2	6.2	3.2	2.736	27.556	220	260	115	15	11.075	19.25	43.3333	6.55	2.8	2.508	27	194.895	239.061	119.273	10.7661	11.7103
79	189	236	121	10	14	21	36	5.85	3	2.5664	32.66	201	237	125	8.8	10.84	21.6	34.8	6.23333	3	2.768	30.325	192	229	135	8.6	14.22	24.8	55.6	6.16667	3.1	2.896	29.346	221	252	129	13	11.38	23.4	44.8	6.195	3.405	2.828	31	200.185	238.22	125.96	10.2293	12.3273
80	182	236	120	13	12.6	25	58	6.45	3.2	2.696	35.98	193	234	117	6.2	9.6	20	33.8	6.23333	3.1	2.932	31.065	183	229	128	10	11.9	23	42.6	6.1	3.2	2.868	32.748	226	260	116.8	24.6	10.1	21	43.4	6.3	3.15	3.132	37.56	195.997	239.271	119.458	12.1221	10.9324
81	188	241	133	7	11.3	24	54	6.55	3	2.672	31.3	200	234	115	7	10.94	22.4	44.6	6.86667	2.9	2.716	31.015	188	231	137	7.2	12.1	25.2	57.8	6.6	3	2.668	33.366	225	259	115	9.2	9.76	20	54	7.045	2.945	2.844	35.08	199.744	240.533	123.654	8.81684	10.91
82	188	236	70	8	12	25	58	6.35	2.95	2.748	30.1	202	239	120	13.8	9.92	26	42	6.8	2.8	2.536	NA	193	231	135	7.4	15	27.6	52.4	6.6	2.9	2.816	27.8	223	259	128	15.2	11.52	21.6	55.6	7.285	2.805	2.9	30.62	200.846	240.533	112.818	10.7943	11.8802
83	187	236	141	11	13	24	34	6.15	3.2	2.668	31.5	200	239	128	11.2	13.7	22.6	39.6	6.5	2.8	2.732	36.61	191	232	141	8.2	13.56	23.8	45.4	6.26667	2.9	2.628	30.08	225	260	112	7.25	11.8	21.8	44.6	6.65	2.975	2.74	34.9	200.185	240.953	128.726	9.8409	12.6895
84	186	241	120	9	15.5	22	54	6.95	3.15	2.64	48.6	202	242	115	6.6	11.92	21.8	52	7.36667	3.2	2.872	42.67	187	231	133	4.6	14.2	22.8	59.2	7.36667	3.3	2.912	46.102	220	259	112	13	13.04	21.8	51.6	7.52	3.3	3.132	44.96	198.422	242.215	119.043	9.21234	13.2707
85	189	241	100	8	15.5	24	64	5.95	3.2	2.544	36.2	204	245	100	6.6	13.68	24.4	45.6	6.03333	3.1	2.808	33.6	190	231	115	9.8	18.52	26.6	71.4	6.13333	3.2	2.964	37.244	221	258	97.4	11.2	14.54	23.8	60.6	6.525	3.2	2.976	36.46	200.405	242.635	103.457	9.55134	14.9652
86	178	230	85	6	12.5	23	54	6.2	2.95	2.94	39.24	199	237	86	6.2	8.86	19.8	46	6.5	2.8	2.884	34.57	179	222	100	7.2	11.02	20.8	62	6.63333	3.1	2.916	38.26	221	253	92.2	18	11	21	64.2	6.605	3.075	2.884	38.6	194.454	235.697	92.1134	9.80559	10.7491
87	173	228	102	11	14	22	54	6.85	3.05	2.932	49.18	198	239	110	7	10.2	20	53.2	7	3.3	3.172	39.235	176	223	126	3.6	10.26	24	62.6	7.16667	3.4	2.984	39.366	215	254	98.3333	11.6667	10.2667	19	53	7.405	3.56	3.364	52.84	191.149	236.118	108.974	9.22223	11.0509
88	182	235	125	9	12	20	34	5.6	3.1	2.648	30.14	201	240	116	10.4	7.86	17.8	29.6	5.73333	3	2.78	29.02	187	229	135	15.4	10.76	21.4	49	5.66667	3.1	2.66	27.898	219	258	111	32	10.95	19.8	51	5.875	3.14	2.848	31.86	197.099	239.902	120.657	13.9584	10.3444
89	172	222	128	11	13	23	70	6.3	3.05	2.992	42.56	196	233	123	9.8	11.46	22.6	44	6.8	3.4	3.12	41.02	177	223	135	6.6	12.18	21.8	49.6	6.63333	3.4	3.144	37.676	218	252	109	13.4	10.06	17	46.6	6.945	3.29	3.056	42.44	191.369	233.175	122.501	10.2858	11.4912
90	177	227	62	4	8	25	46	6.55	3.05	2.98	43.4	197	238	100	5	9.64	23.6	44.6	6.96667	3.4	3.02	42.715	177	226	105	4.4	12.6	27.2	70.4	6.96667	3.5	2.848	42.944	215	252	98	7.2	10	21.4	59.2	6.82	3.19	2.9	42.8	192.03	235.908	92.5284	7.43258	10.0471
91	172	220	92	7	10	20	62	7.1	3.45	2.94	48.58	197	234	80	8.8	8.74	21.4	41.4	7.2	3.4	2.836	39.425	177	222	98	8	10.34	20.2	58.6	7.2	3.5	2.876	43.668	219	255	73.75	8	9.05	19	60.6667	7.64	3.475	2.972	47.12	191.81	233.385	87.629	9.01459	9.57543
92	177	227	100	7	8	20	66	6.2	3.1	2.728	37.1	198	235	98	10.2	8.8	21.6	54.2	6.43333	3.2	2.944	34.16	183	221	109	8	9.8	25	64	6.46667	3.3	2.756	36.414	220	255	92.4	10.6	9.14	21	64.2	6.6	3.43	2.824	39.04	194.675	234.857	100.46	9.57959	9.04115
93	181	238	86.5	8	10	24	52	6.1	3.35	2.824	35.78	199	237	73	6.4	8.88	23	45.8	6.06667	3.1	2.744	28.915	179	223	109	6.8	9.8	24	59.8	6.26667	3.4	2.796	33.79	220	253	82.3333	11.3333	8.53333	19.6667	54	6.71	3.25	2.904	32.5	194.895	237.59	89.2614	9.1177	9.36977
94	177	228	67	7	10	26	62	6.9	3.1	2.956	38.38	197	236	70	9.2	7.9	22	46	7	3.3	2.856	40.31	183	224	80	8	8.2	22	49.4	6.9	3.2	2.812	41.088	218	253	67	8	7.26	20.6	51.4	7.425	2.85	2.832	35.52	194.014	235.487	73.8531	9.07109	8.5091
95	187	232	108	6	8	24	60	6.8	3.4	2.744	34.82	194	234	115	7.2	9.66	21.4	42.2	7.23333	3.2	3.064	44.145	174	222	111	6.8	11.26	21	55.6	7.06667	3.2	2.912	38.772	228	258	100.75	7.25	6.625	21	61.5	6.45	3.275	2.952	32.4	195.777	236.538	108.61	8.3719	8.99867
96	186	235	128	9	12.5	19	44	6.7	3	2.504	37.5	214	NA	115	13.4	11.8	21.4	48.8	6.76667	3	2.716	32.755	195	237	125	6.2	13.94	20.2	54.8	6.7	2.9	2.708	34.2	221	257	116	17.2	11.75	19.5	50.25	6.96	3	2.668	37.14	203.05	241.08	119.965	10.9921	12.2267
97	182	232	58	8	8	15	53	6.55	3.1	2.04	33.7	198	239	65	8.8	9.2	18	38.6	6.76667	3.2	2.756	38.645	186	226	65	11	10.86	19.4	57.4	6.76667	3.4	2.776	36.288	223	257	55.6	17	9.98	17	46.4	7.06	3.49	2.832	32.7	197.099	238.22	64.5384	10.8508	9.55531
98	NA	NA	NA	NA	NA	NA	NA	5.75	2.1	1.848	NA	202	237	60	NA	NA	NA	NA	6.43333	2.6	2.444	24.495	188	223	65	23.6	10.68	19.8	50	6.6	2.8	2.528	28.388	220	253	50.6	13.6	9.32	18	34.8	6.91	2.75	2.744	26.1	198.199	235.531	63.5332	13.0354	9.74982
99	184	232	117	9	9	18	26	6.75	3	2.622	37.78	202	241	115	11	9.52	19.6	36.4	6.73333	2.7	2.696	31.44	188	227	114	20.4	11	19.8	40.8	6.73333	3	2.8	36.684	222	259	107.6	12.2	9.78	19	39	7.31	2.845	2.84	30.68	198.642	239.271	112.956	11.9526	9.83698
100	179	231	113	11	9	18	28	6.6	2.95	2.68	40.38	197	238	114	18.6	7.24	20	31.4	6.6	3	2.86	33.76	181	223	104	17.2	9	18.6	31.8	6.86667	2.9	2.996	37.094	220	255	108.8	11.8	8.5	16.6	36.8	7.04	3.155	2.948	40.74	194.454	236.749	109.774	12.8001	8.59405
101	186	232	120	8	8	17	28	7.1	3.15	2.7424	41.86	213	243	128	12.4	9.56	20.6	34.4	7	3	3.032	39.59	196	232	126	17	11.16	20.8	43.6	6.7	3	2.956	38.288	224	257	115	12.6	8.8	19.4	36.8	7.21	3.465	3.02	44.58	203.711	240.322	121.118	11.5853	9.43907
102	189	232	90	6	11	23	60	7.05	3.45	2.88	45.26	202	238	105	5.8	9.46	23.2	37	6.76667	3.2	2.836	37.715	192	225	108	8.8	12.68	25.8	59.2	6.7	3.2	3.096	45.8	224	256	91.8	6.8	10.14	22.8	52.8	6.85	3.39	3.072	46.38	201.066	237.59	99.3991	8.39309	10.7267
103	186	235	115	16	10	22	30	6.05	3.05	2.56	33.16	213	244	130	9.75	9.575	21	42.5	6.16667	2.8	2.696	28.445	197	234	120	15	12.4	23.4	49.6	6.26667	3	2.976	32.934	226	260	129.4	13	11.02	19.6	44	6.6	2.95	2.968	34.02	204.372	242.215	122.363	12.115	10.6641
104	169	215	77	7	11	19	66	6.5	2.95	2.736	34.32	NA	NA	NA	NA	NA	NA	NA	6.8	2.8	2.708	NA	176	231	67	3.8	11.16	17.8	53.6	NA	NA	NA	36.586	213	251	77.5	6	8.625	17	48	6.925	3.175	2.824	33.62	187.786	232.562	75.8853	7.84087	9.90996
105	205	238	115	9	9	23	54	6.1	3.05	2.736	33.28	218	NA	122	NA	NA	NA	NA	7.03333	2.8	2.816	26.5	205	244	126	11.8	11.18	27.6	65.4	6.93333	3.2	2.956	35.414	232	268	107.5	8	7.75	24.5	63	6.95	3.3	2.98	36.26	212.747	246.67	116.853	9.81468	9.08654
106	187	235	133	10	9.5	19	30	6.85	3.05	2.604	39.48	204	240	120	5.6	8.6	19	37	7.13333	3.2	2.836	36.705	193	230	135	10.4	11.1	21.4	48.4	7.13333	3.3	2.876	41.156	224	261	105	12.75	9.775	20.75	44.5	7.8	2.99	2.944	43.32	201.287	240.743	122.04	9.99628	9.76545
107	187	238	130	11	11	21	46	6.05	3.15	2.74	31.36	203	240	130	9.6	8.1	18	36.6	5.9	3.1	2.664	25.76	192	231	132	13.2	10.56	20.6	41	5.73333	3.2	2.82	29.114	229	252	121.25	17	10.275	19.25	46.25	5.94	3.255	2.952	31.66	201.948	239.692	126.709	11.6983	9.98005
108	174	220	102	6	9.5	21	48	6.05	3	2.628	32.08	191	229	83	4.2	7.96	20.4	38.2	6.53333	3	2.86	26.605	176	227	105	8.4	11.54	21.8	65.2	6.23333	3	2.796	36.442	217	254	95.5	13	9.8	21.25	60.5	6.36	3.115	2.948	35.94	190.267	233.175	97.2549	8.98634	9.72521
109	170	219	100	6	10	20	50	6.25	2.85	2.696	33.64	188	229	92	4.8	8.54	19.2	34.4	6.63333	2.9	2.548	31.865	177	222	112	4.6	10.88	21.8	69.2	6.8	3.3	2.792	37.876	216	252	101	8	9.82	19.8	58.4	7.04	3.29	2.952	36.26	188.724	231.493	101.751	7.82809	9.82357
110	170	222	90	7	7	21	39	5.75	3.45	2.876	34.62	189	230	80	4.2	6.4	19.2	35	6.06667	2.8	2.716	28.105	176	222	107	7.6	8.48	24.8	73.8	6.43333	3.4	3.004	42.028	218	252	97.4	10	8.88	20.4	65.5	6.71	3.335	3.116	38.52	189.165	232.334	94.6957	8.59084	7.92787
111	180	232	130	10	13	23	50	6.75	3.45	3.044	41.38	223	229	108	6.4	10.72	22	39.8	6.5	3	2.856	33.465	184	231	131	6	14.76	24.8	68.6	6.7	3.2	2.908	40.77	221	258	118	16	13.925	23.5	63.75	7.02	3.075	3.024	37.66	201.287	237.379	120.657	9.94684	12.7677
112	176	228	125	11	13	20	51	5.45	2.75	2.32	27.42	190	228	105	5.4	12.82	18.8	44	7	2.5	2.656	26.525	178	223	125	7.6	16.78	21	60.8	6.96667	3	2.504	35.276	218	254	115.8	18.6	15.14	24.4	66	5.945	2.76	2.796	26.36	191.149	233.805	116.922	10.5401	13.9592
113	173	222	82	2	8	20	50	NA	NA	NA	38.86	196	238	86	4.6	6.26	19.2	49.2	6.26667	3.3	3.18	34.86	177	221	90	7	6.32	21.8	58.6	6.26667	3.3	2.844	35.046	215	250	93	11	8.74	19	51.6	7.25	2.9	3.236	41.06	190.928	233.385	89.3006	7.99759	7.60596
114	168	216	76	3	8	19	44	NA	NA	NA	37.32	194	231	82	5.2	8.1	20.8	39.6	6.3	2.9	2.884	33.715	173	221	NA	5.2	9.78	20.4	56	6.7	3.4	2.916	39.574	217	252	88.5	6.75	8.7	19.25	42.3333	7.1	3.245	3.052	37.98	188.945	231.072	85.0352	7.36902	8.78183
115	172	213	90	7	10	21	44	6.6	3.3	2.868	46.66	197	232	90	8.8	8.54	23.2	59.2	7.03333	3.3	2.948	41.305	178	223	103	5	10.36	24.2	69	7.16667	3.5	2.852	47.118	215	250	97.75	15	10.05	21.75	52.75	7.4	3.1	3.04	39.34	191.149	230.652	96.1597	9.57959	9.75874
116	172	217	116	5	14	25	52	6.8	3.45	3.128	48.3	197	237	110	5.6	12.6	22.6	68.6	6.8	3.3	3.216	47.725	179	227	111	4.8	12.22	22.6	59.6	7.33333	3.6	3.052	50.39	216	251	107.6	8.8	12.16	21.6	70.25	7.005	3.41	3.104	47.7	191.589	233.595	110.881	7.94109	12.448
117	182	225	140	8	8	22	70	5.3	2.95	2.324	23.5	200	238	110	15.2	5.7	18.4	38	5.56667	3.1	2.672	23.455	187	226	131	11.4	9.92	24.2	58.8	5.4	3.2	2.792	27.696	218	253	110.2	12.4	9.1	24.6	51	6.65	3.085	2.94	29.9	196.658	235.697	121.625	11.1616	8.36603
118	180	228	89	8	7.5	22	46	6.05	3.25	2.688	33.18	194	233	110	11.8	9.32	19.8	37.2	6.23333	2.7	2.728	24.415	179	223	110	17	5.86	19.8	42.6	6.36667	2.7	2.748	31	215	252	103.4	19.8	6.92	20	56.6	6.6	2.915	2.908	34.84	192.471	234.436	103.457	12.5176	7.66855
119	176	220	115	6	15	23	48	5.95	3.15	2.572	28.62	198	238	118	9.4	7.5	22.2	51.6	NA	NA	NA	NA	183	224	110	10	7.78	23.6	51.6	5.9	3	2.552	28.846	221	256	117.2	11.2	13.94	22	66.4	6.26	2.955	2.64	24.42	194.675	234.857	114.478	9.69259	10.9368
120	174	227	128	10	12	24	58	6.25	3.45	2.872	40.54	196	234	118	11.6	9.18	18.6	44.8	6.43333	3.4	3.112	40.12	179	222	124	10.4	9.64	20.6	50.2	6.26667	3.4	3.084	39.07	215	254	115	11	11.05	19.25	58.6667	6.54	3.16	3.048	38.14	191.589	234.646	120.196	10.5966	10.4115
121	180	222	138	9	9	25	60	5.85	3.05	2.616	29.84	197	234	116	6.6	7.08	20.6	36.6	6.43333	3.1	3.028	37.71	180	225	128	9	8.04	21.2	51.2	6.6	3.3	3.004	38.726	221	256	111.8	15.4	10.36	23.6	69	5.875	2.77	2.72	23.4	194.675	234.646	122.225	10.1728	8.75948
122	176	228	87.5	10	8.5	22	48	6.3	3.2	2.784	37.94	196	233	105	9.6	7.04	19.6	39.8	6.06667	3	2.852	29.625	180	223	100	9	6.96	20.4	49	6.16667	3.2	2.976	36.944	215	251	96.6	12.4	7.54	18.6	51.4	6.4	3.09	2.988	35.94	192.251	234.226	98.0849	10.3141	7.76692
123	176	229	94	6	8.5	19	52	7.05	3.56	3.236	50.18	191	230	98	6.8	7.38	19.8	44	6.53333	3.4	3.316	45.155	176	221	95	7	8.06	19.4	46.6	6.73333	3.3	3.26	48.19	215	254	93.4	14	8.54	18	38.2	6.685	3.31	3.132	49.4	190.267	234.016	96.0791	9.29709	8.31238
124	175	228	118	12	14	23	64	6.1	3.1	2.508	37.04	196	235	116	6.6	11.9	20.4	53.2	6.6	3.1	3.172	40.07	179	223	130	7.6	12.44	22	68	6.6	3.1	2.96	38.068	221	257	117	13.25	11.48	19.6	63.5	6.855	3.05	3.04	36.28	193.132	235.908	119.273	10.0952	12.1887
125	176	228	89	12	8.9	20	51	7.35	3.55	2.74	43.68	197	234	95	12.2	7.96	21	40.6	6.8	3.2	2.964	41.53	179	224	100	10.8	7.56	20.4	38.2	6.86667	3.4	2.948	42.902	214	255	95.5	11	10.075	21.5	50	7.25	3.43	2.968	46.74	192.03	235.487	95.8715	11.0203	8.76395
126	175	228	100	10	9.5	21	42	6.85	3.4	2.916	41.94	195	232	115	9.2	7.98	20.4	41.8	6.43333	3.3	3.084	40.1	179	223	115	10.4	8.08	22.2	47.2	6.46667	3.2	3.012	41.756	215	252	108	10	9.475	20.25	50	6.63	3.2	2.992	41.78	191.589	234.226	109.359	10.1163	8.88466
127	176	229	82	10	11	21	41	6.35	3.1	2.492	36.16	196	230	82	8.4	8.36	19.4	39.4	6.96667	3	2.688	35.84	179	222	88	12.2	8.14	19.6	43.6	6.63333	3.1	2.684	38.578	216	251	81.4	20	8.82	19.4	46.6	6.74	2.865	2.68	30.98	192.251	233.595	85.2427	11.6701	9.17081
128	173	217	128	9	10.5	25	54	6.8	3.05	2.672	45.34	195	231	65	6.2	9.12	22.2	55.6	7.13333	3.3	2.74	37.55	179	220	70	6.2	9.32	22	60	6.93333	3.3	2.636	39.874	215	251	68.5	11	10.25	20.5	60.75	7.235	3.09	2.764	31.54	191.149	230.862	84.8047	9.09934	9.81239
129	176	229	61	7	7.5	21	41	5.65	3.3	2.58	34.2	199	234	72	8.2	7.36	22.2	49.2	5.7	3.2	3.052	35.72	179	222	75	8	8.08	21.6	53.8	5.56667	3.4	2.892	36.012	217	253	68.4	10.4	7.4	20.4	49	5.9	3.325	2.996	32.96	193.132	234.857	72.1008	9.26884	7.83398
130	178	229	82	8	9	20	70	6.35	3.1	2.4	44.4	198	235	105	14.4	8.7	21.8	58.4	6	2.7	2.576	NA	180	224	130	8.2	9.56	24.2	55	5.9	3	2.652	28.692	221	256	104.2	17	8.9	20.8	53.2	6.085	2.735	2.8	22.9	194.454	236.118	105.486	11.2463	9.13504
131	180	227	101	8	10	20	40	6.45	3.1	2.84	38.76	196	235	130	17.6	8.24	19.2	35.8	6.63333	3.3	2.964	35.655	180	223	126	14.4	8.96	21	38.8	6.56667	3.1	2.784	35.388	217	253	107.4	18.4	9.54	20	47.4	6.825	3.11	2.908	34.98	193.573	234.857	115.446	12.7719	9.2647
132	NA	NA	NA	NA	NA	NA	NA	6.75	3.35	2.92	NA	195	234	85	11.6	8.1	21	48.8	7.03333	3.4	3.176	41.85	178	222	105	9	8.64	22.4	46.4	6.83333	3.6	2.984	45.276	215	251	88.6	11.2	10.2	20.8	58.6	7.065	3.3	3.052	44.28	191.98	233.934	94.3968	10.1923	9.24992
133	171	225	117	7	11	19	33	7.05	3.5	3.04	55.68	196	238	110	9.2	8.9	22.4	41.4	7.33333	3.3	3.092	44.255	177	226	115	10.6	10.7	22.8	46	7.16667	3.2	3.028	45.52	215	253	119	9	11.9	21.6	55.8	7.7	3.4	3.488	50.62	190.487	235.697	114.662	9.57959	10.5523
134	174	225	87	9	11	20	37	6.8	3.4	2.624	41.62	193	233	90	11	11.08	22	49.2	6.76667	3.4	2.904	38.225	177	222	85	9.2	13.08	23	56.8	7.06667	3.5	2.824	42.91	215	254	96.4	10.6	13.38	20.6	49.4	7.04	3.3	2.868	39.14	190.487	234.016	91.0067	10.1446	11.9026
135	NA	NA	NA	NA	NA	NA	NA	7.15	3.3	2.58	NA	192	230	75	11	9.7	21.4	58.8	7.36667	3.1	2.816	38.39	175	221	72	8.8	10.22	22.2	56.4	7.26667	3.2	2.632	42.722	215	251	67.6	11.8	10.42	19.4	48.4	7.21	2.91	2.692	25.2	190.283	232.603	75.2194	10.1594	10.2288
136	NA	NA	NA	NA	NA	NA	NA	7.1	3.25	2.7	NA	196	229	65	8.2	9.5	19.6	43.8	7.1	3.3	2.892	41.225	178	220	75	10.2	10.44	20	43.4	6.83333	3.5	2.76	42.72	215	248	NA	NA	NA	NA	NA	7.21	3.19	2.896	36.56	192.262	231.272	73.8529	10.2639	10.1109
137	177	228	85	6	7	20	60	6.8	3.55	2.744	40.76	194	231	80	7.6	7.38	21.8	42	6.6	3.2	2.884	39.165	177	220	85	11.4	7.76	22.2	46.4	6.8	3.2	2.768	41.712	215	252	73.5	15	9	21.5	61	7.19	2.91	2.716	31.12	191.369	233.385	82.9602	10.1728	8.01282
138	175	NA	65	8	10	21	54	8.15	3.85	3.048	55.2	197	233	75	8.8	9.48	22.2	51.2	7.86667	3.3	2.764	46.765	177	221	85	8.8	8.98	20.4	44.6	7.83333	3.5	2.844	50.572	214	251	73.2	12.4	9.4	20.8	49	7.865	3.065	2.864	42.36	191.369	233.401	77.127	9.89034	9.51507
139	175	228	70	8	11	23	50	6.05	3.25	2.9	35.46	197	233	72	8.4	8.98	22.2	41.8	5.93333	2.9	2.8	32.37	179	222	85	10.2	10.04	23.2	53.6	6.03333	3.1	2.748	34.464	215	253	65	8	11	23.5	59.75	6.359	2.97	2.932	27.8	192.03	234.436	75.6975	9.41009	10.2215
140	182	231	71	6	11	16	60	7.3	3.45	2.944	47.64	198	231	65	10	9.08	21.8	52.6	6.9	3.6	2.904	43.67	186	226	90	7.6	10.42	24.2	55.2	6.96667	3.7	2.992	45.658	221	253	71.2	10	8.82	20.6	54.6	7.05	3.6	2.852	43.86	196.658	235.487	76.8965	9.26884	9.84145
141	173	221	56	7	9.5	21	62	6.05	3.35	3.14	47.74	195	232	63	6.4	5.68	20	38.4	6.4	3.6	3.308	47.25	177	221	70	5.6	8.26	24	49.2	6.56667	3.7	3.28	48.24	214	253	66.6667	16	9.86667	24.3333	63.6667	6.37	3.38	3.18	33.54	190.487	232.544	67.3213	9.46659	8.49792
142	175	227	79	3	10	22	50	6.6	3.55	3.06	52.2	197	235	80	8.8	8.88	21.8	52.8	6.8	3.5	3.112	49.91	179	223	90	6.2	9.22	22.6	51.8	7.06667	3.6	2.968	51.328	215	253	83	12.25	10.06	20.2	52.8	7.175	3.56	2.992	50.36	192.03	234.857	84.9199	8.79565	9.58214
143	174	222	53	5	13	24	55	7.25	3.15	2.512	35.72	197	236	52	7.2	11.44	24.4	60	7.26667	3.2	3.044	37.565	177	225	65	6.4	12.08	22.8	51.2	7.43333	3.1	2.928	38.686	217	253	57.2	12	11.32	22.8	51	7.225	2.825	2.58	31.2	191.81	234.436	60.7573	8.84509	11.7461
144	184	235	110	16	11	20	52	6.25	2.9	2.64	32.5	192	233	113	9.4	7.96	19.4	33.6	6	2.9	2.82	28.74	179	230	125	16.2	11.1	25.8	53.4	6.33333	3	2.808	33.548	220	255	114	22.4	8.6	19.4	41	6.315	2.94	2.976	31.12	194.014	238.01	114.893	13.5629	9.69391
145	NA	NA	NA	NA	NA	NA	NA	6.45	2.05	2.216	NA	193	229	118	7	8.78	21	39.4	6.13333	2.4	2.496	23.65	185	224	120	13	10.18	23	42.2	6.63333	2.9	2.708	33.058	221	255	117.4	17.4	10.78	20.6	52.6	6.475	2.905	2.748	26.48	195.089	234.2	117.41	11.1134	10.0561
146	NA	NA	NA	NA	NA	NA	NA	5.8	2.65	2.492	NA	194	234	120	7.8	6.96	19	35.4	5.9	3.1	2.764	26.615	187	231	125	11.6	7.9	21.2	55.4	6.06667	3.3	2.72	28.61	220	256	111.8	19	7.52	19.2	52.4	6	2.79	2.564	28.18	195.655	237.66	117.829	11.2779	7.93704
147	183	235	121	8	8.5	24	36	6.1	3.05	2.648	31.56	199	237	121	9.4	7.28	20.6	54.8	6.16667	3.1	2.628	31.565	190	232	115	13	8.1	22.2	54.6	6.06667	3.2	2.764	34.6	221	255	130	14	9.05	23.5	59	6.08	3.02	3.736	35.26	197.981	239.271	120.657	10.7943	8.41297
148	181	241	114	8	9	25	36	6	3.1	2.92	31.94	195	231	114	9	6.08	21.4	40	5.76667	3	2.684	28.165	188	230	120	14.4	6.72	22.2	47.8	5.86667	3.2	2.892	30.522	221	255	104.2	13.6	6.925	22	51.2	6.01	2.87	2.944	28.76	196.218	238.851	112.633	10.8791	7.47407
149	176	229	113	7	9.5	23	48	5.8	3.05	2.724	31.32	192	233	NA	NA	NA	NA	NA	NA	NA	NA	NA	180	230	115	15	8.7	23.8	53.4	5.86667	3.2	2.944	32.284	217	254	107.5	16	8.675	22.25	60	5.91	3.06	2.888	31.7	191.81	236.538	110.045	11.3279	8.78423
150	181	229	110	6	11	21	52	5.35	3.25	2.992	34.34	191	229	115	7.8	5.48	20	43.4	5.5	3.1	2.968	29	178	223	115	15.6	5.4	21	53.6	5.5	3.2	2.928	33.116	214	255	117.6	17.6	6.2	21	53.4	5.64	2.92	3.096	29.06	191.589	234.436	113.878	11.1616	7.32876
151	NA	NA	NA	NA	NA	NA	NA	5.45	2.75	2.496	NA	195	231	110	5.4	6.54	18.2	30	5.43333	3	2.604	26.075	188	231	118	25.4	9.12	23.2	48.6	5.46667	2.9	2.6	28.634	221	256	107.4	17.2	8.16	22.2	45.8	5.865	2.95	2.936	29.72	196.503	236.862	111.417	12.8569	8.35163
152	176	223	110	9	11.5	21	55	5.65	2.85	2.456	25.18	190	230	124	16	7.88	22	46.2	5.5	2.6	2.624	21.75	178	224	105	21.4	9.18	24	56.2	5.63333	3	2.492	27.68	215	253	101	14	8.3	20.4	48.6	5.625	2.865	2.752	26.58	190.487	233.175	109.82	13.0544	9.29152
153	176	229	109	14	9	22	37	5.75	2.75	2.432	25.24	188	229	120	12.6	7.6	22.4	41.2	5.56667	2.8	2.484	22.325	178	222	120	16.4	9.28	24.2	51.2	5.73333	3	2.7	28.636	221	254	108.4	11.2	8.56	19.4	46.6	5.94	2.895	2.672	26.72	191.369	234.016	113.832	12.1786	8.75053
154	181	229	80	5	5	20	60	5.95	2.85	2.92	30.32	193	229	102	9.8	5.64	21.6	44	5.73333	3	2.928	27.33	180	223	105	15	6.52	22	52.2	5.93333	3.2	2.86	34.396	220	252	111.4	20.8	7	22.2	60	6.11	3.035	3.004	29.3	193.793	233.805	100.229	11.6701	6.45245
155	NA	NA	NA	NA	NA	NA	NA	6.05	3.05	2.748	NA	193	230	105	5.8	6.9	21	43	5.93333	3.2	2.796	33.775	180	226	115	14.2	7.76	22.6	56.8	6.2	3.4	2.944	40.224	220	254	NA	NA	NA	NA	NA	6.04	3.155	2.924	33.66	193.393	234.732	108.081	10.5789	7.97612
156	181	228	133	8	11	26	66	5.85	3.05	2.888	38.96	197	233	122	10.2	7.32	22.4	42.2	5.9	3.2	2.844	34.08	190	227	125	13.2	7.62	22.6	57.2	5.83333	3.3	2.86	34.802	221	254	113.6	13.2	9.14	23	71.2	6.475	3.35	3	34.98	197.099	235.697	122.178	10.8226	8.89361
157	187	229	115	NA	7	17	37	5.75	2.8	2.236	NA	193	230	NA	NA	NA	NA	NA	NA	NA	NA	NA	178	225	112	18.8	7.6	21.6	39.6	6.03333	3.1	2.644	27.684	221	255	84.75	18.75	7.625	20	42	6.14	2.905	2.76	20.28	194.895	235.067	102.928	13.1043	7.44544
158	NA	NA	NA	NA	NA	NA	NA	5.45	2.65	2.236	NA	199	234	133	19.8	7.84	21.2	38.2	5.63333	3.1	2.612	25.99	193	231	130	13.8	8.9	24	44.6	5.56667	3.1	2.744	29.43	221	255	115	21.6667	8.56667	20.3333	44	5.92	3.065	2.816	27.52	199.047	237.394	124.182	14.0527	8.78062
159	181	235	100	6	6.5	23	48	5.6	3	2.6	28.84	194	233	127	8.8	6.08	22	42.4	5.9	3	2.704	27.01	180	229	136	8.8	7.3	24	56.6	5.53333	3.3	2.836	29.514	220	256	120.4	15.6	7.74	22.4	56.8	5.68	3.02	2.752	29.98	194.014	238.01	119.827	10.0598	7.22593
160	180	232	122	11	9.5	19	48	6.05	2.95	2.572	30.54	193	232	NA	NA	NA	NA	NA	NA	NA	NA	NA	183	225	125	10.2	9.04	20.6	47.4	6.03333	3.1	2.832	30.854	217	253	117	16.6	7.72	18.4	43.6	6.09	2.94	2.908	31.3	193.573	235.697	118.585	11.295	8.60572
161	179	229	118	10	8.5	25	48	5.65	3.5	2.688	32.14	191	230	105	5.8	5.24	20.2	39.4	5.63333	3	2.652	25.94	179	224	125	10	7.48	23.2	67.6	5.7	3.3	2.768	30.03	217	253	99	12.2	6.64	21.4	61.2	5.88	3.19	2.94	30.7	192.03	234.436	111.434	9.89034	7.27958
162	174	227	112	11	8.5	23	48	5.8	2.85	2.388	25.66	187	229	112	6.2	6.44	19.4	34.4	5.8	2.7	2.58	23.775	178	223	110	9.2	8.44	21.2	59.8	5.56667	3	2.572	24.166	217	253	103.5	15.25	9.4	18.75	50.5	5.84	2.82	2.868	28.02	189.826	233.595	109.244	10.4059	8.37944
163	191	231	113	NA	10	21	45	5.85	2.6	2.3	NA	199	232	102	NA	NA	NA	NA	NA	NA	NA	NA	191	232	124	17.6	9.44	22.4	48.6	5.53333	2.9	2.584	22.954	221	257	102.5	22.25	8.5	19	42.25	6.04	2.84	2.696	22.46	199.964	237.8	110.166	13.5571	9.08942
164	186	224	110	NA	13	21	53	6.35	3	2.552	NA	192	228	120	6.4	10.38	22.6	42.6	5.96667	2.9	2.864	28.6	180	254	135	9.2	13.54	24.8	52.8	6.36667	3	2.724	29.99	219	254	117.5	17.25	13.525	25.25	53.25	6.395	2.92	2.8	31.66	194.454	239.482	119.619	10.365	12.3296
165	NA	NA	NA	NA	NA	NA	NA	6.35	2.55	2.444	NA	198	234	118	14.2	9.84	21.2	41.8	6.23333	3.2	2.808	32.425	193	231	123	12.6	10.52	24.2	59.6	6.13333	3.1	2.78	30.926	222	257	121.75	13	7.575	20.75	51.6667	6	2.648	2.82	33.18	199.047	237.927	119.612	11.5082	9.53783
166	180	227	112	9	9.5	22	48	5.95	2.85	2.544	29.64	191	228	122	6.8	8.4	19.2	41.4	5.93333	2.8	2.604	28.71	178	225	134	14.8	9.9	21.2	43	6.06667	3.2	2.732	31.022	217	255	113.2	13.2	10.32	21.8	34.6	6.31	3	2.792	31.58	192.03	234.226	119.32	10.7096	9.57319
167	182	234	100	8	7.5	20	44	5.8	3.15	2.584	29.72	194	231	116	11.8	7.2	21.2	40.8	5.4	3.1	2.872	26.33	180	225	132	7.8	7.86	20.4	73.4	5.6	3	2.756	28.31	220	256	121	14.8	8.1	20.6	60.2	5.785	2.98	3.096	27.3	194.234	236.538	116.507	10.5118	7.90552
168	NA	NA	NA	NA	NA	NA	NA	5.95	2.8	2.656	NA	194	232	120	5	8.46	20.4	43.2	6.1	3.1	2.724	31.03	183	227	145	6.4	10.9	23.6	52.4	5.9	3.2	2.852	35.58	221	254	108.75	16.75	8.925	19.5	48.25	6.3	2.7	3.028	34.12	194.807	235.531	122.908	9.59192	9.6386
169	NA	NA	NA	NA	NA	NA	NA	5.75	2.65	2.4	NA	191	229	112	6	6.9	18	37	5.63333	2.9	2.712	26.905	179	223	127	12.8	11.16	23.2	53	5.93333	3.1	2.716	30.756	214	254	112	21.8	8	20.6	46.8	5.975	2.89	2.88	27.56	190.849	233.668	116.091	11.6397	8.99655
170	NA	NA	NA	NA	NA	NA	NA	5.5	2.75	2.564	NA	191	229	108	6.2	5.16	19.8	36.8	5.86667	3	2.832	28.855	180	226	118	10.8	5.84	20.8	47.6	5.86667	3.1	2.864	32.884	221	254	94	10.6	5.82	19.4	46.6	5.875	3.11	2.962	32.98	193.11	234.466	106.802	9.50145	6.33625
171	NA	NA	NA	NA	NA	NA	NA	5.8	2.95	2.356	NA	195	231	115	9.4	10.84	21	50.6	NA	NA	NA	25.07	185	227	132	15	11.54	20.6	46.2	5.73333	3	2.664	28.606	221	257	127.6	20.4	11.1	20.2	46.4	5.685	2.825	2.82	27.34	195.655	236.063	123.163	12.3306	11.1329
172	196	235	113	10	8.5	20	52	5.85	2.75	2.68	28.38	200	237	102	10.6	8.04	20.2	37	6	2.9	2.788	28.685	195	239	112	9.2	10.1	22.6	52	5.9	2.9	2.76	26.98	225	259	102.2	17.2	8.15	21.6	40	6.3	3.21	2.824	24.06	203.05	241.584	107.33	11.1616	8.82878
173	187	225	126	NA	10	23	61	5.9	3.05	2.68	NA	193	230	123	7.4	7.36	20.4	38.4	5.6	3	2.676	27.885	183	224	142	10.4	9.32	22	42.6	5.66667	3.1	2.712	30.738	221	254	123.8	17.6	9	22.2	60.8	5.865	3.09	2.996	30.84	195.997	233.805	127.066	10.7844	9.02773
174	NA	NA	NA	NA	NA	NA	NA	6.4	2.9	2.524	NA	191	229	118	17	9.34	22.6	43.6	5.93333	2.9	2.744	28.245	179	223	122	14.2	10.72	24.4	46.8	6.13333	3.1	2.724	34.164	214	254	104.6	15.8	9.58	22.2	45.5	6.185	2.65	2.628	25.98	190.849	233.668	114.173	12.6924	10.0273
175	176	229	128	10	12	23	54	6.2	3.3	2.488	34.82	191	229	123	10.4	9.14	21.8	40.8	6.13333	3	2.78	29.225	179	224	130	8.8	12.64	26	63.2	6.6	3.4	2.792	33.552	217	254	113	12.8	11.68	21.8	59.4	6.35	2.89	2.76	29.9	191.369	234.436	122.271	10.4553	11.214
176	NA	NA	NA	NA	NA	NA	NA	6.15	3.05	2.928	NA	195	229	NA	NA	NA	NA	NA	NA	NA	NA	NA	187	227	130	9.6	6.78	20	41.2	6.3	3.4	2.888	37.904	221	255	108	15.8	7.4	18.6	50.5	6.06	2.97	3.116	32.46	196.22	234.998	115.458	10.7124	7.39668
177	NA	NA	NA	NA	NA	NA	NA	6.65	3.1	2.86	NA	202	239	138	11.2	7.66	20.8	30	6.73333	3.4	3.132	44.76	186	233	133	6.8	12.4	21.8	44.4	6.66667	3.2	3.044	43.944	223	256	121	13.2	11.52	21.8	44.75	7.015	3.445	2.904	40.94	198.482	239.524	128.377	10.0936	10.5858
178	184	235	130	10	11	24	54	6.25	3.4	2.892	41.78	199	234	132	8	7.76	23	33.2	6.56667	3.5	3.056	41.05	192	232	133	8.8	10	24.4	57	6.26667	3.4	3.04	38.622	224	253	112	11.2	9.02	22.4	56.8	6.74	3.36	3.044	39.08	199.303	238.22	125.268	9.89034	9.49719
179	182	234	130	7	12	20	36	7.05	3.05	2.9	38	202	NA	107	7	9.74	20.4	34.6	7.23333	3.3	2.976	30.59	195	237	129	7.4	13.74	23.8	51.4	7.4	3.2	3.088	41.752	226	259	109.4	15.4	11.9	22.2	55.6	7.445	3.14	3.144	41.94	200.626	241.346	117.982	9.72084	11.6433
180	184	235	115	12	16	23	54	7.65	3.25	3.12	49.5	202	NA	100	6.4	11	22	37.2	7.36667	3.1	3.168	37.38	194	237	105	9.4	14.38	24.4	55.6	7.36667	3.2	3.028	41.702	221	254	113.2	12.6	11.42	20.4	38.2	7.64	3.115	3.292	44.74	199.744	240.282	108.253	10.2293	12.8549
181	186	232	117	8	11	20	49	7.25	2.85	2.72	37.42	202	NA	104	12.6	11.06	21.2	41	7.53333	2.6	2.564	33.03	192	234	123	10	15.3	24.6	64.2	7.23333	3	2.728	34.932	229	255	102	15.75	11.175	17.5	33	7.11	2.845	3.124	33.24	201.507	238.951	111.204	11.0698	11.9026
182	187	235	125	8	10	24	31	7.15	3.25	2.964	42.52	203	NA	103	10.4	11.24	21.4	48	7.26667	3.1	2.936	37.695	199	234	121	5.6	13.86	25.4	53.4	7.23333	3.1	2.996	40.936	228	259	115	14.25	10.575	22	53.5	7.76	2.89	3.136	37.46	203.27	240.814	115.354	9.92565	11.2632
183	188	234	125	15	8.5	20	42	6.95	3.7	2.8	38.56	200	231	100	8.6	7.08	19.4	36.6	6.96667	3.2	3.136	37.7	193	227	115	8.8	9.02	21.4	46.4	6.76667	3.2	2.956	37.18	220	253	89.2	16	8.88	20	56	6.95	3.455	3.276	37.8	199.744	236.328	107.33	11.3593	8.53593
184	199	241	165	10	15	32	80	6.35	3.3	2.702	31.2	203	NA	136	8.4	10.44	26.8	67.4	6.5	3.4	2.984	40.915	197	240	145	5.8	13	32	92.2	6.4	3.4	2.904	36.292	227	258	147.6	11	11.02	28.6	78	6.645	2.995	2.892	28.36	205.254	243.742	145.234	9.49484	12.1082
185	186	238	145	11	12	24	50	6.8	3.15	2.808	36.3	201	239	118	7.2	9.98	21.6	43.6	7.03333	3.1	3.048	39.765	196	239	135	6.2	12.62	23.8	58.2	7.13333	3.3	2.908	37.982	229	265	117.8	13.6	11.62	21.6	56	7.195	3	2.896	36.16	202.168	243.896	127.297	9.89034	11.3839
186	179	224	110	7	10	25	76	6.25	2.75	2.46	25.68	191	229	107	NA	NA	NA	NA	6.36667	2.9	2.52	NA	179	220	105	7	7.68	23.8	66.6	6.33333	3	2.628	27.44	223	252	84.8	12.2	8.32	20	68.8	6.845	3.025	2.556	26.02	193.352	232.124	102.166	9.38702	8.53087
187	184	228	120	8	13	25	60	6.25	2.7	2.624	26.824	198	230	111	NA	NA	NA	NA	6.53333	2.9	2.716	31.875	188	222	130	11	11.56	25.8	60.4	6.46667	3	2.668	29.752	220	254	99.4	8.8	11.7	19.4	61.4	6.725	2.955	2.792	31.18	197.32	234.016	114.524	9.6502	11.4848
188	175	229	106	12	11	21	60	6.2	2.8	2.428	27.42	191	229	97	7.2	9.54	21.4	41	5.96667	2.7	2.584	26.88	177	227	120	7.6	12.54	23.6	67.6	6.1	3	2.536	30.708	216	252	116.8	20.8	10.84	19	53.8	6.475	2.835	2.868	28.96	190.487	234.646	109.774	11.2463	10.8698
189	180	232	125	9	13	24	52	7.5	3.3	2.892	43.4	201	NA	103	15.2	8.44	19.6	36.8	7.33333	3	2.824	33.51	192	233	113	11	14.34	26.4	50	7.26667	3.2	2.728	39.61	218	258	112.5	16.75	12.3	23	50.5	7.56	3.125	3.064	37.78	197.54	239.483	112.933	11.8608	11.7997
190	199	238	134	9	7	24	60	5.95	3.1	2.8	31.04	206	NA	117	13.14	8.32	19.6	34	6.06667	2.9	2.872	30.66	201	244	131	10.4	6.38	24	59.2	6	3.2	3	32.164	233	267	104	11.4	5.82	22.2	57	6.075	3.05	4.168	29.02	208.119	246.404	120.426	10.7294	7.20357
191	176	229	110	7	11	21	54	5.9	3.55	3.04	39.5	193	230	115	5.6	9.42	22.2	41.4	6.1	3.1	3.076	38.65	183	223	130	5.4	11.08	23	55	6.26667	3.3	3.112	40.994	222	256	112.2	11.2	10.2	19	60.6	6.4	3.25	3.256	41.78	193.793	234.857	116.092	8.64734	10.3735
192	184	229	91	10	8.5	22	52	6.95	3.3	2.876	40.76	204	240	80	16.6	8.5	22	72.4	6.93333	3.2	2.956	34.155	193	226	105	8	7.34	21.2	55.6	7.1	3.4	2.964	42.012	230	259	81	10	9.66	22.4	66	7.335	2.96	2.992	34.96	201.948	238.22	90.6839	10.8226	8.65217
193	181	234	114	8	12	23	62	6.95	3.45	2.868	40.98	212	244	107	12	10.35	24.5	52	6.8	2.9	2.984	32.65	196	236	115	5.4	11.28	23.4	66	6.8	3.1	3.024	39.87	224	259	93.5	10.75	9.625	21.25	52.75	7.195	3.075	3.016	32.82	202.389	242.215	107.4	9.62903	10.7222
194	176	228	102	8	12	23	60	6.35	3.6	2.992	42.26	198	238	105	7	10.1	20.4	45.4	6.3	3.5	3.06	42.685	180	223	115	9	11.7	20.6	51.4	6.46667	3.6	2.972	44.82	220	258	106	7	11.52	21.2	55.2	6.795	3.33	3.004	43.46	193.793	236.749	107.054	8.90159	11.1827
195	178	231	103.5	9	9.9	20	46	6.75	3.05	2.892	38.36	192	229	95	7	9.32	21	37.8	6.3	2.8	2.636	36.28	183	231	128	11.8	11.84	22.4	46	6.8	3.1	2.864	36.138	223	254	99.4	16	11.16	19.8	37.2	7.35	3.025	2.724	32.3	194.234	236.328	106.57	10.7096	10.4897
196	191	228	115	NA	14	24	61	6.75	2.9	2.668	NA	198	234	86	7.6	9.46	20.2	42.4	6.86667	2.9	2.788	41.27	192	233	106	11.4	12.36	23	58.8	6.7	3.2	2.884	37.226	221	254	104.75	17.5	11.6	22.75	50.25	7.14	3.15	3.044	40.76	199.964	237.169	103.307	10.9654	11.6522
197	193	233	120	NA	12	22	56	7.25	2.9	2.82	NA	199	233	88	7.6	6.68	20.8	38.8	7.1	3.1	2.932	38.03	195	234	135	9	10.2	25	57.4	6.83333	3.4	2.992	38.965	228	261	113.6	18.4	8.73333	23.4	42.5	7.695	2.955	2.888	33.34	202.829	239.692	113.648	10.7186	9.45918
198	185	235	110	10	10	18	48	7.2	2.95	2.704	38.86	202	NA	103	7.4	11.6	21.2	35.2	7.2	3	2.892	37.85	195	233	124	4.8	16.16	25	50.2	7.03333	3.1	3.004	37.453	224	257	109.6	14.4	11.04	20.2	44.4	7.9	2.94	2.876	38.28	200.846	240.015	111.342	9.69259	11.9607
199	190	228	120	NA	12.5	23	52	6.9	2.8	2.868	NA	198	NA	93	8.6	8.2	21.2	32.2	6.8	2.8	2.792	37.555	192	234	125	9.4	12.56	25.8	49.8	6.96667	3.1	3.036	39.079	226	262	112	19	10.2	23.6	42.6	6.845	3.125	2.984	38.16	200.846	239.749	112.126	11.0476	10.7669
200	186	238	110.5	9	11.5	22	32	7.05	3.1	2.8	35.26	198	234	100	8.8	11.2	19.6	35	NA	NA	NA	23.135	187	233	119	13	14.46	22.8	55.8	7.6	3	2.756	36.682	223	260	102	11.6	10.04	17.6	38.6	7.775	2.85	2.824	41.02	198.201	240.533	107.861	10.5118	11.603
201	191	235	117	8	11	22	42	6.45	2.85	2.992	39.98	196	232	98	9.2	10.32	19	31.4	6.73333	3.1	2.976	29.225	190	233	126	12.6	14.4	21.8	53.8	6.86667	3.2	2.964	31.918	224	259	110	16.2	12	18.8	45.6	7.145	3.105	3.344	37.48	199.744	239.271	112.357	11.0203	11.7193
202	191	229	120	NA	5.7	20	43	NA	NA	NA	NA	201	NA	106	8.8	5.92	23.4	54	6.06667	3.3	2.936	47.505	192	244	121	8	6.84	25.6	62	6.13333	3.4	3.156	39.268	226	267	121.8	29.6	5.86	22.6	63	6.48	3.235	3.208	37.84	201.728	244.008	116.461	12.5937	6.48821
203	192	228	122	NA	15	23	58	7.1	3.05	2.788	NA	199	239	106	9.8	11	19.6	34.2	7.2	3.3	2.952	28.91	193	242	132	11.2	14.52	23.2	47.6	7.03333	3.4	3.068	42.294	225	260	128.2	18.8	11.22	21	38.6	7.19	3.05	2.936	42.06	201.507	241.374	120.933	11.5082	12.6179
204	183	223	50	NA	9	22	42	6.35	2.85	2.688	NA	189	230	NA	NA	NA	NA	NA	NA	NA	NA	34.66	183	224	65	12.2	9.48	24.2	78.2	6.7	3.1	2.892	35.04	217	259	50	5	6.296	13.8	30.8	6.795	3.06	2.996	36.34	193.352	234.436	58.9553	9.0981	8.17961
205	180	235	110	11	6	20	30	6.3	2.9	2.848	35.86	197	233	115	12	7.94	17.6	32.8	6.5	3.1	2.924	35.84	186	225	120	11.8	9.76	18.8	35.6	6.83333	3.3	2.964	39.926	219	250	108.8	15.8	9.26	17.2	39.8	6.915	3.115	3.028	42.92	195.556	235.908	113.002	11.6701	8.41968
206	193	233	123	NA	11.5	21	44	6.95	3.45	2.908	42.12	204	NA	106	12.2	13.3	25.2	51.2	6.43333	3.4	3.156	39.37	196	238	137	5	14.1	25.6	60	6.73333	3.6	3.224	44.608	227	265	131.6	11	11.74	22.6	53	6.4	3.4	3.208	40.54	203.931	242.943	123.101	9.60014	12.372
207	179	227	93	9	8.5	22	72	5.95	3.2	2.772	31.6	191	229	95	6.4	6.82	23.2	62.4	5.9	2.8	2.572	29.245	183	226	113	11.6	7.6	24.2	62	5.76667	3.2	2.824	32.126	219	255	NA	NA	NA	NA	NA	6.11	3.09	2.924	27.82	193.352	234.646	99.9343	10.2953	7.91851
208	182	234	109	8	9	20	36	6.15	2.6	2.452	33.4	204	237	90	6.6	7.76	14.8	22.4	7.5	2.7	2.58	27.185	199	239	120	11.4	10.3	23.6	40.2	6.66667	3.1	2.7	32.752	228	265	114.75	18.75	8.725	21.5	41.75	6.91	3.09	2.892	32.52	202.389	242.635	108.379	10.8438	9.05233
209	175	228	105	5	10	23	70	7.05	3.45	3.044	50.88	198	239	95	6	10.58	22.4	58.2	7.2	3.2	3.088	44.485	183	227	105	5.4	11.4	22.4	70.8	7	3.5	3.172	48.07	220	254	99.5	12.25	10.2	20.25	73.5	7.2	3.55	3.184	47.72	194.234	236.959	101.636	8.56965	10.4808
210	174	218	89	8	13.5	26	50	6.75	3.35	2.916	41.68	195	236	100	8.2	10.26	21	49	6.66667	3.3	2.96	30.825	178	223	95	6	11.3	21	66.8	6.73333	3.5	3.032	42.266	216	253	83.8	13.4	10.96	20.6	64.2	7.1	3.36	3.092	43.86	191.369	233.175	93.174	9.55134	11.3392
211	168	216	91	6	11	21	70	7.2	3.45	2.72	46.98	195	240	90	4.4	12.4	26	72.4	7.23333	3.6	2.988	45.41	178	232	85	4	13.58	26.6	63	7.2	3.5	3.164	49.622	218	255	98.4	5.4	13.44	25.4	66.2	7.255	3.39	2.972	43.26	190.487	235.908	92.3901	7.31958	12.3229
212	172	228	78	5	11	23	74	6.55	3.4	3.012	48.88	196	238	80	6.6	10.4	20.8	58.6	6.56667	3.5	3.192	42.635	180	232	79	4.6	12.36	21	88.4	6.56667	3.6	3.208	46.684	216	254	110.6	17.2	5.22	20.8	50.8	6.86	3.705	3.248	42.9	191.589	237.8	88.5167	9.24059	9.76545
213	187	240	112	10	15	23	62	6.35	3.25	2.58	33.5	204	243	115	15	11.66	21	56.6	6.2	3	2.804	32.215	195	236	113	7.2	14.7	24.6	57	6.4	3.2	2.972	36.462	224	260	111.4	14.4	11.02	20.4	63.8	6.5	3.1	2.72	36.04	201.728	243.476	112.449	11.1051	12.761
214	186	238	120	7	7	22	24	7.6	3.4	3.316	52.58	202	244	127	23.2	8.6	20.4	37.2	7.3	3.3	3.168	43	191	232	117	7	10.98	24.2	51.6	7.23333	3.4	3.344	51.466	222	260	113.4	14	8.32	17.6	44.2	7.65	2.965	3.368	47.96	199.744	242.425	118.443	11.7548	8.85337
215	182	232	125	7	9	20	48	7.1	3.1	2.964	43.24	204	243	120	19.2	9.28	21.8	48.8	6.56667	2.9	2.884	31.225	194	233	123	4.8	11.72	26.4	71.6	6.73333	3.1	2.984	34.328	228	265	103.4	14.75	9.308	21.2	65.6	7.1	3.25	3.156	35.94	201.287	242.215	117.06	10.985	9.83922
216	183	235	130	6	12	20	40	7.35	3.3	3.064	47.54	204	244	120	18.2	12.44	24.4	45.4	6.83333	3.1	2.896	36.475	191	232	122	8.6	15.8	22.6	45.8	6.6	3.4	2.828	42.66	223	260	117	14.8	14.6	22.6	56.2	7.1	3.45	3.052	45.22	199.744	241.794	121.118	11.2463	13.3109
217	174	223	94	9	9	23	48	6.85	3.55	3.052	44.52	199	239	85	10.4	7.86	22.2	43	7.3	3.4	3.056	46.67	183	226	100	4.4	9.22	23.4	54.4	7.2	3.4	3.12	48.452	218	253	104	9	7.7	20.4	53	7.41	3.35	3.348	49.16	193.793	235.487	96.6785	9.15584	8.60299
218	169	228	82	8	7.5	23	68	6	3.3	2.96	36.92	197	237	75	7.2	6.6	24.6	47.2	6.23333	3.4	3.072	38.415	178	221	78	8.8	7.7	24.2	70	6.3	3.5	3.048	38.66	217	251	74.2	6.2	7.08	19.6	57.6	6.12	3.06	2.812	37.828	190.928	234.646	79.6632	8.78859	7.5076
219	NA	NA	NA	NA	NA	NA	NA	7.35	2.95	2.66	NA	197	239	80	6.6	9.8	22.2	57	7.16667	3.2	2.856	38.72	180	225	85	6	13.4	24.4	95.2	7.23333	3.5	2.88	41.96	219	254	75	8.6	11.58	20.4	60.8	NA	NA	NA	NA	194.241	236.862	82.8304	8.44875	11.5071
220	NA	NA	NA	NA	NA	NA	NA	7.15	3.05	2.796	NA	199	238	75	10.2	9.96	23.4	49.8	6.83333	3.2	3.06	39.8	182	223	83	6.4	9.88	22	61.6	6.96667	3.4	3.132	47.936	217	256	76.4	14	8.46	16.2	49	6.9	3.3	3.34	44.28	194.807	236.596	81.1524	9.9949	9.64148
221	174	207	70	3	9	17	45	7.15	3.05	2.696	41.9	195	234	75	6.4	7.2	18.8	36.8	6.86667	3.2	3.2	NA	177	223	78	5.8	11.04	21.2	65.4	7	3.1	2.94	44.288	215	251	75	7.4	10.44	21.6	57.6	6.8	3.4	3.268	46.2	190.928	230.021	77.0809	7.71509	9.47483
222	NA	NA	NA	NA	NA	NA	NA	7.85	3.1	2.632	NA	198	237	78	7.2	10.4	20.5	50	7.5	3.2	2.948	48.32	178	226	78	5	11.22	20.6	59.2	7.83333	3.4	2.98	49.84	219	254	77.2	12	10	18.8	57.6	7.69	3.21	2.964	46.64	193.958	236.596	80.7928	8.9422	10.5973
223	175	228	98	9	11	24	72	7.1	3.3	2.856	45.74	196	238	97	5.8	9	22.6	47.6	6.9	3.3	2.908	45.775	178	225	110	6.2	11.12	21.8	56.6	7.13333	3.2	2.932	44.156	217	252	105	7.8	9.54	23.4	61.8	7.1	3.36	3.036	42.24	192.03	235.908	102.904	8.59084	10.141
224	177	231	118	9	8.5	21	47	6.25	3.05	2.812	35.02	198	231	110	12	10.66	21.6	60.4	6.46667	3.1	2.716	32.88	190	228	138	10.4	10.64	22.8	49.2	6.4	3.1	2.772	29.916	223	256	113.5	9.5	10.9	20	58	6.31	2.84	2.66	30.82	196.879	236.538	118.928	10.3	10.15
225	188	228	134	NA	9.5	21	61	6.3	2.95	2.72	NA	196	231	105	5.8	8.18	21.8	52.2	6.46667	3.2	2.78	32.135	187	227	115	7.2	8.78	21.6	50.6	6.46667	3.6	2.796	32.86	222	255	114.6	10.6	8.8	19.6	68	6.57	3.095	2.84	35.82	197.981	235.487	116.414	8.84351	8.93384
226	175	228	115	16	10.5	20	46	5.55	3.3	2.384	29.3	196	231	110	9.2	8.28	20.4	49.6	6	3	2.536	26.425	184	227	138	8.6	11.4	22.4	61.8	6.03333	3.2	2.568	25.444	222	257	108.4	13.2	11.2	21.2	68.2	6.4	2.9	2.444	28.48	194.454	235.908	117.06	11.1616	10.302
227	180	229	112	11	11	23	83	6.4	3.35	2.508	33.6	194	231	98	6.8	9.34	21.4	41	6.2	3	2.484	28.015	178	223	124	8.6	9.92	22	57.4	6.43333	3.2	2.58	31.698	223	254	90.6	15.2	9.2	19.8	66.8	NA	NA	NA	NA	194.014	234.646	106.27	10.3988	9.87275
228	184	222	92	NA	9.7	21	56	6.1	3	2.456	NA	191	230	83	4.4	8.78	20.2	46.4	6.5	2.8	2.648	28.25	179	221	100	6	10.76	23	62.2	6.43333	3.1	2.684	35.138	227	252	90.2	9.8	10.14	20.4	56	6.975	3	2.936	34.44	195.336	232.124	92.5745	8.28427	9.85487
229	187	227	130	NA	18.7	21	60	5.85	2.7	2.168	24.04	192	229	95	7.6	7.24	19.6	39.8	5.56667	2.7	2.164	19.38	183	224	135	8.8	9.22	23	64.4	5.63333	2.8	2.416	23.704	219	252	108.75	21.5	10.675	24.75	77	6.125	2.815	2.384	21.04	195.336	233.595	116.449	11.1956	11.299
230	176	229	94	11	11.5	24	54	6	3.05	2.772	33.5	193	230	110	10	5.78	20.4	38.8	6.13333	3.1	2.788	31.11	180	227	115	9.6	7.5	23	65.2	6.13333	3.1	2.836	34.84	218	257	110.6	18.4	7.5	21.6	60.4	6.285	3.015	2.944	29.92	192.251	235.908	107.423	11.4441	8.26767
231	182	232	118	9	12	24	57	5.75	3.05	2.724	32.52	201	239	135	16.8	12.25	24.8	56.8	6.43333	3.3	2.756	30.595	193	233	135	6.2	13.8	25.6	70.6	6.3	3.2	2.792	31.29	224	257	108	12.4	12.3	20.2	61.8	6.185	2.91	2.88	28.94	199.524	239.692	122.732	10.7943	12.3072
232	186	232	124	8	13	24	86	6.45	3.2	2.996	38.34	198	234	131	8.4	9.56	22.8	44.4	6.3	3.1	2.788	33.18	191	229	136	10.8	13.36	25	70.6	6.13333	3.1	2.9	31.93	218	252	118.75	11.75	11.025	20.5	56	6.35	3.01	2.8	29.68	197.981	236.749	125.902	10.0245	11.5471
233	187	240	133	7	9.5	25	54	6.55	2.95	2.584	32.62	201	234	120	10.3333	6.71667	20.3333	38.1667	6.46667	3.1	2.808	31.455	195	234	131	10.6	9.94	24	54.4	6.16667	3	2.844	30.642	228	263	110	15.6	9.88	22.8	52.4	6.565	2.89	2.708	29.84	201.948	241.794	122.271	10.6715	9.10821
234	188	239	122	9	14	26	44	6.7	3.15	2.588	33.28	201	234	132	8.4	9.82	23.8	45.6	6.5	3.1	2.712	32.63	194	231	141	10.2	11.66	26.2	59.4	6.23333	3.1	2.64	32.878	228	259	124	20.5	12.05	23.5	51	6.81	2.64	2.652	25.38	201.948	240.112	128.035	11.317	11.6768
235	176	231	126	10	14	21	80	6.55	2.6	2.3	25.468	191	228	103	11.4	10.84	16	45.6	6.23333	2.3	2.524	21.395	181	223	141	12.6	15.3	21	67.4	6.1	2.6	2.532	26.502	217	253	116.6	20.4	14	20.4	63	6.66	2.54	2.54	27.6	191.81	234.226	120.565	12.2068	13.1545
236	180	229	113	10	15	24	69	5.75	2.9	2.612	26.56	192	229	95	NA	NA	NA	NA	5.5	2.6	2.44	21.42	184	226	142	9.8	14.46	21.6	57.4	5.6	3	2.7	26.842	217	254	107.5	20.25	11.65	19.75	56.25	5.79	2.71	2.632	26.36	193.573	234.857	113.855	11.6651	12.8812
237	180	228	87	8	6	24	60	7.15	3.55	3.288	48.02	191	230	80	7.8	5.88	21.2	40.6	6.6	3	2.916	35.38	179	223	98	9	7.56	21.6	63	6.63333	3.3	2.8	39.69	215	250	84.2	10.2	7.86	20	57.6	6.61	2.63	3.112	43.18	191.81	233.385	88.8856	9.46659	7.15439
238	189	226	103	NA	9	22	51	6.05	3.1	2.632	NA	189	230	85	4.6	6.96	18	44.4	5.93333	3	2.636	28.9	179	226	120	11.4	8.88	21.8	67	6.03333	3.4	2.764	37.16	215	250	96.4	9.2	8.98	20	56.6	6.49	3.335	2.936	36.18	193.352	233.595	101.612	9.10669	8.61193
239	191	240	127	11	17.5	26	64	6.8	3.3	2.948	43.68	203	239	130	13.6	11.6	22.2	49.2	6.63333	3.2	2.932	38.455	202	244	127	8	14.14	23.6	46.2	6.86667	3.3	2.972	36.512	226	262	111.667	14.6667	10.2	19.6667	36.6667	6.96	2.91	2.86	31.32	204.372	244.737	122.656	11.1997	12.998
240	178	229	110	16	12	25	42	6.2	2.85	2.632	29.02	193	229	100	NA	NA	NA	NA	6.06667	2.7	2.556	23.325	188	228	123	12.6	11.54	23.4	58.8	5.86667	2.9	2.664	27.73	222	257	101.2	16.8	10.32	21.6	64.4	6.4	2.96	2.72	25.06	195.336	235.908	108.483	12.5451	10.7939
241	181	229	121	9	10	21	60	6.45	2.7	2.788	32.34	191	229	103	7.6	8.82	19	50.8	6.43333	2.8	2.756	28.83	184	225	144	8.2	11.14	21.6	57.5	6.6	3	2.824	33.664	218	250	98.4	6	9.34	19.4	60.4	6.765	3.09	3.02	35.68	193.793	233.805	115.907	8.87334	9.83698
242	184	234	128	4	10	21	60	6.05	3.05	2.584	27.99	196	230	96	7.2	9	22.4	39.8	5.9	3	2.592	25.85	192	232	131	5.8	11.76	25.8	80.4	5.73333	3.1	2.744	25.848	223	258	102.5	15.5	11	24.5	71.25	5.98	2.86	3.248	21.34	198.422	238.22	113.855	9.11346	10.3869
243	179	231	107	15	8	25	50	6.05	2.85	2.844	30.76	192	229	92	7	7.84	22.8	59.6	6.06667	2.6	2.62	22.385	188	225	108	9	8.18	25.6	68.4	5.73333	2.8	2.66	24.094	219	253	107.5	12	8.825	23.5	70.25	6.46	2.765	2.828	23.16	194.675	234.857	103.941	10.5966	8.39509
244	190	235	116	11	12	27	72	6.45	2.95	2.718	33.26	198	234	88	6.2	8.3	21.6	45.4	6.63333	2.8	2.66	30.025	195	237	125	6.8	10.48	26	71.2	6.43333	3	2.88	31.776	223	259	104.5	6.5	9.4	22.25	67.25	6.76	3.025	2.788	31.44	200.846	240.533	108.322	8.83096	10.0337
245	176	234	80	5	8	16	42	6.55	3.1	3.056	39.92	190	229	NA	NA	NA	NA	NA	6.8	3	2.944	NA	180	232	107	12.4	10.02	20.4	51.4	6.53333	3.2	2.972	36.996	219	253	79.25	9.66667	8.5	17.25	50.6667	6.89	3.27	3.212	40.76	191.81	236.959	89.2945	9.53012	8.68058
246	198	235	103	NA	9.5	19	50	6.25	2.7	2.236	23.78	203	NA	90	9.6	9.14	20.4	42.4	6.1	3.1	2.848	29.07	199	247	123	9	11.18	25	57.2	5.93333	3	2.592	25.724	225	261	107.4	17.4	10.92	21.8	57.4	6.275	2.91	2.552	26.88	205.033	244.807	105.993	10.8831	10.1589
247	197	236	127	NA	16.4	23	45	7.6	2.75	2.78	37.7	203	NA	102	9	13.28	21.2	38.8	7.4	3.1	2.968	43.505	201	247	131	8.2	16.54	27	55.6	7.36667	2.9	3.012	41.998	228	271	120	21.5	12.025	23.25	47	7.5	2.99	3.008	39.02	205.915	247.735	119.043	11.3272	14.0732
248	191	227	128	NA	13.9	25	60	6.7	3	2.468	NA	202	233	NA	NA	NA	NA	NA	NA	NA	NA	NA	176	247	123	9	14.98	25.4	51.6	6.96667	3.1	3.144	36.618	228	265	117.5	18.75	11.6	24.25	48	7.205	3.165	3.02	37.4	198.862	242.004	119.933	11.175	12.6998
249	206	242	110	NA	11.8	20	33	7.2	2.35	2.348	NA	206	NA	100	12.2	10.02	18.6	34	6.56667	2.8	2.7212	25.595	200	241	135	11.6	15.1	23.2	50.8	6.36667	2.9	2.6	26.644	231	267	110	21.2	11.64	20.2	44.2	7.175	2.61	2.62	29.78	209.001	246.67	113.279	12.3635	11.907
250	201	239	100	NA	12	22	36	7.05	2.6	2.276	NA	203	NA	82	NA	NA	NA	NA	6.96667	2.9	2.74	32.325	199	241	124	17.6	10.96	22.8	44.6	6.9	3.1	2.724	32.712	219	262	116.2	11	12.16	22.2	45.2	7.6	2.71	2.58	28	204.372	244.541	105.716	11.3424	11.1566
251	196	236	123	NA	14	23	48	6.7	2.6	2.372	30.76	202	NA	115	7.6	11.64	21.2	37.2	6.36667	3	2.664	34.06	198	239	145	12.6	15.22	24.8	49.2	6.63333	3.1	2.848	33.368	231	270	117.333	25.3333	12.5367	23	50.3333	6.795	2.66	2.604	27.12	205.474	245.339	123.73	12.4506	12.989
252	193	235	130	NA	10.8	18	32	6.45	2.8	2.236	NA	201	NA	104	11	9.9	21.2	39.4	6.83333	3.2	2.992	39.36	193	241	129	6.4	14.04	21.4	58.6	6.4	3.1	3.02	34.068	228	265	115	19	11.4	18.8	40.8	6.7	2.945	2.948	29.82	202.829	244.274	118.582	10.9489	11.3661
253	186	226	133	NA	14	23	53	6.95	3.25	3.054	NA	195	232	100	6	8.92	22	42.4	7.4	3.3	3.204	44.72	187	231	138	6.8	13.26	26.2	56.2	7.3	3.4	3.164	49.944	226	261	117.6	11.4	13.18	23	57	7.7	3.335	3.212	44.78	198.201	237.379	121.026	8.9422	12.0859
254	200	238	120	NA	15	21	34	6.95	2.55	2.156	NA	205	NA	98	10.6	10.7	19.8	32.6	6.96667	2.8	2.596	30.725	200	241	123	10.4	14.12	21	58	7.06667	3.1	2.56	27.096	233	266	114	25	12.42	21.2	56	7.15	2.375	2.24	21.48	207.899	245.339	113.279	12.528	12.7297
255	191	231	126	NA	10.5	20	40	6.4	3	2.596	NA	200	NA	90	6.8	9.5	21.8	39.2	6.83333	3	3.036	36.7	192	239	112	6.8	11.36	22.4	50	6.43333	3.1	3.076	33.494	224	261	97	26	10.3333	22.6667	46.6667	6.8	3.05	2.964	30.96	201.066	241.613	106.362	11.4753	10.3713
256	185	232	101	9	11	24	48	6	3.35	3.06	39.2	199	239	105	10.4	9.44	22.6	52	6.4	3.3	3.04	37.045	189	225	120	12.6	9.66	22.6	46.25	6	3.3	2.86	30.956	221	256	104.4	12.6	9.26	21	55.4	6.495	3.075	2.716	33.74	198.201	237.8	107.607	10.8226	9.8504
257	200	238	113	NA	12.5	26	62	6.6	3.05	2.616	NA	214	NA	115	NA	NA	NA	NA	NA	NA	NA	NA	197	241	107	8.4	12.9	24.6	55.6	6.76667	3.3	2.904	36.364	227	265	115.4	17.2	13.3	24.6	63.6	6.775	3.31	2.772	34.62	207.899	245.073	112.218	10.7518	12.1873
258	186	240	126	18	14	23	58	7.2	3.45	2.828	42.92	202	242	118	21.2	10.94	22	41.4	7.3	3	2.844	33.8	190	231	115	7.6	13.18	21.2	51.2	7.23333	3.2	3.04	43.326	224	259	114.25	15.25	13.05	21.75	55.5	7.36	3.315	2.88	42.24	199.964	242.004	117.487	13.2874	12.4905
259	183	232	100	5	9.5	23	42	6.45	3.45	3.004	42.28	201	241	108	8.6	11.46	21.8	44.4	6.66667	3	3.028	37.19	190	232	135	11	13.28	22	51.8	6.43333	3.3	2.916	36.386	220	254	111.8	16.2	11.56	21.4	40.4	6.735	3.075	3.032	38.88	198.201	239.271	113.233	10.2858	11.2901
260	186	226	120	NA	7	19	48	5.8	3.3	2.292	25.62	191	229	88	8.2	6.32	20	39.8	5.73333	2.9	2.44	25.065	184	223	127	10.2	8.18	24.2	65.8	5.96667	3.1	2.624	29.336	218	252	107.4	10.6	6.98	20.4	57.8	6.1	2.915	2.696	29.5	194.895	233.175	110.374	9.73173	7.41818
261	NA	NA	NA	NA	NA	NA	NA	NA	NA	NA	NA	193	231	65	8.4	7.7	19.6	38.2	7.3	3.1	2.932	49.51	176	221	78	9.6	10.44	18.8	50.2	7.23333	3.6	2.816	51.762	215	250	63.6	5.8	10.42	17.8	52.4	7.6	3.41	3.064	46.5	190.849	232.603	72.8222	8.87641	9.71633
262	NA	NA	NA	NA	NA	NA	NA	NA	NA	NA	NA	NA	NA	NA	NA	NA	NA	NA	NA	NA	NA	NA	173	218	68	8.6	10.26	19.8	53.4	6.73333	3.6	3.488	49.358	215	250	58	11.2	8.88	18.6	46.5	6.91	3.695	3.172	46.38	189.196	231.198	67.5388	9.60994	9.40211
[truncated: 6 more columns]
