# Supplementary material for: The iSelect 9 K SNP analysis revealed polyploidization induced revolutionary changes and intense human selection causing strong haplotype blocks in wheat
Source: Sci Rep. 2017 Jan 30;7:41247. doi: 10.1038/srep41247 (PMC5278348; doi:10.1038/srep41247)
Supplement: Supplementary Table S14 [file srep41247-s8.xls]

## Sheet: Table S14
Supplementary Table S14. Detailed information of genotyping data of 5156 polymorphic SNPs with only one chromosome location for 262 accessions used in the study.
NN: means missing data
Index	1	2	3	4	5	6	7	8	9	10	11	12	13	14	15	16	17	18	19	20	21	22	23	24	25	26	27	28	29	30	31	32	33	34	35	36	37	38	39	40	41	42	43	44	45	46	47	48	49
1	AA	GG	GG	AA	AA	AA	AA	GG	AA	AA	AA	AA	GG	AA	AA	AA	AA	AA	AA	AA	AA	AA	AA	AA	AA	AA	AA	AA	AA	AA	AA	GG	AA	AA	AA	AA	AA	AA	AA	AA	AA	AA	AA	AA	AA	AA	AA	AA	AA
2	GG	GG	GG	TT	TT	TT	TT	GG	TT	TT	TT	TT	GG	TT	TT	TT	TT	TT	TT	TT	TT	TT	TT	TT	TT	TT	TT	TT	TT	TT	TT	GG	TT	TT	TT	TT	TT	TT	TT	TT	TT	TT	TT	TT	TT	TT	TT	GG	TT
4	CC	CC	CC	TT	TT	TT	CC	NN	TT	TT	CC	CC	CC	CC	TT	CC	CC	CC	CC	CC	TT	CC	CC	CC	TT	CC	CC	CC	CC	CC	CC	TT	CC	CC	CC	CC	CC	CC	CC	TT	CC	CC	CC	CC	CC	CC	TT	TT	TT
5	CC	CC	CC	CC	CC	CC	CC	CC	CC	CC	CC	CC	CC	CC	TT	CC	CC	CC	CC	CC	TT	CC	CC	CC	TT	CC	CC	CC	CC	CC	CC	TT	CC	CC	CC	CC	CC	CC	CC	TT	CC	CC	CC	CC	CC	CC	TT	TT	TT
6	TT	TT	TT	TT	TT	TT	TT	TT	TT	TT	TT	CC	TT	TT	TC	TT	CC	TT	TC	CC	TT	TC	TT	TT	CC	CC	TT	CC	TT	CC	TT	TT	TT	TT	TT	TT	TT	TT	TT	CC	TT	TT	TT	TT	CC	TT	CC	CC	CC
8	TT	TT	GG	GG	GG	TT	TT	GG	TT	TT	TT	TT	TT	TT	TT	NN	TT	TT	TT	TT	TT	TT	TT	TT	TT	GG	TT	TT	TT	TT	TT	TT	TT	TT	TT	TT	TT	TT	TT	TT	TT	TT	TT	TT	TT	TT	TT	TT	TT
10	GG	TT	GG	GG	GG	GG	GG	GG	GG	GG	GG	GG	GG	TT	GG	GG	GG	GG	GG	GG	GG	GG	GG	GG	GG	GG	GG	GG	GG	GG	GG	GG	GG	GG	TT	GG	GG	GG	GG	GG	GG	GG	GG	GG	GG	GG	TT	GG	GG
11	AA	AA	GG	AA	AA	AA	AA	NN	AA	AA	AA	AA	GG	AA	AA	AA	GG	AA	AA	AA	AA	GG	AA	AA	AA	AA	GG	AA	AA	GG	AA	GG	GG	AA	GG	GG	AA	GG	GG	AA	AA	AA	GG	GG	AA	GG	AA	AA	AA
14	AA	GG	AA	AA	AA	AA	AA	AG	GG	GG	AA	AA	AA	AA	AA	NN	AA	GG	AA	AA	AA	AA	AA	GG	AA	AA	AA	AA	AA	AA	AA	AA	AA	AA	GG	AA	GG	AA	AA	GG	AA	GG	AA	GG	GG	AA	AA	GG	GG
15	GG	GG	GG	GG	GG	GG	GG	GG	GG	GG	GG	GG	AA	GG	GG	GG	GG	GG	GG	GG	GG	GG	GG	GG	GG	GG	GG	GG	GG	GG	GG	GG	AA	GG	GG	NN	GG	GG	GG	GG	GG	GG	GG	GG	GG	GG	GG	GG	GG
19	GG	GG	GG	TT	TT	NN	TT	GG	GG	TT	TT	GG	GG	GG	GG	GG	GG	GG	GG	GG	GG	GG	GG	GG	GG	GG	NN	GG	GG	GG	GG	GG	TT	TT	GG	GG	GG	GG	GG	GG	TT	GG	GG	TT	GG	TT	GG	GG	GG
22	CC	CC	CC	CC	CC	CC	CC	CC	CC	CC	CC	CC	CC	CC	CC	CC	CC	CC	CC	CC	CC	CC	CC	CC	CC	CC	CC	CC	CC	CC	CC	TT	TT	CC	TT	TT	CC	CC	CC	CC	TT	TT	CC	TT	CC	CC	CC	CC	CC
23	TT	TT	TT	TT	TT	TT	TT	TT	TT	TT	TT	TT	TT	TT	TT	TT	TT	TT	TT	TT	TT	TT	TT	TT	TT	TT	TT	TT	TT	TT	TT	CC	CC	TT	CC	CC	TT	TT	TT	TT	CC	CC	TT	CC	TT	TT	TT	TT	TT
24	CC	CC	CC	CC	CC	CC	CC	CC	CC	CC	CC	CC	CC	CC	CC	CC	CC	CC	CC	CC	CC	CC	CC	CC	CC	CC	CC	CC	CC	CC	CC	CC	CC	CC	CC	CC	CC	CC	CC	CC	CC	CC	CC	CC	CC	CC	CC	CC	CC
25	AA	AA	AA	AA	AA	AA	AA	AA	AA	AA	AA	AA	AA	AA	AA	AA	AA	AA	AA	AA	AA	AA	AA	AA	AA	AA	AA	AA	AA	AA	AA	AA	AA	AA	AA	AA	AA	AA	AA	AA	AA	AA	AA	AA	AA	AA	AA	AA	AA
26	TT	TT	GG	TT	TT	TT	TT	NN	TT	TT	TT	TT	GG	GG	TT	TT	GG	TT	TT	TT	TT	GG	TT	TT	TT	TT	NN	TT	TT	GG	TT	GG	GG	TT	GG	GG	TT	GG	GG	TT	TT	TT	GG	GG	TT	GG	TT	TT	TT
27	CC	CC	CC	TT	TT	TT	TT	TT	TT	TT	TT	TT	CC	CC	TT	TT	TT	TT	TT	TT	TT	TT	TT	TT	TT	TT	CC	TT	CC	TT	TT	CC	CC	TT	CC	TT	CC	CC	CC	TT	CC	TT	TT	TT	TT	TT	TT	TT	TT
28	AA	GG	AA	GG	GG	NN	GG	AA	GG	GG	GG	GG	AA	AA	GG	GG	GG	GG	GG	GG	GG	GG	GG	GG	GG	GG	GG	GG	AA	GG	GG	GG	AA	GG	GG	AA	AA	GG	GG	GG	AA	AA	AA	AA	GG	AA	AA	GG	GG
31	AA	AA	AA	CC	CC	CC	CC	CC	CC	CC	AA	CC	AA	AA	CC	CC	CC	CC	CC	CC	CC	CC	CC	CC	NN	CC	AA	CC	CC	CC	CC	AA	AA	AA	AA	AA	AA	AA	AA	CC	AA	CC	CC	CC	CC	AA	CC	CC	CC
32	GG	GG	AA	AA	AA	AA	GG	AG	AA	AA	AA	GG	GG	GG	AA	GG	AA	AA	AA	AA	AA	AG	AA	AA	AA	GG	NN	GG	GG	AA	AA	AA	GG	GG	GG	GG	AA	GG	GG	AA	GG	GG	GG	GG	AA	GG	AA	AA	AA
33	CC	CC	TT	TT	TT	TT	CC	TC	TT	TT	TT	CC	CC	CC	TT	CC	TT	TT	TT	TT	TT	NN	TT	TT	TT	CC	NN	CC	CC	TT	TT	TT	CC	CC	CC	CC	TT	CC	CC	TT	CC	CC	CC	CC	TT	CC	TT	TT	TT
34	AA	AA	AA	AA	AA	AA	AA	AG	AA	AA	AA	AA	AA	AA	GG	GG	AA	GG	AA	AA	AA	AA	GG	GG	AG	GG	AA	GG	AA	AA	GG	AA	AA	AA	AA	AA	AA	AA	AA	AA	AA	GG	GG	GG	GG	AA	GG	GG	GG
36	AA	AA	AA	GG	AA	AA	AA	AA	GG	GG	AA	AA	AA	AA	AA	AA	AA	AA	AA	AA	AA	AG	AA	AA	AA	AA	AA	AA	AA	AA	AA	AA	AA	AA	AA	AA	GG	AA	AA	AA	AA	AA	AA	AA	AA	AA	AA	AA	AA
40	AA	GG	AA	AA	AA	AA	AA	AA	AA	AA	AA	AA	GG	AA	AA	GG	AA	AA	AA	AA	AA	AA	AA	AA	AA	GG	AA	GG	GG	AA	GG	GG	GG	AA	AA	AA	AA	AA	AA	AA	AA	AA	AA	AA	AA	AA	AA	GG	GG
42	TT	TT	CC	TT	TT	TT	TT	TT	TT	TT	TT	TT	TT	TT	TT	TT	TT	TT	TT	TT	TT	TT	TT	TT	TT	TT	NN	TT	TT	TT	TT	CC	TT	CC	TT	TT	TT	TT	TT	TT	TT	TT	TT	TT	TT	TT	TT	TT	TT
43	GG	GG	GG	GG	GG	GG	GG	GG	GG	GG	GG	GG	GG	GG	NN	GG	GG	GG	GG	GG	GG	GG	GG	GG	GG	GG	GG	AA	AA	GG	GG	GG	GG	GG	GG	GG	GG	GG	GG	GG	GG	GG	GG	GG	GG	GG	GG	GG	GG
45	TT	TT	CC	TT	CC	CC	CC	CC	CC	CC	CC	CC	CC	TT	CC	CC	CC	CC	CC	CC	CC	CC	CC	CC	CC	CC	NN	CC	CC	CC	CC	CC	CC	CC	CC	CC	CC	CC	CC	CC	CC	CC	CC	CC	CC	CC	CC	CC	CC
46	GG	GG	GG	AA	AA	AA	AA	GG	AA	AA	AA	AA	GG	AA	AA	AA	AA	AA	AA	AA	AA	AA	AA	AA	AA	AA	NN	AA	AA	AA	AA	GG	AA	AA	AA	AA	AA	AA	AA	AA	AA	AA	AA	AA	AA	AA	GG	GG	GG
49	GG	GG	AA	GG	GG	GG	GG	NN	GG	GG	GG	GG	GG	GG	GG	GG	GG	GG	GG	GG	GG	GG	GG	GG	GG	GG	GG	GG	GG	GG	GG	AA	AA	GG	GG	GG	GG	GG	GG	GG	GG	GG	GG	GG	GG	GG	GG	GG	GG
50	GG	NN	TT	TT	TT	TT	NN	NN	TT	TT	TT	TT	GG	TT	GG	TT	TT	TT	NN	TT	TT	TT	TT	GG	GG	GG	NN	GG	GG	TT	GG	GG	GG	GG	TT	TT	GG	TT	GG	TT	GG	GG	GG	GG	GG	GG	TT	TT	TT
52	AA	AA	GG	AA	AA	AA	AA	GG	AA	AA	AA	GG	AA	GG	NN	GG	AA	GG	GG	GG	AA	GG	AA	AA	AA	GG	AA	GG	AA	GG	AA	AA	GG	AA	GG	AA	GG	AA	AA	AA	GG	GG	GG	AA	AA	GG	GG	GG	GG
53	TT	TT	CC	TT	TT	TT	TT	TT	TT	TT	TT	TT	TT	TT	TT	TT	TT	TT	TT	TT	TT	TT	TT	TT	TT	TT	TT	TT	TT	TT	TT	CC	TT	TT	TT	TT	TT	TT	TT	TT	TT	TT	TT	TT	TT	TT	TT	TT	TT
54	TT	GG	GG	GG	GG	GG	GG	GG	GG	GG	GG	GG	GG	GG	GG	GG	GG	GG	TG	GG	GG	GG	GG	GG	GG	GG	GG	GG	GG	GG	GG	GG	GG	TT	TT	TT	GG	TT	GG	GG	GG	TT	TT	TT	GG	TT	GG	GG	GG
56	TT	TT	TT	TT	TT	TT	TT	TT	TT	TT	TT	TT	TT	TT	TT	TT	TT	TT	TT	TT	TT	TT	TT	TT	TT	TT	TT	TT	TT	TT	TT	TT	TT	TT	TT	TT	TT	TT	CC	TT	TT	TT	TT	TT	TT	TT	TT	TT	TT
57	CC	TT	TT	CC	CC	CC	TT	NN	TT	CC	TT	TT	CC	TT	TT	TT	TT	TT	NN	TT	TT	NN	TT	TT	TT	TT	NN	TT	CC	TT	TT	TT	CC	TT	TT	TT	TT	TT	TT	TT	CC	TT	CC	TT	TT	CC	TT	TT	TT
58	AA	GG	AA	AA	AA	AA	AA	AA	AA	AA	AA	AA	AA	GG	AA	AA	AA	AA	AA	AA	AA	AA	AA	AA	AA	AA	NN	AA	AA	AA	AA	AA	AA	AA	GG	AA	AA	AA	AA	AA	AA	AA	AA	AA	AA	AA	AA	AA	AA
61	CC	TT	CC	CC	CC	CC	CC	CC	CC	CC	CC	CC	CC	CC	CC	CC	CC	CC	CC	CC	CC	CC	CC	CC	CC	CC	NN	CC	CC	CC	CC	CC	CC	CC	CC	CC	CC	CC	TT	CC	CC	CC	CC	TT	CC	CC	CC	CC	CC
66	CC	CC	CC	CC	CC	CC	CC	CC	CC	CC	CC	CC	CC	CC	CC	CC	CC	CC	CC	CC	CC	CC	CC	CC	CC	CC	CC	CC	CC	CC	CC	CC	CC	CC	CC	CC	CC	CC	CC	CC	CC	CC	CC	CC	CC	CC	CC	CC	CC
67	AA	AA	AA	AA	AA	AA	AA	AA	AA	AA	AA	AA	AA	AA	AA	AA	AA	AA	AA	AA	AA	AA	AA	AA	AA	AA	AA	AA	AA	AA	AA	AA	AA	AA	CC	AA	AA	CC	AA	AA	AA	NN	CC	CC	AA	AA	AA	AA	AA
68	TT	CC	TT	CC	CC	CC	CC	CC	CC	CC	TT	CC	CC	CC	CC	CC	CC	CC	CC	CC	CC	CC	CC	CC	CC	CC	NN	CC	CC	CC	CC	CC	TT	CC	TT	CC	CC	CC	CC	CC	CC	CC	CC	CC	CC	CC	CC	CC	CC
69	GG	GG	TT	TT	TT	TT	GG	NN	TT	TT	TT	GG	GG	GG	TT	GG	TT	TT	TT	TT	TT	NN	TT	TT	TT	GG	TT	GG	GG	TT	TT	TT	GG	GG	GG	GG	TT	GG	GG	TT	GG	GG	GG	GG	TT	GG	TT	TT	TT
71	AA	AA	GG	GG	GG	GG	AA	AG	GG	GG	GG	AA	AA	AA	GG	AA	GG	GG	GG	GG	GG	NN	GG	GG	GG	AA	GG	AA	AA	GG	GG	GG	AA	AA	AA	AA	GG	AA	AA	GG	AA	AA	AA	AA	GG	AA	GG	GG	GG
73	AA	AA	AA	AA	AA	AA	GG	AA	GG	AA	GG	AA	AA	AA	AA	AA	AA	AA	AA	AA	AA	AA	AA	AA	AA	AA	AA	AA	AA	AA	AA	AA	GG	AA	AA	GG	AA	GG	AA	AA	GG	AA	GG	AA	AA	GG	GG	AA	AA
75	AA	CC	AA	AA	AA	AA	AA	AA	AA	AA	AA	AA	AA	CC	AA	AA	AA	AA	AA	AA	AA	AA	AA	AA	AA	AA	NN	AA	AA	AA	AA	AA	AA	CC	AA	AA	AA	AA	CC	AA	AA	AA	AA	AA	AA	AA	AA	AA	AA
76	AA	GG	AA	AA	AA	AA	AA	AA	AA	AA	AA	AA	AA	GG	AA	AA	AA	AA	AA	AA	AA	AA	AA	AA	AA	AA	NN	AA	AA	AA	AA	AA	AA	GG	AA	AA	AA	AA	GG	AA	AA	AA	AA	AA	AA	AA	AA	AA	AA
77	AA	GG	AA	GG	GG	GG	AA	NN	AA	AA	GG	GG	AA	GG	AA	AA	GG	AA	NN	GG	AA	GG	GG	GG	GG	GG	GG	GG	GG	GG	GG	AA	GG	AA	GG	AA	GG	GG	GG	GG	GG	NN	AA	GG	GG	GG	GG	GG	GG
78	GG	GG	GG	AA	GG	GG	GG	GG	GG	GG	GG	GG	GG	GG	GG	GG	GG	GG	GG	GG	GG	GG	GG	GG	GG	GG	GG	GG	GG	GG	GG	GG	GG	GG	GG	GG	AA	GG	GG	GG	GG	GG	GG	GG	GG	GG	GG	GG	GG
79	GG	GG	GG	AA	GG	GG	GG	GG	GG	GG	GG	GG	GG	GG	GG	GG	GG	GG	GG	GG	GG	GG	GG	GG	GG	GG	GG	GG	GG	GG	GG	GG	GG	GG	GG	GG	AA	GG	GG	GG	GG	GG	GG	GG	GG	GG	GG	GG	GG
80	TT	TT	CC	TT	TT	TT	TT	TT	TT	TT	TT	TT	TT	TT	TT	TT	TT	TT	TT	TT	TT	TT	TT	TT	TT	TT	TT	TT	TT	TT	TT	TT	TT	TT	CC	TT	TT	TT	TT	TT	TT	TT	TT	TT	TT	TT	TT	TT	TT
81	TT	GG	TT	GG	GG	GG	GG	GG	GG	GG	GG	GG	TT	TT	GG	GG	GG	GG	GG	GG	GG	GG	GG	GG	GG	GG	TG	GG	TT	GG	GG	TT	TT	GG	TT	TT	GG	GG	GG	GG	GG	GG	GG	GG	GG	GG	GG	GG	GG
83	TT	TT	TT	TT	TT	TT	TT	TT	TT	TT	TT	TT	TT	TT	TT	TT	TT	TT	TT	TT	TT	TT	TT	TT	TT	TT	TT	TT	TT	TT	TT	TT	TT	TT	TT	TT	TT	TT	TT	TT	TT	TT	TT	TT	TT	TT	TT	TT	TT
86	GG	AA	GG	AA	GG	NN	AA	AA	AA	AA	GG	GG	AA	AA	GG	GG	GG	GG	GG	GG	GG	NN	GG	GG	GG	GG	AA	GG	GG	GG	GG	AA	AA	AA	AA	AA	GG	AA	AA	GG	AA	GG	AA	GG	GG	AA	GG	GG	GG
87	AA	AA	GG	AA	AA	AA	AA	AA	AA	AA	AA	AA	AA	AA	AA	AA	AA	AA	AA	AA	AA	AA	AA	AA	AA	AA	NN	AA	AA	AA	AA	AA	AA	AA	GG	AA	AA	AA	AA	AA	AA	AA	AA	AA	AA	AA	AA	AA	AA
90	TT	GG	GG	GG	GG	GG	GG	NN	GG	GG	GG	GG	TT	TT	GG	GG	GG	GG	GG	GG	GG	GG	GG	GG	GG	GG	TT	GG	GG	GG	GG	GG	TT	GG	TT	TT	TT	TT	TT	GG	GG	TT	TT	TT	GG	TT	GG	GG	GG
91	AA	AA	GG	GG	AA	AA	GG	AA	AA	GG	AA	GG	AA	AA	GG	GG	GG	GG	GG	GG	GG	GG	GG	GG	GG	GG	AA	GG	AA	GG	GG	GG	AA	GG	AA	AA	AA	AA	AA	GG	AA	GG	GG	GG	GG	AA	GG	GG	GG
94	TT	TT	CC	CC	CC	CC	TT	TT	CC	CC	TT	TT	TT	TT	TT	TC	CC	TT	TC	TT	CC	CC	CC	CC	TC	CC	TC	CC	CC	TT	CC	CC	TT	CC	TT	CC	CC	CC	TT	TT	CC	CC	CC	CC	CC	CC	CC	CC	CC
95	CC	CC	TT	TT	TT	TT	CC	CC	TT	TT	CC	CC	CC	CC	CC	TC	TT	CC	TC	CC	TT	TT	TT	TT	TC	TT	TC	TT	TT	CC	TT	TT	CC	TT	CC	TT	TT	TT	CC	CC	TT	TT	TT	TT	TT	TT	TT	TT	TT
96	CC	CC	TT	TT	CC	NN	TT	TT	TT	CC	TT	TT	TT	TT	CC	NN	TT	TT	NN	TT	TT	TT	TT	CC	TT	TT	NN	TT	CC	TT	TT	TT	TT	TT	TT	CC	CC	TT	TT	TT	TT	TT	TT	TT	TT	CC	CC	TT	TT
97	GG	GG	GG	GG	GG	GG	GG	GG	GG	GG	GG	GG	GG	GG	GG	GG	GG	GG	GG	GG	GG	GG	GG	GG	GG	GG	GG	GG	GG	GG	GG	GG	GG	GG	GG	GG	GG	GG	GG	GG	GG	GG	GG	GG	GG	GG	GG	GG	GG
99	GG	TT	GG	GG	GG	GG	GG	GG	GG	GG	GG	GG	GG	TT	GG	GG	GG	GG	GG	GG	GG	GG	GG	GG	GG	GG	NN	GG	GG	GG	GG	GG	GG	GG	GG	GG	GG	GG	GG	GG	GG	GG	GG	GG	GG	GG	GG	GG	GG
101	TT	TT	CC	TT	TT	TT	TT	TC	TT	TT	TT	TT	CC	TT	TT	TT	TT	TT	TT	TT	TT	TT	TT	TT	TT	TT	TT	TT	CC	TT	TT	CC	CC	TT	TT	TT	TT	TT	TT	TT	TT	TT	TT	TT	TT	TT	TT	TT	TT
102	CC	CC	CC	CC	CC	CC	CC	CC	CC	CC	CC	CC	CC	TT	CC	CC	CC	CC	CC	CC	CC	CC	CC	CC	CC	CC	CC	CC	CC	CC	CC	CC	CC	CC	CC	CC	CC	CC	CC	CC	CC	CC	CC	CC	CC	CC	CC	CC	CC
104	CC	CC	CC	CC	CC	CC	CC	AA	CC	CC	CC	CC	AA	CC	CC	CC	CC	CC	CC	CC	CC	CC	CC	CC	CC	CC	NN	CC	CC	CC	CC	CC	AA	CC	AA	AA	CC	CC	AA	CC	AA	CC	AA	CC	CC	CC	CC	CC	CC
106	TT	GG	TT	GG	GG	GG	GG	GG	GG	GG	GG	GG	TT	GG	GG	GG	GG	GG	GG	GG	GG	GG	GG	GG	GG	GG	NN	GG	GG	GG	GG	TT	TT	TT	GG	TT	GG	TT	GG	GG	GG	GG	TT	GG	GG	TT	GG	GG	TT
107	GG	AA	GG	GG	GG	GG	GG	GG	GG	GG	AA	AA	GG	AA	AA	NN	AA	GG	NN	AA	GG	GG	GG	GG	GG	AA	NN	AA	AA	AA	AA	GG	GG	GG	GG	GG	GG	GG	GG	AA	GG	GG	GG	GG	AA	GG	AA	AA	GG
109	GG	AA	AA	AA	AA	AA	AA	AA	AA	AA	AA	AA	GG	GG	AA	AA	AA	AA	AA	AA	AA	AA	AA	AA	AA	AA	NN	AA	AA	AA	AA	AA	GG	GG	GG	GG	AA	AA	GG	AA	AA	NN	GG	GG	AA	GG	AA	AA	AA
110	CC	AA	AA	AA	AA	AA	AA	AA	AA	AA	AA	AA	CC	CC	AA	AA	AA	AA	AA	AA	AA	AA	AA	AA	AA	AA	NN	AA	AA	AA	AA	AA	CC	CC	CC	CC	AA	AA	CC	AA	AA	NN	CC	CC	AA	CC	AA	AA	AA
112	CC	TT	TT	TT	TT	TT	TT	TT	TT	TT	TT	TT	CC	CC	TT	TT	TT	TT	TT	TT	TT	TT	TT	TT	TT	TT	CC	TT	TT	TT	TT	TT	CC	CC	CC	CC	TT	TT	CC	TT	TT	TC	CC	CC	TT	CC	TT	TT	TT
113	GG	GG	GG	GG	GG	GG	GG	GG	GG	GG	GG	GG	GG	AA	GG	GG	GG	GG	GG	GG	GG	GG	GG	GG	GG	GG	GG	GG	GG	GG	GG	GG	GG	GG	AA	GG	GG	GG	GG	GG	GG	GG	GG	GG	GG	GG	GG	GG	GG
114	TT	TT	CC	TT	TT	TT	TT	TT	TT	TT	TT	TT	CC	CC	TT	TT	CC	TT	TT	TT	TT	TT	TT	TT	TT	TT	TT	TT	TT	CC	TT	CC	CC	TT	CC	TT	TT	TT	TT	TT	TT	TT	TT	TT	TT	TT	TT	TT	TT
115	TT	GG	GG	GG	GG	GG	GG	GG	GG	GG	GG	GG	TT	TT	GG	GG	GG	GG	GG	GG	GG	GG	GG	GG	GG	GG	NN	GG	GG	GG	GG	GG	TT	TT	TT	TT	GG	GG	TT	GG	GG	NN	TT	TT	GG	TT	GG	GG	GG
116	TT	TT	TT	CC	TT	TT	TT	TT	TT	TT	TT	CC	TT	CC	CC	CC	CC	CC	NN	CC	CC	NN	CC	CC	NN	CC	CC	CC	TT	CC	CC	CC	TT	TT	TT	TT	TT	TT	TT	CC	CC	TT	TT	TT	CC	TT	CC	CC	CC
117	GG	GG	GG	AA	GG	GG	GG	GG	GG	GG	GG	AA	GG	AA	AA	AA	AA	AA	NN	AA	AA	NN	AA	AA	NN	AA	AA	AA	GG	AA	AA	AA	GG	GG	GG	GG	GG	GG	GG	AA	AA	GG	GG	GG	AA	GG	AA	AA	AA
118	CC	CC	CC	CC	CC	CC	CC	CC	CC	CC	CC	CC	CC	CC	CC	CC	CC	CC	CC	CC	CC	CC	CC	CC	CC	NN	CC	CC	CC	CC	CC	CC	CC	CC	CC	CC	CC	CC	CC	CC	CC	CC	CC	CC	CC	CC	CC	CC	CC
121	AA	AA	CC	AA	AA	AA	CC	NN	AA	CC	CC	CC	CC	AA	CC	CC	CC	CC	CC	CC	CC	CC	CC	CC	CC	CC	NN	CC	CC	CC	CC	CC	CC	CC	CC	AA	CC	CC	CC	CC	CC	CC	CC	CC	CC	AA	CC	CC	CC
122	TT	TT	CC	TT	TT	TT	CC	NN	TT	CC	CC	CC	CC	TT	CC	CC	CC	CC	CC	CC	CC	CC	CC	CC	CC	CC	NN	CC	CC	CC	CC	CC	CC	CC	CC	TT	CC	CC	CC	CC	CC	CC	CC	CC	CC	TT	CC	CC	CC
123	CC	CC	CC	AA	AA	AA	CC	CC	AA	AA	AA	AA	CC	CC	AA	AA	AA	AA	AA	AA	AA	AA	AA	AA	AA	AA	CC	AA	CC	AA	AA	CC	AA	CC	AA	AA	CC	AA	CC	AA	AA	AA	AA	CC	AA	AA	AA	AA	AA
125	GG	GG	TT	TT	TT	TT	TT	TT	TT	TT	TT	TT	GG	TT	TT	TT	TT	TT	TT	TT	TT	TT	TT	TT	TT	TT	TT	TT	GG	TT	TT	TT	TT	TT	TT	TT	GG	TT	TT	TT	TT	TT	TT	TT	TT	TT	TT	TT	TT
126	GG	GG	GG	GG	GG	GG	GG	GG	GG	GG	GG	GG	GG	GG	GG	GG	GG	GG	GG	GG	GG	GG	GG	GG	GG	GG	GG	GG	GG	GG	GG	GG	GG	GG	GG	GG	GG	GG	GG	GG	GG	GG	GG	GG	GG	GG	GG	GG	GG
127	TT	CC	TT	TT	TT	TT	TT	TT	TT	TT	TT	TT	TT	TT	TT	TT	TT	TT	TT	TT	TT	TT	TT	TT	TT	TT	CC	TT	TT	TT	TT	TT	CC	TT	CC	CC	TT	CC	TT	TT	CC	TT	CC	CC	TT	CC	TT	TT	TT
128	TT	TT	CC	TT	TT	TT	TT	TT	TT	TT	TT	CC	TT	CC	TT	NN	TT	TT	NN	CC	TT	TT	TT	TT	TT	CC	TT	TT	TT	CC	TT	CC	CC	CC	TT	TT	TT	CC	TT	TT	TT	TT	CC	TT	TT	CC	TT	CC	CC
129	AA	AA	AA	GG	AA	AA	AA	AA	GG	GG	AA	AA	AA	AA	AA	AA	AA	AA	AA	AA	AA	GG	AA	AA	AA	AA	AA	AA	AA	AA	AA	AA	AA	AA	AA	AA	GG	AA	AA	AA	AA	AA	AA	AA	AA	AA	AA	AA	AA
131	CC	CC	CC	CC	CC	CC	CC	CC	CC	CC	CC	CC	CC	CC	CC	CC	CC	CC	CC	CC	CC	CC	CC	CC	CC	CC	NN	CC	CC	CC	CC	CC	CC	CC	CC	CC	CC	CC	TT	CC	CC	CC	CC	CC	CC	CC	CC	CC	CC
132	CC	CC	TT	TT	TT	TT	TT	TC	TT	TT	TT	TT	CC	TT	TT	TT	TT	TT	TT	TT	TT	TT	TT	TT	TT	TT	NN	TT	TT	TT	TT	CC	CC	CC	CC	TT	TT	TT	CC	TT	CC	TT	CC	TT	TT	CC	TT	TT	TT
133	GG	AA	GG	GG	GG	GG	GG	GG	GG	GG	GG	GG	GG	GG	GG	GG	GG	GG	GG	GG	GG	GG	GG	GG	GG	GG	NN	GG	GG	GG	GG	AA	AA	AA	AA	GG	GG	GG	AA	GG	AA	GG	AA	GG	GG	AA	GG	GG	GG
135	AA	CC	AA	AA	AA	AA	AA	CC	AA	AA	AA	AA	CC	CC	AA	AA	AA	AA	AA	AA	AA	AA	AA	AA	AA	AA	CC	AA	AA	AA	AA	AA	CC	CC	CC	CC	CC	AA	CC	AA	CC	CC	CC	CC	AA	CC	AA	AA	AA
136	TT	GG	TT	TT	TT	TT	TT	GG	TT	TT	TT	TT	GG	GG	TT	TT	TT	TT	TT	TT	TT	TT	TT	TT	TT	TT	GG	TT	TT	TT	TT	TT	GG	GG	GG	GG	GG	TT	GG	TT	GG	GG	GG	GG	TT	GG	TT	TT	TT
139	TT	CC	TT	CC	CC	CC	CC	CC	CC	CC	CC	CC	TT	CC	CC	CC	CC	CC	CC	CC	CC	CC	CC	CC	CC	CC	NN	CC	CC	CC	CC	CC	TT	TT	CC	TT	CC	TT	TT	CC	CC	CC	TT	CC	CC	TT	CC	CC	CC
140	GG	AA	GG	GG	GG	GG	GG	GG	GG	GG	GG	GG	GG	GG	GG	GG	GG	GG	GG	GG	GG	GG	GG	GG	GG	GG	NN	GG	GG	GG	GG	GG	GG	GG	GG	GG	GG	GG	GG	GG	GG	GG	GG	GG	GG	GG	GG	GG	GG
141	CC	CC	TT	CC	TT	CC	CC	TT	CC	CC	TT	TT	CC	TT	CC	NN	CC	CC	NN	TT	CC	CC	CC	CC	CC	TT	CC	CC	CC	TT	CC	TT	TT	TT	CC	CC	CC	TT	CC	CC	CC	CC	TT	CC	CC	TT	CC	TT	TT
142	CC	TT	CC	CC	CC	CC	CC	CC	CC	CC	CC	CC	TT	CC	CC	TT	CC	CC	CC	CC	CC	CC	CC	CC	CC	TT	CC	TT	TT	CC	TT	TT	TT	CC	CC	CC	CC	CC	CC	CC	CC	CC	CC	CC	CC	CC	CC	TT	TT
143	TT	TT	TT	TT	TT	TT	TT	TT	TT	TT	TT	TT	TT	TT	TT	TT	TT	TT	TT	TT	TT	TT	TT	TT	TT	TT	TT	TT	TT	TT	TT	TT	TT	TT	TT	CC	TT	CC	TT	TT	CC	CC	CC	CC	TT	CC	TT	TT	TT
144	CC	CC	CC	CC	CC	CC	CC	TC	CC	CC	CC	CC	CC	TT	CC	CC	CC	CC	CC	CC	CC	CC	CC	CC	CC	CC	NN	CC	CC	CC	CC	CC	TT	CC	CC	CC	CC	CC	CC	CC	CC	CC	CC	CC	CC	CC	CC	CC	CC
145	TT	TT	TT	TT	TT	TT	TT	TT	TT	TT	TT	TT	TT	TT	TT	TT	TT	TT	TT	TT	TT	TT	TT	TT	TT	TT	TT	TT	TT	TT	TT	TT	TT	TT	TT	TT	TT	TT	CC	TT	CC	CC	CC	CC	TT	CC	TT	TT	TT
147	CC	CC	CC	CC	CC	CC	CC	CC	CC	CC	CC	CC	CC	CC	CC	CC	CC	CC	CC	CC	CC	CC	CC	CC	CC	CC	CC	CC	CC	CC	CC	CC	CC	CC	CC	CC	CC	CC	CC	CC	CC	CC	CC	CC	CC	CC	CC	CC	CC
149	CC	CC	CC	CC	CC	CC	CC	CC	CC	CC	CC	CC	CC	CC	CC	CC	CC	CC	CC	CC	CC	CC	CC	CC	CC	CC	CC	CC	CC	CC	CC	CC	CC	CC	CC	CC	CC	CC	CC	CC	CC	CC	CC	CC	CC	CC	CC	CC	CC
153	AA	GG	GG	AA	GG	GG	GG	GG	GG	GG	GG	GG	GG	GG	GG	GG	GG	GG	AG	GG	GG	AA	GG	GG	GG	GG	GG	GG	GG	GG	GG	GG	GG	GG	GG	AA	GG	GG	GG	GG	GG	GG	GG	GG	GG	AA	GG	GG	GG
154	TT	TT	TT	CC	TT	CC	CC	TT	CC	CC	TT	CC	TT	TT	CC	CC	CC	CC	CC	CC	CC	CC	CC	CC	CC	CC	TT	CC	CC	CC	CC	TT	TT	TT	TT	TT	TT	TT	TT	CC	TT	CC	TT	CC	CC	TT	CC	CC	CC
155	CC	CC	AA	CC	CC	CC	CC	CC	CC	CC	CC	CC	CC	CC	CC	CC	CC	CC	CC	CC	CC	CC	CC	CC	CC	CC	NN	CC	CC	CC	CC	CC	CC	CC	AA	CC	CC	CC	CC	CC	CC	CC	CC	CC	CC	CC	CC	CC	CC
156	AA	AA	AA	AA	AA	GG	AA	AA	GG	GG	AA	GG	AA	AA	GG	GG	AA	GG	GG	GG	GG	GG	GG	GG	AA	GG	AA	GG	AA	AA	GG	AA	AA	AA	AA	AA	AA	AA	AA	GG	AA	GG	AA	GG	GG	AA	GG	GG	GG
157	AA	GG	AA	AA	AA	AA	AA	AA	AA	AA	AA	AA	GG	AA	AA	GG	AA	AA	AA	AA	AA	AA	AA	AA	AA	GG	AA	GG	GG	AA	GG	GG	GG	AA	AA	AA	AA	AA	AA	AA	AA	AA	AA	AA	AA	AA	AA	GG	GG
160	AA	GG	AA	AA	AA	AA	AA	AA	AA	AA	AA	AA	GG	AA	AA	GG	AA	AA	AA	AA	AA	AA	AA	AA	AA	GG	AA	GG	GG	AA	GG	GG	GG	AA	AA	AA	AA	AA	AA	AA	AA	AA	AA	AA	AA	AA	AA	GG	GG
161	GG	GG	GG	GG	GG	GG	GG	NN	GG	GG	GG	GG	AA	GG	GG	GG	GG	GG	GG	GG	GG	GG	GG	GG	GG	GG	GG	GG	GG	GG	GG	GG	AA	GG	GG	GG	GG	GG	GG	GG	GG	GG	GG	GG	GG	GG	GG	GG	GG
162	CC	CC	CC	TT	TT	CC	TT	TT	TT	TT	TT	CC	TT	CC	CC	CC	CC	CC	CC	TT	CC	CC	CC	CC	CC	CC	CC	CC	CC	CC	CC	CC	TT	TT	CC	CC	CC	CC	CC	CC	CC	CC	CC	TT	CC	CC	CC	CC	CC
163	GG	GG	GG	AA	AA	GG	AA	AA	AA	AA	AA	GG	AA	GG	GG	GG	GG	GG	GG	AA	GG	GG	GG	GG	GG	GG	GG	GG	GG	GG	GG	GG	AA	AA	GG	GG	GG	GG	GG	GG	GG	GG	GG	AA	GG	GG	GG	GG	GG
165	CC	CC	CC	CC	CC	CC	CC	TT	CC	CC	CC	CC	TT	CC	CC	CC	CC	CC	NN	CC	CC	NN	CC	CC	CC	CC	CC	CC	TT	CC	CC	CC	TT	TT	TT	TT	CC	CC	CC	CC	CC	CC	CC	CC	CC	TT	CC	CC	CC
167	NN	TT	GG	TT	TT	TT	TT	TT	TT	TT	TT	TT	TT	TT	TT	TT	TT	TT	TT	TT	TT	TT	TT	TT	TT	TT	TT	TT	TT	TT	TT	GG	TT	TT	TT	TT	TT	TT	TT	TT	TT	TT	TT	TT	TT	TT	TT	TT	TT
168	TT	TT	TT	CC	CC	CC	CC	NN	CC	CC	CC	TT	TT	TT	CC	CC	TT	CC	CC	CC	CC	CC	TT	CC	TT	TT	TT	TT	CC	TT	TT	CC	TT	TT	TT	TT	CC	TT	TT	TT	CC	CC	CC	CC	CC	TT	CC	TT	CC
169	TT	TT	TT	CC	CC	CC	CC	CC	CC	CC	CC	CC	TT	TT	CC	CC	CC	CC	CC	CC	CC	NN	CC	CC	CC	CC	TC	CC	CC	CC	CC	CC	TT	TT	TT	TT	TT	TT	TT	CC	CC	CC	CC	CC	CC	TT	CC	CC	CC
170	GG	GG	GG	AA	AA	AA	AA	AA	AA	AA	AA	AA	GG	GG	AA	AA	AA	AA	AA	AA	AA	NN	AA	AA	AA	AA	AG	AA	AA	AA	AA	AA	GG	GG	GG	GG	GG	GG	GG	AA	AA	AA	AA	AA	AA	GG	AA	AA	AA
171	CC	CC	CC	CC	CC	CC	CC	CC	CC	CC	CC	CC	CC	CC	CC	CC	CC	CC	CC	CC	CC	CC	CC	CC	CC	CC	CC	CC	CC	CC	CC	CC	CC	CC	CC	AA	CC	CC	CC	CC	CC	CC	CC	CC	CC	CC	CC	CC	CC
172	CC	TT	TT	TT	TT	TT	TT	TT	TT	TT	TT	TT	CC	CC	TT	TT	TT	TT	TT	TT	TT	TT	TT	TT	TT	TT	NN	TT	TT	TT	TT	TT	CC	CC	CC	CC	TT	TT	CC	TT	TT	NN	CC	CC	TT	CC	TT	TT	TT
173	TT	GG	GG	GG	GG	GG	GG	GG	GG	GG	GG	GG	GG	GG	GG	GG	GG	GG	GG	GG	GG	GG	GG	GG	GG	GG	GG	GG	GG	GG	GG	GG	GG	GG	GG	GG	GG	GG	GG	GG	GG	GG	GG	GG	GG	GG	GG	GG	GG
176	GG	AA	GG	GG	GG	GG	GG	GG	GG	GG	GG	GG	GG	AA	GG	GG	GG	GG	GG	GG	GG	GG	GG	GG	GG	GG	GG	GG	GG	GG	GG	GG	GG	GG	GG	AA	GG	GG	GG	GG	GG	GG	GG	GG	GG	GG	GG	GG	GG
177	GG	GG	AA	AA	AA	AA	AA	AA	AA	AA	AA	AA	GG	GG	AA	AA	AA	AA	AA	AA	AA	AA	AA	AA	AA	AA	GG	AA	AA	AA	AA	AA	GG	GG	GG	GG	GG	GG	GG	AA	GG	GG	GG	GG	AA	GG	AA	AA	AA
179	TT	TT	TT	CC	CC	TT	TT	TC	TT	TT	TT	TT	TT	CC	CC	NN	TT	CC	TC	TT	TT	NN	TT	TT	TT	TT	TT	TT	TT	TT	TT	TT	CC	CC	CC	CC	TT	CC	TT	TT	CC	CC	CC	CC	CC	CC	TT	TT	TT
185	AA	AA	AA	CC	CC	CC	CC	AA	CC	CC	AA	CC	AA	CC	CC	CC	CC	CC	CC	CC	CC	NN	CC	CC	CC	CC	AA	CC	CC	CC	CC	AA	CC	CC	AA	CC	AA	AA	AA	CC	CC	AA	AA	AA	CC	CC	CC	CC	CC
186	AA	GG	AA	AA	AA	AA	AA	AA	AA	AA	AA	AA	AA	AA	AA	AA	GG	AA	AA	AA	AA	AA	AA	AA	AA	AA	AA	AA	AA	GG	AA	AA	AA	AA	AA	AA	AA	AA	AA	AA	AA	AA	AA	AA	AA	AA	GG	AA	GG
188	GG	GG	AA	GG	GG	GG	GG	GG	GG	GG	GG	GG	GG	AA	GG	GG	GG	GG	GG	GG	GG	GG	GG	GG	GG	GG	GG	GG	GG	GG	GG	AA	AA	AA	GG	GG	GG	AA	GG	GG	GG	GG	AA	GG	GG	AA	AA	AA	AA
189	TT	TT	CC	CC	CC	TT	CC	CC	CC	TT	CC	CC	TT	CC	TT	NN	TT	TT	TT	CC	TT	TT	TT	TT	TT	TT	TT	TT	TT	CC	TT	CC	CC	CC	TT	TT	TT	CC	TT	TT	TT	TT	CC	TT	TT	CC	CC	CC	CC
192	GG	AA	GG	GG	GG	GG	GG	GG	GG	GG	GG	GG	AA	GG	GG	AA	GG	GG	GG	GG	GG	GG	GG	GG	GG	AA	GG	AA	AA	GG	AA	AA	AA	GG	GG	GG	GG	GG	GG	GG	GG	GG	GG	GG	GG	GG	GG	AA	AA
197	AA	AA	AA	GG	GG	GG	GG	AG	GG	GG	GG	GG	GG	GG	GG	GG	GG	GG	GG	GG	GG	GG	GG	GG	GG	GG	NN	GG	GG	GG	GG	AA	GG	AA	GG	AA	GG	GG	GG	GG	GG	GG	GG	GG	GG	GG	GG	GG	GG
200	CC	CC	CC	CC	CC	CC	CC	CC	CC	CC	CC	CC	CC	CC	CC	CC	CC	CC	CC	CC	CC	CC	CC	CC	CC	CC	CC	CC	CC	CC	CC	CC	CC	CC	CC	CC	CC	CC	CC	CC	CC	CC	CC	CC	CC	CC	CC	CC	CC
201	GG	GG	GG	GG	GG	GG	GG	GG	GG	GG	GG	GG	GG	GG	GG	GG	GG	GG	GG	GG	GG	GG	GG	GG	GG	GG	GG	GG	GG	GG	GG	GG	GG	GG	GG	GG	GG	GG	GG	GG	GG	GG	GG	GG	GG	GG	GG	GG	GG
203	CC	CC	CC	CC	CC	NN	CC	NN	TT	CC	CC	CC	TT	TT	CC	NN	CC	TT	CC	TT	TT	CC	CC	CC	NN	CC	CC	TT	TT	CC	CC	TT	CC	TT	CC	CC	CC	CC	CC	CC	TT	TT	CC	CC	CC	TT	CC	TT	CC
204	GG	GG	GG	GG	GG	GG	GG	GG	GG	GG	GG	GG	GG	GG	GG	GG	GG	GG	GG	GG	GG	GG	GG	GG	GG	GG	GG	GG	GG	GG	GG	GG	GG	GG	GG	GG	GG	GG	AA	GG	GG	GG	GG	GG	GG	GG	GG	GG	GG
207	AA	AA	AA	AA	AA	AA	AA	AA	AA	AA	AA	AA	AA	AA	AA	AA	AA	AA	AA	AA	AA	AA	AA	AA	AA	AA	AA	AA	AA	AA	AA	AA	AA	AA	AA	AA	AA	AA	AA	AA	AA	AA	AA	AA	AA	AA	AA	AA	AA
208	GG	GG	AA	AA	AA	AA	AA	AG	AA	AA	AA	AA	GG	GG	AA	AA	AA	AA	AA	AA	AA	AA	AA	AA	AA	AA	GG	AA	AA	AA	AA	GG	GG	GG	GG	GG	AA	GG	AA	AA	GG	AA	GG	GG	AA	GG	AA	AA	AA
209	AA	AA	AA	AA	AA	AA	AA	NN	AA	AA	AA	AA	GG	AA	AA	AA	AA	AA	AA	AA	AA	NN	AA	AA	AA	AA	NN	AA	AA	AA	AA	AA	GG	GG	AA	AA	AA	GG	GG	AA	AA	GG	GG	GG	AA	AA	AA	AA	AA
210	GG	GG	AA	AA	AA	AA	AA	NN	AA	AA	AA	AA	GG	GG	AA	AA	AA	AA	AA	AA	AA	AA	AA	AA	AA	AA	NN	AA	GG	AA	AA	AA	GG	AA	GG	GG	GG	AA	AA	AA	GG	AA	AA	AA	AA	GG	AA	AA	AA
211	AA	AA	AA	GG	GG	GG	GG	AG	GG	AA	GG	AA	AA	AA	AA	AA	AA	AA	AA	AA	AA	AA	AA	AA	AA	AA	NN	AA	AA	AA	AA	AA	AA	AA	AA	AA	AA	AA	AA	AA	AA	AA	AA	AA	AA	AA	AA	AA	AA
213	TT	CC	TT	TT	TT	TT	TT	TT	TT	TT	CC	CC	TT	TT	CC	NN	CC	TT	NN	CC	TT	TT	TT	TT	TT	CC	NN	CC	TT	CC	CC	TT	TT	TT	TT	TT	TT	TT	TT	CC	TT	TT	TT	TT	CC	TT	CC	CC	TT
214	TT	CC	CC	CC	CC	CC	CC	NN	CC	CC	TT	CC	TT	TT	CC	CC	CC	CC	CC	CC	CC	NN	CC	CC	CC	CC	NN	CC	CC	CC	CC	CC	TT	TT	TT	TT	CC	CC	TT	CC	TT	TT	TT	CC	CC	TT	TT	CC	CC
215	TT	CC	TT	TT	TT	TT	TT	TT	TT	CC	TT	TT	TT	TT	TT	TT	TT	TT	TT	TT	TT	TT	TT	TT	TT	TT	CC	TT	TT	TT	TT	CC	TT	CC	CC	TT	TT	CC	CC	TT	TT	TT	TT	TT	TT	TT	TT	CC	CC
218	TT	CC	TT	TT	TT	TT	TT	CC	TT	TT	CC	TT	CC	CC	TT	TT	TT	TT	TT	TT	TT	TT	TT	TT	TT	TT	NN	TT	TT	TT	TT	TT	CC	CC	TT	CC	CC	CC	CC	TT	CC	NN	CC	TT	TT	CC	TT	CC	TT
219	GG	GG	GG	GG	GG	GG	GG	GG	GG	GG	GG	GG	GG	GG	GG	GG	GG	GG	GG	GG	GG	GG	GG	GG	GG	GG	GG	GG	GG	GG	GG	GG	GG	GG	GG	GG	GG	GG	GG	GG	GG	GG	GG	GG	GG	GG	GG	GG	GG
220	GG	GG	GG	GG	GG	GG	GG	GG	GG	GG	GG	GG	GG	GG	GG	GG	GG	GG	GG	GG	GG	AG	GG	GG	GG	GG	GG	GG	GG	GG	GG	GG	GG	GG	GG	GG	GG	GG	GG	GG	GG	GG	GG	GG	GG	GG	GG	GG	GG
221	AA	AA	AA	GG	GG	GG	GG	AA	GG	GG	AA	GG	AA	AA	GG	GG	GG	GG	GG	GG	GG	GG	GG	GG	GG	GG	AA	GG	AA	GG	GG	GG	AA	AA	AA	AA	AA	AA	AA	GG	GG	AA	AA	AA	GG	AA	GG	GG	GG
224	CC	TT	CC	CC	CC	CC	CC	TT	CC	CC	TT	CC	TT	TT	CC	CC	CC	CC	CC	CC	CC	NN	CC	CC	CC	CC	NN	CC	CC	CC	CC	CC	TT	TT	CC	TT	TT	TT	TT	CC	TT	TC	TT	TT	CC	TT	CC	TT	CC
225	CC	CC	CC	CC	CC	CC	CC	CC	CC	CC	CC	CC	CC	CC	CC	CC	CC	NN	CC	CC	CC	CC	CC	CC	CC	CC	CC	CC	CC	CC	CC	CC	CC	CC	CC	CC	CC	CC	CC	CC	CC	CC	CC	CC	CC	CC	CC	CC	CC
228	GG	GG	GG	GG	GG	GG	GG	GG	GG	GG	GG	GG	GG	GG	GG	GG	GG	GG	GG	GG	GG	GG	GG	GG	GG	GG	GG	GG	GG	GG	GG	GG	GG	GG	GG	GG	GG	GG	GG	GG	GG	GG	GG	GG	GG	GG	GG	GG	GG
229	AA	AA	GG	AA	AA	AA	AA	AA	AA	AA	AA	AA	AA	AA	AA	AA	AA	AA	AA	AA	AA	AA	AA	AA	AA	AA	AA	AA	AA	AA	AA	AA	GG	AA	AA	AA	AA	AA	AA	AA	AA	AA	AA	AA	AA	AA	AA	AA	AA
230	GG	GG	AA	GG	GG	GG	GG	GG	GG	GG	GG	GG	GG	GG	GG	GG	GG	GG	GG	GG	GG	GG	GG	GG	GG	GG	GG	GG	GG	GG	GG	GG	AA	GG	GG	GG	GG	GG	GG	GG	GG	GG	GG	GG	GG	GG	GG	GG	GG
232	GG	GG	GG	GG	GG	GG	GG	GG	GG	GG	GG	GG	GG	GG	GG	GG	GG	GG	GG	GG	GG	GG	GG	GG	GG	GG	GG	GG	GG	GG	GG	GG	GG	GG	GG	GG	GG	GG	GG	GG	GG	GG	GG	GG	GG	GG	GG	GG	GG
233	GG	GG	AA	GG	GG	GG	GG	GG	GG	GG	GG	GG	GG	GG	GG	GG	GG	GG	GG	GG	GG	GG	GG	GG	GG	GG	GG	GG	GG	GG	GG	GG	AA	GG	GG	AA	GG	GG	GG	GG	AA	GG	GG	AA	GG	GG	GG	GG	GG
234	GG	AA	GG	GG	GG	GG	GG	GG	GG	GG	GG	GG	GG	GG	GG	GG	GG	GG	GG	GG	GG	GG	GG	GG	GG	GG	AG	GG	GG	GG	GG	AA	AA	AA	AA	GG	GG	GG	AA	GG	AA	GG	AA	GG	GG	AA	GG	GG	GG
236	CC	CC	CC	CC	CC	CC	CC	CC	CC	CC	CC	CC	CC	CC	CC	CC	CC	CC	CC	CC	CC	CC	CC	CC	CC	CC	CC	CC	CC	CC	CC	CC	CC	CC	CC	CC	CC	CC	CC	CC	CC	CC	CC	CC	CC	CC	CC	CC	CC
239	CC	CC	CC	TT	CC	TT	TT	CC	CC	TT	CC	CC	CC	CC	CC	CC	CC	CC	CC	CC	CC	CC	CC	CC	CC	CC	CC	CC	CC	CC	CC	CC	CC	CC	CC	CC	CC	CC	CC	CC	CC	CC	CC	CC	CC	CC	CC	CC	CC
243	CC	CC	CC	CC	CC	CC	CC	CC	TT	CC	CC	CC	CC	CC	TT	CC	TT	TT	NN	CC	TT	CC	CC	CC	CC	CC	CC	CC	CC	CC	CC	TT	CC	TT	TT	TT	CC	TT	TT	CC	CC	CC	TT	TT	CC	CC	CC	CC	CC
244	TT	CC	TT	CC	CC	CC	TT	TT	TT	CC	TT	CC	TT	TT	TT	TT	TT	TT	TT	TT	TT	CC	CC	CC	TT	TT	TT	TT	TT	TT	CC	TT	TT	TT	TT	TT	CC	TT	TT	TT	TT	TT	TT	TT	CC	TT	CC	TT	TT
245	AA	AA	AA	GG	GG	GG	GG	AA	AA	AA	AA	AA	AA	AA	AA	AA	AA	AA	NN	AA	AA	AA	AA	AA	AA	AA	AA	AA	AA	AA	AA	AA	AA	AA	AA	AA	AA	AA	AA	GG	AA	AA	AA	AA	AA	AA	AA	AA	AA
246	GG	TT	GG	GG	GG	GG	GG	GG	TT	GG	TT	GG	GG	GG	GG	TT	GG	GG	GG	GG	GG	GG	GG	GG	GG	TT	TT	GG	TT	GG	GG	GG	TT	GG	TT	GG	GG	GG	GG	GG	GG	GG	GG	TT	GG	GG	GG	GG	GG
248	GG	GG	GG	GG	GG	GG	GG	GG	GG	GG	GG	GG	GG	GG	GG	GG	GG	GG	GG	GG	GG	GG	GG	GG	GG	GG	GG	GG	GG	GG	GG	GG	GG	GG	GG	GG	GG	GG	GG	GG	GG	GG	GG	GG	GG	GG	GG	GG	GG
249	GG	TT	GG	GG	GG	GG	GG	GG	GG	GG	GG	GG	GG	GG	GG	GG	GG	GG	GG	GG	GG	GG	GG	GG	GG	GG	NN	GG	GG	GG	GG	GG	GG	GG	TT	GG	GG	GG	TT	GG	GG	GG	GG	GG	GG	GG	GG	GG	GG
250	CC	CC	CC	CC	CC	CC	CC	CC	CC	CC	CC	CC	CC	CC	CC	CC	CC	CC	CC	CC	CC	CC	CC	CC	CC	CC	CC	CC	CC	CC	CC	CC	CC	CC	CC	CC	CC	CC	CC	CC	CC	CC	CC	CC	CC	CC	AA	CC	CC
251	CC	CC	CC	CC	CC	CC	CC	CC	CC	CC	CC	CC	CC	CC	CC	CC	CC	CC	CC	CC	CC	CC	CC	CC	CC	CC	CC	CC	CC	CC	CC	TT	CC	CC	CC	CC	CC	CC	CC	CC	CC	CC	CC	CC	CC	CC	CC	CC	CC
252	CC	CC	CC	CC	CC	CC	CC	CC	CC	CC	CC	CC	CC	CC	CC	CC	CC	CC	CC	CC	CC	CC	CC	CC	CC	CC	CC	CC	CC	CC	CC	TT	CC	CC	CC	CC	CC	CC	CC	CC	CC	CC	CC	CC	CC	CC	CC	CC	CC
254	AA	AA	AA	AA	AA	AA	AA	AA	AA	AA	AA	AA	AA	AA	AA	AA	AA	AA	AA	AA	AA	AA	AA	AA	AA	AA	AA	AA	AA	AA	AA	AA	AA	GG	AA	AA	AA	AA	AA	AA	AA	AA	AA	AA	AA	AA	AA	AA	AA
255	AA	AA	GG	GG	GG	GG	GG	NN	GG	GG	GG	GG	AA	AA	GG	GG	GG	GG	GG	GG	GG	NN	GG	GG	NN	GG	NN	GG	GG	GG	GG	GG	GG	AA	AA	GG	GG	AA	GG	GG	GG	GG	GG	GG	GG	GG	GG	GG	GG
259	TT	TT	CC	CC	CC	CC	CC	CC	TT	CC	CC	TT	CC	CC	TT	TT	TT	TT	TT	TT	TT	NN	TT	TT	TT	TT	NN	TT	TT	TT	TT	TT	CC	CC	TT	TT	TT	CC	CC	TT	CC	TT	TT	CC	TT	CC	TT	TT	TT
260	GG	GG	AA	AA	AA	NN	AA	AA	GG	AA	AA	GG	AA	AA	GG	GG	GG	GG	GG	GG	GG	GG	GG	GG	GG	GG	NN	GG	GG	GG	GG	GG	AA	AA	GG	GG	GG	AA	AA	GG	AA	GG	GG	AA	GG	AA	GG	GG	GG
261	CC	CC	CC	CC	CC	CC	CC	CC	CC	CC	CC	CC	CC	CC	CC	CC	CC	CC	CC	CC	CC	CC	CC	CC	CC	CC	CC	CC	CC	CC	CC	CC	CC	CC	CC	CC	CC	CC	CC	CC	CC	CC	CC	CC	CC	CC	CC	CC	CC
262	CC	CC	CC	CC	CC	CC	CC	CC	CC	CC	CC	CC	CC	CC	CC	CC	CC	CC	CC	CC	CC	CC	CC	CC	CC	CC	CC	CC	CC	TT	CC	CC	CC	CC	CC	CC	CC	CC	CC	CC	CC	CC	CC	CC	CC	CC	CC	CC	CC
263	CC	CC	CC	CC	CC	CC	CC	CC	CC	CC	CC	CC	CC	CC	CC	CC	CC	CC	CC	CC	CC	CC	CC	CC	CC	CC	CC	CC	CC	TT	CC	CC	CC	CC	CC	CC	CC	CC	CC	CC	CC	CC	CC	CC	CC	CC	CC	CC	CC
265	CC	CC	TT	CC	CC	CC	CC	TC	CC	CC	CC	CC	CC	CC	CC	CC	CC	CC	CC	CC	CC	NN	CC	CC	CC	CC	TT	CC	CC	CC	CC	TT	CC	CC	CC	CC	CC	CC	TT	CC	CC	CC	CC	TT	CC	CC	CC	CC	CC
266	CC	CC	CC	CC	CC	CC	CC	CC	CC	CC	CC	CC	CC	CC	CC	CC	CC	CC	CC	CC	CC	CC	CC	CC	CC	CC	CC	CC	CC	CC	CC	CC	TT	CC	CC	CC	CC	CC	CC	CC	CC	CC	CC	CC	CC	CC	CC	CC	CC
268	GG	GG	GG	GG	GG	GG	GG	GG	GG	GG	GG	GG	GG	GG	GG	GG	GG	GG	GG	GG	GG	GG	GG	GG	GG	GG	TG	GG	GG	GG	GG	GG	TT	TT	GG	GG	GG	GG	GG	GG	TT	GG	TT	GG	GG	GG	GG	GG	GG
269	TT	TT	GG	TT	TT	TT	TT	TT	TT	TT	GG	GG	TT	GG	TT	TG	TT	TT	TT	TT	TT	TT	TT	TT	TT	TT	GG	TT	TT	TT	TT	GG	TT	GG	TT	GG	TT	GG	TT	TT	TT	TT	GG	TT	TT	GG	GG	GG	GG
270	CC	CC	NN	CC	CC	CC	CC	CC	CC	CC	CC	CC	CC	TT	CC	CC	CC	CC	CC	CC	CC	CC	CC	CC	CC	CC	TT	CC	CC	CC	CC	TT	CC	TT	CC	TT	CC	TT	CC	CC	CC	CC	TT	CC	CC	TT	TT	CC	TT
271	AA	AA	AA	GG	AA	AA	GG	AA	GG	GG	GG	GG	AA	AA	GG	GG	GG	GG	GG	GG	GG	GG	GG	GG	GG	GG	AA	GG	AA	GG	GG	AA	AA	AA	AA	GG	AA	AA	AA	GG	AA	GG	GG	AA	GG	AA	GG	GG	GG
272	CC	CC	TT	CC	CC	CC	CC	CC	CC	CC	CC	CC	CC	CC	TT	CC	NN	CC	CC	CC	TT	CC	TT	CC	CC	TT	CC	TT	CC	TT	CC	CC	CC	CC	CC	CC	CC	CC	CC	CC	CC	CC	CC	CC	CC	CC	CC	CC	CC
274	CC	CC	CC	CC	CC	CC	CC	NN	CC	CC	CC	CC	CC	CC	CC	CC	CC	CC	CC	CC	CC	CC	CC	CC	CC	CC	CC	CC	TT	CC	CC	CC	TT	CC	CC	CC	CC	CC	CC	CC	CC	CC	CC	CC	CC	CC	CC	CC	CC
275	TT	TT	TT	TT	TT	TT	TT	NN	TT	TT	TT	TT	TT	TT	TT	TT	TT	TT	TT	TT	TT	TT	TT	TT	TT	TT	TT	TT	CC	TT	TT	TT	CC	TT	TT	TT	TT	TT	TT	TT	TT	TT	TT	TT	TT	TT	TT	TT	TT
276	TT	TT	CC	TT	TT	TT	CC	TT	CC	CC	TT	CC	TT	TT	CC	CC	CC	CC	CC	CC	CC	TC	CC	CC	CC	CC	NN	CC	CC	CC	CC	CC	TT	CC	TT	TT	CC	TT	TT	CC	CC	TT	CC	TT	CC	TT	CC	TT	CC
277	GG	GG	AA	GG	GG	GG	AA	GG	AA	AA	GG	AA	GG	GG	AA	AA	AA	AA	AA	AA	AA	NN	AA	AA	AA	AA	NN	AA	AA	AA	AA	AA	GG	AA	GG	GG	AA	GG	GG	AA	AA	GG	AA	GG	AA	GG	AA	AA	AA
278	GG	GG	AA	GG	GG	GG	GG	GG	GG	GG	GG	GG	GG	GG	GG	GG	GG	GG	GG	GG	GG	GG	GG	GG	GG	GG	NN	GG	GG	GG	GG	GG	GG	GG	AA	GG	GG	GG	GG	GG	GG	GG	GG	GG	GG	GG	GG	GG	GG
279	GG	GG	AA	GG	AA	AA	GG	GG	GG	GG	AA	GG	GG	AA	GG	GG	GG	GG	GG	GG	GG	GG	GG	GG	GG	GG	NN	GG	GG	GG	GG	AA	AA	GG	GG	GG	GG	GG	AA	GG	GG	GG	GG	AA	GG	GG	GG	GG	GG
281	TT	CC	TT	TT	TT	TT	TT	CC	TT	TT	CC	TT	CC	CC	TT	TT	TT	TT	TT	TT	TT	TT	TT	TT	TT	TT	NN	TT	TT	TT	TT	TT	CC	CC	TT	CC	CC	CC	CC	TT	CC	NN	CC	TT	TT	CC	TT	CC	TT
283	GG	GG	GG	GG	GG	GG	GG	GG	GG	GG	GG	GG	GG	GG	GG	GG	GG	GG	GG	GG	GG	GG	GG	GG	GG	GG	GG	GG	GG	GG	GG	GG	GG	GG	GG	GG	GG	GG	GG	GG	GG	GG	GG	GG	GG	GG	GG	GG	GG
285	TT	GG	GG	GG	GG	GG	GG	GG	GG	GG	GG	GG	GG	GG	GG	GG	GG	GG	TG	GG	GG	GG	GG	GG	GG	GG	GG	GG	GG	GG	GG	GG	GG	TT	TT	TT	GG	TT	GG	GG	GG	TT	TT	TT	GG	TT	GG	GG	GG
286	CC	CC	TT	CC	CC	CC	CC	TC	CC	CC	CC	CC	TT	CC	CC	CC	CC	CC	CC	CC	CC	NN	CC	CC	CC	CC	NN	CC	CC	CC	CC	CC	CC	CC	CC	CC	CC	CC	TT	CC	CC	CC	CC	CC	CC	CC	CC	CC	CC
291	TT	TT	CC	TT	TT	TT	TT	TT	TT	TT	TT	TT	CC	CC	TT	TT	CC	TT	TT	TT	TT	TT	TT	TT	TT	TT	TT	TT	TT	CC	TT	CC	CC	TT	CC	TT	TT	TT	TT	TT	TT	TT	TT	TT	TT	TT	TT	TT	TT
292	CC	CC	CC	CC	TT	TT	CC	TC	TT	CC	TT	CC	CC	CC	CC	CC	CC	CC	CC	CC	CC	CC	CC	CC	CC	CC	NN	CC	CC	CC	CC	CC	TT	CC	CC	CC	CC	CC	CC	CC	TT	CC	CC	CC	CC	CC	CC	CC	CC
294	GG	GG	GG	GG	GG	GG	GG	GG	GG	GG	GG	GG	GG	GG	GG	GG	GG	GG	GG	GG	GG	GG	GG	GG	GG	GG	GG	GG	GG	GG	GG	GG	GG	GG	GG	GG	GG	GG	GG	GG	GG	GG	GG	GG	GG	GG	GG	GG	GG
295	AA	AA	AA	AA	AA	AA	AA	AA	AA	AA	AA	AA	AA	AA	AA	AA	AA	AA	AC	AA	AA	CC	AA	AA	AA	AA	AA	AA	AA	AA	AA	AA	AA	AA	AA	AA	AA	AA	AA	AA	AA	AA	AA	AA	AA	AA	CC	AA	CC
296	GG	AA	AA	AA	AA	AA	AA	AA	AA	AA	AA	AA	GG	GG	AA	AA	AA	AA	AA	AA	AA	AA	AA	AA	AA	AA	GG	AA	AA	AA	AA	AA	GG	AA	AA	GG	AA	AA	AA	AA	AA	NN	GG	AA	AA	GG	AA	AA	AA
297	GG	GG	GG	GG	GG	GG	GG	GG	GG	GG	GG	GG	GG	GG	GG	GG	GG	GG	GG	GG	GG	GG	GG	GG	GG	GG	GG	GG	GG	GG	GG	GG	GG	GG	GG	GG	GG	GG	GG	GG	GG	GG	GG	GG	GG	GG	GG	GG	GG
299	AA	GG	GG	AA	GG	AA	AA	GG	GG	GG	AA	AA	GG	GG	AA	NN	AA	GG	AA	AA	AA	NN	AA	AA	AA	AA	AA	GG	GG	GG	AA	AA	GG	GG	AA	GG	GG	AA	AA	AA	GG	GG	GG	GG	GG	GG	GG	GG	GG
300	CC	CC	TT	CC	CC	CC	TT	TT	CC	CC	TT	TT	TT	CC	TT	TT	TT	TT	TT	TT	TT	TT	TT	TT	TT	TT	TC	TT	TT	TT	TT	TT	TT	TT	TT	TT	TT	TT	TT	TT	TT	TT	TT	TT	TT	TT	TT	TT	TT
301	CC	CC	CC	CC	CC	CC	CC	CC	CC	CC	CC	CC	CC	TT	CC	CC	CC	CC	CC	CC	CC	CC	CC	CC	CC	CC	TT	CC	CC	CC	CC	TT	TT	CC	TT	TT	CC	TT	TT	CC	TT	CC	CC	TT	CC	CC	CC	CC	CC
302	TT	TT	TT	TT	TT	TT	TT	TT	TT	TT	TT	TT	TT	TT	TT	TT	TT	TT	TT	TT	TT	TT	TT	TT	TT	TT	TT	TT	TT	TT	TT	TT	CC	TT	CC	CC	TT	CC	TT	TT	CC	TT	TT	TT	TT	TT	TT	TT	TT
303	GG	GG	GG	GG	GG	GG	GG	GG	GG	GG	GG	GG	GG	GG	GG	GG	GG	GG	GG	GG	GG	GG	GG	GG	GG	GG	GG	GG	GG	GG	GG	GG	TT	GG	TT	TT	GG	TT	GG	GG	TT	GG	GG	GG	GG	GG	GG	GG	GG
304	AA	AA	GG	AA	AA	AA	AA	AA	AA	AA	AA	AA	AA	AA	AA	AA	AA	AA	AA	AA	AA	AA	AA	AA	AA	AA	NN	AA	AA	AA	AA	AA	AA	AA	AA	AA	AA	AA	AA	AA	AA	AA	AA	AA	AA	AA	AA	AA	AA
305	CC	CC	TT	TT	CC	CC	TT	CC	CC	CC	CC	TT	CC	CC	TT	TT	TT	TT	TT	TT	TT	NN	TT	TT	TT	TT	CC	TT	TT	TT	TT	CC	CC	CC	CC	CC	TT	CC	TT	TT	CC	CC	CC	CC	TT	CC	TT	CC	CC
306	GG	GG	AA	GG	GG	GG	AA	AA	GG	GG	AA	GG	AA	GG	AA	NN	GG	GG	AA	AA	AA	NN	GG	GG	GG	GG	GG	GG	AA	GG	GG	GG	GG	AA	GG	GG	GG	GG	GG	GG	GG	GG	GG	GG	GG	AA	AA	GG	GG
309	TT	TT	CC	TT	TT	TT	TT	TC	TT	TT	TT	TT	CC	TT	TT	TT	TT	TT	TT	TT	TT	TT	TT	TT	TT	TT	NN	TT	TT	TT	TT	CC	CC	TT	CC	CC	TT	CC	CC	TT	TT	TT	CC	CC	TT	CC	TT	TT	TT
310	CC	CC	CC	TT	TT	TT	CC	CC	CC	TT	CC	CC	CC	CC	CC	CC	TT	CC	NN	CC	TT	NN	TT	TT	CC	CC	CC	CC	TT	TT	TT	CC	CC	CC	CC	CC	CC	CC	CC	TT	CC	TT	TT	TT	TT	CC	CC	CC	CC
311	CC	CC	CC	CC	CC	CC	CC	CC	CC	CC	CC	CC	CC	TT	CC	CC	CC	CC	CC	CC	CC	NN	CC	CC	CC	CC	NN	CC	CC	CC	CC	CC	CC	CC	CC	CC	CC	CC	CC	CC	CC	CC	CC	CC	CC	CC	TT	TT	TT
312	GG	GG	AA	GG	AA	AA	GG	AA	GG	AA	GG	GG	GG	GG	AA	GG	GG	GG	GG	GG	AA	GG	GG	GG	AA	GG	GG	GG	GG	AA	GG	AA	GG	GG	GG	GG	AA	AA	GG	AA	GG	AA	AA	AA	GG	GG	GG	GG	GG
313	AA	GG	AA	AA	AA	AA	AA	AA	AA	AA	AA	GG	AA	AA	AA	NN	AA	GG	NN	AA	GG	AA	GG	GG	GG	GG	AA	GG	GG	AA	GG	AA	AA	AA	AA	AA	GG	AA	AA	GG	GG	AA	AA	AA	GG	AA	AA	AA	AA
314	GG	TT	TT	GG	GG	GG	GG	GG	GG	GG	GG	TT	GG	GG	GG	NN	GG	TT	NN	GG	TT	GG	TT	TT	TT	TT	TG	TT	TT	GG	TT	TT	GG	GG	GG	GG	TT	GG	GG	TT	TT	GG	GG	GG	TT	GG	GG	GG	GG
316	TT	TT	TT	CC	TT	TT	CC	TC	TT	TT	TT	TT	TT	CC	TT	TT	TT	TT	TT	TT	TT	TT	TT	TT	TT	TT	TT	TT	TT	TT	TT	TT	CC	TT	TT	TT	CC	CC	CC	TT	CC	TT	TT	TT	TT	TT	TT	TT	TT
318	AA	AA	AA	CC	CC	CC	AA	AA	AA	AA	AA	AA	AA	AA	AA	AA	AA	AA	AA	CC	AA	CC	AA	AA	AA	AA	AA	AA	AA	AA	AA	AA	AA	AA	CC	AA	AA	AA	CC	AA	AA	AA	AA	CC	AA	AA	CC	CC	CC
319	CC	CC	CC	TT	TT	TT	CC	CC	CC	CC	CC	CC	CC	CC	CC	CC	CC	CC	CC	TT	CC	NN	CC	CC	CC	CC	CC	CC	CC	CC	CC	CC	CC	CC	TT	CC	CC	CC	TT	CC	CC	CC	CC	TT	CC	CC	TT	TT	TT
320	AA	AA	AA	AA	AA	AA	GG	AA	AA	GG	AA	GG	AA	AA	AG	NN	AA	AA	AG	AA	AA	AA	AA	AA	AA	GG	NN	AA	AA	AA	AA	AA	GG	GG	AA	GG	AA	GG	GG	AA	GG	GG	GG	GG	AA	GG	AA	AA	AA
321	TT	TT	CC	TT	TT	TT	TT	TT	TT	TT	TT	TT	TT	TT	TT	TT	TT	TT	TT	TT	TT	TT	TT	TT	TT	TT	TT	TT	TT	TT	TT	TT	CC	TT	TT	TT	TT	TT	TT	TT	CC	TT	TT	TT	TT	TT	TT	TT	TT
324	TT	TT	TT	TT	TT	TT	TT	TT	TT	TT	TT	TT	TT	TT	TT	TT	TT	TT	TT	TT	TT	TT	TT	TT	TT	TT	TT	TT	TT	TT	TT	TT	TT	TT	TT	TT	TT	TT	TT	TT	TT	TT	TT	TT	TT	TT	TT	TT	CC
326	AA	AA	AA	AA	AA	AA	AA	AA	AA	AA	AA	AA	AA	AA	AA	AA	AA	AA	AA	AA	AA	AA	AA	AA	AA	AA	AA	AA	AA	AA	AA	AA	AA	AA	AA	AA	AA	AA	AA	AA	AA	AA	AA	AA	AA	AA	AA	AA	AA
327	TT	TT	CC	CC	CC	CC	CC	CC	CC	CC	CC	CC	CC	TT	CC	CC	CC	CC	CC	CC	CC	CC	CC	CC	CC	CC	NN	CC	CC	CC	CC	CC	CC	CC	CC	CC	CC	CC	CC	CC	CC	CC	CC	CC	CC	CC	CC	CC	CC
329	AA	GG	GG	GG	GG	GG	GG	GG	GG	GG	AA	GG	GG	GG	GG	GG	GG	GG	GG	GG	GG	GG	GG	GG	GG	GG	GG	GG	GG	GG	GG	GG	GG	GG	GG	GG	GG	GG	GG	GG	GG	GG	GG	GG	GG	GG	GG	GG	AA
330	GG	GG	AA	GG	GG	GG	GG	NN	GG	GG	GG	GG	GG	AA	GG	GG	GG	GG	GG	GG	GG	GG	GG	GG	GG	GG	NN	GG	GG	GG	GG	GG	GG	GG	AA	GG	GG	GG	GG	AA	GG	GG	GG	GG	GG	AA	GG	GG	GG
331	GG	GG	TT	GG	GG	GG	GG	GG	GG	GG	GG	GG	GG	GG	GG	GG	GG	GG	GG	GG	GG	GG	GG	GG	GG	GG	NN	GG	GG	GG	GG	GG	GG	GG	GG	GG	GG	GG	GG	GG	GG	GG	GG	GG	GG	GG	GG	GG	GG
332	TT	TT	GG	TT	TT	TT	TT	GG	TT	TT	TT	TT	TT	TT	TT	TT	TT	TT	TT	TT	TT	TT	TT	TT	TT	TT	GG	TT	TT	GG	TT	GG	GG	TT	TT	TT	TT	TT	TT	TT	TT	TT	TT	GG	TT	TT	TT	TT	TT
333	TT	TT	TT	CC	TT	CC	CC	TT	CC	CC	TT	CC	TT	TT	CC	CC	CC	CC	CC	CC	CC	CC	CC	CC	CC	CC	TT	CC	CC	CC	CC	TT	CC	TT	TT	CC	TT	TT	TT	CC	TT	CC	TT	CC	CC	CC	CC	CC	CC
334	GG	GG	GG	GG	GG	GG	GG	GG	GG	GG	GG	GG	GG	GG	GG	GG	GG	GG	GG	GG	GG	GG	GG	GG	GG	GG	GG	GG	GG	GG	GG	GG	GG	GG	TT	TT	GG	TT	GG	GG	GG	TT	TT	GG	GG	TT	GG	GG	GG
335	GG	GG	AA	GG	GG	GG	GG	GG	GG	GG	GG	GG	GG	GG	GG	GG	GG	GG	GG	GG	GG	GG	GG	GG	GG	GG	GG	GG	GG	GG	GG	AA	GG	GG	GG	GG	GG	GG	GG	GG	GG	GG	GG	GG	GG	GG	GG	GG	GG
336	CC	CC	TT	CC	CC	CC	CC	TC	CC	CC	CC	CC	TT	CC	CC	CC	TT	CC	CC	CC	CC	TT	CC	CC	CC	CC	NN	CC	CC	TT	CC	TT	TT	CC	TT	TT	CC	TT	TT	CC	CC	CC	TT	TT	CC	TT	CC	CC	CC
337	TT	TT	TT	TT	TT	TT	TT	TT	TT	TT	TT	TT	TT	TT	CC	TT	TT	TT	CC	CC	CC	CC	TT	TT	CC	CC	CC	TT	TT	TT	TT	CC	TT	TT	TT	TT	TT	TT	TT	TT	TT	TT	TT	TT	TT	TT	CC	CC	CC
342	CC	CC	TT	CC	CC	CC	CC	CC	CC	CC	CC	CC	CC	CC	CC	CC	CC	CC	CC	CC	CC	CC	CC	CC	CC	CC	CC	CC	CC	CC	CC	CC	CC	CC	CC	CC	CC	CC	CC	CC	CC	CC	CC	CC	CC	CC	CC	CC	CC
343	GG	GG	GG	GG	GG	GG	GG	GG	GG	GG	GG	GG	GG	GG	GG	GG	GG	GG	GG	GG	GG	GG	GG	GG	GG	GG	GG	GG	GG	GG	GG	GG	GG	GG	GG	GG	GG	GG	GG	GG	GG	GG	GG	GG	GG	GG	GG	GG	GG
345	AA	GG	AA	AA	AA	AA	AA	AA	AA	AA	AA	AA	AA	GG	AA	AA	AA	AA	AA	AA	AA	AA	AA	AA	AA	AA	AA	AA	AA	AA	AA	AA	AA	AA	AA	GG	AA	AA	AA	AA	AA	AA	AA	AA	AA	AA	AA	AA	AA
347	TT	TT	CC	CC	CC	CC	CC	CC	CC	CC	CC	CC	CC	TT	CC	CC	CC	CC	CC	CC	CC	CC	CC	CC	CC	CC	CC	CC	TT	CC	CC	CC	CC	CC	TT	TT	TT	TT	TT	CC	CC	CC	CC	CC	CC	TT	CC	CC	CC
349	AA	GG	AA	GG	GG	GG	GG	NN	GG	GG	GG	GG	AA	AA	GG	NN	AA	GG	GG	GG	GG	GG	GG	GG	AA	GG	AA	GG	GG	GG	GG	GG	AA	AA	GG	AA	GG	GG	GG	GG	AA	GG	GG	GG	GG	GG	GG	AA	AA
352	GG	NN	GG	GG	GG	GG	GG	GG	GG	GG	GG	GG	GG	GG	GG	GG	GG	GG	GG	GG	GG	GG	GG	GG	GG	GG	GG	GG	GG	GG	GG	GG	GG	GG	GG	GG	GG	GG	GG	GG	GG	GG	GG	GG	GG	GG	GG	GG	GG
354	TT	TT	TT	GG	TT	TT	TT	TT	GG	TT	TT	GG	TT	TT	GG	GG	GG	GG	NN	GG	GG	NN	GG	GG	NN	GG	TT	GG	TT	GG	GG	TT	TT	TT	TT	TT	TT	TT	TT	GG	GG	TT	TT	TT	GG	TT	GG	GG	GG
355	CC	CC	TT	CC	TT	TT	TT	TT	CC	TT	CC	CC	TT	TT	CC	CC	CC	CC	NN	CC	CC	NN	CC	CC	NN	CC	TT	CC	TT	CC	CC	TT	TT	TT	TT	TT	TT	TT	CC	CC	CC	TT	TT	TT	CC	TT	CC	CC	CC
356	AA	GG	AA	AA	AA	NN	GG	AA	AA	AA	AA	AA	AA	AA	AA	AA	AA	AA	AA	AA	AA	AA	AA	AA	AA	AA	NN	AA	AA	AA	AA	AA	AA	AA	AA	AA	AA	GG	GG	GG	AA	AA	AA	AA	AA	AA	GG	GG	GG
360	TT	TT	CC	CC	CC	CC	CC	CC	CC	CC	CC	CC	CC	CC	CC	CC	CC	CC	CC	CC	CC	CC	CC	CC	CC	CC	TC	CC	CC	CC	CC	TT	CC	TT	TT	TT	CC	CC	CC	CC	CC	CC	CC	CC	CC	CC	CC	CC	CC
363	NN	CC	CC	CC	CC	CC	CC	NN	CC	CC	CC	CC	TT	CC	CC	CC	CC	CC	CC	CC	CC	CC	CC	CC	CC	CC	NN	CC	CC	CC	CC	TT	TT	TT	CC	TT	CC	TT	CC	CC	TT	CC	TT	CC	CC	TT	CC	CC	CC
367	CC	CC	CC	TT	CC	CC	TT	NN	TT	CC	CC	CC	CC	CC	CC	CC	TT	CC	NN	CC	CC	CC	CC	CC	NN	CC	NN	CC	CC	TT	CC	CC	TT	TT	TT	TT	CC	CC	TT	CC	CC	CC	TT	CC	CC	TT	CC	CC	CC
368	TT	TT	TT	CC	TT	TT	CC	TC	CC	TT	TT	TT	TT	TT	TT	TT	CC	TT	NN	TT	TT	TT	TT	TT	TT	TT	NN	TT	TT	CC	TT	TT	CC	CC	CC	CC	TT	TT	CC	TT	TT	TT	CC	TT	TT	CC	TT	TT	TT
371	TT	TT	CC	TT	TT	TT	TT	TT	TT	TT	TT	TT	TT	TT	TT	TT	TT	TT	TT	TT	TT	TT	TT	TT	TT	TT	NN	TT	TT	TT	TT	TT	TT	TT	TT	TT	TT	TT	TT	TT	TT	TT	TT	TT	TT	TT	TT	TT	TT
375	CC	CC	CC	TT	CC	CC	CC	CC	TT	TT	CC	CC	CC	CC	CC	CC	CC	CC	CC	CC	CC	TC	CC	CC	CC	CC	CC	CC	CC	CC	CC	CC	CC	CC	CC	CC	TT	CC	CC	CC	CC	CC	CC	CC	CC	CC	CC	CC	CC
377	TT	TT	CC	CC	CC	CC	CC	TT	CC	CC	CC	CC	TT	TT	CC	CC	CC	CC	CC	CC	CC	CC	CC	CC	CC	CC	TT	CC	TT	CC	CC	CC	TT	CC	TT	CC	TT	CC	CC	CC	TT	CC	CC	CC	CC	TT	CC	CC	CC
378	GG	AA	GG	AA	AA	AA	AA	AA	AA	AA	AA	AA	GG	GG	AA	AA	AA	AA	AA	AA	AA	AA	AA	AA	AA	AA	NN	AA	AA	AA	AA	AA	GG	GG	AA	GG	AA	GG	AA	AA	AA	AA	GG	AA	AA	GG	AA	AA	AA
387	CC	CC	CC	CC	CC	CC	CC	CC	CC	CC	CC	CC	CC	CC	CC	CC	CC	CC	CC	CC	CC	CC	CC	CC	CC	CC	CC	CC	CC	CC	CC	CC	CC	CC	CC	CC	CC	CC	CC	CC	CC	CC	CC	CC	CC	CC	CC	CC	CC
388	AA	GG	AA	GG	GG	NN	GG	AA	GG	GG	GG	GG	AA	AA	GG	GG	GG	GG	GG	GG	GG	GG	GG	GG	GG	GG	GG	GG	AA	GG	GG	GG	AA	GG	GG	AA	AA	GG	GG	GG	AA	AA	AA	AA	GG	AA	AA	GG	GG
389	AA	AA	AA	AA	AA	AA	GG	GG	GG	AA	AA	AA	AA	AA	GG	NN	AA	GG	NN	GG	AA	AA	AA	AA	NN	GG	AA	GG	AA	AA	AA	GG	AA	AA	AA	AA	AA	AA	AA	AA	AA	AA	AA	AA	AA	AA	GG	GG	GG
394	TT	TT	TT	TT	TT	TT	CC	TT	TT	CC	TT	CC	TT	TT	TC	NN	TT	TT	TC	TT	TT	TT	TT	TT	TT	CC	NN	TT	TT	TT	TT	TT	CC	CC	TT	CC	TT	CC	CC	TT	CC	CC	CC	CC	TT	CC	TT	TT	TT
395	CC	CC	CC	CC	CC	CC	TT	CC	CC	TT	CC	TT	CC	CC	TC	NN	CC	CC	TC	CC	CC	CC	CC	CC	CC	TT	NN	CC	CC	CC	CC	CC	TT	TT	CC	TT	CC	TT	TT	CC	TT	TT	TT	TT	CC	TT	CC	CC	CC
396	GG	GG	AA	GG	GG	GG	GG	AG	GG	GG	GG	GG	GG	AA	GG	GG	GG	GG	GG	GG	GG	GG	GG	GG	GG	GG	GG	GG	GG	GG	GG	AA	AA	GG	GG	GG	GG	GG	GG	GG	GG	GG	GG	GG	GG	GG	GG	GG	GG
400	GG	GG	GG	AA	AA	GG	AA	NN	AA	AA	GG	AA	GG	GG	AA	AA	AA	AA	AA	AA	AA	NN	AA	AA	NN	AA	GG	AA	AA	AA	AA	GG	GG	AA	GG	AA	AA	AA	AA	GG	GG	GG	GG	GG	AA	GG	GG	AA	GG
401	CC	TT	CC	CC	CC	CC	CC	CC	CC	CC	CC	CC	TT	CC	CC	TT	CC	CC	CC	CC	CC	CC	CC	CC	CC	TT	CC	TT	TT	CC	TT	TT	TT	CC	CC	CC	CC	CC	CC	CC	CC	CC	CC	CC	CC	CC	CC	TT	TT
402	CC	TT	CC	CC	TT	TT	TT	TC	TT	TT	TT	TT	CC	TT	TT	TC	TT	TT	TT	CC	TT	TT	TT	TT	TT	CC	CC	TT	TT	TT	TT	CC	CC	CC	CC	CC	TT	TT	CC	TT	TT	TT	TT	TT	TT	TT	TT	TT	TT
403	TT	TT	TT	TT	TT	TT	TT	TT	TT	TT	TT	TT	TT	GG	TT	TT	TT	TT	TT	TT	TT	TT	TT	TT	TT	TT	NN	TT	TT	TT	TT	TT	TT	TT	TT	TT	TT	TT	GG	TT	TT	TT	TT	TT	TT	TT	TT	TT	TT
404	TT	TT	TT	TT	TT	TT	TT	TC	TT	TT	TT	TT	TT	CC	TT	TT	TT	TT	TT	TT	TT	TT	TT	TT	TT	TT	TT	TT	TT	TT	TT	TT	TT	TT	TT	TT	TT	TT	TT	TT	TT	TT	TT	TT	TT	TT	TT	CC	CC
405	GG	GG	GG	GG	GG	GG	GG	NN	GG	GG	GG	GG	GG	AA	GG	GG	GG	GG	GG	GG	GG	GG	GG	GG	GG	GG	GG	GG	GG	GG	GG	GG	GG	GG	GG	GG	GG	GG	GG	GG	GG	GG	GG	GG	GG	GG	GG	AA	AA
406	CC	TT	TT	CC	CC	CC	CC	NN	CC	CC	TT	CC	CC	CC	CC	CC	TT	CC	CC	CC	CC	NN	CC	CC	CC	CC	NN	CC	CC	CC	CC	TT	TT	TT	TT	TT	CC	TT	TT	TT	TT	TT	CC	TT	CC	TT	CC	CC	CC
415	GG	AA	GG	GG	GG	GG	GG	NN	GG	GG	GG	GG	AA	AA	GG	GG	GG	GG	GG	GG	GG	GG	GG	GG	GG	GG	GG	GG	GG	GG	GG	GG	GG	GG	GG	GG	GG	AA	AA	GG	GG	GG	GG	GG	GG	GG	GG	GG	GG
416	TT	GG	TT	TT	TT	TT	TT	TT	TT	GG	TT	TT	TT	TT	TT	TT	GG	TT	TT	TT	TT	TT	TT	TT	TT	TT	GG	TT	TT	TT	TT	GG	TT	GG	GG	TT	TT	TT	TT	TT	TT	TT	TT	TT	TT	TT	TT	GG	GG
418	TT	TT	TT	CC	CC	TT	CC	TC	CC	CC	TT	TT	TT	TT	TT	TT	TT	TT	TT	TT	TT	TT	TT	TT	TT	TT	TT	TT	TT	TT	TT	TT	TT	TT	TT	TT	TT	TT	TT	TT	TT	TT	TT	TT	TT	TT	TT	TT	TT
419	TT	TT	TT	TT	TT	TT	TT	TC	TT	TT	TT	TT	TT	CC	TT	TT	TT	TT	TT	TT	TT	TT	TT	TT	TT	TT	NN	TT	TT	TT	TT	TT	TT	TT	CC	TT	TT	TT	TT	CC	TT	TT	TT	TT	TT	CC	CC	TT	TT
421	AA	AA	GG	AA	AA	AA	AA	GG	AA	AA	AA	AA	AA	AA	AA	AA	AA	AA	AA	AA	AA	AA	AA	AA	AA	AA	GG	AA	AA	GG	AA	GG	GG	AA	AA	AA	AA	AA	AA	AA	AA	AA	AA	GG	AA	AA	AA	AA	AA
422	AA	AA	AA	GG	AA	AA	AA	AA	GG	AA	GG	GG	AA	AA	NN	GG	AA	GG	GG	GG	GG	NN	GG	GG	GG	GG	AA	GG	AA	GG	GG	AA	AA	AA	GG	AA	GG	AA	AA	GG	AA	GG	GG	GG	GG	AA	AA	GG	GG
423	GG	GG	GG	AA	GG	GG	GG	GG	AA	GG	AA	AA	GG	GG	AA	AA	GG	AA	AA	AA	AA	NN	AA	AA	AA	AA	GG	AA	GG	AA	AA	GG	GG	GG	AA	GG	AA	GG	GG	AA	GG	AA	AA	AA	AA	GG	GG	AA	AA
424	AA	GG	AA	AA	AA	AA	AA	AA	AA	AA	AA	GG	AA	GG	GG	GG	GG	GG	GG	GG	GG	GG	GG	GG	GG	GG	NN	GG	GG	GG	GG	AA	AA	AA	AA	AA	GG	AA	AA	GG	GG	AA	AA	AA	GG	AA	GG	GG	GG
428	CC	CC	CC	AA	AA	AA	AA	CC	AA	CC	CC	AA	CC	CC	AA	AA	AA	AA	AA	AA	AA	AA	AA	AA	AA	AA	CC	AA	CC	AA	AA	CC	CC	CC	CC	CC	CC	CC	AA	AA	CC	CC	CC	CC	AA	CC	AA	CC	CC
429	CC	CC	CC	AA	AA	AA	AA	AC	AA	AA	AA	AA	CC	CC	AA	AA	AA	AA	AA	AA	AA	NN	AA	AA	AA	AA	NN	AA	AA	AA	AA	AA	CC	CC	CC	AA	AA	AA	CC	AA	CC	AA	AA	AA	AA	CC	AA	AA	AA
430	GG	GG	GG	GG	GG	GG	GG	AA	GG	GG	GG	GG	AA	GG	GG	GG	GG	GG	GG	GG	GG	GG	GG	GG	GG	GG	GG	GG	GG	GG	GG	GG	AA	GG	GG	GG	GG	GG	GG	GG	GG	GG	GG	GG	GG	GG	GG	GG	GG
431	AA	AA	GG	GG	GG	NN	AA	AA	AA	GG	AA	AA	AA	AA	AA	AA	AA	AA	AA	AA	AA	AA	AA	AA	AA	AA	AA	AA	AA	AA	AA	AA	GG	AA	AA	GG	AA	AA	AA	AA	AA	AA	AA	AA	AA	AA	AA	AA	AA
432	TT	TT	CC	CC	CC	NN	TT	TT	TT	CC	TT	TT	TT	TT	TT	TT	TT	TT	TT	TT	TT	TT	TT	TT	TT	TT	TT	TT	TT	TT	TT	TT	CC	TT	TT	CC	TT	TT	TT	TT	TT	TT	TT	TT	TT	TT	TT	TT	TT
433	GG	GG	GG	TT	TT	TT	TT	TT	TT	TT	GG	TT	GG	GG	TT	TT	TT	TT	TT	TT	TT	NN	TT	TT	NN	TT	GG	TT	TT	TT	TT	GG	GG	GG	GG	GG	GG	GG	GG	TT	GG	TT	TT	TT	TT	GG	TT	TT	TT
434	CC	CC	CC	CC	CC	CC	CC	CC	CC	CC	CC	CC	CC	TT	TT	CC	CC	CC	CC	TT	CC	TT	CC	CC	CC	CC	CC	CC	CC	CC	CC	CC	TT	TT	CC	TT	CC	CC	CC	CC	CC	CC	CC	CC	CC	TT	TT	CC	CC
436	GG	GG	TT	TT	TT	TT	TT	TG	TT	TT	TT	TT	TT	GG	TT	NN	GG	TT	TT	TT	TT	TT	TT	TT	TT	TT	NN	GG	TT	TT	TT	TT	TT	TT	TT	TT	TT	TT	TT	TT	TT	TT	TT	TT	TT	TT	GG	GG	GG
438	AA	AA	AA	AA	AA	AA	AA	AA	AA	AA	AA	AA	AA	AA	AA	AA	AA	AA	AA	AA	GG	AA	AA	AA	AA	AA	NN	AA	AA	AA	AA	AA	AA	AA	AA	AA	AA	AA	AA	AA	AA	AA	AA	AA	AA	AA	AA	AA	AA
439	AA	AA	AA	AA	AA	AA	GG	AA	GG	AA	GG	AA	AA	AA	AA	NN	GG	AA	NN	AA	AA	AA	GG	AA	AA	AA	GG	AA	AA	GG	GG	AA	AA	AA	GG	AA	AA	AA	GG	AA	AA	AA	AA	AA	AA	AA	GG	GG	GG
440	GG	GG	GG	GG	GG	GG	GG	GG	GG	GG	GG	GG	GG	GG	GG	GG	GG	GG	GG	GG	GG	GG	GG	GG	GG	GG	GG	GG	GG	GG	GG	GG	GG	GG	GG	GG	GG	GG	GG	GG	GG	GG	GG	GG	GG	GG	GG	GG	GG
441	TT	TT	TT	TT	TT	TT	TT	TT	TT	TT	TT	TT	TT	TT	TT	TT	TT	TT	TT	TT	TT	TT	TT	TT	TT	TT	TT	TT	TT	TT	TT	TT	TT	TT	CC	CC	TT	TT	TT	TT	TT	CC	CC	CC	TT	CC	TT	TT	TT
442	TT	CC	TT	CC	CC	CC	TT	CC	CC	CC	CC	CC	CC	CC	CC	CC	CC	CC	CC	CC	CC	CC	CC	CC	CC	CC	CC	CC	CC	CC	CC	CC	TT	CC	CC	CC	CC	CC	TT	CC	TT	CC	CC	CC	CC	CC	CC	CC	CC
443	CC	CC	CC	CC	CC	CC	CC	CC	CC	CC	CC	CC	CC	CC	CC	CC	CC	CC	CC	CC	CC	CC	CC	CC	CC	CC	CC	CC	CC	CC	CC	CC	CC	CC	CC	CC	CC	CC	CC	CC	CC	CC	CC	CC	CC	CC	CC	CC	CC
444	CC	CC	CC	CC	CC	CC	TT	CC	TT	CC	CC	TT	CC	CC	CC	NN	CC	TT	TT	CC	CC	TT	TT	TT	CC	TT	NN	TT	CC	CC	CC	TT	CC	CC	CC	CC	CC	CC	CC	TT	CC	CC	CC	CC	CC	CC	CC	TT	TT
445	CC	CC	CC	CC	CC	CC	AA	CC	AA	CC	CC	AA	CC	CC	CC	NN	CC	AA	AA	CC	CC	AA	AA	AA	CC	AA	NN	AA	CC	CC	CC	AA	CC	CC	CC	CC	CC	CC	CC	AA	CC	CC	CC	CC	CC	CC	CC	AA	AA
446	CC	CC	CC	TT	TT	TT	CC	CC	CC	CC	CC	CC	CC	CC	CC	CC	CC	CC	CC	CC	CC	CC	CC	CC	CC	CC	CC	CC	CC	CC	CC	CC	CC	CC	CC	CC	CC	CC	CC	CC	CC	CC	CC	CC	CC	CC	CC	CC	CC
447	TT	CC	CC	TT	TT	TT	TT	TC	TT	TT	TT	TT	CC	TT	TT	TT	TT	TT	TT	TT	TT	TT	TT	TT	TT	TT	NN	TT	TT	TT	TT	CC	CC	TT	TT	CC	TT	TT	CC	TT	CC	TT	TT	CC	TT	CC	TT	TT	TT
448	CC	TT	CC	CC	CC	CC	CC	CC	CC	CC	CC	CC	CC	CC	CC	CC	CC	CC	CC	CC	CC	CC	CC	CC	CC	CC	CC	CC	CC	CC	CC	CC	CC	CC	CC	TT	CC	TT	CC	CC	TT	CC	TT	CC	CC	TT	CC	CC	CC
449	AA	AA	AA	AA	AA	AA	AA	AA	AA	AA	AA	AA	AA	GG	AA	AA	AA	AA	AA	AA	AA	AA	AA	AA	AA	AA	GG	AA	AA	AA	AA	GG	AA	AA	AA	AA	AA	AA	AA	AA	AA	AA	AA	AA	AA	AA	AA	AA	AA
450	CC	CC	CC	CC	CC	CC	CC	CC	CC	CC	CC	CC	CC	CC	CC	CC	CC	CC	CC	CC	CC	CC	CC	CC	CC	CC	CC	CC	CC	CC	CC	TT	TT	CC	CC	CC	CC	CC	CC	CC	CC	CC	CC	TT	CC	CC	CC	CC	CC
451	CC	CC	CC	CC	CC	CC	CC	CC	CC	CC	CC	CC	CC	CC	CC	CC	CC	CC	CC	CC	CC	CC	CC	CC	CC	CC	CC	CC	CC	CC	CC	AA	AA	CC	CC	CC	CC	CC	CC	CC	CC	CC	CC	AA	CC	CC	CC	CC	CC
453	AA	GG	AA	AA	AA	AA	AA	AA	AA	AA	AA	AA	AA	GG	AA	AA	AA	AA	AA	AA	AA	AA	AA	AA	AA	AA	AA	AA	AA	AA	AA	AA	AA	AA	AA	AA	AA	AA	AA	AA	AA	AA	AA	AA	AA	AA	AA	AA	AA
454	CC	CC	CC	TT	TT	TT	TT	CC	TT	TT	TT	TT	CC	TT	TT	TT	TT	TT	TT	TT	TT	TT	TT	TT	TT	TT	NN	TT	TT	TT	TT	CC	TT	TT	TT	TT	TT	TT	TT	TT	TT	TT	TT	TT	TT	TT	TT	CC	TT
455	CC	AA	AA	AA	AA	AA	AA	AA	AA	AA	AA	AA	AA	AA	AA	AA	AA	AA	AA	AA	AA	AA	AA	AA	AA	AA	NN	AA	AA	AA	AA	AA	AA	AA	AA	AA	AA	AA	AA	AA	AA	AA	AA	AA	AA	AA	AA	AA	AA
457	GG	GG	GG	GG	GG	GG	GG	GG	GG	GG	GG	GG	GG	GG	GG	GG	GG	GG	GG	GG	GG	GG	GG	GG	GG	GG	GG	GG	GG	GG	GG	GG	GG	GG	GG	GG	GG	GG	GG	GG	GG	GG	GG	GG	GG	GG	GG	GG	GG
458	CC	CC	TT	CC	CC	CC	CC	CC	CC	CC	CC	CC	CC	CC	CC	CC	CC	CC	CC	CC	CC	CC	CC	CC	CC	CC	CC	CC	CC	CC	CC	CC	CC	CC	CC	CC	CC	CC	CC	CC	CC	CC	CC	CC	CC	CC	CC	CC	CC
459	CC	CC	CC	CC	CC	CC	CC	CC	CC	CC	CC	CC	CC	CC	CC	CC	CC	CC	CC	CC	CC	CC	CC	CC	CC	CC	TC	CC	CC	CC	CC	CC	TT	TT	CC	TT	CC	CC	CC	CC	TT	CC	TT	CC	CC	CC	CC	CC	CC
460	CC	TT	CC	TT	TT	TT	TT	TC	TT	TT	TT	TT	CC	CC	TT	TT	TT	TT	TT	TT	TT	TT	TT	TT	TT	TT	CC	TT	TT	TT	TT	CC	CC	CC	TT	CC	TT	CC	TT	TT	TT	TT	CC	TT	TT	CC	CC	TT	CC
462	GG	GG	GG	GG	GG	GG	GG	GG	GG	GG	GG	GG	GG	GG	GG	GG	GG	GG	GG	GG	GG	GG	GG	GG	GG	GG	GG	GG	GG	GG	GG	GG	GG	GG	GG	AA	GG	AA	GG	GG	AA	AA	AA	AA	GG	AA	GG	GG	GG
463	GG	GG	GG	GG	GG	GG	GG	GG	GG	GG	GG	GG	GG	GG	GG	GG	GG	GG	GG	GG	GG	GG	GG	GG	GG	GG	GG	GG	GG	GG	GG	GG	GG	GG	GG	TT	GG	TT	GG	GG	TT	TT	TT	TT	GG	TT	GG	GG	GG
465	GG	GG	AA	AA	AA	AA	AA	AA	AA	AA	AA	AA	AA	AA	AA	AA	AA	AA	AA	AA	AA	AA	AA	AA	AA	AA	AA	AA	AA	AA	AA	AA	AA	GG	AA	AA	AA	AA	AA	AA	AA	AA	AA	AA	AA	AA	AA	AA	AA
468	AA	AA	AA	GG	AA	AA	GG	AA	GG	GG	GG	GG	AA	AA	GG	GG	GG	GG	GG	GG	GG	GG	GG	GG	GG	GG	AA	GG	AA	GG	GG	AA	AA	AA	AA	GG	AA	AA	AA	GG	AA	GG	GG	AA	GG	AA	GG	GG	GG
469	CC	CC	CC	TT	CC	TT	CC	TC	CC	CC	CC	CC	TT	CC	CC	TC	CC	CC	CC	CC	TT	CC	CC	TT	TC	CC	CC	CC	CC	CC	CC	CC	CC	CC	CC	CC	CC	CC	CC	TT	TT	TT	CC	TT	CC	CC	CC	CC	CC
470	GG	TT	GG	TT	GG	TT	GG	TG	GG	GG	GG	TT	TT	GG	GG	NN	TT	GG	GG	GG	TT	GG	TT	TT	TT	GG	NN	GG	GG	GG	TT	GG	GG	GG	GG	GG	TT	GG	GG	TT	TT	TT	GG	TT	TT	GG	TT	TT	TT
472	GG	GG	GG	GG	GG	GG	GG	GG	GG	GG	GG	GG	GG	AA	GG	GG	GG	GG	GG	GG	GG	GG	GG	GG	GG	GG	GG	GG	GG	GG	GG	GG	AA	GG	AA	GG	GG	GG	AA	GG	GG	GG	GG	GG	GG	GG	GG	GG	GG
473	GG	GG	GG	GG	GG	GG	GG	GG	GG	GG	GG	GG	GG	AA	GG	GG	GG	GG	GG	GG	GG	GG	GG	GG	GG	GG	GG	GG	GG	GG	GG	GG	AA	GG	AA	GG	GG	GG	AA	GG	GG	GG	GG	GG	GG	GG	GG	GG	GG
475	CC	CC	CC	TT	TT	TT	TT	NN	TT	TT	NN	TT	TT	CC	TT	TT	TT	TT	TT	TT	TT	TT	TT	TT	TT	TT	CC	TT	TT	TT	TT	TT	CC	CC	CC	CC	CC	TT	TT	TT	TT	TT	TT	TT	TT	TT	TT	TT	TT
476	GG	GG	GG	GG	GG	GG	GG	AA	GG	GG	GG	GG	AA	GG	GG	GG	GG	GG	GG	GG	GG	GG	GG	GG	GG	GG	GG	GG	GG	GG	GG	GG	AA	AA	GG	GG	GG	GG	GG	GG	GG	GG	GG	GG	GG	GG	GG	GG	GG
477	CC	TT	CC	CC	CC	CC	CC	TT	CC	CC	CC	CC	TT	TT	CC	CC	CC	CC	CC	CC	CC	CC	CC	CC	CC	CC	CC	CC	CC	CC	CC	CC	TT	TT	CC	TT	CC	TT	CC	CC	TT	CC	TT	CC	CC	TT	CC	CC	CC
478	TT	TT	TT	TT	TT	TT	TT	TT	TT	TT	TT	TT	TT	TT	TT	TT	TT	TT	TT	TT	TT	TT	TT	TT	TT	TT	TT	TT	TT	TT	TT	TT	TT	TT	TT	TT	TT	TT	TT	TT	TT	TT	TT	TT	TT	TT	TT	TT	TT
479	GG	GG	AA	GG	GG	GG	AA	GG	AA	AA	GG	AA	GG	GG	AA	AA	AA	AA	AA	AA	AA	NN	AA	AA	AA	AA	NN	AA	AA	AA	AA	AA	GG	AA	GG	GG	AA	GG	GG	AA	AA	GG	AA	GG	AA	GG	AA	AA	AA
480	GG	AA	AA	GG	GG	GG	GG	GG	GG	GG	GG	GG	GG	GG	GG	GG	GG	GG	GG	GG	GG	GG	GG	GG	GG	GG	NN	GG	GG	GG	GG	GG	GG	GG	GG	GG	GG	GG	GG	GG	GG	GG	GG	GG	GG	AA	GG	GG	GG
482	TT	CC	TT	CC	CC	CC	CC	TC	CC	CC	CC	CC	TT	CC	CC	CC	CC	CC	CC	CC	CC	CC	CC	CC	CC	CC	NN	CC	TT	CC	CC	TT	CC	TT	TT	CC	CC	CC	TT	CC	CC	CC	CC	CC	CC	CC	CC	CC	CC
483	CC	CC	TT	CC	CC	CC	CC	CC	CC	CC	CC	CC	CC	CC	CC	CC	CC	CC	CC	CC	CC	CC	CC	CC	CC	CC	CC	CC	CC	CC	CC	TT	CC	CC	CC	CC	CC	CC	CC	CC	CC	CC	CC	CC	CC	CC	CC	CC	CC
485	TT	TT	CC	TT	TT	TT	TT	TT	TT	TT	TT	TT	TT	TT	TT	TT	TT	TT	TT	TT	TT	TT	TT	TT	TT	TT	NN	TT	TT	TT	TT	TT	TT	CC	TT	TT	TT	TT	TT	TT	TT	TT	TT	TT	TT	TT	TT	TT	CC
486	CC	TT	CC	CC	TT	TT	TT	NN	TT	TT	TT	TT	CC	CC	CC	NN	CC	CC	CC	CC	CC	CC	CC	CC	CC	TT	TT	CC	CC	CC	CC	TT	CC	CC	TT	TT	CC	TT	CC	CC	TT	TT	TT	TT	CC	TT	CC	CC	CC
488	TT	TT	CC	TT	TT	TT	TT	NN	TT	TT	TT	CC	CC	TT	TT	NN	TT	TT	TT	TT	TT	TT	TT	TT	TT	CC	CC	CC	CC	TT	TT	CC	TT	CC	TT	TT	TT	TT	TT	TT	TT	TT	TT	TT	TT	TT	TT	TT	TT
490	TT	TT	CC	TT	TT	TT	TT	TT	TT	TT	TT	TT	TT	TT	TT	TT	TT	TT	TT	TT	TT	TT	TT	TT	TT	TT	NN	TT	TT	TT	TT	CC	TT	CC	TT	TT	TT	CC	TT	TT	TT	TT	TT	TT	TT	TT	TT	CC	CC
491	GG	TT	GG	TT	TT	TT	TT	TG	TT	TT	GG	GG	GG	GG	TT	TG	TT	TT	TT	TT	TT	TT	TT	TT	NN	TT	NN	TT	TT	TT	GG	GG	GG	GG	TT	TT	GG	GG	GG	TT	TT	TT	GG	TT	TT	GG	GG	GG	GG
495	TT	TT	TT	TT	TT	TT	TT	TT	TT	TT	TT	TT	TT	TT	TT	TT	TT	TT	TT	TT	TT	TT	TT	TT	TT	TT	TT	TT	TT	TT	TT	TT	TT	TT	TT	CC	TT	TT	TT	TT	TT	TT	TT	TT	TT	TT	TT	TT	CC
497	TT	CC	TT	TT	TT	TT	TT	NN	TT	TT	TT	TT	CC	CC	TT	TT	CC	TT	TT	TT	TT	NN	TT	TT	CC	TT	TT	TT	TT	CC	TT	CC	CC	CC	CC	CC	TT	CC	TT	TT	TT	TT	CC	TT	CC	CC	TT	TT	TT
498	TT	CC	CC	TT	TT	TT	TT	TT	TT	TT	TT	TT	TT	TT	TT	TT	TT	TT	TT	TT	TT	TT	TT	TT	TT	TT	CC	TT	TT	TT	TT	CC	TT	CC	TT	TT	TT	TT	CC	TT	TT	TT	TT	TT	TT	TT	TT	TT	TT
500	GG	TT	GG	GG	GG	GG	GG	NN	GG	GG	GG	GG	TT	GG	GG	GG	GG	GG	GG	GG	GG	GG	GG	GG	GG	GG	GG	GG	GG	GG	GG	GG	TT	GG	TT	TT	TT	TT	GG	GG	GG	GG	TT	GG	GG	TT	GG	GG	GG
502	GG	GG	GG	GG	GG	GG	GG	GG	GG	GG	GG	GG	GG	GG	NN	NN	GG	AA	GG	GG	GG	GG	GG	GG	GG	GG	GG	GG	GG	GG	GG	GG	AA	GG	GG	GG	GG	GG	GG	GG	GG	GG	GG	GG	GG	GG	GG	GG	GG
503	CC	TT	TT	TT	TT	TT	TT	TT	TT	TT	TT	TT	TT	TT	TT	TT	TT	TT	NN	TT	TT	TT	TT	TT	TT	TT	TT	TT	TT	TT	TT	TT	TT	TT	CC	CC	TT	TT	TT	TT	TT	CC	CC	TT	TT	CC	CC	TT	CC
504	CC	TT	TT	TT	TT	TT	TT	TT	TT	TT	TT	TT	TT	TT	TT	TT	TT	TT	TT	TT	TT	TT	TT	TT	TT	TT	TT	TT	TT	TT	TT	TT	TT	TT	CC	CC	TT	TT	TT	TT	TT	CC	CC	TT	TT	CC	CC	TT	CC
506	CC	CC	CC	CC	CC	CC	CC	NN	CC	CC	TT	CC	TT	TT	CC	CC	CC	CC	CC	CC	CC	CC	CC	CC	CC	CC	CC	CC	TT	CC	CC	CC	TT	TT	TT	CC	TT	TT	TT	CC	CC	CC	CC	CC	CC	CC	CC	CC	CC
507	CC	CC	TT	TT	TT	TT	TT	TT	TT	TT	TT	TT	TT	CC	TT	TT	TT	TT	TT	TT	TT	TT	TT	TT	TT	TT	CC	TT	TT	TT	TT	CC	CC	TT	TT	CC	TT	TT	CC	TT	TT	TT	TT	TT	TT	TT	TT	TT	TT
508	AA	AA	AA	AA	AA	AA	AA	GG	AA	AA	AA	GG	GG	GG	GG	GG	GG	GG	GG	GG	GG	GG	GG	GG	GG	GG	NN	GG	GG	GG	GG	GG	GG	AA	AA	GG	GG	GG	GG	GG	GG	GG	GG	GG	GG	GG	GG	GG	AA
511	GG	GG	GG	GG	GG	GG	GG	GG	GG	GG	GG	GG	GG	GG	GG	GG	GG	GG	GG	GG	GG	GG	GG	GG	GG	GG	GG	GG	GG	GG	GG	GG	GG	GG	GG	GG	GG	GG	GG	GG	GG	GG	GG	GG	GG	GG	GG	GG	GG
513	TT	TT	TT	TT	TT	TT	TT	TG	TT	TT	TT	TT	TT	TT	TT	TT	TT	TT	TT	TT	TT	TT	TT	TT	TT	TT	TT	TT	TT	TT	TT	TT	TT	TT	TT	TT	TT	TT	TT	TT	TT	TT	TT	TT	TT	TT	TT	TT	TT
515	GG	GG	GG	AA	AA	AA	AA	NN	GG	AA	AA	AA	GG	GG	AA	AA	GG	AA	AA	GG	GG	AA	AA	GG	NN	AA	AA	AA	AA	GG	GG	GG	GG	GG	AA	GG	GG	AA	AA	AA	AA	AA	GG	GG	AA	GG	GG	AA	GG
520	CC	CC	CC	CC	CC	CC	CC	CC	CC	CC	CC	CC	CC	CC	CC	CC	CC	CC	CC	CC	CC	CC	CC	CC	CC	CC	CC	CC	CC	CC	CC	CC	CC	CC	CC	CC	CC	CC	CC	CC	CC	CC	CC	CC	CC	CC	CC	CC	CC
521	TT	TT	TT	TT	TT	TT	TT	TT	TT	TT	TT	TT	TT	TT	TT	TT	TT	TT	TT	TT	TT	TT	TT	TT	TT	TT	TT	TT	TT	TT	TT	TT	TT	TT	TT	TT	TT	TT	TT	TT	TT	TT	TT	TT	TT	TT	TT	TT	TT
524	CC	AA	AA	AA	AA	AA	AA	AC	AA	AA	AA	AA	CC	AA	AA	AA	AA	AA	AA	AA	AA	AA	AA	AA	AA	AA	AA	AA	AA	AA	AA	CC	AA	CC	AA	CC	AA	CC	CC	AA	CC	AA	AA	AA	AA	CC	AA	AA	AA
526	AA	AA	GG	AA	GG	GG	AA	GG	GG	GG	GG	AA	AA	AA	AA	AA	AA	AA	AA	AA	GG	GG	AA	AA	GG	AA	NN	AA	AA	AA	GG	AA	AA	AA	AA	AA	AA	GG	AA	GG	AA	AA	AA	AA	AA	AA	AA	AA	AA
528	AA	AA	GG	GG	GG	GG	AA	AA	AA	GG	AA	GG	AA	AA	GG	NN	GG	GG	GG	GG	GG	AA	AA	GG	GG	GG	GG	GG	AA	AA	GG	GG	AA	AA	AA	AA	GG	AA	AA	GG	AA	AA	AA	AA	GG	AA	AA	GG	AA
530	CC	TT	CC	TT	CC	TT	TT	CC	TT	TT	TT	TT	CC	CC	TT	TT	TT	TT	TT	TT	TT	TT	TT	TT	TT	TT	NN	TT	TT	TT	TT	CC	TT	TT	TT	CC	CC	TT	CC	TT	CC	CC	CC	CC	TT	CC	TT	TT	TT
531	GG	GG	AA	GG	GG	GG	GG	AG	GG	GG	GG	GG	AA	AA	GG	GG	GG	GG	GG	GG	GG	GG	GG	GG	GG	GG	AG	GG	GG	GG	GG	AA	GG	GG	GG	AA	GG	GG	AA	GG	AA	AA	AA	AA	GG	AA	GG	GG	GG
533	GG	TT	GG	TT	TT	TT	TT	TG	TT	TT	TT	TT	GG	TT	TT	TT	TT	TT	TT	TT	TT	TT	TT	TT	TT	TT	NN	TT	TT	TT	TT	GG	GG	TT	GG	GG	TT	GG	TT	TT	TT	TT	GG	GG	TT	GG	TT	TT	TT
534	GG	AA	GG	AA	AA	AA	AA	AG	AA	AA	AA	AA	GG	AA	AA	AA	AA	AA	AA	AA	AA	AA	AA	AA	AA	AA	NN	AA	AA	AA	AA	GG	GG	AA	GG	GG	AA	GG	AA	AA	AA	AA	GG	GG	AA	GG	AA	AA	AA
535	TT	TT	TT	TT	CC	TT	TT	CC	TT	TT	TT	TT	TT	TT	TT	TT	TT	TT	TT	TT	TT	TT	TT	TT	TT	TT	TT	TT	TT	TT	TT	TT	TT	TT	TT	CC	TT	CC	TT	TT	TT	TT	TT	TT	TT	TT	TT	TT	TT
537	AA	AA	GG	AA	GG	GG	AA	GG	GG	GG	GG	GG	GG	GG	GG	GG	GG	GG	GG	GG	GG	GG	GG	GG	GG	GG	AG	GG	GG	GG	GG	GG	AA	GG	GG	GG	GG	GG	GG	GG	AA	GG	GG	GG	GG	GG	GG	GG	AA
538	AA	AA	AA	AA	AA	AA	AA	AA	AA	AA	AA	AA	AA	AA	AA	AA	AA	AA	AA	AA	AA	AA	AA	AA	AA	AA	AA	AA	AA	AA	AA	AA	AA	AA	AA	AA	AA	AA	AA	AA	AA	AA	AA	AA	AA	AA	AA	AA	AA
539	GG	AA	GG	AA	AA	AA	AA	NN	AA	AA	GG	AA	GG	GG	AA	AA	AA	AA	AA	AA	AA	NN	AA	AA	AA	AA	GG	AA	AA	AA	AA	GG	GG	GG	GG	AA	GG	AA	AA	AA	GG	AA	AA	AA	AA	GG	AA	AA	AA
540	TT	TT	CC	TT	TT	TT	TT	TT	TT	TT	TT	TT	CC	TT	TT	TT	CC	TT	NN	CC	CC	TT	TT	CC	TT	TT	CC	TT	TT	CC	CC	CC	CC	CC	TT	CC	CC	TT	TT	CC	TT	TT	CC	CC	TT	CC	TT	TT	TT
545	TT	TT	TT	TT	TT	TT	TT	TT	TT	TT	TT	TT	TT	TT	TT	TT	TT	TT	TT	TT	TT	TT	TT	TT	TT	TT	TG	TT	TT	TT	TT	TT	TT	TT	TT	TT	TT	TT	TT	TT	TT	TT	TT	TT	TT	TT	TT	TT	TT
546	GG	GG	GG	GG	GG	GG	GG	GG	GG	GG	GG	GG	GG	GG	GG	GG	GG	GG	GG	GG	GG	GG	GG	GG	GG	GG	GG	GG	GG	GG	GG	GG	GG	GG	GG	GG	GG	GG	GG	GG	GG	GG	GG	GG	GG	GG	GG	GG	GG
547	TT	TT	TT	TT	TT	TT	TT	TT	TT	TT	TT	TT	TT	TT	TT	TT	TT	TT	TT	TT	TT	TT	CC	TT	TT	TT	TT	TT	TT	TT	TT	TT	TT	TT	TT	TT	TT	TT	TT	TT	TT	TT	TT	TT	TT	TT	TT	TT	TT
552	CC	CC	CC	TT	TT	TT	TT	TT	TT	TT	TT	TT	TT	TT	TT	NN	TT	TT	NN	TT	TT	TT	TT	TT	TT	TT	NN	TT	TT	TT	TT	CC	TT	TT	TT	TT	TT	TT	TT	TT	CC	TT	TT	TT	TT	TT	TT	TT	TT
553	GG	GG	GG	AA	GG	NN	AA	AA	AA	GG	AA	AA	AA	AA	AA	AA	AA	AA	AA	AA	AA	AA	AA	AA	AA	AA	NN	AA	AA	AA	AA	AA	GG	AA	AA	AA	AA	AA	AA	AA	AA	AA	AA	AA	AA	AA	AA	AA	AA
554	TT	CC	TT	CC	CC	CC	CC	NN	CC	CC	TT	TT	TT	TT	CC	NN	CC	CC	CC	CC	CC	CC	CC	CC	CC	CC	TT	CC	CC	CC	TT	TT	TT	TT	CC	TT	CC	TT	CC	CC	CC	CC	TT	CC	CC	TT	TT	TT	TT
556	GG	AA	GG	GG	GG	GG	GG	AG	GG	GG	AA	GG	AA	GG	GG	GG	GG	GG	GG	GG	GG	GG	GG	GG	GG	GG	GG	GG	AA	GG	GG	GG	GG	GG	GG	GG	GG	GG	GG	GG	GG	GG	GG	GG	GG	GG	GG	GG	GG
557	CC	TT	CC	CC	CC	CC	CC	TC	CC	CC	TT	CC	TT	CC	CC	CC	CC	CC	CC	CC	CC	CC	CC	CC	CC	CC	CC	CC	TT	CC	CC	CC	CC	CC	CC	CC	CC	CC	CC	CC	CC	CC	CC	CC	CC	CC	CC	CC	CC
558	GG	GG	AA	AA	AA	AA	AA	AA	AA	AA	AA	AA	AA	AA	AA	AA	AA	AA	AA	AA	AA	AA	AA	AA	AA	AA	AA	AA	AA	AA	AA	AA	AA	AA	AA	AA	AA	AA	AA	AA	AA	AA	AA	AA	AA	AA	AA	AA	AA
559	GG	AA	GG	GG	GG	GG	GG	GG	GG	GG	GG	GG	GG	GG	GG	GG	GG	GG	GG	GG	GG	GG	GG	GG	GG	GG	GG	GG	GG	GG	GG	GG	GG	GG	GG	GG	GG	GG	GG	GG	GG	GG	GG	GG	GG	GG	GG	GG	GG
560	TT	TT	TT	CC	CC	TT	CC	CC	CC	CC	CC	TT	CC	TT	TT	TT	TT	TT	TT	CC	TT	TT	TT	TT	TT	TT	TT	TT	TT	TT	TT	TT	CC	TT	TT	TT	TT	TT	TT	TT	TT	TT	TT	TT	TT	TT	TT	TT	TT
562	AA	AA	AA	GG	GG	GG	GG	NN	GG	GG	GG	GG	AA	GG	GG	GG	GG	GG	GG	GG	GG	GG	GG	GG	GG	GG	GG	GG	AA	GG	GG	AA	AA	AA	AA	AA	GG	AA	AA	GG	GG	AA	GG	AA	GG	AA	GG	GG	GG
566	CC	CC	CC	CC	CC	CC	CC	CC	CC	CC	TT	CC	CC	CC	CC	CC	CC	CC	CC	CC	CC	NN	CC	TT	TT	CC	CC	CC	CC	CC	CC	CC	CC	CC	CC	CC	CC	CC	CC	CC	CC	CC	CC	CC	CC	CC	CC	TT	CC
568	TT	TT	GG	TT	TT	TT	TT	TT	TT	TT	TT	TT	TT	TT	TT	TT	TT	TT	TT	TT	TT	TT	TT	TT	TT	TT	TT	TT	TT	TT	TT	GG	TT	TT	TT	TT	TT	TT	TT	TT	TT	TT	TT	TT	TT	TT	TT	TT	TT
569	CC	CC	TT	CC	CC	CC	CC	CC	CC	CC	CC	CC	CC	CC	CC	CC	CC	CC	CC	CC	CC	CC	CC	CC	CC	CC	CC	CC	CC	CC	CC	TT	CC	CC	CC	CC	CC	CC	CC	CC	CC	CC	CC	CC	CC	CC	CC	CC	CC
570	CC	CC	CC	CC	CC	CC	CC	CC	CC	CC	CC	CC	CC	CC	CC	CC	CC	CC	CC	CC	CC	CC	CC	CC	CC	CC	CC	CC	CC	CC	CC	CC	CC	CC	CC	CC	CC	CC	CC	CC	CC	CC	CC	CC	CC	CC	CC	CC	CC
571	CC	CC	TT	TT	TT	TT	TT	NN	TT	TT	TT	TT	CC	CC	TT	TT	CC	TT	TT	TT	TT	TT	CC	TT	NN	TT	NN	TT	TT	TT	CC	CC	CC	CC	TT	TT	CC	TT	TT	TT	CC	CC	CC	CC	CC	CC	TT	CC	TT
573	GG	GG	GG	GG	GG	GG	GG	GG	GG	GG	GG	GG	AA	GG	GG	GG	GG	GG	GG	GG	GG	GG	GG	GG	NN	GG	GG	GG	GG	GG	GG	GG	GG	GG	GG	GG	AA	GG	GG	GG	GG	GG	GG	GG	GG	GG	GG	GG	GG
574	TT	TT	TT	GG	GG	GG	GG	TG	GG	GG	GG	GG	TT	TT	GG	GG	GG	GG	GG	GG	GG	GG	GG	GG	GG	GG	TT	GG	GG	GG	GG	TT	TT	TT	TT	TT	GG	TT	TT	GG	GG	GG	TT	TT	GG	TT	GG	GG	GG
577	CC	AA	AA	AA	AA	AA	CC	AA	AA	AA	AA	CC	AA	AA	AC	NN	AA	CC	AA	CC	AA	AA	AA	CC	AA	AA	NN	CC	CC	CC	AA	CC	AA	AA	AA	AA	CC	CC	CC	CC	AA	AA	AA	CC	CC	AA	CC	AA	CC
579	TT	TT	TT	CC	CC	CC	CC	TC	CC	TT	TT	TT	TT	CC	TT	TT	TT	TT	TT	TT	TT	TT	TT	TT	TT	TT	NN	TT	TT	TT	TT	CC	CC	CC	CC	CC	TT	TT	CC	TT	TT	TT	CC	TT	TT	CC	TT	TT	TT
581	TT	CC	TT	CC	CC	CC	CC	NN	CC	CC	CC	CC	TT	TT	CC	CC	CC	CC	CC	CC	CC	CC	CC	CC	CC	CC	TT	CC	CC	CC	CC	TT	TT	TT	TT	TT	CC	TT	TT	CC	CC	TT	TT	TT	CC	TT	CC	CC	CC
582	CC	CC	CC	CC	CC	CC	CC	CC	CC	CC	CC	CC	CC	CC	TT	TT	TT	CC	NN	TT	TT	CC	TT	TT	TT	TT	CC	CC	CC	CC	CC	CC	CC	CC	CC	CC	CC	CC	CC	TT	CC	CC	CC	CC	CC	CC	CC	CC	CC
583	AA	AA	AA	AA	AA	AA	AA	AA	AA	AA	AA	AA	AA	AA	GG	GG	GG	AA	NN	GG	GG	AA	GG	GG	GG	GG	AA	AA	AA	AA	AA	AA	AA	AA	AA	AA	AA	AA	AA	GG	AA	AA	AA	AA	AA	AA	AA	AA	AA
587	AA	AA	AA	AA	AA	AA	AA	AG	AA	AA	AA	GG	AA	AA	AA	NN	AA	AA	AA	AA	AA	AA	AA	AA	AA	GG	AA	AA	AA	AA	AA	AA	AA	AA	AA	AA	AA	AA	AA	AA	AA	AA	AA	AA	AA	AA	AA	AA	GG
588	GG	GG	AA	GG	GG	GG	GG	NN	GG	GG	GG	GG	AA	GG	GG	GG	GG	GG	GG	GG	GG	GG	GG	GG	GG	GG	NN	GG	GG	GG	GG	AA	AA	GG	AA	AA	GG	AA	AA	GG	GG	GG	AA	AA	GG	AA	GG	GG	GG
589	TT	CC	CC	TT	TT	TT	TT	CC	TT	TT	TT	TT	CC	TT	TT	TT	TT	TT	TT	TT	TT	TT	TT	TT	TT	TT	TT	TT	TT	TT	TT	CC	TT	TT	TT	TT	TT	TT	TT	TT	TT	TT	TT	TT	TT	TT	TT	TT	TT
590	AA	AA	AA	GG	GG	GG	GG	AA	GG	GG	GG	GG	AA	GG	GG	GG	GG	GG	GG	GG	GG	GG	GG	GG	GG	GG	GG	GG	GG	GG	GG	AA	GG	GG	GG	GG	GG	GG	GG	GG	GG	GG	GG	GG	GG	GG	AA	AA	AA
595	CC	CC	CC	AA	AA	AA	AA	CC	AA	CC	CC	AA	CC	CC	AA	AA	AA	AA	AA	AA	AA	AA	AA	AA	AA	AA	CC	AA	CC	AA	AA	CC	CC	CC	CC	CC	CC	CC	AA	AA	CC	CC	CC	CC	AA	CC	AA	CC	CC
596	CC	CC	CC	CC	TT	NN	TT	CC	CC	TT	CC	CC	TT	CC	CC	CC	CC	CC	CC	CC	CC	CC	CC	CC	CC	CC	CC	CC	TT	CC	CC	CC	CC	CC	CC	CC	CC	CC	CC	CC	CC	CC	CC	CC	CC	CC	TT	CC	CC
597	GG	GG	GG	GG	GG	GG	GG	GG	GG	GG	GG	GG	GG	GG	GG	GG	GG	GG	GG	GG	GG	GG	GG	GG	GG	GG	NN	GG	GG	GG	GG	GG	GG	GG	GG	GG	GG	GG	GG	GG	GG	GG	GG	AA	GG	GG	GG	GG	GG
601	GG	AA	AA	GG	GG	GG	GG	NN	GG	GG	GG	GG	GG	AA	GG	GG	GG	GG	GG	GG	GG	GG	GG	GG	GG	GG	AA	GG	GG	GG	GG	AA	AA	AA	GG	GG	GG	GG	GG	GG	GG	GG	GG	AA	GG	GG	GG	GG	GG
602	CC	CC	CC	AA	AA	AA	AA	AA	AA	AA	AA	AA	AA	CC	AA	AA	AA	AA	AA	CC	AA	AA	AA	AA	AA	AA	CC	AA	AA	AA	AA	CC	AA	AA	CC	AA	AA	AA	CC	CC	AA	AA	AA	CC	AA	AA	CC	AA	CC
604	GG	GG	GG	GG	GG	GG	GG	NN	GG	GG	GG	GG	AA	AA	GG	GG	GG	GG	GG	GG	GG	GG	GG	GG	GG	GG	GG	GG	AA	GG	GG	GG	AA	GG	GG	AA	GG	GG	GG	GG	GG	GG	GG	GG	GG	GG	GG	GG	GG
605	CC	TT	TT	TT	TT	TT	TT	TT	TT	TT	TT	TT	TT	CC	TT	TT	TT	TT	TT	TT	TT	TT	TT	TT	TT	TT	TT	TT	TT	TT	TT	TT	TT	TT	TT	TT	TT	TT	TT	TT	TT	TT	TT	CC	TT	TT	TT	TT	TT
606	TT	TT	TT	TT	TT	TT	TT	TT	TT	TT	TT	TT	CC	TT	TT	TT	TT	TT	TT	TT	TT	TT	TT	TT	TT	TT	TT	TT	TT	TT	TT	CC	TT	TT	TT	TT	CC	TT	TT	TT	TT	TT	TT	TT	TT	TT	TT	TT	TT
607	TT	TT	TT	CC	CC	CC	TT	TT	TT	CC	TT	CC	TT	TT	TT	TC	CC	TT	TC	TT	TT	TT	TT	TT	CC	CC	TT	CC	TT	CC	TT	TT	TT	TT	TT	CC	TT	CC	TT	TT	TT	CC	CC	CC	CC	TT	TT	CC	TT
608	CC	CC	CC	TT	TT	TT	CC	CC	CC	TT	CC	TT	CC	CC	CC	NN	TT	CC	NN	CC	CC	CC	CC	CC	TT	TT	CC	TT	CC	TT	CC	CC	CC	CC	CC	TT	CC	TT	CC	CC	CC	TT	TT	TT	TT	CC	CC	TT	CC
609	GG	AA	AA	AA	AA	AA	AA	AA	AA	AA	AA	AA	AA	AA	AA	AA	GG	AA	NN	AA	AA	AA	AA	AA	AA	AA	AA	AA	AA	AA	AA	GG	AA	AA	AA	AA	AA	AA	AA	AA	AA	AA	AA	AA	AA	AA	GG	GG	GG
610	TT	TT	TT	TT	TT	TT	TT	TT	TT	TT	TT	TT	TT	TT	TT	TT	TT	TT	TT	TT	TT	TT	TT	TT	TT	TT	TC	TT	TT	TT	TT	TT	TT	TT	TT	TT	TT	TT	TT	TT	TT	TT	TT	TT	TT	TT	TT	TT	TT
611	AA	AA	AA	AA	AA	AA	AA	AA	AA	AA	AA	AA	AA	AA	AA	AA	AA	AA	AA	AA	AA	AA	AA	AA	AA	AA	NN	AA	AA	AA	AA	AA	AA	AA	AA	AA	AA	AA	AA	AA	AA	AA	AA	AA	AA	AA	AA	AA	AA
612	TT	TT	TT	TT	TT	TT	TT	TC	TT	TT	CC	TT	CC	TT	TT	TT	TT	TT	TT	TT	TT	TT	TT	TT	TT	TT	TT	TT	CC	TT	TT	CC	TT	TT	TT	TT	CC	TT	CC	TT	TT	TT	TT	TT	TT	TT	TT	TT	CC
613	CC	CC	CC	CC	CC	CC	CC	CC	CC	CC	CC	CC	CC	TT	TT	CC	CC	CC	CC	TT	CC	TT	CC	CC	CC	CC	CC	CC	CC	CC	CC	CC	TT	TT	CC	TT	CC	CC	CC	CC	CC	CC	CC	CC	CC	TT	TT	CC	CC
614	GG	AA	AA	AA	GG	GG	GG	AG	GG	GG	GG	AA	AA	GG	AA	AA	AA	AA	NN	AA	AA	AA	AA	AA	AA	AA	NN	AA	AA	AA	AA	AA	AA	AA	GG	GG	AA	GG	GG	AA	GG	AA	GG	AA	GG	GG	AA	AA	AA
615	AA	AA	AA	AA	AA	AA	AA	AA	AA	AA	AA	AA	AA	GG	AA	AA	AA	AA	AA	AA	AA	AA	AA	AA	AA	AA	NN	AA	AA	AA	AA	GG	AA	AA	GG	AA	AA	GG	GG	AA	AA	AA	GG	AA	AA	AA	AA	AA	AA
617	GG	GG	GG	AA	AA	AA	GG	GG	GG	GG	GG	GG	GG	AA	AA	GG	GG	GG	GG	AA	GG	AA	GG	GG	GG	GG	GG	GG	AA	GG	GG	GG	AA	AA	GG	AA	GG	GG	GG	GG	AA	GG	GG	GG	GG	AA	AA	GG	GG
618	AA	AA	AA	AA	AA	AA	AA	AA	AA	AA	AA	AA	AA	AA	AA	AA	AA	AA	AA	AA	AA	AA	AA	AA	AA	AA	NN	AA	AA	AA	AA	AA	AA	AA	AA	AA	AA	AA	AA	AA	AA	AA	AA	GG	AA	AA	AA	AA	AA
619	CC	CC	CC	CC	TT	TT	CC	CC	TT	TT	TT	CC	CC	CC	CC	TT	TT	CC	TT	TT	TT	TT	CC	CC	NN	TT	TT	CC	CC	TT	CC	CC	CC	CC	CC	TT	CC	CC	CC	TT	TT	CC	CC	CC	TT	CC	TT	TT	TT
620	TT	TT	GG	TT	GG	GG	TT	TT	TT	TT	TT	TT	TT	GG	TT	TT	TT	TT	TT	TT	TT	NN	TT	TT	TT	TT	NN	TT	TT	TT	TT	GG	GG	TT	TT	TT	TT	TT	GG	TT	TT	TT	TT	GG	TT	TT	TT	TT	TT
621	AA	AA	AA	AA	AA	AA	AA	NN	AA	AA	GG	AA	GG	AA	AA	AA	AA	AA	AA	NN	AA	AA	AA	AA	AA	AA	AA	AA	GG	AA	AA	AA	AA	AA	AA	AA	GG	AA	AA	AA	AA	AA	AA	AA	AA	AA	AA	AA	GG
622	AA	AA	CC	AA	AA	AA	CC	AA	AA	AA	AA	AA	AA	AA	CC	CC	CC	CC	CC	NN	CC	CC	CC	CC	CC	CC	AA	CC	CC	AA	CC	AA	AA	AA	CC	AA	AA	CC	CC	CC	AA	AA	CC	AA	CC	AA	AA	CC	CC
623	AA	AA	GG	AA	AA	AA	AA	AA	AA	AA	AA	AA	AA	GG	AA	AA	AA	AA	AA	AA	AA	AA	AA	AA	AA	AA	NN	AA	AA	AA	AA	GG	AA	AA	AA	AA	GG	GG	AA	AA	AA	AA	AA	AA	AA	AA	AA	AA	AA
624	TT	CC	TT	CC	CC	CC	CC	CC	CC	CC	CC	CC	TT	TT	CC	CC	CC	CC	CC	CC	CC	CC	CC	CC	CC	CC	NN	CC	TT	CC	CC	TT	CC	CC	TT	TT	CC	CC	CC	CC	CC	CC	CC	CC	CC	CC	CC	CC	CC
626	AA	AA	AA	AA	AA	AA	AA	AA	AA	AA	GG	AA	AA	AA	AA	AA	AA	AA	AA	AA	AA	AA	AA	AA	AA	AA	AA	AA	AA	AA	AA	AA	AA	AA	AA	AA	AA	AA	AA	AA	AA	AA	AA	AA	AA	AA	AA	AA	AA
628	TT	TT	CC	TT	TT	TT	TT	TT	TT	CC	TT	CC	TT	TT	CC	CC	CC	CC	CC	CC	CC	CC	CC	CC	CC	CC	TT	CC	TT	CC	CC	CC	CC	CC	TT	CC	CC	CC	CC	CC	CC	CC	CC	CC	CC	TT	CC	CC	CC
629	GG	GG	AA	AA	AA	AA	AA	GG	AA	AA	AA	AA	GG	GG	AA	AA	AA	AA	AA	AA	AA	NN	AA	AA	AA	AA	GG	AA	GG	AA	AA	AA	AA	AA	GG	AA	AA	AA	AA	AA	AA	AA	AA	AA	AA	GG	AA	AA	AA
630	CC	CC	CC	CC	CC	CC	CC	CC	CC	CC	CC	CC	CC	CC	CC	CC	CC	CC	CC	CC	CC	CC	CC	CC	CC	CC	CC	CC	CC	CC	CC	CC	TT	TT	CC	CC	CC	CC	CC	CC	CC	CC	CC	CC	CC	CC	CC	CC	CC
632	CC	CC	CC	TT	TT	TT	CC	CC	CC	TT	CC	CC	CC	CC	CC	NN	CC	CC	CC	CC	CC	NN	TT	TT	CC	CC	NN	CC	CC	CC	CC	CC	CC	CC	TT	CC	CC	CC	CC	CC	TT	CC	CC	CC	CC	CC	TT	TT	TT
633	AA	AA	AA	AA	AA	AA	AA	AA	AA	AA	AA	GG	AA	AA	AA	NN	GG	AA	NN	AA	GG	NN	AA	AA	AA	AA	AA	GG	AA	GG	GG	AA	AA	AA	AA	GG	GG	GG	AA	AA	AA	GG	GG	AA	AA	GG	GG	GG	AA
635	AA	AA	AA	AA	AA	AA	AA	CC	AA	AA	AA	AA	CC	AA	AA	AA	AA	AA	AA	AA	AA	AA	AA	AA	AA	AA	AA	AA	AA	AA	AA	AA	CC	CC	AA	AA	AA	AA	AA	AA	AA	AA	AA	AA	AA	AA	AA	AA	AA
636	AA	AA	AA	AA	AA	AA	AA	AA	AA	AA	AA	AA	AA	CC	AA	AA	AA	AA	AA	AA	AA	AA	AA	AA	AA	AA	CC	AA	AA	AA	AA	CC	AA	AA	AA	CC	AA	AA	AA	AA	AA	AA	AA	AA	AA	AA	AA	AA	AA
637	CC	CC	CC	TT	TT	TT	TT	NN	TT	TT	TT	TT	CC	CC	TT	TT	TT	TT	TT	TT	TT	TT	TT	TT	TT	TT	CC	TT	TT	TT	TT	CC	CC	CC	CC	CC	CC	CC	CC	TT	CC	CC	CC	CC	TT	CC	TT	TT	TT
638	TT	TT	TT	CC	CC	CC	CC	TC	TT	CC	CC	CC	TT	TT	CC	NN	CC	CC	CC	CC	CC	TT	CC	CC	CC	TT	TT	CC	TT	CC	CC	TT	TT	TT	TT	CC	CC	CC	CC	CC	TT	TT	CC	TT	CC	TT	TT	CC	TT
642	CC	CC	CC	CC	CC	CC	CC	CC	CC	CC	CC	CC	TT	CC	CC	CC	CC	CC	NN	CC	CC	CC	CC	CC	CC	CC	CC	CC	TT	CC	CC	CC	TT	TT	CC	TT	CC	CC	CC	CC	TT	CC	TT	CC	CC	TT	CC	CC	CC
643	CC	AA	AA	AA	AA	AA	AA	CC	AA	AA	CC	AA	CC	CC	AA	AA	AA	AA	AA	AA	CC	AA	AA	AA	CC	AA	AA	AA	AA	AA	AA	CC	CC	AA	AA	CC	CC	AA	AA	AA	CC	CC	AA	AA	AA	CC	AA	AA	AA
645	CC	TT	TT	TT	TT	TT	TT	TT	TT	TT	CC	CC	TT	TT	TT	CC	TT	TT	TT	TT	TT	NN	TT	TT	TT	CC	TT	CC	TT	TT	TT	TT	TT	TT	CC	TT	CC	CC	CC	TT	CC	CC	CC	TT	CC	TT	TT	TT	CC
647	CC	CC	AA	AA	AA	AA	AA	NN	AA	AA	CC	AA	CC	AA	AA	AA	AA	AA	AA	AA	AA	AA	AA	AA	AA	AA	AA	AA	CC	AA	AA	AA	AA	AA	AA	AA	CC	AA	AA	AA	AA	AA	AA	AA	AA	AA	CC	AA	CC
648	CC	TT	CC	TT	CC	TT	TT	CC	TT	TT	TT	CC	CC	TT	TT	CC	CC	CC	CC	CC	CC	CC	CC	CC	TT	TT	CC	CC	CC	CC	CC	CC	TT	CC	TT	CC	CC	TT	TT	CC	TT	CC	TT	TT	CC	TT	CC	TT	CC
649	TT	CC	TT	CC	TT	CC	CC	TT	CC	CC	CC	TT	TT	CC	CC	TT	TT	TT	TT	TT	TT	NN	TT	TT	CC	CC	TT	TT	TT	TT	TT	TT	CC	TT	CC	TT	TT	CC	CC	TT	CC	TT	CC	CC	TT	CC	TT	CC	TT
650	AA	GG	AA	AA	AA	AA	AA	GG	AA	AA	GG	AA	GG	GG	AA	AA	AA	AA	AA	AA	AA	AA	AA	AA	AA	AA	GG	AA	AA	AA	AA	AA	GG	GG	AA	GG	GG	GG	GG	AA	GG	NN	GG	AA	AA	GG	AA	GG	AA
651	AA	GG	AA	AA	AA	AA	AA	GG	AA	AA	GG	AA	GG	GG	AA	AA	AA	AA	AA	AA	AA	NN	AA	AA	AA	AA	NN	AA	AA	AA	AA	AA	GG	GG	AA	GG	GG	GG	GG	AA	GG	AG	GG	AA	AA	GG	AA	GG	AA
653	AA	GG	AA	AA	AA	AA	AA	GG	AA	AA	GG	AA	GG	GG	AA	AA	AA	AA	AA	AA	AA	AA	AA	AA	AA	AA	NN	AA	AA	AA	AA	AA	GG	GG	AA	GG	GG	GG	GG	AA	GG	NN	GG	AA	AA	GG	AA	GG	AA
657	TT	TT	TT	CC	TT	TT	CC	TT	TT	TT	TT	TT	TT	TT	TT	TT	TT	TT	TT	TT	TT	TT	TT	CC	CC	TT	NN	TT	TT	CC	TT	TT	TT	TT	TT	TT	TT	TT	TT	TT	TT	TT	TT	CC	TT	TT	TT	TT	TT
660	CC	CC	CC	NN	CC	CC	CC	CC	TT	CC	CC	CC	TT	CC	CC	CC	CC	CC	CC	CC	CC	CC	CC	CC	CC	CC	CC	CC	CC	CC	CC	CC	CC	CC	CC	CC	CC	CC	CC	CC	CC	CC	CC	CC	CC	CC	CC	CC	CC
662	TT	TT	TT	TT	CC	TT	TT	TC	TT	TT	TT	TT	TT	TT	TT	TT	TT	CC	NN	TT	TT	TT	TT	TT	TT	CC	TT	CC	TT	CC	TT	TT	TT	TT	TT	TT	TT	TT	TT	TT	TT	TT	TT	TT	TT	TT	TT	CC	TT
663	TT	CC	CC	CC	TT	CC	CC	TC	TT	TT	TT	CC	TT	TT	CC	NN	TT	TT	NN	CC	TT	NN	TT	TT	TT	TT	NN	TT	TT	TT	TT	TT	CC	CC	CC	TT	TT	TT	NN	CC	CC	CC	CC	CC	TT	CC	CC	TT	TT
664	AA	AA	AA	AA	AA	AA	AA	GG	AA	AA	GG	AA	GG	GG	AA	AA	AA	AA	AA	AA	AA	NN	AA	AA	AA	AA	NN	AA	AA	AA	AA	AA	GG	GG	AA	GG	GG	GG	GG	AA	GG	AG	GG	GG	AA	GG	AA	GG	AA
666	CC	TT	CC	CC	CC	CC	CC	CC	CC	CC	TT	CC	CC	CC	CC	CC	CC	CC	CC	CC	CC	CC	CC	CC	CC	CC	CC	CC	CC	CC	CC	TT	CC	CC	CC	CC	CC	CC	TT	CC	CC	CC	CC	CC	CC	CC	CC	CC	CC
670	TT	TT	CC	TT	TT	TT	TT	TT	TT	TT	TT	TT	TT	TT	TT	TT	TT	TT	TT	TT	TT	TT	TT	TT	TT	TT	NN	TT	TT	TT	TT	TT	TT	TT	TT	TT	TT	TT	CC	TT	TT	TT	TT	TT	TT	TT	TT	TT	TT
671	TT	TT	TT	CC	CC	CC	CC	CC	CC	CC	TT	CC	TT	TT	CC	CC	CC	CC	CC	CC	CC	NN	CC	CC	TC	CC	TT	CC	CC	CC	CC	TT	TT	TT	TT	TT	TT	TT	TT	CC	TT	CC	CC	CC	CC	TT	CC	CC	CC
672	GG	GG	AA	AA	AA	AA	AA	GG	AA	AA	NN	AA	GG	GG	AA	AA	AA	AA	AA	AA	AA	AA	AA	AA	AA	AA	NN	AA	AA	AA	AA	AA	GG	AA	GG	GG	GG	AA	AA	AA	AA	AA	AA	AA	AA	AA	AA	AA	AA
675	CC	CC	AA	AA	CC	CC	CC	NN	CC	CC	CC	AA	CC	CC	NN	CC	CC	CC	NN	CC	AA	AA	AA	AA	AA	CC	NN	AA	AA	CC	AA	CC	CC	AA	CC	AA	CC	AA	AA	AA	AA	AA	AA	AA	AA	CC	AA	AA	AA
676	AA	AA	AA	AA	AA	AA	GG	AA	AA	AA	GG	AA	AA	AA	AA	AA	AA	AA	AA	AA	AA	AA	AA	AA	AA	AA	NN	AA	AA	AA	AA	AA	AA	AA	AA	AA	GG	GG	AA	AA	AA	AA	AA	AA	AA	AA	GG	AA	AA
677	CC	CC	TT	TT	TT	TT	TT	TT	TT	TT	TT	TT	TT	TT	TT	TT	TT	TT	TT	TT	TT	TT	TT	TT	TT	TT	NN	TT	TT	TT	TT	TT	TT	CC	TT	TT	TT	TT	TT	TT	TT	TT	TT	TT	TT	TT	TT	TT	TT
679	TT	TT	TT	TT	TT	TT	TT	TT	TT	TT	TT	TT	TT	TT	TT	TT	TT	TT	TT	TT	TT	TT	TT	TT	TT	TT	TT	TT	TT	TT	TT	TT	TT	TT	TT	TT	TT	TT	TT	TT	TT	TT	TT	TT	TT	TT	TT	TT	TT
680	GG	GG	AA	AA	AA	AA	AA	AA	AA	AA	AA	AA	AA	AA	AA	AA	AA	AA	AA	AA	AA	AA	AA	AA	AA	AA	AA	AA	AA	AA	AA	AA	AA	AA	AA	AA	AA	AA	AA	AA	AA	AA	AA	AA	AA	AA	AA	AA	AA
682	GG	AA	GG	AA	GG	GG	AA	GG	AA	AA	AA	GG	GG	GG	GG	GG	AA	GG	GG	GG	GG	GG	GG	GG	NN	GG	GG	GG	GG	AA	GG	GG	GG	GG	GG	GG	GG	GG	GG	GG	GG	GG	GG	GG	GG	GG	AA	GG	AA
683	CC	TT	CC	TT	TT	TT	TT	NN	TT	TT	TT	TT	TT	TT	TT	TT	TT	TT	TT	TT	TT	TT	TT	TT	TT	TT	TT	TT	CC	TT	TT	TT	TT	TT	TT	TT	TT	TT	TT	TT	CC	TT	TT	TT	TT	TT	TT	TT	TT
684	AA	AA	AA	GG	GG	GG	GG	NN	GG	GG	GG	GG	AA	GG	GG	GG	GG	GG	GG	GG	GG	NN	GG	GG	GG	GG	NN	GG	GG	GG	GG	AA	AA	GG	AA	AA	GG	AA	GG	GG	GG	AA	AA	AA	GG	AA	GG	GG	GG
685	AA	AA	AA	AA	AA	AA	CC	AA	CC	CC	AA	CC	AA	CC	CC	CC	CC	CC	CC	CC	CC	CC	CC	CC	CC	CC	AA	CC	CC	CC	CC	AA	AA	AA	AA	AA	AA	AA	AA	CC	AA	AA	AA	AA	CC	AA	CC	CC	CC
688	GG	AA	GG	GG	GG	GG	GG	GG	GG	GG	GG	GG	GG	GG	GG	GG	GG	GG	GG	GG	GG	GG	GG	GG	GG	GG	GG	GG	GG	GG	GG	GG	GG	GG	GG	GG	GG	GG	GG	GG	GG	GG	GG	GG	GG	GG	GG	GG	GG
689	TT	CC	TT	TT	TT	TT	TT	TT	TT	TT	TT	TT	TT	TT	TT	TT	TT	TT	TT	TT	TT	NN	TT	TT	TT	TT	TT	TT	TT	TT	TT	TT	TT	TT	TT	CC	TT	CC	TT	TT	CC	TT	CC	TT	TT	CC	TT	TT	TT
690	AA	GG	AA	GG	GG	GG	GG	AG	GG	GG	GG	GG	AA	GG	GG	GG	GG	GG	GG	GG	GG	NN	GG	GG	GG	GG	AG	GG	GG	GG	GG	AA	AA	AA	AA	AA	GG	AA	AA	GG	GG	AA	AA	AA	GG	AA	GG	GG	GG
691	GG	GG	AA	AA	AA	AA	AA	GG	AA	AA	AA	AA	GG	GG	AA	AA	AA	AA	AA	AA	AA	AA	AA	AA	AA	AA	GG	AA	AA	AA	AA	AA	AA	AA	GG	AA	GG	AA	GG	AA	GG	GG	GG	GG	AA	GG	AA	AA	AA
692	CC	CC	CC	CC	CC	CC	CC	TC	TT	TT	CC	CC	CC	CC	CC	CC	TT	CC	TC	CC	CC	CC	CC	CC	CC	CC	CC	CC	CC	CC	TT	CC	CC	CC	CC	CC	CC	CC	CC	CC	CC	CC	CC	CC	CC	CC	TT	CC	TT
693	AA	AA	AA	AA	AA	AA	AA	AA	AA	AA	AA	AA	AA	AA	AA	AA	AA	AA	AA	AA	AA	AA	AA	AA	AA	AA	AA	AA	AA	AA	AA	AA	CC	AA	AA	CC	AA	AA	AA	AA	CC	AA	AA	AA	AA	AA	AA	AA	AA
695	AA	AA	GG	AA	AA	AA	AA	AA	AA	AA	AA	AA	AA	AA	AA	AA	AA	AA	AA	AA	AA	AA	AA	AA	AA	AA	NN	AA	AA	AA	AA	AA	AA	AA	AA	AA	AA	AA	AA	AA	AA	AA	AA	AA	AA	AA	AA	AA	AA
696	TT	TT	CC	CC	CC	CC	CC	TT	TT	CC	TT	CC	TT	TT	CC	CC	CC	CC	CC	CC	CC	CC	CC	CC	CC	CC	NN	CC	CC	CC	CC	CC	TT	TT	TT	CC	CC	CC	CC	CC	CC	CC	CC	CC	CC	CC	CC	CC	CC
697	AA	AA	AA	GG	GG	GG	AA	AA	AA	GG	AA	AA	AA	AA	AA	NN	GG	AA	AG	AA	GG	GG	GG	GG	AG	AA	AA	AA	GG	GG	GG	AA	AA	AA	AA	AA	AA	AA	AA	GG	AA	GG	GG	GG	GG	AA	AA	AA	AA
698	CC	CC	CC	TT	TT	TT	CC	CC	CC	TT	CC	CC	CC	CC	CC	CC	CC	CC	CC	CC	CC	CC	TT	TT	CC	CC	CC	CC	CC	CC	CC	CC	CC	CC	TT	CC	CC	CC	CC	CC	TT	CC	CC	CC	CC	CC	TT	TT	TT
699	AA	AA	AA	AA	AA	AA	AA	GG	AA	AA	AA	AA	GG	AA	AA	AA	AA	AA	GG	AA	AA	GG	AA	AA	AA	AA	AA	AA	GG	AA	AA	AA	AA	AA	AA	AA	AA	AA	AA	AA	AA	AA	AA	AA	NN	AA	AA	AA	AA
700	GG	GG	GG	GG	GG	GG	GG	AA	GG	GG	GG	GG	AA	GG	GG	GG	GG	GG	AA	GG	GG	AA	GG	GG	GG	GG	GG	GG	AA	GG	GG	GG	GG	GG	GG	GG	GG	GG	GG	GG	GG	GG	GG	GG	AA	GG	GG	GG	GG
701	CC	CC	CC	CC	CC	CC	CC	TT	CC	CC	CC	CC	TT	CC	CC	CC	CC	CC	TT	CC	CC	TT	CC	CC	CC	CC	CC	CC	TT	CC	CC	CC	CC	CC	CC	CC	CC	CC	CC	CC	CC	CC	CC	CC	NN	CC	CC	CC	CC
703	TT	TT	TT	TT	TT	TT	TT	GG	TT	TT	TT	TT	GG	TT	TT	TT	TT	TT	TT	TT	TT	NN	TT	TT	TT	TT	TG	TT	GG	GG	TT	TT	GG	TT	GG	GG	GG	TT	GG	GG	GG	TT	GG	TT	TT	GG	GG	TT	TT
705	CC	CC	TT	TT	CC	TT	TT	NN	TT	TT	TT	CC	TT	CC	TT	CC	CC	CC	CC	CC	TT	CC	CC	CC	CC	CC	NN	TT	CC	CC	CC	CC	TT	CC	CC	TT	TT	CC	CC	CC	CC	CC	CC	CC	CC	CC	CC	CC	TT
707	GG	GG	GG	GG	GG	GG	GG	GG	GG	GG	GG	GG	GG	TT	GG	GG	GG	GG	GG	GG	GG	GG	GG	GG	GG	GG	NN	GG	GG	GG	GG	GG	GG	GG	GG	TT	GG	TT	GG	GG	TT	GG	TT	GG	GG	TT	GG	GG	GG
708	CC	CC	CC	CC	CC	CC	CC	CC	CC	CC	CC	CC	CC	CC	CC	CC	TT	CC	CC	CC	CC	CC	CC	CC	CC	CC	CC	CC	CC	CC	CC	CC	CC	CC	CC	CC	CC	CC	CC	CC	CC	CC	CC	CC	CC	CC	TT	CC	CC
710	AA	AA	AA	AA	AA	AA	AA	AA	AA	AA	AA	AA	AA	AA	AA	AA	AA	AA	AA	AA	AA	AA	AA	AA	AA	AA	AA	AA	AA	AA	AA	AA	AA	AA	AA	AA	AA	AA	AA	AA	AA	AA	AA	AA	AA	AA	GG	AA	AA
713	AA	AA	GG	AA	AA	AA	AA	AA	AA	AA	AA	AA	GG	AA	GG	AA	AA	AA	AA	GG	AA	NN	AA	AA	AG	AA	NN	AA	GG	AA	AA	AA	AA	AA	GG	GG	AA	AA	AA	GG	AA	AA	AA	AA	AA	AA	AA	AA	AA
714	CC	TT	CC	TT	TT	TT	TT	TT	TT	TT	TT	TT	CC	CC	TT	TT	TT	TT	TT	TT	TT	TT	TT	TT	TT	TT	NN	TT	CC	TT	TT	CC	TT	TT	CC	CC	TT	TT	TT	TT	TT	TT	TT	TT	TT	TT	TT	TT	TT
717	CC	CC	CC	CC	CC	CC	CC	CC	CC	CC	CC	CC	CC	CC	CC	CC	CC	CC	CC	CC	CC	CC	CC	CC	CC	CC	CC	CC	CC	CC	CC	CC	CC	CC	CC	CC	CC	CC	CC	CC	CC	CC	CC	CC	CC	CC	CC	CC	CC
718	AA	AA	AA	AA	AA	AA	AA	AA	AA	AA	AA	AA	AA	AA	AA	AA	AA	AA	AA	AA	AA	AA	AA	AA	AA	AA	AA	AA	AA	AA	AA	AA	AA	AA	AA	AA	AA	AA	AA	AA	AA	AA	AA	AA	AA	AA	AA	AA	AA
719	AA	AA	AA	AA	AA	AA	AA	AA	AA	AA	AA	AA	AA	AA	AA	AA	AA	AA	AA	AA	AA	AA	AA	AA	AA	AA	AA	AA	AA	AA	AA	AA	AA	AA	AA	AA	AA	AA	AA	AA	AA	AA	AA	AA	AA	AA	AA	AA	AA
720	CC	AA	AA	AA	AA	AA	AA	AC	AA	AA	AA	AA	CC	CC	AA	AA	AA	AA	AA	AA	AA	AA	AA	AA	AA	AA	AA	AA	AA	AA	AA	AA	AA	AA	AA	AA	CC	AA	AA	AA	AA	AA	AA	AA	AA	AA	AA	AA	AA
721	GG	GG	GG	GG	GG	GG	GG	TG	GG	GG	GG	GG	TT	GG	GG	GG	GG	GG	GG	GG	GG	GG	GG	GG	GG	GG	GG	GG	GG	GG	GG	GG	TT	GG	TT	GG	GG	GG	GG	GG	TT	GG	GG	GG	GG	GG	GG	GG	GG
722	TT	TT	TT	TT	TT	TT	TT	TT	TT	TT	TT	TT	TT	TT	TT	TT	TT	TT	TT	TT	TT	TT	TT	TT	TT	TT	TT	TT	TT	TT	TT	CC	TT	TT	TT	TT	TT	TT	TT	TT	TT	TT	TT	TT	TT	TT	TT	TT	TT
723	GG	GG	AA	AA	AA	AA	AA	NN	AA	AA	GG	AA	GG	GG	AA	AA	AA	AA	AA	AA	AA	AA	AA	AA	AA	AA	NN	AA	AA	AA	AA	AA	GG	GG	GG	GG	GG	GG	AA	AA	AA	GG	GG	GG	AA	GG	AA	AA	AA
724	CC	CC	CC	TT	TT	TT	TT	TT	TT	TT	TT	TT	TT	TT	TT	TT	TT	TT	TT	TT	TT	TT	TT	TT	TT	TT	NN	TT	TT	TT	TT	CC	CC	TT	TT	TT	CC	TT	TT	TT	TT	TT	TT	TT	TT	TT	TT	TT	TT
729	AA	AA	GG	AG	AA	AA	AG	AG	AA	GG	AA	GG	AA	AA	GG	GG	GG	GG	GG	GG	GG	GG	GG	GG	GG	GG	NN	GG	AA	GG	GG	GG	AA	GG	AA	GG	GG	GG	GG	GG	AA	GG	GG	GG	GG	AA	GG	GG	GG
731	GG	GG	GG	GG	GG	GG	GG	AA	GG	GG	GG	GG	AA	AA	GG	GG	GG	GG	GG	GG	GG	GG	GG	GG	GG	GG	AA	GG	AA	GG	GG	AA	AA	GG	GG	AA	AA	GG	GG	GG	AA	GG	GG	GG	GG	AA	GG	GG	GG
734	TT	TT	TT	TT	CC	CC	CC	CC	CC	TT	CC	CC	TT	TT	TT	NN	CC	TT	TT	TT	CC	TT	CC	CC	NN	CC	NN	TT	CC	CC	CC	TT	TT	CC	TT	CC	CC	TT	TT	CC	TT	TT	CC	TT	CC	CC	TT	TT	TT
735	TT	TT	GG	TT	GG	TT	GG	TT	GG	GG	GG	TT	GG	TT	TG	NN	GG	GG	NN	GG	GG	GG	GG	GG	GG	TT	NN	GG	GG	GG	GG	GG	TT	TT	TT	TT	TT	TT	GG	GG	GG	GG	GG	GG	TT	GG	GG	TT	GG
739	TT	TT	TT	TT	TT	TT	TT	TT	TT	TT	TT	TT	TT	TT	TT	TT	TT	TT	TT	TT	TT	TT	TT	TT	TT	TT	TT	TT	CC	TT	TT	TT	CC	TT	TT	CC	TT	TT	TT	TT	CC	TT	TT	TT	TT	TT	TT	TT	TT
741	TT	GG	TT	TT	TT	TT	TT	GG	TT	TT	GG	TT	GG	GG	TT	TT	TT	TT	TT	TT	TT	NN	TT	TT	TT	TT	NN	TT	TT	TT	TT	TT	GG	GG	TT	GG	GG	GG	GG	TT	GG	NN	GG	TT	TT	GG	TT	GG	TT
743	GG	AA	GG	GG	GG	GG	GG	GG	GG	GG	GG	GG	GG	GG	GG	GG	GG	GG	GG	GG	GG	GG	GG	GG	GG	GG	AG	GG	GG	GG	GG	AA	AA	AA	AA	GG	GG	GG	AA	GG	AA	GG	AA	GG	GG	AA	GG	GG	GG
745	GG	AA	GG	GG	GG	GG	GG	GG	GG	GG	AA	GG	GG	GG	GG	GG	GG	GG	GG	GG	GG	GG	GG	GG	GG	GG	GG	GG	GG	GG	GG	NN	GG	GG	GG	GG	GG	GG	AA	GG	GG	GG	GG	GG	GG	GG	GG	GG	GG
747	TT	CC	TT	CC	CC	CC	CC	TC	CC	CC	CC	CC	TT	CC	CC	CC	CC	CC	CC	CC	CC	CC	CC	CC	CC	CC	TC	CC	TT	CC	CC	CC	TT	TT	TT	TT	CC	CC	TT	CC	TT	CC	CC	CC	CC	TT	CC	CC	CC
748	TT	CC	TT	CC	CC	CC	CC	NN	CC	CC	CC	CC	TT	CC	CC	CC	CC	CC	CC	CC	CC	CC	CC	CC	CC	CC	NN	CC	TT	CC	CC	CC	TT	TT	TT	TT	CC	CC	TT	CC	TT	CC	CC	CC	CC	TT	CC	CC	CC
749	TT	TT	TT	TT	TT	TT	TT	TT	TT	TT	TT	TT	TT	TT	TT	TT	TT	TT	TT	TT	TT	TT	TT	TT	TT	TT	NN	TT	TT	TT	TT	TT	TT	TT	TT	TT	TT	TT	TT	TT	TT	TT	TT	TT	TT	TT	CC	TT	TT
750	GG	AA	AA	GG	AA	AA	AA	AA	AA	AA	AA	AA	AA	AA	AA	NN	AA	AA	AA	AA	AA	AA	AA	AA	AA	GG	AA	GG	AA	AA	GG	AA	AA	AA	AA	AA	GG	AA	AA	AA	AA	AA	AA	AA	AA	AA	AA	AA	AA
752	CC	CC	CC	CC	CC	CC	CC	CC	CC	CC	CC	CC	CC	CC	CC	CC	CC	CC	CC	CC	CC	CC	CC	CC	CC	CC	CC	CC	CC	CC	CC	CC	CC	CC	CC	CC	CC	CC	CC	CC	CC	CC	CC	CC	CC	CC	CC	CC	CC
755	TT	TT	TT	CC	CC	CC	CC	CC	CC	TT	TT	CC	TT	CC	CC	CC	CC	CC	NN	CC	CC	CC	CC	CC	CC	CC	NN	CC	TT	CC	CC	CC	CC	CC	TT	CC	TT	TT	TT	CC	CC	TT	TT	CC	CC	CC	CC	CC	CC
756	GG	AA	AA	GG	GG	GG	GG	AG	GG	GG	GG	GG	GG	GG	GG	GG	GG	GG	GG	GG	GG	GG	GG	GG	GG	GG	GG	GG	GG	GG	GG	GG	GG	AA	GG	GG	GG	GG	GG	GG	GG	GG	GG	GG	GG	GG	GG	GG	GG
757	GG	AA	GG	GG	GG	GG	GG	GG	GG	GG	AA	GG	GG	GG	GG	GG	AA	GG	GG	GG	AA	GG	GG	AA	AA	GG	AA	GG	GG	GG	AA	AA	GG	GG	GG	GG	GG	GG	GG	AA	GG	GG	GG	GG	GG	GG	GG	AA	AA
759	TT	GG	TT	TT	TT	TT	TT	TT	GG	TT	GG	TT	TT	TT	TT	TG	TT	TT	TT	TT	TT	TT	TT	TT	TT	GG	GG	TT	GG	TT	TT	TT	GG	TT	GG	GG	TT	GG	TT	TT	TT	TT	GG	GG	TT	GG	TT	TT	TT
760	CC	CC	CC	CC	CC	CC	CC	TT	CC	CC	CC	CC	TT	CC	CC	CC	CC	CC	CC	CC	CC	CC	CC	CC	CC	CC	CC	CC	CC	CC	CC	TT	CC	CC	CC	CC	CC	CC	CC	CC	TT	CC	CC	CC	CC	CC	CC	CC	CC
761	GG	GG	TT	TT	TT	TT	TT	TT	TT	TT	TT	TT	GG	GG	TT	TT	TT	TT	TT	TT	TT	TT	TT	TT	TT	TT	GG	TT	GG	TT	TT	GG	TT	NN	GG	GG	TT	GG	GG	TT	TT	TT	TT	TT	TT	GG	TT	TT	TT
762	AA	AA	AA	AA	AA	AA	AA	AA	AA	AA	AA	AA	AA	AA	AA	AA	AA	AA	NN	AA	AA	GG	AA	AA	AA	AA	AA	AA	AA	AA	AA	AA	AA	AA	AA	AA	AA	AA	AA	AA	AA	AA	AA	AA	AA	AA	GG	AA	GG
763	AA	AA	AA	AA	AA	AA	AA	AA	AA	AA	AA	AA	AA	AA	AA	AA	AA	AA	AC	AA	AA	CC	AA	AA	AA	AA	AA	AA	AA	AA	AA	AA	AA	AA	AA	AA	AA	AA	AA	AA	AA	AA	AA	AA	AA	AA	CC	AA	CC
771	GG	GG	GG	AA	AA	AA	AA	AA	AA	AA	AA	AA	GG	GG	AA	AA	AA	AA	AA	AA	AA	AA	AA	AA	AA	AA	NN	AA	AA	AA	AA	AA	GG	GG	GG	GG	GG	GG	GG	AA	AA	AA	AA	AA	AA	GG	AA	AA	AA
772	GG	GG	GG	GG	GG	GG	GG	GG	GG	GG	GG	GG	GG	GG	GG	GG	GG	GG	GG	GG	GG	GG	GG	GG	GG	GG	GG	GG	GG	GG	GG	GG	GG	GG	GG	GG	GG	GG	GG	GG	GG	GG	GG	GG	GG	GG	GG	GG	GG
773	TT	TT	TT	CC	CC	CC	CC	NN	CC	CC	CC	CC	TT	TT	CC	CC	CC	CC	CC	CC	CC	CC	CC	CC	CC	CC	CC	CC	TT	CC	CC	TT	TT	CC	TT	TT	CC	CC	CC	CC	TT	CC	CC	CC	CC	TT	CC	CC	CC
775	AA	AA	AA	AA	AA	AA	AA	AA	AA	AA	AA	AA	AA	AA	AA	AA	AA	AA	AA	AA	AA	AA	AA	AA	AA	AA	AA	AA	AA	AA	AA	AA	AA	AA	AA	AA	AA	AA	AA	AA	AA	AA	AA	AA	AA	AA	AA	AA	AA
776	TT	TT	TT	CC	CC	CC	CC	CC	CC	CC	CC	CC	TT	TT	CC	CC	CC	CC	CC	CC	CC	CC	CC	CC	CC	CC	TC	CC	CC	CC	CC	CC	TT	TT	TT	TT	TT	TT	TT	CC	CC	CC	CC	CC	CC	TT	CC	CC	CC
777	CC	CC	CC	TT	TT	TT	TT	TT	TT	TT	TT	TT	CC	CC	TT	TT	TT	TT	TT	TT	TT	TT	TT	TT	TT	TT	NN	TT	TT	TT	TT	TT	CC	CC	CC	CC	CC	CC	CC	TT	TT	TT	TT	TT	TT	CC	TT	TT	TT
778	GG	TT	GG	TT	TT	TT	TT	NN	TT	TT	GG	TT	GG	GG	TT	TT	TT	TT	TT	TT	TT	NN	TT	TT	TT	TT	GG	TT	TT	TT	TT	GG	GG	GG	GG	TT	GG	TT	TT	TT	GG	TT	TT	TT	TT	GG	TT	TT	TT
780	AA	CC	AA	CC	CC	CC	CC	NN	CC	CC	AA	CC	AA	AA	CC	CC	CC	CC	CC	CC	CC	CC	CC	CC	CC	CC	AA	CC	CC	CC	CC	AA	AA	AA	AA	CC	AA	CC	CC	CC	AA	CC	CC	CC	CC	AA	CC	CC	CC
781	TT	TT	CC	CC	CC	CC	CC	TC	CC	CC	CC	CC	TT	TT	CC	CC	CC	CC	CC	CC	CC	CC	CC	CC	CC	CC	CC	CC	TT	CC	CC	CC	CC	CC	CC	CC	CC	CC	CC	CC	CC	CC	CC	CC	CC	CC	CC	CC	CC
782	AA	GG	GG	AA	AA	AA	AA	GG	AA	AA	GG	GG	GG	GG	AA	AA	GG	AA	AA	AA	GG	AA	GG	GG	GG	GG	GG	AA	AA	GG	GG	GG	GG	AA	GG	GG	AA	GG	AA	GG	GG	AA	GG	AA	GG	GG	AA	GG	AA
783	GG	TT	GG	GG	TT	GG	GG	NN	GG	TT	GG	GG	TT	TT	GG	GG	TT	TT	NN	TT	GG	TT	GG	TT	TT	GG	TT	TT	GG	TT	TT	TT	TT	TT	TT	TT	TT	GG	TT	TT	TT	TT	GG	TT	TT	TT	TT	GG	TT
785	TT	TT	TT	TT	TT	TT	TT	NN	TT	TT	TT	TT	CC	TT	TT	TT	TT	CC	TT	TT	TT	TT	TT	TT	NN	TT	NN	TT	TT	CC	TT	CC	TT	TT	TT	TT	TT	TT	TT	TT	TT	TT	TT	TT	TT	CC	CC	TT	CC
786	GG	GG	GG	GG	GG	GG	GG	NN	GG	GG	GG	GG	AA	GG	GG	GG	GG	AA	GG	GG	GG	GG	GG	GG	NN	GG	GG	GG	GG	AA	GG	AA	GG	GG	GG	GG	GG	GG	GG	GG	GG	GG	GG	GG	GG	AA	AA	GG	AA
787	TT	TT	TT	TT	TT	TT	TT	TC	TT	TT	TT	TT	CC	TT	TT	TT	TT	CC	TT	TT	TT	TT	TT	TT	NN	TT	TT	TT	TT	CC	TT	CC	TT	TT	TT	TT	TT	TT	TT	TT	TT	TT	TT	TT	TT	CC	CC	TT	CC
788	TT	TT	TT	TT	TT	TT	TT	TT	TT	TT	TT	TT	TT	TT	TT	TT	TT	TT	TT	TT	TT	TT	TT	TT	TT	TT	TT	TT	TT	TT	TT	TT	TT	TT	TT	TT	TT	TT	CC	TT	TT	TT	TT	TT	TT	TT	TT	TT	TT
790	AA	GG	AA	GG	AA	GG	AA	AA	AA	GG	GG	GG	AA	GG	AA	AG	AA	AA	AA	AA	AA	AA	AA	AA	AA	AA	AA	AA	GG	AA	AA	AA	AA	AA	AA	AA	AA	AA	AA	AA	AA	AA	AA	AA	AA	AA	AA	GG	AA
791	TT	TT	CC	TT	TT	TT	TT	CC	TT	TT	TT	TT	CC	TT	TT	TT	TT	TT	TT	TT	TT	TT	TT	TT	TT	TT	CC	TT	TT	TT	TT	CC	CC	TT	CC	CC	TT	CC	CC	TT	TT	TT	CC	CC	TT	CC	TT	TT	TT
795	GG	GG	AA	AA	AA	GG	GG	NN	GG	GG	GG	AA	GG	AA	AA	AA	AA	AA	AA	AA	AA	AA	AA	GG	AA	GG	NN	AA	GG	AA	AA	GG	AA	AA	AA	AA	AA	AA	GG	AA	AA	AA	AA	AA	AA	AA	AA	AA	AA
796	CC	TT	TT	TT	TT	TT	TT	TC	TT	TT	TT	TT	CC	CC	TT	TT	TT	TT	TT	TT	TT	TT	TT	TT	TT	TT	TT	TT	TT	TT	TT	TT	CC	TT	TT	TT	TT	TT	CC	TT	TT	TT	TT	TT	TT	TT	TT	TT	TT
797	AA	GG	GG	GG	GG	GG	GG	AG	GG	GG	GG	GG	AA	AA	GG	GG	GG	GG	GG	GG	GG	GG	GG	GG	GG	GG	GG	GG	GG	GG	GG	GG	AA	GG	GG	GG	GG	GG	AA	GG	GG	GG	GG	GG	GG	GG	GG	GG	GG
798	AA	GG	GG	GG	GG	GG	GG	AG	GG	GG	GG	GG	AA	AA	GG	GG	GG	GG	GG	GG	GG	NN	GG	GG	GG	GG	GG	GG	GG	GG	GG	GG	AA	GG	GG	GG	GG	GG	AA	GG	GG	GG	GG	GG	GG	GG	GG	GG	GG
799	CC	TT	TT	TT	TT	TT	TT	TC	TT	TT	TT	TT	CC	TT	TT	TT	TT	TT	TT	TT	TT	TT	TT	TT	TT	TT	TT	TT	TT	TT	TT	CC	TT	CC	TT	CC	TT	CC	CC	TT	CC	TT	TT	TT	TT	CC	TT	TT	TT
800	TT	CC	TT	TT	TT	TT	TT	NN	TT	TT	CC	TT	CC	CC	TT	TT	TT	TT	TT	TT	TT	TT	TT	TT	TT	TT	CC	TT	CC	TT	TT	TT	TT	TT	TT	TT	CC	CC	CC	TT	CC	TT	TT	CC	TT	TT	TT	TT	TT
803	TT	CC	TT	CC	CC	CC	CC	CC	CC	CC	CC	CC	CC	CC	CC	CC	CC	CC	CC	CC	CC	CC	CC	CC	CC	CC	CC	CC	CC	CC	CC	CC	CC	CC	CC	CC	CC	CC	CC	CC	CC	CC	CC	CC	CC	CC	CC	CC	CC
805	CC	CC	TT	CC	CC	CC	CC	CC	CC	CC	CC	CC	TT	TT	CC	CC	CC	CC	CC	CC	CC	CC	CC	CC	CC	CC	CC	CC	CC	CC	CC	CC	CC	TT	CC	CC	CC	TT	CC	CC	CC	CC	TT	CC	CC	TT	CC	CC	CC
808	AA	AA	AA	AA	AA	AA	AA	AA	AA	AA	AA	AA	AA	GG	AA	AA	AA	AA	AA	AA	AA	AA	AA	AA	AA	AA	NN	AA	AA	AA	AA	AA	AA	AA	AA	GG	AA	GG	AA	AA	GG	AA	GG	AA	AA	GG	AA	AA	AA
810	AA	AA	AA	AA	AA	AA	AA	AA	AA	AA	AA	AA	AA	GG	AA	AA	GG	AA	AA	GG	AA	AA	GG	GG	AA	AA	NN	AA	AA	AA	GG	AA	AA	AA	AA	GG	GG	GG	AA	GG	GG	AA	GG	AA	AA	GG	AA	AA	AA
812	CC	CC	CC	CC	CC	CC	CC	TC	CC	CC	CC	CC	CC	TT	CC	TC	TT	CC	CC	CC	CC	TC	CC	CC	CC	CC	CC	TT	CC	CC	CC	CC	CC	CC	CC	CC	CC	CC	CC	CC	TT	CC	CC	CC	CC	CC	CC	CC	CC
813	CC	CC	CC	CC	CC	CC	CC	CC	CC	CC	CC	CC	CC	CC	CC	CC	CC	CC	CC	CC	CC	CC	CC	CC	CC	CC	CC	CC	CC	CC	CC	CC	CC	CC	CC	CC	CC	CC	CC	CC	CC	CC	CC	CC	CC	CC	CC	CC	CC
814	AA	AA	GG	AA	AA	AA	AA	AA	GG	AA	AA	AA	AA	AA	GG	AA	GG	AA	AA	AA	GG	NN	AA	AA	GG	AA	AA	AA	AA	GG	AA	AA	AA	AA	AA	AA	GG	AA	AA	GG	AA	AA	AA	AA	AA	AA	AA	AA	AA
821	GG	AA	GG	GG	GG	GG	GG	NN	GG	GG	GG	GG	AA	AA	GG	GG	GG	GG	GG	GG	GG	GG	GG	GG	GG	GG	NN	GG	GG	GG	GG	GG	AA	GG	GG	AA	GG	GG	GG	GG	GG	GG	GG	GG	GG	GG	GG	GG	GG
822	GG	GG	GG	GG	GG	GG	GG	AG	GG	GG	GG	GG	GG	AA	AA	NN	GG	AA	AA	GG	GG	AA	GG	GG	GG	AA	GG	AA	AA	GG	GG	GG	GG	GG	AA	GG	GG	GG	GG	GG	AA	GG	GG	GG	GG	GG	GG	GG	AA
824	AA	AA	AA	AA	AA	AA	AA	AC	AA	AA	AA	AA	AA	AA	AA	AA	AA	AA	AA	AA	AA	AA	AA	AA	AA	AA	AA	AA	AA	AA	AA	AA	AA	AA	AA	AA	AA	AA	AA	AA	AA	AA	AA	AA	AA	AA	AA	AA	AA
825	AA	GG	GG	GG	GG	GG	GG	AA	GG	GG	AA	GG	GG	GG	GG	GG	GG	GG	GG	GG	GG	GG	GG	GG	GG	GG	NN	GG	AA	GG	GG	AA	GG	GG	GG	GG	AA	AA	AA	GG	GG	GG	AA	GG	GG	GG	GG	GG	GG
826	TT	GG	GG	TT	GG	GG	GG	GG	GG	GG	GG	GG	TT	TT	GG	GG	GG	GG	GG	GG	GG	GG	GG	GG	GG	GG	NN	GG	GG	GG	GG	GG	TT	TT	TT	TT	TT	GG	TT	GG	GG	TT	TT	TT	GG	TT	GG	GG	GG
829	CC	CC	CC	TT	TT	TT	TT	TT	TT	TT	TT	TT	CC	CC	TT	TT	TT	TT	TT	TT	TT	TT	TT	TT	TT	TT	NN	TT	TT	TT	TT	TT	CC	CC	CC	CC	CC	CC	CC	TT	TT	TT	TT	TT	TT	CC	TT	TT	TT
830	TT	TT	TT	TT	TT	TT	TT	TT	TT	TT	TT	TT	CC	TT	TT	TT	TT	TT	TC	TT	TT	NN	TT	TT	TT	TT	TT	TT	CC	TT	TT	TT	CC	CC	TT	CC	TT	TT	TT	TT	TT	TT	TT	TT	TT	TT	TT	TT	TT
832	GG	GG	AA	AA	AA	AA	AA	AA	AA	AA	AA	AA	AA	GG	AA	AA	AA	AA	AA	AA	AA	AA	AA	AA	AA	AA	GG	AA	AA	AA	AA	GG	GG	AA	AA	AA	AA	AA	GG	AA	AA	AA	AA	AA	AA	AA	AA	AA	AA
833	TT	CC	TT	CC	CC	CC	CC	CC	CC	CC	TT	CC	CC	TT	CC	CC	CC	CC	CC	CC	CC	CC	CC	CC	CC	CC	NN	CC	CC	CC	CC	CC	TT	CC	TT	CC	CC	CC	TT	CC	TT	TT	CC	TT	CC	TT	CC	CC	CC
834	CC	TT	TT	TT	TT	TT	TT	NN	TT	TT	CC	TT	CC	TT	TT	TT	TT	TT	NN	TT	TT	CC	CC	CC	TT	TT	TT	TT	CC	TT	CC	TT	TT	CC	TT	TT	TT	TT	TT	TT	TT	TT	TT	TT	TT	TT	TT	CC	TT
835	GG	TT	TT	GG	GG	GG	GG	TG	GG	GG	GG	GG	GG	GG	GG	GG	GG	GG	NN	GG	GG	GG	GG	GG	GG	GG	NN	GG	GG	GG	GG	GG	TT	GG	GG	GG	GG	TT	GG	GG	GG	GG	GG	GG	GG	TT	GG	GG	GG
837	AA	AA	AA	GG	GG	GG	AA	AA	AA	GG	AA	AA	AA	AA	AA	AA	GG	AA	NN	AA	GG	GG	GG	GG	NN	AA	AA	AA	GG	GG	GG	AA	AA	AA	AA	AA	AA	AA	AA	GG	AA	GG	GG	GG	GG	AA	AA	AA	AA
838	CC	CC	CC	TT	TT	TT	CC	CC	CC	TT	CC	CC	CC	CC	CC	NN	TT	CC	NN	CC	TT	NN	TT	TT	NN	CC	CC	CC	TT	TT	TT	CC	CC	CC	CC	CC	CC	CC	CC	TT	CC	TT	TT	TT	TT	CC	CC	CC	CC
841	CC	CC	CC	CC	CC	CC	CC	NN	CC	CC	CC	CC	TT	TT	CC	CC	CC	CC	CC	CC	CC	CC	CC	CC	CC	CC	CC	CC	TT	CC	CC	CC	CC	CC	CC	CC	CC	CC	CC	CC	CC	CC	CC	CC	CC	CC	CC	CC	CC
845	AA	GG	AA	GG	GG	GG	GG	NN	GG	GG	GG	GG	AA	GG	GG	GG	AA	GG	GG	GG	GG	AA	GG	GG	GG	GG	AA	GG	GG	AA	GG	AA	AA	AA	AA	AA	GG	AA	AA	GG	GG	GG	AA	AA	GG	AA	GG	GG	GG
846	CC	TT	CC	TT	TT	TT	TT	CC	TT	TT	TT	TT	CC	CC	TT	NN	TT	TT	NN	CC	CC	NN	CC	TT	NN	TT	CC	TT	TT	TT	TT	CC	CC	CC	CC	CC	CC	CC	TT	CC	CC	NN	TT	TT	CC	CC	TT	CC	TT
849	CC	NN	CC	TT	CC	CC	TT	CC	TT	TT	NN	CC	CC	CC	CC	CC	TT	CC	CC	CC	CC	CC	CC	CC	TT	CC	CC	CC	CC	TT	CC	CC	CC	CC	CC	CC	CC	CC	CC	CC	CC	CC	CC	CC	CC	CC	TT	CC	TT
850	CC	CC	TT	TT	TT	TT	CC	TT	CC	CC	TT	CC	CC	CC	CC	CC	TT	CC	TT	CC	CC	TC	CC	CC	CC	CC	TC	CC	TT	CC	CC	TT	TT	CC	CC	TT	CC	CC	TT	CC	TT	CC	TT	CC	CC	CC	CC	CC	CC
851	CC	TT	TT	CC	CC	TT	CC	NN	TT	CC	TT	CC	TT	TT	NN	CC	CC	CC	NN	CC	CC	NN	CC	CC	CC	CC	NN	CC	CC	CC	CC	TT	TT	CC	TT	TT	CC	CC	CC	CC	TT	NN	TT	CC	CC	TT	CC	CC	CC
854	AA	AA	AA	GG	GG	GG	GG	NN	GG	GG	GG	GG	AA	AA	GG	GG	AA	GG	NN	AA	AA	GG	GG	AA	GG	GG	AA	GG	GG	AA	AA	GG	AA	AA	GG	AA	AA	GG	GG	GG	GG	GG	AA	AA	GG	AA	GG	GG	AA
855	GG	GG	GG	AA	AA	AA	AA	GG	AA	AA	AA	AA	GG	GG	AA	AA	AA	AA	AA	AA	AA	AA	AA	AA	AA	AA	NN	AA	AA	AA	AA	AA	GG	GG	AA	GG	AA	GG	GG	AA	GG	AA	AA	AA	AA	GG	AA	AA	AA
860	AA	AA	GG	AA	AA	AA	AA	AA	AA	AA	AA	AA	AA	GG	AA	AA	AA	AA	AA	AA	AA	NN	AA	AA	AA	AA	GG	AA	AA	AA	AA	AA	AA	AA	GG	AA	AA	AA	AA	AA	AA	AA	AA	GG	AA	AA	AA	AA	AA
861	CC	CC	CC	CC	CC	CC	TT	TC	CC	CC	CC	CC	CC	CC	TT	TT	TT	TT	TT	TT	TT	TT	TT	TT	TT	TT	CC	TT	TT	CC	TT	CC	CC	TT	CC	TT	CC	TT	TT	TT	CC	CC	TT	CC	TT	CC	CC	TT	TT
862	TT	TT	TT	CC	CC	CC	CC	NN	TT	CC	TT	TT	TT	TT	CC	CC	CC	CC	CC	CC	CC	CC	CC	CC	CC	CC	TT	CC	CC	TT	CC	TT	TT	CC	CC	CC	TT	CC	CC	CC	CC	CC	CC	CC	CC	CC	TT	CC	CC
864	AA	AA	GG	AA	AA	AA	AA	NN	AA	AA	AA	AA	GG	AA	AA	AA	GG	AA	AA	AA	AA	GG	AA	AA	AA	AA	NN	AA	AA	GG	AA	GG	GG	AA	GG	GG	AA	GG	GG	AA	AA	AA	GG	GG	AA	GG	AA	AA	AA
865	TT	TT	CC	CC	CC	CC	CC	CC	CC	CC	CC	CC	TT	CC	CC	CC	CC	CC	CC	CC	CC	CC	CC	CC	CC	CC	TC	CC	TT	CC	CC	TT	CC	NN	TT	CC	CC	CC	CC	CC	CC	CC	CC	CC	CC	CC	CC	CC	CC
866	TT	TT	CC	CC	CC	CC	CC	CC	CC	CC	CC	CC	TT	TT	CC	CC	CC	CC	CC	CC	CC	CC	CC	CC	CC	CC	TT	CC	TT	CC	CC	TT	CC	TT	TT	TT	CC	TT	TT	CC	CC	CC	CC	CC	CC	TT	CC	CC	CC
868	CC	TT	CC	CC	CC	CC	CC	CC	CC	CC	TT	CC	CC	CC	CC	CC	TT	CC	NN	CC	TT	CC	CC	TT	TT	CC	NN	CC	CC	CC	TT	TT	CC	CC	CC	CC	CC	CC	CC	TT	CC	CC	CC	CC	CC	CC	CC	TT	TT
869	GG	GG	GG	AA	AA	AA	AA	AA	AA	AA	AA	AA	GG	GG	AA	AA	AA	AA	AA	AA	AA	NN	AA	AA	AA	AA	NN	AA	AA	AA	AA	AA	GG	GG	GG	GG	GG	GG	GG	AA	AA	AA	AA	AA	AA	GG	AA	AA	AA
872	TT	TT	CC	TT	TT	TT	TT	CC	TT	TT	TT	TT	CC	TT	TT	TT	TT	TT	TT	TT	TT	TT	TT	TT	TT	TT	CC	TT	TT	TT	TT	CC	CC	TT	CC	CC	TT	CC	CC	TT	TT	TT	CC	CC	TT	CC	TT	TT	TT
873	TT	TT	CC	TT	TT	TT	TT	NN	TT	TT	TT	TT	CC	TT	TT	TT	TT	TT	TT	TT	TT	TT	TT	TT	TT	TT	CC	TT	TT	TT	TT	CC	CC	TT	CC	CC	TT	CC	CC	TT	TT	TT	CC	CC	TT	CC	TT	TT	TT
874	GG	GG	GG	AA	AA	AA	AA	AA	AA	AA	AA	AA	GG	GG	AA	AA	AA	AA	AA	AA	AA	AA	AA	AA	AA	AA	NN	AA	AA	AA	AA	AA	GG	GG	GG	GG	GG	GG	GG	AA	AA	AA	AA	AA	AA	GG	AA	AA	AA
877	AA	AA	GG	AA	AA	AA	AA	NN	AA	AA	AA	AA	GG	AA	AA	AA	AA	AA	AA	AA	AA	AA	AA	AA	AA	AA	GG	AA	AA	AA	AA	GG	GG	AA	GG	GG	AA	GG	GG	AA	AA	AA	GG	GG	AA	GG	AA	AA	AA
878	TT	TT	CC	TT	TT	TT	TT	NN	TT	TT	TT	TT	CC	TT	TT	TT	TT	TT	TT	TT	TT	TT	TT	TT	TT	TT	CC	TT	TT	TT	TT	CC	CC	TT	CC	CC	TT	CC	CC	TT	TT	TT	CC	CC	TT	CC	TT	TT	TT
879	AA	GG	AA	AA	AA	AA	AA	GG	AA	AA	GG	AA	GG	GG	AA	AA	AA	AA	AA	AA	AA	AA	AA	AA	AA	AA	NN	AA	AA	AA	AA	AA	GG	GG	AA	GG	GG	GG	GG	AA	GG	NN	GG	AA	AA	GG	AA	GG	AA
880	TT	TT	CC	TT	TT	TT	TT	CC	TT	TT	TT	TT	CC	TT	TT	TT	TT	TT	TT	TT	TT	TT	TT	TT	TT	TT	CC	TT	TT	TT	TT	CC	CC	TT	CC	CC	TT	CC	CC	TT	TT	TT	CC	CC	TT	CC	TT	TT	TT
883	TT	TT	CC	TT	TT	TT	TT	NN	TT	TT	TT	TT	CC	TT	TT	TT	TT	TT	TT	TT	TT	TT	TT	TT	TT	TT	CC	TT	TT	TT	TT	CC	CC	TT	CC	CC	TT	CC	CC	TT	TT	TT	CC	CC	TT	CC	TT	TT	TT
885	GG	GG	GG	GG	GG	GG	GG	GG	GG	GG	GG	GG	GG	GG	GG	GG	GG	GG	GG	GG	GG	GG	GG	GG	GG	GG	NN	GG	GG	GG	GG	GG	TT	GG	GG	GG	GG	GG	GG	GG	GG	GG	GG	GG	GG	GG	GG	GG	GG
887	GG	GG	AA	AA	AA	AA	GG	AG	AA	AA	AA	GG	GG	GG	AA	GG	AA	AA	AA	AA	AA	GG	AA	AA	AA	GG	NN	GG	GG	AA	AA	AA	GG	GG	GG	GG	AA	GG	GG	AA	GG	GG	GG	GG	AA	GG	AA	AA	AA
889	TT	TT	TT	TT	TT	TT	TT	TT	TT	TT	TT	TT	TT	CC	TT	TT	TT	TT	TT	TT	TT	TT	TT	TT	TT	TT	NN	TT	TT	TT	TT	TT	CC	TT	TT	CC	TT	TT	TT	TT	TT	TT	TT	TT	TT	TT	TT	TT	TT
890	GG	AA	AA	GG	GG	AA	GG	GG	GG	AA	GG	GG	AA	AA	AA	NN	AA	AA	AG	GG	AA	AA	AA	AA	AA	AA	GG	AA	AA	GG	AA	AA	AA	AA	AA	GG	AA	AA	AA	AA	AA	AA	AA	AA	AA	AA	AA	AA	AA
891	GG	GG	GG	GG	GG	GG	GG	GG	GG	GG	GG	GG	GG	GG	GG	GG	GG	GG	GG	GG	GG	GG	GG	GG	GG	GG	GG	GG	GG	GG	GG	GG	GG	GG	GG	GG	GG	GG	GG	GG	GG	GG	GG	GG	GG	GG	GG	GG	GG
892	CC	CC	CC	CC	CC	CC	CC	CC	CC	CC	CC	CC	CC	CC	CC	CC	CC	CC	CC	CC	CC	CC	CC	CC	CC	CC	CC	CC	CC	CC	CC	CC	CC	CC	CC	CC	CC	CC	CC	CC	CC	CC	CC	CC	CC	CC	CC	CC	CC
894	GG	GG	AA	GG	AA	AA	GG	GG	GG	GG	GG	GG	GG	AA	GG	GG	GG	GG	GG	GG	GG	GG	GG	GG	GG	GG	AA	GG	GG	GG	GG	AA	AA	GG	GG	GG	GG	GG	AA	GG	GG	GG	GG	AA	GG	GG	GG	GG	GG
895	CC	CC	TT	CC	CC	CC	CC	NN	CC	CC	CC	CC	TT	CC	CC	CC	CC	CC	CC	CC	CC	CC	CC	CC	CC	CC	TT	CC	CC	CC	CC	TT	TT	CC	TT	TT	CC	TT	TT	CC	CC	CC	TT	TT	CC	TT	CC	CC	CC
896	CC	CC	CC	CC	CC	CC	CC	CC	CC	CC	CC	CC	CC	CC	CC	CC	CC	CC	CC	CC	CC	CC	CC	CC	CC	CC	CC	CC	CC	CC	CC	CC	CC	CC	CC	CC	CC	CC	CC	CC	CC	CC	CC	CC	CC	CC	CC	CC	CC
897	CC	CC	CC	CC	CC	CC	TT	TC	TT	CC	TT	CC	CC	CC	TT	NN	CC	CC	NN	CC	CC	TT	CC	TT	CC	CC	CC	CC	CC	CC	CC	TT	CC	CC	CC	CC	CC	CC	CC	CC	CC	TT	TT	TT	TT	CC	TT	TT	TT
898	GG	TT	GG	GG	GG	GG	GG	GG	GG	GG	GG	GG	GG	GG	GG	GG	GG	GG	GG	GG	GG	GG	GG	GG	GG	GG	TT	GG	GG	GG	GG	GG	GG	GG	GG	GG	GG	GG	GG	GG	GG	GG	GG	GG	GG	GG	GG	GG	TT
899	AA	AA	AA	AA	AA	AA	AA	AA	AA	AA	AA	AA	AA	AA	AA	AA	AA	AA	AA	AA	AA	AA	AA	AA	AA	AA	AG	AA	AA	AA	AA	AA	AA	AA	GG	AA	AA	AA	GG	AA	AA	AA	AA	AA	AA	AA	AA	AA	AA
901	GG	GG	GG	TT	TT	TT	TT	TG	TT	TT	TT	TT	GG	TT	TT	TT	TT	TT	TT	TT	TT	TT	TT	TT	TT	TT	TT	TT	GG	TT	TT	GG	GG	GG	GG	GG	TT	GG	TT	TT	TT	GG	TT	GG	TT	GG	TT	TT	TT
902	AA	AA	AA	GG	AA	AA	GG	AA	AA	AA	AA	GG	AA	AA	GG	GG	GG	GG	GG	GG	GG	GG	GG	GG	GG	GG	AA	GG	AA	GG	GG	AA	AA	AA	AA	AA	AA	GG	GG	GG	AA	GG	GG	AA	GG	AA	NN	GG	AA
905	AA	AA	AA	AA	AA	AA	AA	AA	AA	AA	AA	AA	AA	AA	AA	AA	AA	AA	AA	AA	AA	AA	AA	AA	AA	AA	AA	AA	AA	AA	AA	AA	AA	AA	AA	AA	AA	AA	AA	AA	AA	AA	AA	AA	AA	AA	AA	AA	AA
907	GG	GG	TT	GG	GG	GG	GG	GG	GG	GG	TT	TT	GG	GG	TT	TT	TT	GG	TT	TT	TT	NN	TT	TT	TT	TT	GG	TT	GG	TT	TT	GG	GG	GG	GG	GG	GG	GG	GG	GG	GG	TT	GG	TT	TT	GG	TT	TT	TT
908	CC	TT	TT	CC	CC	CC	CC	CC	CC	CC	TT	TT	CC	CC	TT	TT	TT	CC	TT	TT	TT	NN	TT	TT	TT	TT	TC	TT	CC	TT	TT	CC	CC	CC	CC	CC	CC	CC	CC	CC	CC	TT	CC	TT	TT	CC	TT	TT	TT
911	AA	AA	AA	AA	AA	AA	AA	NN	AA	AA	AA	AA	AA	AA	AA	AA	AA	AA	AA	AA	AA	AA	AA	AA	AA	AA	AA	AA	AA	AA	AA	GG	GG	GG	GG	GG	AA	AA	GG	AA	GG	NN	GG	GG	AA	GG	GG	GG	GG
912	GG	AA	AA	GG	AA	AA	AA	AA	AA	AA	AA	AA	AA	AA	AA	GG	AA	AA	AA	AA	AA	AA	AA	AA	AA	GG	AA	GG	AA	AA	GG	AA	AA	AA	AA	AA	GG	AA	AA	AA	AA	AA	AA	AA	AA	AA	AA	AA	AA
915	CC	AA	AA	AA	AA	AA	AA	AA	AA	AA	AA	AA	AA	AA	AA	AA	AA	AA	AA	AA	AA	AA	AA	AA	AA	AA	AA	AA	AA	AA	AA	AA	CC	AA	AA	AA	AA	AA	AA	AA	AA	AA	AA	AA	AA	AA	AA	AA	AA
919	TT	TT	TT	CC	CC	CC	CC	CC	CC	CC	CC	CC	CC	TT	CC	CC	CC	CC	CC	CC	CC	CC	CC	CC	CC	CC	NN	CC	CC	CC	CC	CC	TT	TT	TT	CC	CC	CC	TT	CC	CC	CC	CC	CC	CC	CC	CC	CC	CC
920	TT	GG	GG	TT	TT	TT	TT	TT	TT	TT	TT	TT	TT	GG	TT	TT	TT	TT	TT	TT	TT	TT	TT	TT	TT	TT	NN	TT	TT	TT	TT	TT	GG	GG	GG	TT	TT	TT	GG	TT	TT	TT	TT	TT	TT	TT	TT	TT	TT
921	GG	AA	AA	GG	GG	GG	GG	AA	GG	GG	AA	GG	AA	GG	GG	GG	GG	GG	GG	GG	GG	NN	GG	GG	GG	GG	AG	GG	AA	GG	GG	AA	AA	AA	GG	AA	AA	GG	AA	GG	GG	AA	GG	GG	GG	AA	GG	GG	GG
923	CC	TT	CC	CC	CC	CC	CC	CC	CC	CC	CC	CC	CC	TT	CC	CC	CC	CC	CC	CC	CC	CC	CC	CC	CC	CC	CC	CC	CC	CC	CC	CC	CC	CC	CC	TT	CC	TT	CC	CC	TT	CC	TT	CC	CC	TT	CC	CC	CC
925	TT	TT	CC	TT	TT	TT	TT	NN	TT	TT	TT	TT	CC	CC	TT	TT	CC	TT	TT	TT	TT	TT	TT	TT	TT	TT	CC	TT	TT	TT	TT	CC	TT	CC	CC	CC	CC	TT	TT	TT	CC	TT	TT	TT	TT	CC	TT	TT	TT
926	AA	GG	GG	GG	GG	GG	GG	AG	GG	GG	GG	GG	AA	GG	GG	GG	GG	GG	GG	GG	GG	GG	GG	GG	GG	GG	GG	GG	GG	GG	GG	AA	GG	AA	GG	AA	GG	AA	AA	GG	AA	GG	GG	GG	GG	AA	GG	GG	GG
927	GG	GG	GG	GG	GG	GG	GG	AA	GG	GG	GG	GG	AA	GG	GG	GG	GG	GG	GG	GG	GG	GG	NN	GG	GG	GG	GG	GG	GG	GG	GG	GG	GG	GG	GG	GG	GG	GG	GG	GG	GG	GG	GG	GG	GG	GG	GG	GG	GG
929	CC	TT	TT	TT	TT	TT	TT	TT	TT	TT	CC	TT	TT	TT	TT	TT	TT	TT	TT	TT	TT	TT	TT	TT	TT	TT	TT	TT	TT	TT	TT	TT	TT	TT	CC	CC	TT	TT	TT	TT	TT	CC	CC	CC	TT	CC	CC	TT	CC
930	CC	TT	TT	TT	TT	TT	TT	NN	TT	TT	CC	TT	CC	TT	TT	TT	TT	TT	NN	TT	TT	CC	CC	CC	TT	TT	TT	TT	CC	TT	CC	TT	TT	CC	TT	TT	TT	TT	TT	TT	TT	TT	TT	TT	TT	TT	TT	CC	TT
931	AA	GG	GG	AA	AA	AA	AA	AA	AA	AA	AA	AA	AA	AA	AA	AA	AA	AA	AA	AA	AA	AA	AA	AA	AA	AA	GG	AA	AA	AA	AA	GG	GG	AA	GG	GG	AA	AA	AA	AA	GG	AA	GG	AA	AA	GG	AA	AA	AA
933	AA	AA	AA	AA	AA	AA	AA	AA	AA	AA	AA	AA	AA	AA	AA	AA	AA	GG	AA	AA	AA	AA	AA	AA	NN	AA	AA	AA	GG	AA	GG	GG	AA	AA	AA	AA	GG	AA	AA	AA	AA	AA	AA	AA	GG	AA	AA	AA	AA
936	TT	CC	CC	TT	TT	TT	TT	TC	TT	TT	TT	TT	CC	CC	TT	TT	TT	TT	TT	TT	TT	TT	TT	TT	TT	TT	TT	TT	CC	TT	TT	TT	TT	TT	TT	TT	TT	TT	TT	TT	TT	TT	TT	TT	TT	TT	TT	TT	TT
939	TT	GG	GG	GG	GG	GG	GG	TG	GG	GG	GG	GG	TT	GG	GG	GG	GG	GG	GG	GG	GG	GG	GG	GG	GG	GG	GG	GG	GG	GG	GG	GG	GG	GG	GG	GG	GG	GG	TT	GG	GG	GG	GG	GG	GG	GG	GG	GG	GG
941	AA	AA	AA	CC	CC	CC	CC	AA	CC	CC	AA	CC	AA	AA	CC	CC	CC	CC	CC	CC	CC	CC	CC	CC	CC	CC	AA	CC	CC	CC	CC	AA	CC	CC	AA	CC	AA	AA	AA	CC	CC	AA	AA	AA	CC	CC	AA	CC	CC
946	CC	CC	CC	CC	CC	CC	CC	CC	CC	CC	CC	CC	TT	CC	CC	CC	CC	CC	CC	CC	CC	CC	CC	CC	CC	CC	NN	CC	CC	CC	CC	TT	CC	CC	CC	CC	TT	CC	TT	CC	CC	CC	CC	TT	CC	CC	CC	CC	CC
948	GG	GG	GG	GG	GG	GG	GG	GG	GG	GG	GG	GG	GG	GG	GG	GG	GG	GG	GG	GG	GG	GG	GG	GG	GG	GG	GG	GG	GG	GG	GG	GG	GG	GG	GG	GG	GG	GG	GG	GG	GG	GG	GG	GG	GG	GG	GG	GG	GG
951	GG	GG	AA	AA	AA	AA	AA	AA	AA	AA	AA	AA	AA	AA	AA	AA	AA	AA	AA	AA	AA	AA	AA	AA	AA	AA	GG	AA	AA	AA	AA	GG	AA	AA	AA	AA	AA	AA	AA	AA	AA	AA	AA	AA	AA	AA	AA	AA	AA
952	TT	TT	CC	CC	CC	CC	CC	CC	CC	CC	CC	CC	CC	CC	CC	CC	CC	CC	CC	CC	CC	CC	CC	CC	CC	CC	TT	CC	CC	CC	CC	TT	CC	CC	CC	CC	CC	CC	CC	CC	CC	CC	CC	CC	CC	CC	CC	CC	CC
953	GG	GG	AA	AA	AA	AA	AA	AA	AA	AA	AA	AA	AA	AA	AA	AA	AA	AA	AA	AA	AA	AA	AA	AA	AA	AA	GG	AA	AA	AA	AA	GG	AA	AA	AA	AA	AA	AA	AA	AA	AA	AA	AA	AA	AA	AA	AA	AA	AA
954	CC	CC	TT	TT	TT	TT	TT	CC	TT	TT	TT	TT	CC	TT	TT	TT	TT	TT	TT	TT	TT	TT	TT	TT	TT	TT	TC	TT	CC	TT	TT	CC	TT	CC	TT	TT	TT	CC	CC	TT	CC	CC	CC	CC	TT	CC	TT	TT	TT
957	GG	GG	GG	GG	GG	GG	GG	GG	GG	GG	GG	GG	GG	GG	GG	GG	GG	GG	GG	GG	GG	GG	GG	GG	GG	GG	GG	GG	GG	GG	GG	GG	GG	GG	GG	GG	GG	GG	GG	GG	GG	TT	GG	TT	GG	TT	GG	GG	GG
962	CC	CC	TT	CC	TT	TT	CC	TT	TT	TT	TT	CC	TT	TT	CC	CC	CC	CC	CC	CC	CC	TT	CC	CC	NN	CC	TT	CC	CC	CC	CC	CC	TT	CC	CC	TT	TT	TT	TT	TT	CC	CC	TT	CC	CC	TT	TT	CC	TT
967	CC	CC	CC	TT	TT	TT	TT	CC	TT	TT	TT	TT	CC	CC	CC	TT	TT	TT	TT	CC	TT	TT	TT	TT	TT	TT	CC	TT	CC	TT	TT	CC	CC	CC	CC	CC	CC	CC	CC	TT	CC	CC	CC	CC	TT	CC	TT	TT	TT
968	GG	GG	AA	GG	GG	GG	GG	GG	GG	GG	GG	GG	GG	GG	GG	GG	GG	GG	GG	GG	GG	GG	GG	GG	GG	GG	NN	GG	GG	GG	GG	GG	GG	GG	GG	GG	GG	GG	GG	GG	GG	GG	GG	GG	GG	GG	GG	GG	GG
970	AA	AA	AA	AA	AA	AA	AA	AA	AA	AA	AA	GG	AA	GG	GG	GG	GG	GG	GG	GG	GG	GG	GG	GG	GG	GG	AA	GG	GG	GG	GG	GG	GG	AA	AA	GG	GG	GG	AA	GG	AA	AA	AA	AA	GG	AA	AA	GG	AA
971	AA	AA	AA	GG	GG	GG	GG	GG	GG	AA	AA	GG	AA	GG	GG	GG	GG	GG	NN	GG	GG	GG	GG	GG	GG	GG	NN	GG	AA	GG	GG	GG	GG	GG	AA	GG	AA	AA	AA	GG	GG	AA	AA	GG	GG	GG	GG	GG	GG
980	CC	CC	CC	AA	AA	AA	CC	NN	CC	AA	CC	CC	AA	CC	CC	CC	CC	CC	NN	CC	CC	CC	CC	CC	CC	CC	CC	CC	AA	CC	CC	CC	AA	CC	AA	CC	CC	CC	CC	CC	AA	CC	AA	CC	CC	AA	CC	CC	CC
984	AA	GG	GG	GG	GG	GG	GG	GG	GG	GG	GG	GG	GG	GG	GG	GG	GG	GG	GG	GG	GG	GG	GG	GG	GG	GG	GG	GG	GG	GG	GG	GG	GG	GG	GG	GG	GG	GG	GG	GG	GG	GG	GG	GG	GG	GG	GG	GG	GG
987	AA	AA	AA	AA	AA	AA	AA	AA	AA	AA	AA	AA	AA	AA	GG	AA	AA	AA	GG	GG	GG	GG	AA	AA	GG	GG	GG	AA	AA	AA	AA	GG	AA	AA	AA	AA	AA	AA	AA	AA	AA	AA	AA	AA	AA	AA	GG	GG	GG
989	GG	GG	GG	GG	GG	GG	GG	AA	GG	GG	GG	GG	AA	GG	GG	GG	GG	GG	GG	GG	GG	GG	GG	GG	GG	GG	GG	GG	AA	GG	GG	GG	GG	GG	GG	GG	GG	GG	GG	GG	GG	GG	GG	GG	GG	GG	GG	GG	GG
991	AA	AA	AA	GG	GG	GG	GG	NN	GG	GG	GG	GG	AA	GG	GG	GG	GG	GG	GG	GG	GG	GG	GG	GG	GG	GG	GG	GG	AA	GG	GG	AA	AA	AA	AA	AA	GG	AA	GG	GG	GG	AA	GG	AA	GG	AA	GG	GG	GG
992	TT	TT	TT	TT	TT	TT	TT	TT	TT	TT	TT	TT	TT	GG	TT	TT	TT	TT	TT	TT	TT	TT	TT	TT	TT	TT	TT	TT	TT	TT	TT	TT	TT	TT	TT	TT	TT	TT	TT	TT	TT	TT	TT	TT	TT	TT	TT	TT	TT
994	CC	CC	CC	CC	CC	CC	CC	CC	CC	CC	CC	CC	CC	CC	CC	CC	CC	CC	CC	CC	CC	CC	CC	CC	CC	CC	CC	CC	CC	CC	CC	CC	CC	CC	CC	CC	CC	CC	CC	CC	CC	CC	CC	CC	CC	CC	CC	CC	CC
997	AA	AA	AA	AA	AA	NN	GG	AA	GG	GG	AA	GG	AA	AA	AA	GG	GG	GG	GG	AA	GG	AA	GG	GG	GG	AA	AA	GG	AA	GG	GG	AA	AA	AA	AA	AA	AA	AA	AA	GG	AA	AA	AA	AA	GG	AA	AA	GG	GG
1000	AA	GG	AA	GG	GG	GG	AA	GG	GG	GG	AA	GG	GG	GG	GG	GG	GG	GG	NN	GG	GG	NN	GG	GG	GG	GG	NN	GG	GG	GG	GG	GG	AA	GG	GG	GG	GG	GG	AA	GG	AA	GG	GG	GG	GG	GG	AA	GG	AA
1005	AA	AA	AA	AA	AA	AA	AA	AA	AA	AA	AA	AA	AA	AA	AA	AA	AA	AA	AA	AA	AA	AA	AA	AA	AA	AA	AA	AA	AA	AA	AA	AA	AA	AA	AA	AA	AA	AA	AA	AA	AA	AA	AA	AA	AA	AA	AA	AA	AA
1007	CC	AA	AA	AA	CC	NN	AA	AA	AA	AA	AA	AA	AA	AA	CC	CC	AA	CC	CC	CC	AA	CC	AA	AA	AA	AA	NN	CC	CC	AA	AA	AA	AA	AA	AA	AA	CC	AA	AA	AA	AA	CC	AA	CC	AA	AA	CC	AA	CC
1009	TT	TT	CC	TT	TT	TT	TT	NN	TT	TT	TT	TT	CC	TT	TT	TT	TT	TT	TT	TT	TT	TT	TT	TT	TT	TT	CC	TT	TT	TT	TT	CC	CC	TT	CC	CC	TT	CC	CC	TT	TT	TT	CC	CC	TT	CC	TT	TT	TT
1010	AA	AA	AA	GG	GG	GG	GG	AG	GG	GG	GG	AA	AA	AA	GG	NN	AA	AA	GG	GG	GG	NN	AA	GG	AA	AA	AA	AA	GG	AA	AA	GG	AA	AA	AA	AA	GG	AA	AA	AA	AA	GG	GG	GG	GG	AA	GG	AA	GG
1011	AA	GG	AA	AA	AA	AA	AA	GG	AA	AA	GG	AA	GG	GG	AA	AA	AA	AA	AA	AA	AA	AA	AA	AA	AA	AA	NN	AA	AA	AA	AA	AA	GG	GG	AA	GG	GG	GG	GG	AA	GG	NN	GG	AA	AA	GG	AA	GG	AA
1013	TT	TT	CC	TT	TT	TT	TT	NN	TT	TT	TT	TT	CC	TT	TT	TT	TT	TT	TT	TT	TT	NN	TT	TT	TT	TT	CC	TT	TT	TT	TT	CC	CC	TT	CC	CC	TT	CC	CC	TT	TT	TT	CC	CC	TT	CC	TT	TT	TT
1017	TT	CC	TT	TT	CC	NN	CC	TC	TT	TT	CC	TT	CC	CC	TT	TT	TT	TT	TT	TT	CC	TT	TT	TT	TT	TT	CC	TT	CC	TT	CC	TT	TT	CC	TT	CC	CC	CC	CC	TT	CC	TT	TT	CC	TT	CC	TT	TT	TT
1018	GG	AA	AA	AA	AA	AA	GG	AA	GG	AA	AA	AA	AA	AA	AA	AA	AA	AA	AA	AA	AA	AA	AA	AA	AA	AA	AA	AA	AA	AA	AA	AA	AA	AA	AA	AA	AA	AA	AA	AA	AA	AA	AA	AA	AA	AA	AA	AA	AA
1019	AA	GG	GG	GG	GG	GG	AA	AG	AA	GG	AA	GG	AA	AA	GG	GG	GG	GG	GG	GG	GG	GG	GG	GG	GG	GG	GG	GG	GG	GG	GG	AA	AA	AA	GG	GG	AA	GG	GG	GG	AA	GG	AA	GG	GG	AA	AA	GG	GG
1022	GG	GG	GG	GG	AA	GG	GG	NN	GG	GG	GG	AA	GG	GG	GG	AA	AA	AA	NN	AA	GG	AA	GG	GG	NN	AA	GG	AA	GG	AA	AA	GG	GG	GG	GG	GG	AA	AA	GG	AA	GG	GG	GG	GG	AA	GG	AA	AA	AA
1024	TT	TT	TT	CC	TT	TT	CC	TT	CC	CC	CC	CC	TT	TT	CC	CC	CC	CC	CC	CC	CC	CC	CC	CC	CC	CC	TT	CC	TT	CC	CC	TT	TT	TT	TT	CC	TT	TT	TT	CC	TT	CC	CC	TT	CC	TT	CC	CC	CC
1028	TT	TT	TT	TT	TT	TT	TT	GG	TT	TT	TT	TT	GG	TT	TT	TT	TT	TT	TT	TT	TT	TT	TT	TT	TT	TT	TT	TT	GG	TT	TT	TT	GG	TT	TT	GG	TT	TT	TT	TT	TT	TT	TT	TT	TT	TT	TT	TT	TT
1030	CC	CC	CC	AA	CC	CC	AA	CC	AA	AA	AA	AA	CC	CC	AA	AA	AA	AA	AA	AA	AA	AA	AA	AA	AA	AA	CC	AA	CC	AA	AA	CC	CC	CC	CC	AA	CC	CC	CC	AA	CC	AA	AA	CC	AA	CC	AA	AA	AA
1031	CC	TT	CC	CC	TT	TT	CC	TT	TT	CC	TT	CC	CC	TT	CC	CC	CC	CC	NN	CC	CC	TT	CC	CC	CC	CC	NN	CC	CC	CC	CC	TT	CC	CC	TT	CC	CC	CC	CC	CC	TT	TT	TT	TT	CC	TT	CC	CC	CC
1032	AA	GG	AA	AA	GG	GG	AA	GG	GG	AA	GG	AA	AA	GG	AA	AA	AA	AA	NN	AA	AA	GG	AA	AA	AA	AA	NN	AA	AA	AA	AA	GG	AA	AA	GG	AA	AA	AA	AA	AA	GG	GG	GG	GG	AA	GG	AA	AA	AA
1033	TT	TT	CC	CC	TT	CC	CC	NN	CC	CC	CC	TT	CC	TT	CC	TT	TT	TT	TT	TT	CC	TT	TT	TT	TT	TT	NN	CC	TT	TT	TT	TT	CC	TT	TT	TT	CC	TT	TT	TT	TT	TT	TT	TT	TT	TT	TT	TT	CC
1034	TT	TT	TT	TT	TT	TT	TT	TT	TT	TT	TT	TT	TT	TT	TT	TT	TT	TT	TT	TT	TT	TT	TT	TT	TT	TT	TT	TT	TT	TT	TT	TT	TT	TT	TT	TT	TT	TT	TT	TT	TT	TT	TT	TT	TT	TT	TT	TT	TT
1035	TT	TT	TT	CC	CC	CC	CC	TT	CC	CC	TT	TT	TT	TT	TT	TT	TT	TT	TT	TT	TT	TT	TT	TT	TT	TT	NN	TT	TT	TT	TT	TT	TT	CC	TT	TT	TT	TT	CC	TT	TT	TT	TT	TT	TT	TT	TT	TT	TT
1036	CC	CC	CC	CC	CC	CC	CC	CC	CC	CC	CC	CC	CC	CC	CC	CC	CC	CC	CC	CC	CC	CC	CC	CC	CC	CC	CC	CC	CC	CC	CC	CC	CC	CC	CC	CC	CC	CC	CC	CC	CC	CC	CC	CC	CC	CC	CC	CC	CC
1040	GG	GG	AA	GG	GG	GG	GG	GG	GG	GG	GG	GG	GG	GG	GG	GG	GG	GG	GG	GG	GG	GG	GG	GG	GG	GG	GG	GG	GG	GG	GG	GG	GG	AA	AA	GG	GG	GG	GG	GG	AA	AA	GG	AA	GG	AA	GG	GG	GG
1045	CC	CC	TT	TT	CC	TT	TT	TT	TT	TT	CC	TT	TT	CC	CC	TC	CC	TT	TC	TT	TT	NN	TT	TT	CC	TT	NN	TT	TT	TT	TT	CC	TT	CC	CC	CC	CC	CC	CC	TT	TT	CC	TT	CC	TT	CC	TT	TT	CC
1046	CC	TT	CC	CC	CC	CC	CC	CC	TT	CC	CC	CC	CC	CC	CC	CC	CC	CC	CC	CC	CC	CC	CC	CC	CC	CC	CC	CC	CC	CC	CC	CC	CC	CC	CC	CC	TT	CC	CC	CC	CC	CC	CC	CC	CC	CC	CC	CC	CC
1049	GG	GG	GG	AA	GG	GG	AA	GG	GG	GG	GG	AA	GG	GG	AA	AA	AA	AA	AA	AA	AA	AA	AA	AA	AA	AA	GG	AA	GG	AA	AA	GG	GG	GG	GG	GG	GG	AA	AA	AA	GG	AA	AA	GG	AA	GG	AA	AA	GG
1050	GG	GG	GG	AA	GG	GG	AA	GG	GG	GG	GG	AA	GG	GG	AA	AA	AA	AA	AA	AA	AA	AA	AA	AA	AA	AA	GG	AA	GG	AA	AA	GG	GG	GG	GG	GG	GG	AA	AA	AA	GG	AA	AA	GG	AA	GG	AA	AA	GG
1056	TT	TT	TT	CC	CC	CC	TT	TT	TT	CC	TT	TT	TT	TT	TT	TT	CC	TT	NN	TT	CC	CC	CC	CC	TT	TT	TT	TT	CC	CC	CC	TT	TT	TT	TT	TT	TT	TT	TT	CC	TT	CC	CC	CC	CC	TT	TT	TT	TT
1057	GG	GG	AA	AA	GG	GG	AA	GG	AA	AA	AA	AA	GG	AA	AA	AA	AA	AA	AA	AA	AA	AA	AA	AA	AA	AA	GG	AA	GG	AA	AA	AA	AA	GG	GG	AA	GG	GG	GG	AA	GG	AA	AA	GG	AA	GG	AA	AA	AA
1059	CC	CC	CC	CC	CC	CC	TT	CC	TT	CC	TT	CC	CC	CC	CC	CC	TT	CC	NN	CC	CC	CC	TT	CC	CC	CC	TT	CC	CC	TT	TT	CC	CC	CC	TT	CC	CC	CC	TT	CC	CC	CC	CC	CC	CC	CC	TT	TT	TT
1060	TT	CC	CC	CC	CC	CC	CC	CC	CC	CC	CC	CC	TT	TT	CC	CC	CC	CC	CC	CC	CC	CC	CC	CC	CC	CC	TT	CC	CC	CC	CC	CC	TT	TT	TT	TT	CC	CC	TT	CC	CC	NN	TT	TT	CC	TT	CC	CC	CC
1061	CC	TT	CC	TT	TT	TT	TT	TC	TT	CC	TT	TT	TT	TT	TT	TT	TT	TT	TT	TT	TT	TT	TT	TT	TT	TT	NN	TT	TT	TT	TT	CC	CC	CC	TT	CC	TT	TT	CC	TT	CC	TT	TT	TT	TT	TT	TT	TT	TT
1062	CC	CC	TT	CC	CC	CC	CC	CC	CC	CC	CC	CC	CC	CC	CC	CC	CC	CC	CC	CC	CC	CC	CC	CC	CC	CC	NN	CC	CC	CC	CC	TT	CC	CC	TT	CC	CC	CC	CC	CC	CC	CC	CC	CC	CC	CC	CC	CC	CC
1064	GG	GG	GG	GG	GG	GG	GG	GG	GG	GG	GG	GG	GG	GG	GG	GG	GG	GG	GG	GG	GG	GG	GG	GG	GG	GG	GG	GG	GG	GG	GG	GG	GG	GG	GG	GG	GG	GG	GG	GG	GG	GG	GG	GG	GG	GG	GG	GG	GG
1071	CC	TT	CC	CC	CC	CC	CC	CC	CC	CC	CC	CC	TT	CC	CC	TT	CC	CC	CC	CC	CC	CC	CC	CC	CC	TT	CC	TT	TT	CC	TT	TT	TT	CC	CC	CC	CC	CC	CC	CC	CC	CC	CC	CC	CC	CC	CC	TT	TT
1072	GG	GG	GG	GG	GG	GG	GG	GG	GG	GG	GG	GG	GG	GG	GG	GG	GG	GG	GG	GG	GG	GG	GG	GG	GG	GG	GG	GG	GG	GG	GG	GG	GG	GG	GG	GG	GG	GG	GG	GG	GG	GG	GG	GG	GG	GG	GG	GG	GG
1074	GG	GG	AA	GG	GG	GG	GG	GG	GG	GG	GG	GG	GG	GG	GG	GG	GG	GG	GG	GG	GG	GG	GG	GG	GG	GG	GG	GG	GG	GG	GG	GG	GG	GG	GG	GG	GG	GG	GG	GG	GG	GG	GG	GG	GG	GG	GG	GG	GG
1076	AA	AA	AA	GG	GG	GG	GG	GG	GG	GG	GG	GG	GG	GG	GG	GG	GG	GG	GG	GG	GG	AA	GG	GG	GG	AA	GG	GG	AA	GG	GG	GG	GG	GG	GG	GG	GG	GG	GG	GG	GG	GG	GG	GG	GG	GG	AA	GG	AA
1077	AA	GG	GG	GG	GG	GG	GG	GG	GG	GG	GG	GG	AA	AA	GG	GG	GG	GG	GG	GG	GG	GG	GG	GG	GG	GG	NN	GG	GG	GG	GG	GG	AA	GG	GG	AA	GG	GG	GG	GG	GG	AA	AA	GG	GG	AA	GG	GG	GG
1078	TT	CC	CC	CC	CC	CC	CC	CC	CC	CC	CC	CC	CC	CC	CC	CC	CC	CC	CC	CC	CC	CC	CC	CC	CC	CC	CC	CC	CC	CC	CC	CC	CC	CC	CC	CC	CC	CC	CC	CC	CC	CC	CC	CC	CC	CC	CC	CC	CC
1079	GG	GG	GG	GG	GG	GG	GG	GG	GG	GG	GG	GG	GG	GG	GG	GG	GG	GG	GG	GG	GG	GG	GG	GG	GG	GG	GG	GG	GG	GG	GG	GG	GG	GG	GG	GG	GG	GG	GG	GG	GG	GG	GG	GG	GG	GG	GG	GG	GG
1081	AA	AA	AA	AA	AA	AA	GG	AA	AA	AA	AA	GG	AA	AA	AG	AG	GG	GG	AA	AA	GG	AA	AA	GG	AA	AA	GG	GG	GG	GG	AA	GG	AA	AA	AA	AA	GG	GG	AA	GG	AA	AA	AA	AA	GG	AA	GG	AA	GG
1082	AA	AA	AA	AA	AA	AA	AA	AA	AA	AA	AA	AA	AA	AA	AA	AA	AA	AA	AA	AA	AA	AA	AA	AA	AA	AA	AA	AA	AA	AA	AA	AA	AA	AA	AA	AA	AA	AA	AA	AA	AA	AA	AA	AA	AA	AA	AA	AA	AA
1083	AA	AA	GG	GG	GG	NN	GG	NN	GG	GG	GG	GG	GG	AA	GG	GG	GG	GG	NN	AA	GG	GG	GG	GG	GG	GG	NN	GG	GG	GG	GG	GG	GG	GG	GG	AA	GG	GG	GG	AA	GG	GG	GG	GG	GG	GG	AA	GG	GG
1085	GG	GG	GG	GG	GG	GG	GG	GG	GG	GG	GG	GG	GG	GG	GG	GG	GG	GG	GG	GG	GG	GG	GG	GG	GG	GG	GG	GG	GG	GG	GG	GG	GG	GG	GG	GG	GG	GG	GG	GG	GG	GG	GG	GG	GG	GG	GG	GG	GG
1089	GG	GG	TT	TT	TT	TT	TT	NN	TT	TT	GG	TT	GG	TT	NN	NN	TT	GG	NN	TT	GG	NN	GG	GG	TT	TT	GG	GG	TT	TT	TT	GG	GG	TT	GG	GG	TT	GG	GG	GG	GG	GG	GG	GG	GG	GG	TT	GG	TT
1091	TT	GG	TT	TT	TT	NN	TT	TT	TT	TT	TT	GG	TT	GG	GG	GG	TT	GG	TT	TT	GG	GG	GG	GG	TT	GG	TG	GG	GG	GG	GG	GG	TT	GG	TT	TT	TT	GG	GG	TT	TT	TT	TT	TT	GG	TT	GG	TT	GG
1092	GG	GG	GG	GG	AA	AA	AA	AA	GG	AA	NN	AA	AA	AA	AA	AA	GG	AA	AA	AA	GG	AA	AA	AA	AA	GG	NN	AA	GG	AA	GG	AA	GG	GG	AA	GG	AA	AA	AA	AA	GG	GG	AA	GG	AA	GG	GG	GG	GG
1093	CC	CC	TT	TT	TT	TT	TT	CC	TT	TT	CC	CC	CC	CC	TT	CC	TT	TT	TT	TT	TT	TT	TT	TT	TT	CC	CC	CC	CC	TT	TT	CC	TT	TT	CC	CC	TT	CC	CC	TT	TT	NN	CC	NN	CC	CC	CC	TT	CC
1094	CC	TT	CC	CC	CC	CC	CC	CC	CC	CC	CC	CC	CC	TT	CC	CC	CC	CC	CC	CC	CC	CC	CC	CC	CC	CC	TT	CC	CC	CC	CC	CC	CC	CC	CC	CC	CC	CC	TT	CC	CC	CC	CC	CC	CC	CC	CC	CC	CC
1095	GG	AA	GG	AA	AA	AA	GG	GG	GG	GG	AA	AA	GG	GG	AA	AA	AA	AA	AA	AA	AA	AA	AA	AA	AA	AA	NN	AA	GG	AA	AA	GG	GG	AA	GG	GG	AA	AA	AA	AA	AA	AA	AA	AA	AA	AA	AA	AA	AA
1098	GG	AA	GG	AA	AA	AA	GG	AA	AA	AA	AA	AA	AA	AA	AA	AA	AA	AA	AA	AA	AA	AA	AA	AA	AA	AA	AA	AA	AA	AA	AA	AA	GG	AA	AA	AA	AA	AA	GG	AA	GG	AA	AA	AA	AA	AA	AA	AA	AA
1102	GG	GG	GG	AA	AA	AA	AA	AA	AA	AA	AA	AA	GG	GG	AA	AA	AA	AA	AA	AA	AA	AA	AA	AA	AA	AA	NN	AA	AA	AA	AA	AA	GG	GG	GG	GG	GG	GG	GG	AA	AA	AA	AA	AA	AA	GG	AA	AA	AA
1103	CC	CC	TT	CC	CC	CC	CC	TC	CC	CC	CC	CC	TT	CC	CC	CC	TT	CC	CC	CC	CC	TT	CC	CC	CC	CC	TT	CC	CC	TT	CC	TT	TT	CC	TT	TT	CC	TT	TT	CC	CC	CC	TT	TT	CC	TT	CC	CC	CC
1108	GG	GG	AA	GG	AA	AA	GG	AG	GG	GG	GG	GG	GG	AA	GG	GG	GG	GG	GG	GG	GG	GG	GG	GG	GG	GG	GG	GG	GG	GG	GG	GG	GG	GG	GG	GG	GG	GG	GG	GG	GG	AA	GG	AA	GG	GG	GG	GG	GG
1109	AA	GG	GG	GG	GG	GG	GG	GG	GG	GG	GG	GG	GG	GG	GG	GG	GG	GG	GG	GG	GG	GG	GG	GG	GG	GG	NN	GG	GG	GG	GG	GG	GG	GG	GG	AA	GG	GG	GG	GG	GG	GG	GG	GG	GG	GG	GG	GG	GG
1110	TT	CC	TT	CC	CC	CC	CC	TC	CC	CC	CC	CC	TT	CC	CC	CC	CC	CC	CC	CC	CC	CC	CC	CC	CC	CC	TC	CC	CC	CC	CC	CC	TT	TT	TT	CC	CC	CC	TT	CC	CC	CC	CC	TT	CC	CC	CC	CC	CC
1111	AA	CC	AA	CC	CC	CC	CC	AC	CC	CC	CC	CC	AA	CC	CC	CC	CC	CC	CC	CC	CC	NN	CC	CC	CC	CC	AC	CC	CC	CC	CC	CC	AA	AA	AA	CC	CC	CC	AA	CC	CC	CC	CC	AA	CC	CC	CC	CC	CC
1112	AA	NN	AA	AA	AA	AA	AA	GG	AA	AA	GG	AA	GG	GG	AA	AA	AA	AA	AA	AA	AA	AA	AA	AA	AA	AA	NN	AA	AA	AA	AA	AA	GG	GG	AA	GG	GG	GG	GG	AA	GG	NN	GG	AA	AA	GG	AA	GG	AA
1114	AA	AA	AA	AA	AA	AA	AA	AA	AA	AA	AA	AA	AA	AA	AA	AA	AA	AA	AA	AA	AA	AA	AA	AA	AA	AA	AA	AA	AA	AA	AA	AA	AA	AA	AA	AA	AA	AA	AA	AA	AA	AA	AA	AA	AA	AA	AA	AA	AA
1117	TT	TT	TT	TT	TT	TT	TT	TT	TT	TT	TT	TT	TT	CC	TT	TT	TT	TT	NN	TT	TT	CC	TT	TT	TT	TT	NN	TT	TT	TT	TT	TT	TT	TT	TT	TT	TT	TT	TT	TT	CC	TT	TT	TT	TT	TT	TT	TT	TT
1118	TT	TT	CC	CC	CC	CC	CC	TT	CC	CC	NN	CC	TT	TT	CC	CC	CC	CC	CC	CC	CC	CC	CC	CC	CC	CC	NN	CC	CC	CC	CC	CC	TT	CC	TT	TT	TT	CC	CC	CC	CC	CC	CC	CC	CC	CC	CC	CC	CC
1119	CC	CC	TT	TT	TT	TT	TT	CC	TT	TT	NN	TT	CC	CC	TT	TT	TT	TT	TT	TT	TT	TT	TT	TT	TT	TT	CC	TT	TT	TT	TT	TT	CC	TT	CC	CC	CC	TT	TT	TT	TT	TT	TT	TT	TT	TT	TT	TT	TT
1121	AA	AA	CC	AA	CC	CC	AA	CC	AA	CC	CC	CC	CC	CC	CC	CC	AA	CC	CC	CC	CC	CC	AA	AA	CC	CC	AA	AA	AA	CC	AA	CC	CC	CC	CC	AA	CC	CC	CC	AA	CC	CC	CC	CC	AA	CC	AA	CC	CC
1122	TT	TT	CC	TT	TT	TT	TT	NN	TT	TT	TT	TT	CC	TT	TT	TT	TT	TT	TT	TT	TT	TT	TT	TT	TT	TT	CC	TT	TT	TT	TT	CC	CC	TT	CC	CC	TT	CC	CC	TT	TT	TT	CC	CC	TT	CC	TT	TT	TT
1123	AA	AA	AA	AA	AA	AA	AA	AA	AA	AA	AA	AA	AA	AA	AA	AA	AA	AA	AA	AA	AA	AA	AA	AA	AA	AA	AA	AA	CC	AA	AA	AA	AA	AA	AA	AA	AA	AA	AA	AA	AA	AA	AA	AA	AA	AA	AA	AA	AA
1127	CC	CC	CC	TT	TT	TT	TT	TT	TT	TT	TT	TT	CC	CC	TT	TT	TT	TT	TT	TT	TT	TT	TT	TT	TT	TT	NN	TT	TT	TT	TT	TT	CC	CC	CC	CC	CC	CC	CC	TT	TT	TT	TT	TT	TT	CC	TT	TT	TT
1128	GG	GG	GG	AA	AA	AA	AA	AA	AA	AA	AA	AA	GG	GG	AA	AA	AA	AA	AA	AA	AA	AA	AA	AA	AA	AA	NN	AA	AA	AA	AA	AA	GG	GG	GG	GG	GG	GG	GG	AA	AA	AA	AA	AA	AA	GG	AA	AA	AA
1129	GG	GG	GG	AA	AA	AA	AA	AA	AA	AA	AA	AA	GG	GG	AA	AA	AA	AA	AA	AA	AA	AA	AA	AA	AA	AA	NN	AA	AA	AA	AA	AA	GG	GG	GG	GG	GG	GG	GG	AA	AA	AA	AA	AA	AA	GG	AA	AA	AA
1130	CC	CC	CC	TT	TT	TT	TT	TT	TT	TT	TT	TT	CC	CC	TT	TT	TT	TT	TT	TT	TT	TT	TT	TT	TT	TT	NN	TT	TT	TT	TT	TT	CC	CC	CC	CC	CC	CC	CC	TT	TT	TT	TT	TT	TT	CC	TT	TT	TT
1131	CC	CC	CC	TT	TT	TT	TT	TT	TT	TT	TT	TT	CC	CC	TT	TT	TT	TT	TT	TT	TT	TT	TT	TT	TT	TT	NN	TT	TT	TT	TT	TT	CC	CC	CC	CC	CC	CC	CC	TT	TT	TT	TT	TT	TT	CC	TT	TT	TT
1133	TT	TT	CC	TT	TT	TT	TT	NN	TT	TT	TT	TT	CC	TT	TT	TT	TT	TT	TT	TT	TT	TT	TT	TT	TT	TT	CC	TT	TT	TT	TT	CC	CC	TT	CC	CC	TT	CC	CC	TT	TT	TT	CC	CC	TT	CC	TT	TT	TT
1134	TT	TT	CC	TT	TT	TT	TT	NN	TT	TT	TT	TT	CC	TT	TT	TT	TT	TT	TT	TT	TT	TT	TT	TT	TT	TT	CC	TT	TT	TT	TT	CC	CC	TT	CC	CC	TT	CC	CC	TT	TT	TT	CC	CC	TT	CC	TT	TT	TT
1136	GG	GG	GG	GG	GG	GG	GG	GG	GG	GG	GG	GG	GG	GG	GG	GG	GG	GG	GG	GG	GG	GG	GG	GG	GG	GG	GG	GG	GG	GG	GG	GG	GG	GG	GG	GG	GG	GG	GG	GG	GG	GG	GG	GG	GG	GG	GG	GG	GG
1137	AA	AA	AA	AA	AA	AA	AA	AA	AA	AA	AA	AA	AA	AA	AA	AA	AA	AA	AA	AA	AA	NN	AA	AA	AA	AA	NN	AA	AA	AA	AA	AA	GG	GG	AA	AA	AA	AA	AA	AA	AA	AA	AA	AA	AA	AA	AA	AA	AA
1142	GG	GG	GG	GG	GG	GG	GG	GG	GG	GG	GG	GG	GG	GG	GG	GG	GG	GG	GG	GG	GG	GG	GG	GG	GG	GG	GG	GG	GG	GG	GG	GG	GG	GG	GG	GG	GG	GG	GG	GG	GG	GG	GG	GG	GG	GG	AA	GG	GG
1144	GG	GG	AA	GG	GG	GG	GG	NN	GG	GG	GG	GG	AA	GG	GG	GG	GG	GG	GG	GG	GG	GG	GG	GG	GG	GG	GG	GG	AA	GG	GG	GG	AA	AA	AA	AA	AA	AA	AA	GG	AA	GG	AA	GG	GG	AA	GG	GG	GG
1145	GG	GG	GG	GG	AA	GG	GG	AA	GG	GG	GG	GG	GG	GG	AA	NN	GG	AA	AG	GG	GG	GG	GG	GG	AA	AA	GG	AA	AA	GG	GG	AA	GG	GG	GG	GG	GG	GG	GG	GG	GG	GG	GG	GG	GG	GG	GG	GG	GG
1148	GG	GG	GG	GG	GG	GG	GG	GG	GG	GG	GG	GG	GG	GG	GG	GG	GG	GG	GG	GG	GG	GG	GG	GG	GG	GG	GG	GG	GG	GG	GG	GG	GG	GG	GG	GG	GG	GG	GG	GG	GG	GG	GG	GG	GG	GG	GG	GG	GG
1151	TT	TT	TT	TT	TT	NN	CC	CC	CC	CC	TT	TT	CC	CC	CC	TT	TT	TT	TT	CC	TT	CC	TT	TT	TT	TT	TT	TT	TT	TT	TT	TT	TT	TT	TT	TT	TT	TT	TT	TT	TT	TT	TT	CC	TT	TT	CC	TT	CC
1152	AA	AA	CC	CC	AA	AA	CC	AA	AA	AA	AA	CC	AA	AA	CC	CC	CC	CC	NN	CC	AA	CC	CC	AA	CC	CC	AA	CC	AA	AA	CC	AA	AA	AA	CC	AA	AA	AA	AA	AA	CC	AA	CC	AA	CC	AA	CC	CC	AA
1155	TT	TT	TT	CC	CC	CC	CC	TT	CC	CC	CC	CC	TT	TT	CC	CC	CC	CC	CC	CC	CC	CC	CC	CC	CC	CC	NN	CC	TT	CC	CC	TT	TT	TT	CC	CC	TT	CC	CC	CC	CC	CC	CC	CC	CC	CC	CC	CC	CC
1156	TT	TT	TT	TT	TT	TT	TT	TT	TT	TT	TT	TT	TT	TT	TT	TT	TT	TT	TT	TT	TT	TT	TT	TT	TT	TT	TT	TT	TT	TT	TT	TT	TT	TT	TT	TT	TT	TT	GG	TT	TT	TT	TT	TT	TT	TT	TT	TT	TT
1164	CC	CC	CC	TT	TT	TT	TT	NN	TT	CC	CC	CC	CC	TT	CC	CC	CC	CC	CC	CC	CC	CC	CC	CC	CC	CC	TT	CC	CC	CC	CC	TT	TT	TT	TT	TT	CC	CC	TT	CC	CC	CC	TT	CC	CC	TT	CC	CC	CC
1166	AA	AA	AA	AA	AA	AA	AA	AG	AA	AA	AA	AA	GG	GG	AA	AA	AA	AA	AA	AA	AA	AA	AA	AA	AA	AA	AA	AA	GG	AA	AA	AA	AA	AA	AA	AA	AA	AA	AA	AA	AA	AA	AA	AA	AA	AA	AA	AA	AA
1172	AA	CC	AA	AA	AA	AA	AA	AA	AA	AA	AA	AA	AA	AA	AA	AA	AA	AA	AA	AA	AA	AA	AA	AA	AA	AA	AA	AA	AA	AA	AA	AA	AA	AA	AA	AA	AA	AA	AA	AA	AA	AA	AA	AA	AA	AA	AA	AA	AA
1174	GG	GG	GG	GG	GG	GG	GG	NN	GG	GG	GG	TT	TT	GG	GG	NN	GG	GG	GG	GG	GG	GG	GG	GG	GG	TT	GG	TT	TT	GG	GG	TT	GG	TT	GG	GG	GG	GG	GG	GG	GG	GG	GG	GG	GG	GG	GG	GG	GG
1176	AA	AA	AA	AA	GG	GG	AA	AA	AA	AA	GG	AA	AA	GG	AA	NN	AA	AA	AA	AA	GG	NN	AA	AA	AA	AA	NN	AA	AA	AA	AA	GG	GG	AA	AA	AA	AA	AA	GG	AA	AA	AA	AA	GG	AA	AA	AA	AA	AA
1177	GG	GG	GG	AA	AA	AA	AA	AA	AA	AA	AA	AA	GG	GG	AA	AA	AA	AA	AA	AA	AA	AA	AA	AA	AA	AA	NN	AA	AA	AA	AA	AA	GG	GG	GG	GG	GG	GG	GG	AA	AA	AA	AA	AA	AA	GG	AA	AA	AA
1178	AA	GG	GG	AA	GG	GG	GG	NN	GG	GG	GG	GG	AA	AA	GG	GG	GG	GG	GG	GG	GG	GG	GG	GG	GG	GG	NN	GG	GG	GG	GG	GG	AA	AA	AA	AA	AA	GG	AA	GG	GG	AA	AA	AA	GG	AA	GG	GG	GG
1179	CC	CC	CC	CC	CC	CC	AA	CC	AA	CC	AA	CC	CC	NN	CC	CC	AA	AA	CC	CC	CC	CC	AA	CC	CC	CC	AA	AA	CC	AA	AA	CC	CC	CC	NN	CC	CC	CC	AA	CC	CC	CC	CC	CC	CC	CC	AA	AA	AA
1181	CC	AA	CC	CC	AA	CC	CC	NN	CC	AA	CC	CC	AA	AA	CC	CC	AA	AA	NN	AA	CC	AA	CC	AA	AA	CC	AA	AA	CC	AA	AA	AA	AA	AA	AA	AA	AA	CC	AA	AA	AA	AA	CC	AA	AA	AA	AA	CC	AA
1188	GG	GG	GG	AA	AA	AA	AA	AA	AA	AA	AA	AA	GG	GG	AA	AA	AA	AA	AA	AA	AA	AA	AA	AA	AA	AA	NN	AA	AA	AA	AA	AA	GG	GG	GG	GG	GG	GG	GG	AA	AA	AA	AA	AA	AA	GG	AA	AA	AA
1191	AA	AA	AA	AA	AA	AA	AA	AA	AA	AA	AA	AA	AA	GG	AA	AA	AA	AA	AA	AA	AA	AA	AA	AA	AA	AA	AA	AA	AA	AA	AA	AA	AA	AA	AA	GG	AA	AA	AA	AA	AA	AA	AA	AA	AA	AA	AA	AA	AA
1192	AA	AA	AA	AA	AA	AA	AA	GG	AA	AA	AA	AA	GG	AA	AA	AA	AA	AA	AG	AA	AA	NN	AA	AA	AA	AA	AA	AA	GG	AA	AA	AA	GG	GG	GG	GG	AA	AA	AA	AA	AA	AA	AA	AA	AA	GG	AA	AA	AA
1193	TT	TT	TT	TT	TT	TT	TT	CC	TT	TT	TT	TT	CC	TT	TT	TT	TT	TT	TC	TT	TT	TT	TT	TT	TT	TT	TT	TT	CC	TT	TT	TT	CC	CC	CC	CC	TT	TT	TT	TT	TT	TT	TT	TT	TT	CC	TT	TT	TT
1194	TT	CC	TT	TT	TT	TT	TT	CC	TT	TT	CC	TT	CC	CC	TT	TT	TT	TT	TT	TT	TT	NN	TT	TT	TT	TT	NN	TT	TT	TT	TT	TT	CC	CC	TT	CC	CC	CC	CC	TT	CC	TC	CC	TT	TT	CC	TT	CC	TT
1195	CC	CC	TT	TT	TT	TT	TT	CC	TT	TT	TT	TT	CC	CC	CC	NN	CC	TT	NN	CC	TT	TT	TT	CC	TT	CC	CC	TT	TT	TT	CC	TT	CC	CC	CC	TT	CC	TT	CC	TT	CC	CC	CC	CC	TT	CC	TT	CC	TT
1196	GG	GG	GG	GG	GG	GG	GG	GG	GG	GG	GG	GG	GG	GG	GG	GG	GG	GG	GG	GG	GG	GG	GG	GG	GG	GG	GG	GG	GG	GG	GG	GG	GG	GG	GG	GG	GG	GG	GG	GG	GG	GG	GG	GG	GG	GG	GG	GG	GG
1198	TT	TT	TT	TT	TT	TT	TT	TT	TT	TT	TT	TT	TT	CC	TT	TT	TT	TT	TT	TT	TT	TT	TT	TT	TT	TT	TT	TT	TT	TT	TT	TT	CC	CC	TT	CC	TT	TT	TT	TT	CC	TT	CC	CC	TT	CC	TT	TT	TT
1201	CC	TT	CC	CC	CC	CC	CC	CC	CC	CC	CC	CC	CC	CC	CC	CC	CC	CC	CC	CC	CC	CC	CC	CC	CC	CC	CC	CC	CC	CC	CC	CC	CC	TT	CC	CC	CC	CC	CC	CC	CC	CC	CC	CC	CC	CC	CC	CC	CC
1204	TT	TT	TT	CC	CC	CC	CC	NN	CC	CC	CC	CC	TT	TT	CC	CC	CC	CC	CC	CC	CC	CC	CC	CC	CC	CC	TT	CC	CC	CC	CC	CC	TT	TT	TT	CC	CC	CC	TT	CC	TT	CC	CC	CC	CC	TT	CC	CC	CC
1205	AA	AA	AA	GG	GG	GG	GG	AG	GG	GG	GG	AA	AA	AA	GG	AA	GG	AA	AA	AA	GG	NN	AA	AA	AA	GG	AA	GG	AA	GG	GG	AA	AA	GG	AA	AA	GG	GG	GG	AA	AA	AA	AA	AA	AA	GG	GG	GG	GG
1206	AA	AA	GG	GG	GG	GG	GG	AG	GG	GG	GG	GG	AA	AA	GG	GG	GG	GG	GG	GG	GG	GG	GG	GG	GG	GG	GG	GG	AA	GG	GG	GG	GG	GG	AA	GG	GG	GG	GG	GG	GG	GG	GG	GG	GG	AA	GG	GG	GG
1207	GG	AA	AA	AA	AA	GG	AA	AA	AA	AA	GG	GG	AA	AA	AA	GG	AA	AA	GG	GG	GG	AG	GG	AA	GG	GG	NN	GG	GG	GG	GG	AA	AA	GG	AA	GG	GG	GG	GG	GG	GG	GG	GG	GG	AA	GG	AA	AA	AA
1210	TT	TT	TT	TT	TT	TT	TT	TT	TT	TT	TT	TT	TT	TT	TT	TT	TT	TT	TT	TT	CC	TT	TT	TT	TT	TT	NN	TT	TT	TT	TT	TT	TT	TT	TT	TT	TT	TT	TT	TT	TT	TT	TT	TT	TT	TT	TT	TT	TT
1212	AA	AA	AA	GG	GG	GG	GG	NN	GG	GG	GG	GG	AA	GG	AA	AA	AA	AA	NN	AA	AA	AA	AA	AA	GG	AA	AA	AA	AA	AA	AA	GG	AA	AA	AA	AA	GG	AA	AA	AA	AA	AA	AA	AA	AA	AA	AA	AA	GG
1214	CC	CC	TT	TT	TT	TT	CC	NN	CC	TT	CC	CC	CC	CC	CC	CC	CC	CC	NN	CC	TT	CC	TT	TT	CC	TT	NN	CC	CC	CC	TT	CC	CC	TT	CC	CC	CC	CC	CC	TT	CC	CC	CC	CC	CC	CC	CC	CC	TT
1215	CC	CC	CC	CC	CC	CC	CC	CC	CC	CC	CC	CC	CC	CC	CC	CC	CC	CC	CC	CC	CC	CC	CC	CC	CC	CC	CC	CC	CC	CC	CC	CC	CC	CC	CC	CC	CC	CC	CC	CC	CC	CC	CC	CC	CC	CC	CC	CC	CC
1217	CC	CC	CC	CC	CC	CC	CC	CC	CC	CC	CC	CC	CC	CC	CC	CC	CC	CC	CC	CC	CC	CC	CC	CC	CC	CC	CC	CC	CC	CC	CC	CC	CC	CC	CC	CC	CC	CC	CC	CC	CC	CC	CC	CC	CC	CC	CC	CC	CC
1220	TT	TT	TT	TT	TT	TT	TT	TT	TT	TT	TT	TT	TT	TT	TT	TT	TT	TT	TT	TT	TT	TT	TT	TT	TT	TT	TT	TT	TT	TT	TT	TT	CC	TT	TT	TT	TT	TT	TT	TT	TT	TT	TT	TT	TT	TT	TT	TT	TT
1221	TT	TT	TT	TT	TT	TT	TT	TT	TT	TT	TT	TT	CC	TT	TT	TT	TT	TT	TC	TT	TT	NN	TT	TT	TT	TT	TT	TT	CC	TT	TT	TT	CC	CC	TT	CC	TT	TT	TT	TT	TT	TT	TT	TT	TT	TT	TT	TT	TT
1225	TT	GG	GG	GG	GG	GG	GG	GG	GG	GG	GG	GG	GG	TT	GG	GG	GG	GG	GG	GG	GG	GG	GG	GG	GG	GG	TT	GG	GG	GG	GG	GG	GG	GG	GG	TT	TT	GG	TT	GG	GG	GG	GG	TT	GG	GG	GG	GG	GG
1229	GG	GG	GG	AA	AA	AA	AA	AA	AA	AA	AA	AA	GG	GG	AA	AA	AA	AA	AA	AA	AA	AA	AA	AA	AA	AA	NN	AA	AA	AA	AA	AA	GG	GG	GG	GG	GG	GG	GG	AA	AA	AA	AA	AA	AA	GG	AA	AA	AA
1230	TT	TT	CC	TT	TT	TT	TT	NN	TT	TT	TT	TT	CC	TT	TT	TT	TT	TT	TT	TT	TT	TT	TT	TT	TT	TT	CC	TT	TT	TT	TT	CC	CC	TT	CC	CC	TT	CC	CC	TT	TT	TT	CC	CC	TT	CC	TT	TT	TT
1231	TT	TT	TT	TT	TT	TT	TT	TT	TT	TT	TT	TT	TT	TT	TT	TT	TT	TT	TT	TT	TT	TT	TT	TT	TT	TT	TT	TT	TT	TT	TT	TT	TT	TT	TT	TT	TT	TT	TT	TT	TT	TT	TT	TT	TT	TT	TT	TT	TT
1234	TT	TT	CC	TT	TT	TT	TT	CC	TT	TT	TT	TT	CC	TT	TT	TT	TT	TT	TT	TT	TT	TT	TT	TT	TT	TT	CC	TT	TT	TT	TT	CC	CC	TT	CC	CC	TT	CC	CC	TT	TT	TT	CC	CC	TT	CC	TT	TT	TT
1235	TT	CC	TT	TT	TT	TT	TT	CC	TT	TT	CC	TT	CC	CC	TT	TT	TT	TT	TT	TT	TT	TT	TT	TT	TT	TT	NN	TT	TT	TT	TT	TT	CC	CC	TT	CC	CC	CC	CC	TT	CC	NN	CC	TT	TT	CC	TT	CC	TT
1236	CC	TT	TT	TT	TT	TT	TT	NN	TT	TT	TT	TT	CC	CC	TT	TT	TT	TT	TT	TT	TT	TT	TT	TT	TT	TT	TT	TT	TT	TT	TT	TT	CC	TT	TT	TT	TT	TT	CC	TT	CC	TT	CC	TT	TT	CC	TT	TT	TT
1237	TT	TT	TT	CC	CC	CC	CC	CC	CC	CC	CC	CC	TT	TT	CC	CC	CC	CC	CC	CC	CC	CC	CC	CC	CC	CC	NN	CC	CC	CC	CC	CC	TT	TT	TT	TT	TT	TT	TT	CC	CC	CC	CC	CC	CC	TT	CC	CC	CC
1242	AA	AA	AA	AA	AA	AA	AA	NN	AA	AA	AA	AA	GG	GG	AA	AA	AA	AA	AA	AA	AA	AA	AA	AA	AA	AA	NN	AA	GG	AA	AA	AA	AA	AA	AA	AA	AA	AA	AA	AA	AA	AA	AA	AA	AA	AA	AA	AA	AA
1247	TT	TT	CC	CC	CC	TT	CC	CC	CC	CC	CC	CC	CC	CC	CC	NN	CC	TT	CC	TT	TT	CC	CC	TT	TT	CC	NN	CC	CC	CC	CC	CC	CC	TT	TT	TT	TT	TT	TT	TT	CC	TT	CC	CC	TT	TT	TT	TT	CC
1249	CC	AA	CC	CC	CC	CC	CC	CC	CC	AA	CC	CC	CC	CC	CC	CC	CC	CC	CC	CC	CC	CC	CC	CC	CC	CC	CC	CC	CC	CC	CC	CC	CC	AA	CC	CC	CC	CC	CC	CC	CC	CC	CC	CC	CC	CC	CC	CC	CC
1250	CC	CC	CC	CC	CC	CC	CC	CC	CC	CC	CC	CC	CC	CC	CC	CC	CC	CC	CC	CC	CC	CC	CC	CC	CC	CC	CC	CC	CC	CC	CC	CC	CC	CC	CC	CC	CC	CC	CC	NN	CC	CC	CC	CC	CC	CC	CC	CC	CC
1251	AA	AA	AA	GG	GG	GG	GG	AG	GG	AA	AA	GG	AA	GG	GG	GG	GG	GG	NN	GG	GG	GG	GG	GG	GG	GG	AA	GG	AA	GG	GG	AA	GG	GG	AA	GG	AA	AA	AA	GG	GG	AA	AA	GG	GG	GG	GG	GG	GG
1252	AA	AA	CC	AA	AA	AA	AA	AC	AA	AA	AA	AA	CC	CC	AA	AA	CC	AA	AA	AA	AA	CC	AA	AA	AA	AA	NN	AA	AA	CC	AA	CC	CC	AA	CC	CC	AA	CC	CC	AA	AA	AA	CC	CC	AA	CC	AA	AA	AA
1253	AA	AA	GG	AA	AA	AA	AA	AA	AA	AA	AA	AA	GG	GG	AA	AA	GG	AA	AA	AA	AA	AA	AA	AA	AA	AA	AA	AA	AA	GG	AA	GG	GG	AA	GG	AA	AA	AA	AA	AA	AA	AA	AA	AA	AA	AA	AA	AA	AA
1256	AA	GG	GG	AA	AA	AA	AA	AA	AA	AA	AA	GG	AA	GG	GG	GG	GG	GG	GG	GG	GG	GG	GG	GG	GG	GG	GG	GG	GG	GG	GG	GG	AA	AA	AA	AA	GG	AA	AA	GG	GG	AA	AA	AA	GG	AA	GG	GG	GG
1257	CC	CC	CC	CC	CC	CC	CC	NN	CC	CC	CC	CC	TT	TT	CC	CC	CC	CC	CC	CC	CC	CC	CC	CC	CC	CC	CC	CC	TT	CC	CC	CC	NN	CC	CC	TT	CC	CC	CC	CC	CC	CC	CC	CC	CC	CC	CC	CC	CC
1258	TT	TT	TT	TT	TT	TT	TT	TT	TT	TT	TT	CC	TT	TT	NN	CC	CC	CC	CC	CC	TT	NN	TT	TT	TT	CC	TT	CC	CC	CC	TT	TT	TT	TT	TT	TT	TT	TT	TT	TT	CC	CC	CC	TT	CC	TT	TT	TT	TT
1259	AA	AA	AA	GG	GG	GG	GG	AG	GG	GG	AA	AA	AA	AA	AA	AA	GG	AA	NN	AA	AA	AG	AA	GG	AA	AA	AA	GG	AA	GG	GG	AA	AA	AA	AA	AA	AA	AA	AA	GG	AA	AA	AA	AA	GG	AA	AA	AA	GG
1260	GG	GG	AA	GG	GG	GG	GG	NN	GG	GG	GG	GG	AA	AA	GG	GG	AA	GG	GG	GG	GG	GG	GG	GG	GG	GG	AA	GG	GG	GG	GG	AA	GG	AA	AA	AA	AA	GG	GG	GG	AA	GG	GG	GG	GG	AA	GG	GG	GG
1261	GG	GG	GG	AA	GG	GG	GG	GG	AA	GG	GG	AA	AA	GG	AA	NN	AA	GG	NN	AA	AA	AG	AA	AA	AA	AA	GG	AA	GG	NN	AA	GG	GG	GG	GG	GG	GG	GG	GG	AA	AA	GG	GG	GG	AA	GG	GG	GG	AA
1262	GG	GG	GG	GG	GG	GG	GG	GG	GG	GG	GG	GG	GG	GG	GG	GG	GG	GG	GG	GG	GG	GG	GG	GG	GG	GG	GG	GG	GG	GG	GG	GG	GG	GG	GG	GG	GG	GG	GG	GG	GG	GG	GG	GG	GG	GG	GG	GG	GG
1263	GG	GG	GG	GG	GG	GG	GG	GG	GG	GG	GG	GG	GG	GG	GG	GG	GG	GG	GG	GG	GG	GG	GG	GG	GG	GG	GG	GG	GG	GG	GG	GG	GG	GG	GG	GG	GG	GG	GG	GG	GG	GG	GG	GG	GG	GG	GG	GG	GG
1266	CC	TT	CC	TT	TT	TT	TT	CC	TT	TT	TT	TT	CC	TT	TT	TT	TT	TT	TT	TT	TT	TT	TT	TT	TT	TT	CC	TT	CC	TT	TT	TT	CC	CC	CC	CC	TT	TT	TT	TT	CC	TT	TT	TT	TT	CC	TT	TT	TT
1267	AA	AA	AA	GG	GG	GG	GG	GG	AA	AA	AA	GG	GG	GG	GG	GG	GG	GG	GG	GG	GG	GG	GG	GG	GG	AA	AA	GG	AA	GG	GG	GG	AA	AA	AA	AA	AA	AA	AA	GG	AA	GG	GG	GG	GG	AA	GG	GG	GG
1268	AA	AA	AA	GG	GG	GG	GG	GG	GG	GG	GG	GG	GG	GG	GG	GG	GG	GG	GG	GG	GG	GG	GG	GG	GG	GG	AA	GG	AA	GG	GG	GG	AA	AA	AA	AA	AA	AA	AA	GG	AA	GG	GG	GG	GG	AA	GG	GG	GG
1271	AA	AA	AA	AA	AA	AA	AA	AG	AA	AA	AA	AA	AA	GG	AA	AA	AA	AA	AA	AA	AA	AA	AA	AA	AA	AA	AG	AA	AA	AA	AA	AA	GG	AA	AA	GG	AA	AA	AA	AA	AA	AA	AA	AA	AA	AA	AA	AA	AA
1273	TT	TT	TT	TT	TT	TT	TT	TT	TT	TT	TT	TT	TT	TT	TT	TT	TT	TT	TT	TT	TT	TT	TT	TT	TT	TT	TT	TT	TT	TT	TT	TT	TT	TT	TT	TT	TT	TT	TT	TT	TT	TT	TT	TT	TT	TT	TT	TT	TT
1274	AA	GG	AA	GG	GG	GG	GG	NN	GG	GG	GG	GG	AA	GG	GG	GG	AA	GG	GG	GG	GG	AA	GG	GG	GG	GG	AA	GG	GG	AA	GG	AA	AA	AA	AA	AA	GG	AA	AA	GG	GG	GG	AA	AA	GG	AA	GG	GG	GG
1276	AA	AA	AA	NN	AA	AA	GG	AA	AA	AA	AA	GG	AA	AA	GG	GG	GG	GG	GG	GG	GG	GG	GG	GG	GG	GG	AA	GG	AA	GG	GG	AA	AA	AA	AA	AA	AA	GG	GG	GG	AA	GG	GG	AA	GG	AA	GG	GG	AA
1277	TT	CC	TT	TT	TT	TT	TT	TT	TT	TT	TT	TT	TT	TT	TT	TT	TT	TT	TT	TT	TT	TT	TT	TT	TT	TT	CC	TT	TT	TT	TT	CC	TT	TT	CC	TT	TT	TT	TT	TT	TT	TT	TT	CC	TT	TT	TT	TT	TT
1278	AA	AA	AA	AA	AA	AA	AA	AA	AA	AA	AA	AA	AA	AA	AA	AA	AA	AA	AA	AA	AA	AA	AA	AA	AA	AA	AA	AA	AA	AA	AA	AA	AA	AA	AA	AA	AA	AA	GG	AA	AA	AA	AA	AA	AA	AA	AA	AA	AA
1279	GG	GG	AA	GG	GG	GG	GG	GG	GG	GG	GG	GG	GG	GG	GG	GG	GG	GG	GG	GG	GG	GG	GG	GG	GG	GG	NN	GG	GG	GG	GG	AA	GG	AA	GG	GG	GG	GG	GG	GG	GG	GG	GG	GG	GG	GG	GG	GG	GG
1280	GG	GG	GG	NN	GG	GG	GG	GG	GG	GG	GG	GG	AA	AA	GG	GG	GG	GG	GG	GG	GG	GG	GG	GG	GG	GG	GG	GG	AA	GG	GG	GG	AA	GG	GG	AA	GG	GG	GG	GG	GG	GG	GG	GG	GG	AA	GG	GG	GG
1282	GG	GG	TT	TT	TT	TT	TT	TT	TT	TT	TT	TT	TT	TT	TT	TT	TT	TT	TT	TT	TT	TT	TT	TT	TT	TT	TT	TT	TT	TT	TT	NN	TT	TT	TT	TT	TT	TT	TT	TT	TT	TT	TT	TT	TT	TT	GG	TT	GG
1283	CC	CC	TT	TT	TT	TT	TT	TT	TT	TT	TT	TT	TT	TT	TT	TT	TT	TT	TT	TT	TT	TT	TT	TT	TT	TT	TT	TT	TT	TT	TT	CC	TT	TT	TT	TT	TT	TT	TT	TT	TT	TT	TT	TT	TT	TT	CC	TT	CC
1285	TT	CC	TT	TT	TT	TT	TT	TT	TT	CC	TT	TT	TT	TT	TT	TT	TT	TT	TT	TT	TT	TT	TT	TT	TT	TT	CC	TT	TT	TT	TT	CC	TT	CC	CC	TT	TT	CC	CC	TT	TT	TT	TT	TT	TT	TT	TT	CC	CC
1288	TT	TT	TT	TT	TT	TT	CC	TT	CC	TT	TT	TT	TT	CC	TT	TT	TT	TT	TT	TT	TT	TT	TT	TT	TT	TT	CC	TT	CC	CC	TT	CC	TT	TT	CC	TT	TT	TT	TT	TT	TT	TT	TT	TT	TT	TT	TT	TT	TT
1292	CC	CC	CC	TT	TT	TT	TT	NN	TT	TT	TT	TT	CC	CC	TT	TT	TT	TT	TT	TT	TT	CC	TT	TT	TT	TT	CC	TT	TT	TT	TT	CC	CC	CC	CC	TT	TT	TT	CC	TT	CC	CC	TT	CC	TT	TT	TT	TT	TT
1293	TT	TT	TT	CC	CC	CC	CC	TC	CC	CC	CC	CC	TT	TT	CC	CC	CC	CC	CC	CC	CC	TT	CC	CC	CC	CC	TT	CC	CC	CC	CC	TT	TT	TT	TT	CC	CC	CC	TT	CC	TT	TT	CC	TT	CC	CC	CC	CC	CC
1294	AA	CC	AA	CC	CC	CC	CC	CC	CC	CC	CC	CC	CC	AA	CC	CC	CC	CC	CC	CC	CC	CC	CC	CC	CC	CC	AA	CC	CC	CC	CC	CC	CC	CC	AA	CC	AA	CC	CC	CC	AA	CC	CC	CC	CC	CC	CC	CC	CC
1295	CC	CC	TT	CC	CC	CC	CC	CC	CC	CC	CC	CC	CC	CC	CC	CC	CC	CC	CC	CC	CC	CC	CC	CC	CC	CC	CC	CC	CC	CC	CC	CC	CC	CC	CC	CC	CC	CC	CC	CC	CC	CC	CC	CC	CC	CC	CC	CC	CC
1301	CC	TT	CC	CC	CC	CC	CC	TT	CC	CC	TT	CC	CC	CC	CC	CC	CC	CC	CC	CC	CC	CC	CC	CC	CC	CC	NN	CC	TT	CC	CC	TT	CC	TT	CC	CC	TT	TT	TT	CC	TT	CC	TT	CC	CC	CC	CC	CC	CC
1302	CC	CC	TT	CC	CC	CC	CC	CC	CC	CC	CC	CC	TT	CC	CC	CC	CC	CC	CC	CC	CC	CC	CC	CC	NN	CC	NN	CC	CC	CC	CC	CC	TT	TT	CC	TT	CC	TT	TT	CC	CC	CC	TT	CC	CC	TT	CC	CC	CC
1308	AA	AA	AA	CC	CC	CC	CC	NN	CC	CC	CC	CC	AA	AA	CC	CC	CC	CC	CC	CC	CC	CC	CC	CC	CC	CC	AA	CC	CC	CC	CC	AA	AA	AA	AA	AA	AA	AA	AA	CC	CC	AA	AA	AA	CC	AA	CC	CC	CC
1313	CC	CC	CC	CC	TT	TT	TT	TT	TT	CC	TT	TT	TT	CC	CC	NN	TT	CC	CC	CC	TT	CC	TT	TT	NN	TT	NN	CC	TT	TT	TT	TT	TT	TT	TT	TT	CC	CC	CC	TT	CC	CC	TT	CC	TT	TT	TT	CC	CC
1315	CC	CC	CC	CC	TT	TT	TT	TT	TT	TT	CC	CC	CC	CC	CC	CC	CC	TT	NN	CC	CC	CC	CC	CC	CC	CC	CC	TT	CC	CC	CC	TT	CC	CC	TT	CC	CC	CC	CC	CC	CC	CC	CC	CC	CC	CC	TT	TT	TT
1316	TT	TT	CC	CC	TT	CC	CC	TC	CC	CC	TT	CC	TT	TT	CC	CC	CC	CC	TC	CC	CC	CC	CC	CC	TT	CC	TT	CC	TT	CC	CC	TT	TT	CC	TT	TT	TT	TT	TT	CC	TT	TT	TT	TT	CC	TT	CC	CC	CC
1317	AA	AA	AA	AA	AA	AA	AA	AA	AA	AA	AA	AA	AA	AA	AA	AA	AA	AA	AA	AA	AA	AA	AA	AA	AA	AA	AA	AA	AA	AA	AA	AA	AA	AA	AA	AA	AA	AA	AA	AA	AA	AA	AA	AA	AA	AA	AA	AA	AA
1320	AA	GG	GG	AA	GG	GG	AA	GG	GG	GG	GG	GG	AA	AA	GG	GG	GG	GG	GG	GG	GG	GG	GG	GG	GG	GG	GG	GG	GG	GG	GG	GG	AA	GG	GG	GG	AA	GG	GG	GG	GG	AA	AA	GG	GG	AA	GG	GG	GG
1321	AA	AA	AA	AA	AA	AA	AA	AA	AA	AA	AA	AA	AA	AA	AA	AA	AA	AA	AA	AA	AA	AA	AA	AA	AA	AA	AA	AA	AA	AA	AA	AA	AA	GG	AA	AA	AA	AA	AA	AA	AA	AA	AA	AA	AA	AA	AA	AA	AA
1323	TT	GG	TT	TT	TT	TT	TT	TG	TT	TT	TT	TT	GG	GG	TT	TT	TT	TT	TT	TT	TT	NN	TT	TT	TT	TT	TT	TT	GG	TT	TT	TT	TT	GG	TT	TT	TT	TT	TT	TT	GG	TT	TT	GG	TT	TT	TT	TT	TT
1329	GG	AA	GG	GG	GG	GG	GG	GG	GG	GG	GG	GG	AA	GG	GG	AA	GG	GG	GG	GG	GG	GG	GG	GG	GG	AA	GG	AA	AA	GG	AA	AA	AA	GG	GG	GG	GG	GG	GG	GG	GG	GG	GG	GG	GG	GG	GG	AA	AA
1330	TT	TT	TT	TT	TT	TT	TT	TT	TT	TT	TT	TT	TT	TT	TT	TT	TT	TT	TT	TT	TT	TT	TT	TT	TT	TT	NN	TT	TT	TT	TT	TT	TT	TT	TT	TT	TT	TT	TT	TT	TT	TT	TT	TT	TT	TT	TT	TT	TT
1331	TT	TT	TT	TT	TT	TT	TT	TT	TT	TT	TT	GG	TT	TT	GG	NN	TT	GG	GG	GG	TT	NN	TT	TT	TT	GG	NN	GG	TT	TT	TT	TT	TT	GG	TT	TT	TT	GG	GG	TT	TT	GG	GG	GG	TT	TT	TT	TT	GG
1332	TT	TT	TT	TT	TT	TT	TT	TT	TT	TT	TT	TT	TT	TT	TT	TT	TT	TT	TT	TT	TT	TT	TT	TT	TT	TT	TT	TT	TT	TT	TT	TT	TT	TT	TT	TT	TT	TT	TT	TT	TT	TT	TT	TT	TT	TT	TT	TT	TT
1333	GG	GG	GG	GG	GG	GG	GG	GG	GG	GG	GG	GG	GG	GG	GG	GG	GG	GG	GG	GG	GG	GG	GG	GG	GG	GG	GG	GG	GG	GG	GG	GG	GG	GG	GG	GG	GG	GG	GG	GG	GG	GG	GG	GG	GG	GG	GG	GG	GG
1334	AA	AA	AA	AA	AA	AA	AA	AA	AA	AA	AA	AA	AA	AA	AA	AA	AA	AA	AA	AA	AA	AA	AA	AA	AA	AA	AA	AA	AA	AA	AA	AA	AA	AA	AA	AA	AA	AA	AA	AA	AA	AA	AA	AA	AA	AA	AA	AA	AA
1335	CC	CC	TT	TT	TT	TT	TT	TT	TT	TT	TT	TT	TT	TT	TT	TT	TT	TT	TT	TT	TT	TT	TT	TT	TT	TT	TT	TT	TT	TT	TT	CC	TT	TT	TT	TT	TT	TT	TT	TT	TT	TT	TT	TT	TT	TT	CC	TT	CC
1336	TT	TT	GG	GG	GG	GG	GG	GG	GG	GG	GG	GG	GG	GG	GG	GG	GG	GG	GG	GG	GG	GG	GG	GG	GG	GG	GG	GG	GG	GG	GG	TT	GG	GG	GG	GG	GG	GG	GG	GG	GG	GG	GG	GG	GG	GG	TT	GG	TT
1338	CC	CC	AA	AA	AA	CC	AA	NN	CC	CC	CC	AA	CC	AA	AA	AA	AA	AA	AA	AA	AA	AA	AA	AA	AA	AA	AA	AA	CC	AA	AA	CC	NN	AA	AA	AA	CC	AA	AA	AA	NN	AA	AA	AA	AA	AA	CC	AA	CC
1340	CC	CC	CC	AA	AA	AA	CC	NN	CC	CC	CC	AA	CC	AA	CC	AA	CC	CC	NN	CC	CC	CC	CC	CC	CC	AA	NN	CC	CC	CC	CC	AA	AA	AA	AA	AA	CC	AA	AA	CC	AA	AA	AA	AA	CC	AA	CC	CC	CC
1341	CC	AA	AA	AA	AA	AA	AA	AA	AA	AA	AA	AA	CC	CC	AA	AA	AA	AA	AA	AA	AA	AA	AA	AA	AA	AA	NN	AA	AA	AA	AA	AA	CC	CC	CC	CC	AA	AA	CC	AA	AA	AC	CC	CC	AA	CC	AA	AA	AA
1342	CC	CC	CC	TT	TT	TT	TT	NN	TT	TT	TT	TT	CC	TT	TT	TT	TT	TT	TT	CC	TT	CC	TT	TT	TT	TT	NN	TT	CC	TT	TT	TT	CC	CC	CC	TT	CC	CC	TT	TT	CC	TT	TT	TT	TT	CC	TT	TT	TT
1345	CC	CC	CC	CC	CC	CC	CC	CC	CC	TT	CC	TT	CC	CC	TT	TC	TT	TT	TT	TT	CC	NN	TT	TT	TT	TT	CC	TT	CC	TT	CC	CC	TT	CC	CC	CC	CC	CC	CC	TT	TT	TT	CC	TT	TT	TT	CC	CC	CC
1346	TT	TT	TT	TT	TT	TT	TT	TT	TT	GG	TT	GG	TT	GG	GG	TG	GG	GG	GG	GG	TT	NN	GG	GG	GG	GG	TG	GG	TT	GG	TT	GG	GG	TT	GG	GG	TT	GG	GG	GG	GG	GG	GG	GG	GG	GG	TT	TT	TT
1349	AA	AA	AA	GG	GG	GG	AA	AA	AA	AA	AA	AA	AA	AA	AA	AA	AA	AA	AA	GG	AA	NN	AA	AA	AA	AA	AA	AA	AA	AA	AA	AA	AA	AA	GG	AA	AA	AA	GG	AA	AA	AA	AA	GG	AA	AA	GG	GG	GG
1352	CC	CC	CC	CC	CC	CC	CC	CC	CC	CC	CC	CC	CC	TT	CC	CC	CC	CC	CC	CC	CC	NN	CC	CC	CC	CC	NN	CC	CC	CC	CC	CC	CC	CC	CC	CC	CC	CC	CC	CC	CC	CC	CC	CC	CC	CC	TT	TT	TT
1357	AA	AA	AA	AA	AA	AA	AA	AA	AA	AA	AA	AA	AA	AA	AA	AA	AA	AA	AA	AA	AA	AA	AA	AA	AA	AA	AA	AA	AA	AA	AA	GG	AA	AA	AA	AA	AA	AA	AA	AA	AA	AA	AA	AA	AA	AA	AA	AA	AA
1358	TT	TT	TT	TT	TT	TT	TT	TT	TT	TT	TT	TT	TT	TT	TT	TT	TT	TT	TT	TT	TT	TT	TT	TT	TT	TT	TT	TT	TT	TT	TT	TT	TT	TT	TT	TT	TT	TT	TT	TT	TT	TT	TT	TT	TT	TT	TT	TT	TT
1359	TT	CC	CC	CC	CC	CC	CC	TC	CC	CC	CC	CC	CC	TT	CC	CC	CC	CC	CC	CC	CC	CC	CC	CC	CC	CC	TT	CC	CC	CC	CC	TT	TT	CC	TT	TT	CC	TT	TT	CC	CC	TT	CC	TT	CC	TT	CC	CC	CC
1360	GG	AA	AA	AA	AA	AA	AA	NN	AA	AA	AA	AA	AA	GG	AA	AA	AA	AA	AA	AA	AA	AA	AA	AA	AA	AA	GG	AA	AA	AA	AA	GG	GG	AA	GG	GG	AA	GG	GG	AA	AA	GG	AA	GG	AA	GG	AA	AA	AA
1361	AA	AA	AA	AA	AA	AA	AA	AA	AA	AA	AA	AA	AA	GG	AA	AA	AA	AA	AA	AA	AA	AA	AA	AA	AA	AA	GG	AA	AA	AA	AA	GG	AA	AA	AA	AA	AA	AA	AA	AA	AA	AA	AA	AA	AA	AA	AA	AA	AA
1363	TT	TT	CC	TT	CC	TT	TT	CC	TT	TT	TT	TT	CC	TT	TT	NN	TT	TT	NN	TT	CC	TT	CC	TT	CC	TT	TT	TT	TT	TT	CC	TT	CC	CC	TT	TT	TT	CC	CC	CC	TT	TT	TT	TT	TT	TT	TT	CC	TT
1366	AA	AA	CC	CC	CC	CC	CC	CC	CC	CC	CC	CC	CC	AA	CC	CC	CC	CC	CC	CC	CC	CC	CC	CC	CC	CC	NN	CC	CC	CC	CC	CC	CC	AA	CC	CC	CC	CC	CC	CC	CC	CC	CC	CC	CC	CC	CC	CC	CC
1368	GG	GG	AA	GG	GG	GG	GG	GG	GG	GG	GG	AA	GG	GG	GG	NN	AA	AA	NN	GG	AA	GG	GG	GG	GG	AA	GG	AA	AA	AA	GG	GG	GG	GG	GG	GG	GG	AA	GG	GG	AA	GG	GG	GG	AA	GG	AA	GG	AA
1370	TT	TT	CC	TT	TT	TT	TT	NN	TT	TT	TT	TT	CC	TT	TT	TT	CC	TT	NN	TT	TT	CC	TT	TT	TT	TT	CC	TT	TT	CC	TT	CC	CC	TT	CC	CC	TT	CC	CC	TT	TT	TT	CC	CC	TT	CC	TT	TT	TT
1371	CC	CC	TT	CC	CC	CC	CC	TC	CC	CC	CC	CC	TT	CC	CC	CC	TT	CC	CC	CC	CC	TT	CC	CC	CC	CC	NN	CC	CC	TT	CC	TT	TT	CC	TT	TT	CC	TT	TT	CC	CC	CC	TT	TT	CC	TT	CC	CC	CC
1374	GG	TT	TT	GG	GG	GG	GG	TG	GG	GG	GG	GG	GG	GG	TT	GG	GG	TT	TT	GG	GG	GG	GG	GG	GG	TT	TT	GG	GG	GG	GG	TT	GG	TT	TT	NN	GG	GG	TT	GG	TT	GG	GG	GG	GG	GG	GG	TT	TT
1377	GG	GG	AA	AA	AA	AA	AA	NN	AA	AA	AA	AA	GG	AA	AA	AA	AA	AA	AA	AA	AA	AA	AA	AA	AA	AA	NN	AA	AA	AA	AA	AA	AA	AA	GG	AA	AA	AA	GG	AA	AA	AA	AA	AA	AA	AA	AA	AA	AA
1378	CC	CC	TT	TT	TT	TT	TT	NN	TT	TT	TT	TT	CC	TT	TT	TT	TT	TT	TT	TT	TT	TT	TT	TT	TT	TT	NN	TT	TT	TT	TT	TT	TT	TT	CC	TT	TT	TT	CC	TT	TT	TT	TT	TT	TT	TT	TT	TT	TT
1379	CC	CC	CC	TT	CC	CC	TT	CC	TT	TT	CC	TT	CC	CC	TT	TT	TT	TT	TT	TT	TT	TT	TT	TT	TT	TT	CC	TT	CC	TT	TT	CC	CC	CC	CC	TT	CC	CC	CC	TT	CC	TT	TT	CC	TT	CC	TT	TT	TT
1380	GG	AA	AA	GG	GG	GG	GG	NN	GG	GG	GG	GG	GG	GG	AA	NN	GG	AA	GG	AA	GG	GG	GG	GG	GG	GG	GG	GG	GG	GG	GG	AA	GG	GG	GG	GG	GG	GG	GG	GG	GG	GG	GG	GG	GG	GG	GG	GG	GG
1382	TT	TT	CC	CC	CC	CC	CC	CC	CC	CC	CC	CC	CC	CC	CC	CC	CC	CC	CC	CC	CC	CC	CC	CC	CC	CC	TC	CC	CC	CC	CC	CC	CC	CC	CC	CC	TT	CC	CC	CC	CC	CC	CC	CC	CC	CC	CC	CC	CC
1383	GG	TT	GG	TT	GG	GG	TT	TG	GG	GG	GG	TT	GG	GG	GG	NN	GG	TT	GG	GG	GG	GG	TT	GG	TG	TT	NN	TT	GG	GG	GG	GG	GG	GG	GG	TT	GG	GG	GG	GG	GG	GG	GG	GG	GG	GG	GG	GG	GG
1387	AA	AA	GG	GG	GG	GG	GG	NN	GG	GG	GG	GG	GG	AA	GG	GG	AA	GG	GG	AA	GG	GG	AA	GG	GG	GG	NN	GG	GG	GG	GG	AA	GG	AA	AA	AA	AA	GG	GG	GG	GG	GG	GG	GG	GG	GG	AA	GG	AA
1389	GG	AA	GG	GG	AA	GG	AA	AG	AA	AA	GG	AA	GG	GG	AA	NN	GG	GG	AA	AA	GG	NN	GG	AA	GG	AA	NN	AA	AA	GG	GG	AA	GG	AA	GG	AA	GG	AA	GG	GG	GG	GG	AA	GG	GG	GG	GG	AA	AA
1390	GG	GG	GG	GG	GG	GG	GG	GG	GG	GG	GG	GG	GG	GG	GG	GG	GG	GG	GG	GG	GG	GG	GG	GG	GG	GG	GG	GG	GG	GG	GG	GG	GG	GG	GG	GG	GG	GG	GG	GG	GG	GG	GG	GG	GG	GG	GG	GG	GG
1393	CC	CC	CC	CC	CC	CC	CC	CC	CC	CC	CC	CC	CC	CC	CC	CC	CC	CC	CC	CC	CC	CC	CC	CC	CC	CC	NN	CC	CC	CC	CC	CC	CC	CC	CC	CC	CC	CC	CC	CC	CC	CC	CC	CC	CC	CC	CC	CC	CC
1394	CC	CC	CC	CC	TT	TT	CC	NN	CC	CC	CC	CC	CC	TT	CC	CC	CC	CC	CC	CC	CC	CC	CC	CC	CC	CC	TT	CC	CC	CC	CC	TT	CC	CC	CC	CC	CC	CC	TT	CC	CC	CC	CC	TT	CC	CC	TT	CC	CC
1395	CC	CC	CC	CC	CC	CC	CC	CC	CC	CC	CC	CC	CC	CC	CC	CC	CC	CC	CC	CC	CC	CC	CC	CC	CC	CC	CC	CC	CC	CC	CC	CC	CC	CC	CC	CC	CC	CC	CC	CC	CC	CC	CC	CC	CC	CC	CC	CC	CC
1400	GG	AA	AA	AA	GG	AA	AA	GG	AA	AA	AA	AA	AA	GG	AA	AA	AA	AA	AA	AA	AA	AA	AA	AA	AA	AA	GG	AA	GG	AA	AA	AA	GG	GG	GG	GG	AA	AA	GG	AA	AA	NN	GG	GG	AA	GG	AA	AA	AA
1403	GG	GG	GG	GG	GG	GG	GG	GG	GG	GG	GG	GG	GG	GG	GG	GG	GG	GG	GG	GG	GG	GG	GG	GG	GG	GG	GG	GG	GG	GG	GG	GG	GG	GG	GG	GG	GG	GG	AA	GG	GG	GG	GG	GG	GG	GG	GG	GG	GG
1407	AA	AA	AA	AA	AA	AA	GG	AA	AA	AA	AA	GG	AA	AA	GG	NN	AA	GG	AA	AA	AA	AA	AA	AA	AA	GG	NN	AA	GG	GG	AA	AA	AA	AA	AA	AA	GG	AA	GG	AA	AA	AA	AA	AA	AA	AA	AA	AA	GG
1410	CC	TT	CC	CC	CC	NN	TT	TC	TT	CC	CC	TT	TT	CC	CC	NN	TT	TT	NN	CC	CC	CC	CC	CC	CC	TT	CC	TT	TT	TT	CC	CC	CC	CC	TT	CC	CC	CC	CC	CC	CC	CC	CC	CC	CC	CC	CC	TT	TT
1411	TT	TT	TT	TT	TT	TT	TT	TT	TT	TT	TT	TT	TT	TT	TT	TT	TT	TT	TT	TT	TT	TT	TT	TT	TT	TT	TT	TT	TT	TT	TT	TT	TT	TT	TT	TT	TT	TT	TT	TT	TT	TT	TT	TT	TT	TT	TT	TT	TT
1412	AA	AA	AA	AA	AA	AA	AA	AA	AA	AA	AA	AA	AA	AA	AA	AA	AA	AA	AA	AA	AA	AA	AA	AA	AA	AA	AA	AA	AA	AA	AA	AA	AA	AA	AA	AA	AA	AA	AA	AA	AA	AA	AA	AA	AA	AA	AA	AA	AA
1413	TT	CC	TT	TT	TT	TT	TT	CC	TT	TT	CC	TT	CC	CC	TT	TT	TT	TT	TT	TT	TT	NN	TT	TT	TT	TT	NN	TT	TT	TT	TT	TT	CC	TT	TT	CC	CC	CC	TT	TT	CC	TT	TT	TT	TT	CC	CC	TT	TT
1414	AA	AA	AA	CC	AA	AA	CC	NN	AA	AA	AA	AA	AA	CC	AA	AA	AA	AA	AA	AA	AA	AA	AA	AA	AA	AA	CC	AA	AA	AA	AA	AA	CC	CC	AA	AA	CC	CC	CC	AA	CC	AA	AA	AA	AA	AA	AA	AA	AA
1416	AA	AA	AA	GG	AA	AA	GG	AG	AA	AA	AA	AA	AA	GG	AA	AA	AA	AA	AA	AA	AA	AA	AA	AA	AA	AA	GG	AA	AA	AA	AA	AA	GG	GG	AA	AA	GG	GG	GG	AA	GG	AA	AA	AA	AA	AA	AA	AA	AA
1417	TT	TT	TT	CC	TT	TT	CC	NN	TT	TT	TT	TT	TT	CC	TT	TT	TT	TT	TT	TT	TT	TT	TT	TT	TT	TT	CC	TT	TT	TT	TT	TT	CC	CC	TT	TT	CC	CC	CC	TT	CC	TT	TT	TT	TT	TT	TT	TT	TT
1418	AA	AA	AA	AA	AA	AA	AA	AA	AA	AA	AA	AA	AA	AA	AA	AA	AA	AA	AA	AA	AA	AA	AA	AA	AA	AA	AA	AA	AA	AA	AA	AA	AA	AA	AA	AA	AA	AA	GG	AA	AA	AA	AA	AA	AA	AA	AA	AA	AA
1419	GG	GG	AA	AA	AA	AA	AA	AA	AA	AA	AA	AA	AA	GG	AA	AA	AA	AA	AA	AA	AA	AA	AA	AA	AA	AA	GG	AA	AA	AA	AA	GG	GG	AA	AA	AA	AA	AA	GG	AA	AA	AA	AA	AA	AA	AA	AA	AA	AA
1420	AA	AA	GG	GG	GG	GG	GG	GG	GG	GG	GG	GG	GG	AA	GG	GG	GG	GG	GG	GG	GG	GG	GG	GG	GG	GG	AA	GG	GG	GG	GG	AA	AA	GG	GG	GG	GG	GG	AA	GG	GG	GG	GG	GG	GG	GG	GG	GG	GG
1422	GG	GG	GG	GG	GG	GG	GG	GG	GG	GG	GG	GG	GG	GG	GG	GG	GG	GG	GG	GG	GG	GG	GG	GG	GG	GG	GG	GG	GG	GG	GG	GG	GG	GG	GG	AA	GG	AA	GG	GG	AA	AA	AA	AA	GG	AA	GG	GG	GG
1423	TT	CC	TT	CC	CC	NN	CC	TT	CC	CC	CC	CC	TT	TT	CC	CC	CC	CC	CC	CC	CC	CC	CC	CC	CC	CC	CC	CC	TT	CC	CC	CC	TT	CC	CC	TT	TT	CC	CC	CC	TT	TT	TT	TT	CC	TT	TT	CC	CC
1427	GG	GG	GG	GG	GG	GG	AA	GG	AA	GG	AA	GG	GG	GG	GG	GG	GG	GG	GG	GG	GG	GG	GG	GG	GG	GG	NN	GG	GG	GG	GG	GG	GG	GG	GG	GG	GG	GG	GG	GG	GG	GG	GG	GG	NN	GG	GG	GG	GG
1428	CC	CC	CC	CC	CC	CC	TT	CC	TT	CC	TT	CC	CC	CC	CC	CC	CC	CC	CC	CC	CC	CC	CC	CC	CC	CC	NN	CC	CC	CC	CC	CC	CC	CC	CC	CC	CC	CC	CC	CC	CC	CC	CC	CC	NN	CC	CC	CC	CC
1429	TT	TT	TT	TT	TT	TT	GG	TT	GG	TT	GG	TT	TT	TT	TT	TT	TT	TT	TT	TT	TT	TT	TT	TT	TT	TT	TG	TT	TT	TT	TT	TT	TT	TT	TT	TT	TT	TT	TT	TT	TT	TT	TT	TT	TT	TT	TT	TT	TT
1433	TT	CC	CC	TT	TT	TT	TT	TT	TT	TT	TT	TT	TT	CC	TT	TT	TT	TT	TT	TT	TT	TT	TT	TT	TT	TT	NN	TT	TT	TT	TT	CC	CC	TT	TT	TT	TT	TT	TT	TT	TT	TT	TT	TT	TT	TT	CC	TT	TT
1434	AA	CC	CC	AA	AA	AA	AA	NN	AA	AA	AA	AA	AA	AA	AA	AA	AA	AA	AA	AA	AA	AA	AA	AA	AA	AA	AA	AA	AA	AA	AA	AA	CC	AA	CC	AA	AA	AA	AA	AA	AA	CC	CC	AA	AA	AA	AA	AA	AA
1435	CC	TT	TT	TT	TT	TT	TT	TC	TT	TT	TT	TT	CC	TT	TT	TT	TT	TT	TT	TT	TT	TT	TT	TT	TT	TT	TT	TT	TT	TT	TT	TT	TT	TT	TT	TT	TT	TT	TT	TT	TT	TT	TT	TT	TT	TT	TT	TT	TT
1437	TT	TT	TT	TT	CC	CC	CC	CC	CC	CC	TT	TT	TT	TT	TT	TT	TT	CC	NN	TT	TT	TT	TT	TT	TT	TT	NN	CC	TT	TT	TT	CC	TT	TT	CC	TT	TT	TT	TT	TT	TT	TT	TT	TT	TT	TT	CC	CC	CC
1440	GG	GG	AA	GG	AA	AA	GG	GG	GG	AA	AA	GG	GG	GG	GG	GG	GG	GG	GG	GG	GG	GG	GG	GG	GG	GG	GG	GG	GG	GG	GG	GG	AA	GG	GG	GG	GG	GG	GG	GG	GG	GG	GG	GG	GG	GG	GG	GG	GG
1441	TT	TT	GG	GG	GG	GG	GG	NN	GG	GG	GG	TT	TT	TT	TT	TT	TT	TT	TT	TT	TT	GG	TT	TT	TT	TT	TT	TT	TT	TT	TT	TT	GG	TT	TT	TT	TT	TT	TT	TT	TT	TT	TT	GG	TT	TT	GG	TT	GG
1442	CC	CC	CC	CC	CC	CC	CC	CC	CC	CC	CC	CC	CC	CC	CC	CC	CC	CC	CC	CC	CC	CC	CC	CC	CC	CC	CC	CC	CC	CC	CC	CC	CC	CC	CC	CC	CC	CC	CC	CC	CC	CC	CC	CC	CC	CC	CC	CC	CC
1443	TT	TT	GG	GG	GG	GG	GG	NN	GG	GG	GG	TT	TT	TT	TT	TT	TT	TT	TT	TT	TT	GG	TT	TT	TT	TT	TT	TT	TT	TT	TT	TT	GG	TT	TT	TT	TT	TT	TT	TT	TT	TT	TT	GG	TT	TT	GG	TT	GG
1444	AA	AA	GG	GG	GG	GG	GG	GG	GG	GG	GG	GG	GG	GG	GG	GG	GG	GG	GG	GG	GG	GG	GG	GG	GG	GG	AA	GG	GG	GG	GG	AA	GG	GG	GG	GG	GG	GG	GG	GG	GG	GG	GG	GG	GG	GG	GG	GG	GG
1445	GG	GG	AA	AA	AA	AA	AA	AA	AA	AA	AA	AA	AA	AA	AA	AA	AA	AA	AA	AA	AA	AA	AA	AA	AA	AA	GG	AA	AA	AA	AA	GG	AA	AA	AA	AA	AA	AA	AA	AA	AA	AA	AA	AA	AA	AA	AA	AA	AA
1449	GG	GG	GG	GG	GG	GG	GG	TG	GG	GG	GG	GG	TT	TT	GG	GG	GG	GG	GG	GG	GG	GG	GG	GG	GG	GG	GG	GG	TT	GG	GG	GG	TT	GG	GG	GG	GG	GG	GG	GG	TT	GG	GG	GG	GG	GG	GG	GG	GG
1450	AA	AA	AA	AA	AA	AA	AA	AA	AA	AA	AA	AA	AA	AA	AA	AA	AA	AA	AA	AA	AA	AA	AA	AA	AA	AA	AA	AA	AA	AA	AA	AA	AA	AA	AA	AA	AA	AA	AA	AA	AA	AA	AA	AA	AA	AA	AA	AA	AA
1451	GG	GG	AA	GG	GG	GG	GG	GG	GG	GG	GG	GG	AA	AA	GG	GG	GG	GG	GG	GG	GG	GG	GG	GG	GG	GG	AA	GG	GG	GG	GG	GG	AA	GG	GG	AA	GG	AA	AA	GG	GG	GG	AA	GG	GG	AA	GG	GG	GG
1456	GG	GG	GG	GG	GG	GG	GG	GG	GG	GG	GG	GG	GG	GG	GG	GG	GG	GG	GG	GG	GG	GG	GG	GG	GG	GG	GG	GG	GG	GG	GG	GG	GG	GG	GG	GG	GG	GG	TT	GG	GG	GG	GG	GG	GG	GG	GG	GG	GG
1457	AA	AA	AA	GG	GG	GG	GG	GG	GG	GG	GG	GG	GG	AA	GG	GG	GG	GG	GG	AA	GG	GG	GG	GG	GG	GG	AA	GG	GG	GG	GG	AA	GG	GG	AA	GG	GG	GG	AA	AA	GG	GG	GG	AA	GG	GG	AA	GG	AA
1458	TT	GG	TT	TT	TT	TT	TT	TT	TT	TT	TT	TT	TT	GG	TT	TT	TT	TT	TT	TT	TT	NN	TT	TT	TT	TT	NN	TT	TT	TT	TT	TT	GG	TT	TT	TT	GG	GG	GG	TT	GG	TT	TT	TT	TT	TT	TT	TT	TT
1459	GG	GG	GG	GG	GG	GG	GG	GG	GG	GG	GG	GG	GG	GG	GG	GG	GG	GG	GG	GG	GG	GG	GG	GG	GG	GG	NN	GG	GG	GG	GG	GG	AA	GG	GG	GG	GG	GG	GG	GG	AA	GG	GG	GG	GG	GG	GG	GG	GG
1460	TT	CC	CC	CC	CC	CC	CC	TC	CC	CC	CC	CC	TT	TT	CC	CC	CC	CC	CC	CC	CC	CC	CC	CC	CC	CC	TT	CC	TT	CC	CC	TT	CC	CC	TT	CC	CC	CC	CC	CC	CC	CC	TT	CC	CC	CC	CC	CC	CC
1461	TT	TT	CC	TT	CC	CC	TT	TT	TT	TT	TT	TT	TT	CC	TT	TT	TT	TT	TT	TT	TT	TT	TT	TT	TT	TT	CC	TT	TT	TT	TT	CC	CC	TT	TT	TT	TT	TT	CC	TT	TT	TT	TT	CC	TT	TT	TT	TT	TT
1462	TT	TT	TT	TT	TT	TT	TT	TT	TT	TT	TT	TT	TT	CC	TT	TT	TT	TT	TT	TT	TT	TT	TT	TT	TT	TT	NN	TT	TT	TT	TT	CC	TT	TT	TT	TT	CC	TT	TT	TT	TT	TT	TT	TT	TT	TT	TT	TT	TT
1463	AA	AA	AA	AA	AA	AA	AA	AA	AA	AA	AA	AA	AA	GG	AA	AA	AA	AA	AA	AA	AA	AA	AA	AA	AA	AA	NN	AA	AA	AA	AA	GG	AA	AA	AA	AA	GG	AA	AA	AA	AA	AA	AA	AA	AA	AA	AA	AA	AA
1464	TT	TT	TT	TT	TT	TT	TT	TT	TT	TT	TT	TT	TT	TT	TT	TT	TT	TT	TT	TT	TT	TT	TT	TT	TT	TT	CC	TT	TT	CC	TT	TT	TT	TT	TT	TT	TT	TT	TT	TT	TT	TT	TT	TT	TT	TT	TT	TT	TT
1467	AA	AA	AA	AA	AA	AA	AA	AA	AA	AA	AA	AA	AA	AA	AA	AA	AA	AA	AA	AA	AA	AA	AA	AA	AA	AA	AA	AA	AA	AA	AA	AA	AA	AA	AA	AA	AA	AA	AA	AA	AA	AA	AA	AA	AA	AA	AA	AA	AA
1468	TT	TT	TT	TT	TT	TT	TT	TT	TT	TT	TT	TT	TT	TT	TT	TT	TT	TT	TT	TT	TT	TT	TT	TT	TT	TT	TT	TT	TT	TT	TT	TT	TT	TT	TT	TT	TT	TT	TT	TT	TT	TT	TT	TT	TT	TT	TT	TT	TT
1469	GG	GG	GG	GG	GG	GG	GG	GG	GG	GG	GG	GG	GG	GG	GG	GG	GG	GG	GG	GG	GG	GG	GG	GG	GG	GG	GG	GG	GG	GG	GG	GG	AA	GG	GG	GG	GG	GG	AA	GG	AA	GG	AA	GG	GG	AA	GG	GG	GG
1471	CC	CC	CC	CC	TT	TT	CC	NN	CC	CC	CC	CC	CC	CC	CC	CC	CC	CC	CC	CC	CC	CC	CC	CC	CC	CC	NN	CC	TT	CC	CC	CC	CC	TT	TT	CC	TT	TT	CC	CC	TT	CC	CC	CC	CC	CC	CC	CC	CC
1472	AA	AA	AA	AA	AA	AA	AA	AA	AA	AA	AA	AA	AA	AA	AA	AA	AA	AA	AA	AA	AA	AA	AA	AA	AA	AA	AA	AA	AA	AA	AA	AA	AA	AA	AA	AA	AA	AA	AA	AA	AA	AA	AA	AA	AA	AA	AA	AA	AA
1473	CC	CC	CC	CC	CC	CC	CC	CC	CC	CC	CC	CC	CC	CC	CC	CC	CC	CC	CC	CC	CC	CC	CC	CC	CC	CC	CC	CC	CC	CC	CC	CC	CC	CC	CC	CC	CC	CC	CC	CC	CC	CC	CC	CC	CC	CC	CC	CC	CC
1474	CC	AA	CC	CC	CC	CC	CC	AA	CC	CC	AA	CC	AA	CC	CC	CC	CC	CC	CC	CC	CC	CC	CC	CC	CC	CC	NN	CC	CC	CC	CC	CC	AA	CC	CC	AA	AA	AA	AA	CC	AA	AC	AA	CC	CC	AA	CC	AA	CC
1475	GG	AA	GG	GG	GG	GG	GG	AA	GG	GG	AA	GG	AA	GG	GG	GG	GG	GG	GG	GG	GG	GG	GG	GG	GG	GG	NN	GG	GG	GG	GG	GG	AA	GG	GG	AA	AA	AA	AA	GG	AA	NN	AA	GG	GG	AA	GG	AA	GG
1476	GG	AA	AA	AA	GG	GG	GG	GG	GG	GG	GG	AA	GG	GG	AA	AA	AA	AA	AA	AA	AA	AA	AA	AA	AA	GG	AA	AA	GG	AA	AA	GG	AA	GG	AA	AA	AA	AA	AA	AA	AA	AA	AA	AA	AA	AA	AA	AA	AA
1477	TT	CC	CC	CC	TT	TT	TT	TT	TT	TT	TT	CC	TT	TT	CC	CC	CC	CC	CC	CC	CC	CC	CC	CC	CC	TT	CC	CC	TT	CC	CC	TT	CC	TT	CC	CC	CC	CC	CC	CC	CC	CC	CC	CC	CC	CC	CC	CC	CC
1481	GG	GG	GG	GG	GG	GG	GG	AA	GG	GG	GG	GG	AA	GG	GG	GG	GG	GG	GG	GG	GG	GG	GG	GG	GG	GG	NN	GG	GG	GG	GG	GG	AA	GG	GG	GG	GG	GG	GG	GG	AA	GG	GG	GG	GG	GG	GG	GG	GG
1482	CC	CC	CC	CC	CC	CC	CC	CC	CC	CC	CC	CC	CC	CC	CC	CC	CC	CC	CC	CC	CC	CC	CC	CC	CC	CC	CC	CC	CC	CC	CC	CC	CC	CC	CC	CC	CC	CC	CC	CC	CC	CC	CC	CC	CC	CC	CC	CC	CC
1484	TT	TT	CC	TT	TT	TT	TT	TT	TT	TT	TT	CC	TT	CC	CC	CC	CC	CC	CC	CC	CC	CC	CC	CC	CC	CC	CC	CC	CC	CC	CC	CC	TT	CC	CC	TT	CC	TT	CC	CC	TT	TT	TT	CC	CC	TT	CC	CC	CC
1485	AA	AA	GG	AA	AA	AA	AA	AA	AA	AA	AA	GG	AA	GG	GG	GG	GG	GG	GG	GG	GG	GG	GG	GG	GG	GG	GG	GG	GG	GG	GG	GG	AA	GG	GG	AA	GG	AA	GG	AA	AA	AA	AA	GG	GG	AA	GG	GG	GG
1486	GG	GG	GG	GG	AA	GG	GG	AA	GG	GG	GG	GG	AA	GG	GG	GG	GG	GG	GG	GG	GG	GG	GG	GG	GG	GG	GG	GG	GG	GG	GG	GG	GG	AA	GG	GG	GG	GG	AA	GG	GG	GG	GG	GG	GG	GG	GG	GG	GG
1487	AA	AA	AA	AA	AA	AA	AA	AA	AA	AA	AA	AA	AA	AA	AA	AA	AA	AA	AA	AA	AA	AA	AA	AA	AA	AA	AA	AA	AA	AA	AA	AA	AA	AA	AA	GG	AA	GG	AA	AA	GG	GG	GG	GG	AA	GG	AA	AA	AA
1488	GG	GG	GG	GG	GG	GG	GG	GG	GG	GG	GG	GG	GG	GG	GG	GG	GG	GG	GG	GG	GG	GG	GG	GG	GG	GG	GG	GG	GG	GG	GG	GG	GG	GG	GG	GG	GG	GG	GG	GG	GG	GG	GG	GG	GG	GG	GG	GG	GG
1489	CC	CC	CC	AA	AA	AA	CC	NN	CC	CC	AA	CC	CC	AA	CC	CC	CC	CC	NN	AA	CC	AA	CC	CC	NN	CC	NN	CC	AA	CC	CC	CC	AA	CC	CC	CC	CC	AA	CC	CC	AA	NN	CC	AA	CC	CC	CC	CC	CC
1490	AA	GG	AA	AA	AA	AA	AA	AA	AA	AA	AA	AA	AA	AA	AA	AA	AA	AA	AA	AA	AA	AA	AA	AA	AA	AA	NN	AA	AA	AA	AA	GG	AA	GG	GG	AA	AA	AA	AA	AA	AA	AA	AA	GG	AA	AA	AA	AA	AA
1492	AA	GG	GG	GG	GG	GG	GG	GG	GG	GG	GG	GG	AA	GG	GG	GG	GG	GG	GG	GG	GG	GG	GG	GG	GG	GG	GG	GG	AA	GG	GG	GG	AA	AA	GG	GG	GG	GG	GG	GG	GG	GG	GG	GG	GG	GG	GG	GG	GG
1493	CC	AA	AA	AA	AA	AA	AA	AA	AA	AA	AA	AA	CC	AA	AA	AA	AA	AA	AA	AA	AA	AA	AA	AA	AA	AA	AA	AA	CC	AA	AA	AA	CC	CC	AA	AA	AA	AA	AA	AA	AA	AA	AA	AA	AA	AA	AA	AA	AA
1494	CC	CC	AA	AA	AA	AA	AA	AA	CC	CC	CC	AA	CC	AA	AA	AA	CC	AA	AA	AA	AA	AA	AA	AA	CC	AA	CC	AA	CC	CC	AA	CC	CC	CC	CC	CC	AA	CC	CC	AA	AA	CC	AA	AA	AA	AA	CC	CC	AA
1495	TT	TT	CC	CC	CC	CC	CC	CC	TT	TT	TT	CC	TT	CC	CC	CC	TT	CC	CC	CC	CC	CC	CC	CC	TT	CC	TT	CC	TT	TT	CC	TT	TT	TT	TT	TT	CC	TT	TT	CC	CC	TT	CC	CC	CC	CC	TT	TT	CC
1497	CC	CC	TT	CC	CC	CC	CC	CC	CC	CC	CC	CC	CC	CC	CC	CC	CC	CC	CC	CC	CC	CC	CC	CC	CC	CC	CC	CC	CC	CC	CC	CC	CC	CC	CC	CC	CC	CC	CC	CC	CC	CC	CC	CC	CC	CC	CC	CC	CC
1498	TT	CC	TT	TT	TT	TT	TT	TT	TT	CC	TT	TT	TT	TT	TT	TT	TT	TT	TT	TT	TT	NN	TT	TT	TT	TT	CC	TT	TT	TT	TT	CC	TT	CC	CC	TT	TT	CC	CC	TT	TT	TT	TT	TT	TT	TT	TT	CC	CC
1499	TT	TT	TT	TT	CC	NN	CC	TT	TT	CC	TT	TT	TT	CC	TT	TT	TT	TT	TT	TT	TT	TT	TT	TT	TT	TT	TT	TT	TT	CC	TT	TT	CC	CC	TT	CC	TT	TT	TT	TT	CC	TT	TT	CC	TT	CC	CC	TT	TT
1502	GG	GG	GG	GG	GG	GG	GG	NN	GG	GG	GG	GG	AA	AA	GG	GG	GG	GG	NN	GG	AA	GG	AA	AA	GG	GG	NN	GG	GG	GG	AA	GG	AA	AA	GG	GG	AA	GG	GG	AA	GG	GG	GG	GG	AA	GG	GG	GG	GG
1503	TT	TT	TT	TT	TT	TT	TT	TT	TT	TT	TT	TT	TT	TT	TT	TT	TT	TT	TT	TT	TT	TT	TT	TT	TT	TT	TT	TT	TT	TT	TT	TT	TT	TT	TT	TT	TT	TT	TT	TT	TT	TT	TT	TT	TT	TT	TT	TT	TT
1504	TT	TT	CC	TT	TT	TT	TT	TT	TT	TT	TT	TT	TT	TT	TT	TT	TT	TT	TT	TT	TT	TT	TT	TT	TT	TT	TT	TT	TT	TT	TT	TT	CC	TT	TT	TT	TT	TT	TT	TT	CC	TT	TT	TT	TT	TT	TT	TT	TT
1507	GG	AA	GG	GG	GG	GG	GG	AG	GG	GG	GG	GG	GG	GG	GG	GG	GG	GG	GG	GG	GG	GG	GG	GG	GG	GG	AA	GG	GG	GG	GG	AA	GG	GG	GG	GG	GG	GG	AA	GG	GG	GG	GG	GG	GG	GG	GG	GG	GG
1509	AA	AA	AA	AA	AA	AA	AA	AA	AA	AA	AA	AA	AA	AA	AA	AA	AA	AA	AA	AA	AA	AA	AA	AA	AA	AA	AA	AA	AA	AA	AA	AA	AA	AA	AA	AA	AA	AA	GG	AA	AA	AA	AA	AA	AA	AA	AA	AA	AA
1510	TT	CC	TT	TT	TT	TT	TT	TT	TT	TT	CC	TT	TT	CC	TT	TT	TT	TT	NN	TT	TT	TC	TT	TT	TT	TT	TC	TT	TT	TT	TT	CC	TT	TT	TT	TT	TT	TT	TT	CC	TT	TT	TT	TT	TT	TT	CC	TT	CC
1514	TT	CC	TT	TT	TT	TT	TT	CC	TT	TT	CC	TT	CC	TT	TT	TT	TT	TT	TT	TT	TT	TT	TT	TT	TT	TT	NN	TT	TT	TT	TT	TT	CC	TT	TT	CC	CC	CC	CC	TT	CC	NN	CC	TT	TT	CC	TT	CC	TT
1520	TT	TT	TT	TT	TT	TT	TT	TT	TT	TT	TT	TT	TT	TT	TT	TT	TT	TT	TT	TT	TT	TT	TT	TT	TT	TT	TT	TT	TT	TT	TT	TT	TT	TT	TT	TT	TT	TT	TT	TT	TT	TT	TT	TT	TT	TT	TT	TT	TT
1522	TT	TT	TT	TT	CC	NN	CC	TC	CC	TT	TT	TT	TT	CC	CC	NN	CC	CC	CC	CC	CC	CC	CC	TT	CC	CC	TT	CC	TT	CC	TT	TT	CC	CC	TT	CC	TT	CC	CC	CC	CC	CC	CC	CC	CC	CC	TT	CC	TT
1523	AA	AA	GG	GG	GG	GG	GG	GG	GG	GG	GG	GG	GG	GG	GG	GG	GG	GG	NN	GG	GG	GG	GG	GG	GG	GG	GG	GG	GG	GG	GG	AA	GG	GG	GG	GG	GG	GG	GG	GG	GG	GG	GG	GG	GG	GG	AA	GG	AA
1524	CC	CC	TT	TT	TT	TT	CC	NN	TT	TT	TT	TT	CC	CC	TT	NN	TT	TT	TT	TT	TT	TT	TT	TT	TT	CC	CC	TT	CC	TT	TT	CC	CC	CC	CC	CC	TT	CC	TT	TT	CC	TT	CC	CC	TT	CC	TT	TT	TT
1525	TT	CC	TT	TT	CC	TT	TT	TC	TT	CC	TT	TT	TT	CC	TT	TT	TT	TT	CC	CC	CC	CC	TT	CC	CC	TT	CC	CC	TT	CC	CC	TT	TT	CC	TT	CC	CC	TT	CC	CC	TT	TT	CC	CC	CC	TT	CC	CC	CC
1527	TT	TT	GG	GG	GG	TT	TT	GG	TT	TT	TT	TT	TT	TT	TT	NN	TT	TT	TT	TT	TT	TT	TT	TT	TT	GG	TT	TT	TT	TT	TT	TT	TT	TT	TT	TT	TT	TT	TT	TT	TT	TT	TT	TT	TT	TT	TT	TT	TT
1529	AA	AA	AA	AA	AA	AA	AA	AA	AA	AA	AA	AA	AA	GG	AA	AA	AA	AA	AA	AA	AA	AA	AA	AA	AA	AA	AA	AA	AA	AA	AA	AA	AA	AA	AA	AA	AA	AA	AA	AA	AA	AA	AA	AA	AA	AA	AA	AA	AA
1530	CC	CC	CC	CC	CC	CC	CC	CC	CC	CC	CC	CC	CC	CC	CC	CC	CC	CC	CC	CC	CC	CC	CC	CC	CC	CC	CC	CC	CC	CC	CC	CC	CC	CC	CC	CC	CC	CC	CC	CC	CC	CC	CC	CC	CC	CC	CC	CC	CC
1531	AA	AA	AA	AA	AA	AA	AA	AA	AA	AA	AA	AA	AA	AA	AA	AA	AA	AA	AA	AA	AA	AA	AA	AA	AA	AA	AA	AA	AA	AA	AA	AA	AA	AA	AA	AA	AA	AA	AA	AA	AA	AA	AA	AA	AA	AA	AA	AA	AA
1532	AA	AA	AA	AA	AA	AA	AA	AA	AA	AA	AA	AA	AA	AA	AA	AA	AA	AA	AA	AA	AA	AA	AA	AA	AA	AA	AA	AA	AA	AA	AA	AA	AA	AA	AA	AA	AA	AA	AA	AA	AA	AA	AA	AA	AA	AA	AA	AA	AA
1533	AA	AA	AA	AA	AA	AA	AA	AA	AA	AA	AA	AA	AA	AA	AA	AA	AA	AA	AA	AA	AA	AA	AA	AA	AA	AA	AA	AA	AA	AA	AA	AA	AA	AA	AA	AA	AA	AA	AA	AA	AA	AA	AA	AA	AA	AA	AA	AA	AA
1535	TT	TT	TT	TT	TT	TT	TT	TT	TT	TT	TT	TT	TT	TT	TT	TT	TT	TT	TT	TT	TT	TT	TT	TT	TT	TT	TT	TT	TT	TT	TT	TT	TT	TT	TT	TT	TT	TT	TT	TT	TT	TT	TT	TT	TT	TT	TT	TT	TT
1536	AA	GG	AA	AA	AA	AA	AA	NN	AA	AA	AA	AA	AA	GG	AA	AA	AA	AA	AA	AA	AA	AA	AA	AA	AA	AA	GG	AA	AA	AA	AA	GG	AA	AA	AA	AA	GG	AA	GG	AA	AA	AA	AA	AA	AA	AA	AA	AA	AA
1537	TT	TT	GG	TT	TT	TT	TT	TT	TT	TT	TT	TT	GG	GG	TT	TT	TT	TT	TT	TT	TT	TT	TT	TT	TT	TT	NN	TT	TT	TT	TT	TT	TT	GG	GG	GG	TT	TT	GG	TT	TT	TT	TT	TT	TT	TT	TT	TT	TT
1541	TT	TT	GG	GG	GG	GG	GG	GG	GG	GG	GG	GG	TT	GG	GG	GG	GG	GG	GG	GG	GG	GG	GG	GG	GG	GG	GG	GG	TT	GG	GG	GG	GG	GG	GG	TT	TT	GG	GG	GG	GG	GG	GG	GG	GG	GG	GG	GG	GG
1543	TT	TT	TT	CC	CC	CC	TT	CC	CC	CC	TT	TT	TT	TT	CC	TT	TT	TT	TT	TT	CC	NN	TT	TT	CC	TT	TT	TT	TT	TT	TT	TT	TT	TT	TT	TT	CC	TT	TT	CC	TT	CC	TT	TT	TT	TT	CC	CC	CC
1544	TT	CC	CC	CC	CC	CC	CC	CC	CC	CC	CC	CC	CC	CC	CC	CC	CC	CC	CC	CC	CC	CC	CC	CC	CC	CC	CC	CC	CC	CC	CC	CC	CC	CC	CC	CC	CC	CC	CC	CC	CC	CC	CC	CC	CC	CC	CC	CC	CC
1545	TT	TT	TT	TT	TT	TT	TT	TT	TT	TT	TT	TT	TT	TT	TT	TT	TT	TT	TT	TT	TT	TT	TT	TT	TT	TT	TT	TT	TT	TT	TT	TT	CC	CC	TT	CC	TT	TT	TT	TT	TT	TT	TT	TT	TT	CC	CC	TT	TT
1546	GG	GG	GG	GG	GG	GG	GG	GG	GG	GG	GG	GG	GG	GG	GG	GG	GG	GG	GG	GG	GG	GG	GG	GG	GG	GG	GG	GG	GG	GG	GG	GG	GG	GG	GG	GG	GG	GG	GG	GG	GG	GG	GG	GG	GG	GG	GG	GG	GG
1547	TT	TT	TT	TT	TT	TT	TT	TT	TT	TT	TT	TT	TT	TT	TT	TT	TT	TT	TT	TT	TT	TT	TT	TT	TT	TT	TT	TT	TT	TT	TT	TT	TT	TT	TT	TT	TT	TT	TT	TT	TT	TT	TT	TT	TT	TT	TT	TT	TT
1548	AA	GG	AA	AA	AA	AA	AA	AA	AA	AA	AA	AA	GG	AA	AA	AA	GG	GG	AA	AA	AA	AA	AA	AA	AA	AA	NN	AA	AA	GG	AA	GG	GG	AA	GG	NN	GG	AA	AA	AA	AA	AA	AA	AA	GG	AA	AA	AA	AA
1549	TT	TT	TT	GG	GG	GG	TT	TT	TT	GG	TT	TT	TT	TT	TT	TT	GG	TT	NN	TT	GG	GG	GG	GG	TT	TT	TT	TT	GG	GG	GG	TT	TT	TT	TT	TT	TT	TT	TT	GG	TT	GG	GG	GG	GG	TT	TT	TT	TT
1550	TT	TT	TT	GG	GG	GG	TT	TT	TT	GG	TT	TT	TT	TT	TT	TT	GG	TT	TG	TT	GG	NN	GG	GG	TT	TT	TT	TT	GG	GG	GG	TT	TT	TT	TT	TT	TT	TT	TT	GG	TT	GG	GG	GG	GG	TT	TT	TT	TT
1551	GG	GG	GG	GG	GG	GG	GG	GG	GG	GG	GG	GG	GG	GG	GG	GG	GG	GG	GG	GG	GG	GG	GG	GG	GG	GG	GG	GG	GG	GG	GG	GG	GG	GG	GG	GG	GG	GG	GG	GG	GG	GG	GG	GG	GG	GG	GG	GG	GG
1552	TT	TT	CC	TT	TT	TT	TT	TT	TT	TT	CC	TT	TT	TT	TT	TT	TT	TT	TT	TT	CC	TT	TT	TT	TT	TT	TT	CC	TT	TT	TT	TT	TT	TT	TT	TT	TT	TT	TT	TT	TT	CC	CC	TT	CC	TT	CC	TT	TT
1553	CC	CC	CC	CC	CC	CC	CC	CC	CC	CC	CC	CC	CC	TT	CC	CC	CC	CC	CC	CC	CC	CC	CC	CC	CC	CC	CC	CC	CC	CC	CC	CC	CC	TT	CC	TT	CC	CC	CC	CC	CC	CC	CC	CC	CC	TT	CC	CC	CC
1554	CC	AA	CC	CC	CC	CC	CC	CC	CC	CC	CC	CC	CC	CC	CC	CC	CC	CC	CC	CC	CC	CC	CC	CC	CC	CC	AA	CC	CC	CC	CC	CC	AA	CC	AA	AA	CC	AA	CC	CC	AA	CC	AA	AA	CC	AA	CC	CC	CC
1557	CC	TT	TT	TT	TT	TT	TT	TT	TT	TT	CC	TT	TT	TT	TT	TT	TT	TT	TT	TT	TT	TT	TT	TT	TT	TT	NN	TT	TT	NN	TT	TT	TT	TT	TT	TT	TT	TT	TT	TT	TT	TT	TT	TT	TT	TT	TT	TT	TT
1558	AA	GG	GG	GG	GG	GG	GG	GG	GG	GG	GG	GG	GG	GG	GG	GG	GG	GG	GG	GG	GG	GG	GG	GG	GG	GG	NN	GG	GG	GG	GG	GG	GG	GG	GG	GG	GG	GG	GG	GG	GG	GG	GG	GG	GG	GG	GG	GG	GG
1560	GG	AA	AA	AA	GG	AA	GG	AA	AA	AA	NN	AA	GG	GG	GG	NN	GG	AA	GG	GG	GG	GG	GG	GG	AA	AA	GG	AA	AA	GG	GG	GG	AA	GG	AA	AA	GG	GG	AA	AA	AA	GG	AA	GG	AA	GG	GG	AA	GG
1562	CC	CC	CC	CC	CC	TT	CC	CC	CC	CC	CC	CC	CC	CC	CC	CC	CC	TT	NN	CC	CC	TT	TT	TT	NN	CC	CC	CC	CC	CC	TT	TT	CC	CC	CC	CC	TT	CC	CC	CC	CC	CC	CC	CC	CC	CC	TT	CC	TT
1563	TT	TT	TT	TT	TT	CC	TT	TT	TT	TT	TT	TT	TT	TT	TT	TT	TT	CC	NN	TT	TT	CC	CC	CC	NN	TT	NN	TT	TT	TT	CC	CC	TT	TT	TT	TT	CC	TT	TT	TT	TT	TT	TT	TT	TT	TT	CC	TT	CC
1564	AA	AA	AA	GG	GG	GG	GG	AG	GG	GG	GG	GG	AA	AA	GG	GG	GG	GG	GG	GG	GG	NN	GG	GG	GG	GG	AG	GG	AA	GG	GG	AA	GG	AA	AA	AA	GG	GG	GG	GG	AA	AA	GG	GG	GG	AA	GG	GG	GG
1566	GG	GG	GG	GG	AA	AA	GG	AA	AA	AA	AA	GG	GG	GG	GG	GG	GG	GG	GG	GG	AA	AA	GG	GG	AA	GG	GG	GG	GG	GG	AA	GG	GG	GG	GG	AA	GG	AA	GG	AA	GG	GG	GG	GG	GG	GG	GG	GG	GG
1567	AA	AA	AA	AA	AA	AA	AA	AA	AA	AA	AA	AA	AA	AA	AA	AA	AA	AA	AA	AA	AA	AA	AA	AA	AA	AA	AA	AA	AA	AA	AA	AA	AA	AA	AA	NN	AA	AA	AA	AA	AA	AA	AA	AA	AA	AA	AA	AA	AA
1568	GG	AA	AA	GG	GG	GG	GG	AA	GG	AA	AA	GG	AA	AA	GG	NN	GG	AA	NN	GG	GG	NN	GG	GG	AA	AA	AA	GG	AA	GG	GG	AA	AA	AA	AA	AA	AA	AA	AA	AA	GG	AA	GG	AA	AA	AA	GG	AA	AA
1572	CC	CC	CC	CC	CC	CC	CC	CC	CC	CC	TT	CC	CC	CC	CC	CC	CC	CC	CC	CC	CC	CC	CC	CC	CC	CC	NN	CC	CC	CC	CC	TT	CC	CC	TT	CC	CC	TT	CC	CC	TT	CC	TT	CC	CC	CC	CC	CC	CC
1575	GG	GG	AA	GG	GG	GG	GG	GG	GG	GG	AA	GG	GG	GG	GG	GG	GG	GG	GG	GG	AA	GG	GG	GG	GG	GG	GG	AA	GG	GG	GG	GG	GG	GG	GG	GG	GG	GG	GG	GG	GG	AA	AA	GG	AA	GG	AA	GG	GG
1576	GG	AA	GG	AA	AA	AA	GG	GG	GG	GG	AA	AA	GG	GG	AA	AA	AA	AA	AA	AA	AA	AA	AA	AA	AA	AA	NN	AA	GG	AA	AA	GG	GG	AA	GG	GG	AA	AA	AA	AA	AA	AA	AA	AA	AA	AA	AA	AA	AA
1577	AA	AA	AA	AA	AA	AA	AA	AA	AA	AA	AA	AA	AA	AA	AA	AA	AA	AA	AA	AA	AA	AA	AA	AA	AA	AA	AA	AA	AA	AA	AA	AA	GG	AA	GG	AA	AA	AA	AA	AA	AA	AA	GG	AA	AA	AA	AA	AA	AA
1578	GG	GG	GG	GG	GG	GG	GG	GG	GG	GG	GG	GG	AA	AA	GG	GG	GG	GG	GG	GG	GG	GG	GG	GG	GG	GG	GG	GG	GG	GG	GG	GG	AA	GG	GG	AA	GG	GG	GG	GG	GG	GG	AA	GG	GG	AA	GG	GG	GG
1579	GG	GG	AA	GG	GG	GG	GG	NN	GG	GG	GG	GG	AA	GG	GG	GG	AA	GG	GG	GG	GG	AA	GG	GG	GG	GG	AA	GG	GG	AA	GG	AA	AA	GG	AA	AA	GG	AA	AA	GG	GG	GG	AA	AA	GG	AA	GG	GG	GG
1580	CC	CC	CC	CC	CC	CC	CC	CC	CC	CC	CC	CC	CC	CC	CC	CC	CC	CC	CC	CC	CC	CC	CC	CC	CC	CC	CC	CC	CC	CC	CC	CC	CC	CC	CC	CC	CC	CC	CC	CC	CC	CC	CC	CC	CC	CC	CC	CC	CC
1581	AA	AA	CC	AA	AA	AA	AA	NN	AA	AA	AA	CC	AA	AA	CC	CC	CC	AA	AA	CC	CC	NN	AA	CC	CC	CC	CC	CC	AA	AA	CC	CC	AA	AA	AA	AA	CC	AA	AA	CC	CC	CC	AA	CC	CC	AA	AA	AA	AA
1582	GG	GG	GG	GG	GG	GG	GG	GG	GG	GG	GG	GG	GG	GG	GG	GG	GG	GG	GG	GG	GG	GG	GG	GG	GG	GG	GG	GG	GG	GG	GG	GG	GG	GG	GG	GG	GG	GG	GG	GG	GG	GG	GG	GG	GG	GG	TT	GG	GG
1583	CC	CC	CC	CC	CC	CC	CC	CC	CC	CC	CC	CC	CC	CC	CC	CC	CC	CC	CC	CC	CC	CC	CC	CC	CC	CC	CC	CC	CC	CC	CC	CC	CC	CC	CC	CC	CC	CC	CC	CC	CC	CC	CC	CC	CC	CC	AA	CC	CC
1584	AA	AA	AA	GG	GG	GG	GG	AA	GG	GG	GG	GG	AA	GG	GG	GG	GG	GG	GG	GG	GG	GG	GG	GG	GG	GG	GG	GG	AA	GG	GG	GG	GG	AA	GG	GG	AA	GG	GG	GG	GG	GG	GG	GG	GG	GG	GG	GG	GG
1585	GG	GG	GG	AA	AA	AA	AA	GG	AA	AA	AA	AA	GG	AA	AA	AA	AA	AA	AA	AA	AA	AA	AA	AA	AA	AA	AA	AA	GG	AA	AA	AA	AA	GG	AA	AA	GG	AA	AA	AA	AA	AA	AA	AA	AA	AA	AA	AA	AA
1587	GG	GG	AA	GG	GG	GG	GG	GG	GG	GG	AA	GG	AA	GG	GG	GG	GG	GG	GG	GG	GG	GG	GG	GG	GG	GG	NN	GG	GG	GG	GG	GG	GG	GG	GG	GG	GG	GG	AA	GG	GG	AA	AA	AA	GG	AA	GG	GG	GG
1588	TT	TT	CC	CC	CC	CC	CC	TT	CC	CC	CC	CC	TT	CC	CC	CC	CC	CC	CC	CC	CC	CC	CC	CC	CC	CC	CC	CC	TT	CC	CC	CC	CC	TT	CC	CC	TT	CC	CC	CC	CC	CC	CC	CC	CC	CC	CC	CC	CC
1589	TT	TT	TT	CC	TT	TT	CC	TT	TT	TT	TT	CC	TT	TT	CC	CC	CC	CC	CC	CC	CC	CC	CC	CC	CC	CC	TT	CC	TT	CC	CC	TT	TT	TT	TT	TT	TT	CC	CC	CC	TT	CC	CC	TT	CC	TT	CC	CC	TT
1590	GG	GG	AA	AA	AA	AA	AA	AA	AA	AA	AA	AA	AA	AA	AA	AA	AA	AA	AA	AA	AA	AA	AA	AA	AA	AA	NN	AA	AA	AA	AA	GG	AA	GG	AA	AA	AA	AA	AA	AA	AA	AA	AA	AA	AA	AA	AA	AA	AA
1591	GG	GG	GG	GG	GG	GG	GG	NN	GG	GG	GG	AA	AA	AA	AA	NN	AA	AA	AA	AA	AA	NN	AA	AA	AA	AA	NN	AA	AA	AA	AA	GG	GG	GG	AA	AA	AA	AA	AA	AA	AA	AA	AA	GG	AA	AA	GG	AA	GG
1592	TT	TT	TT	TT	TT	TT	TT	NN	TT	TT	TT	CC	CC	CC	CC	CC	CC	CC	CC	CC	CC	NN	CC	CC	CC	CC	NN	CC	CC	CC	CC	TT	TT	TT	CC	CC	CC	CC	CC	CC	CC	CC	CC	TT	CC	CC	TT	CC	TT
1593	AA	AA	AA	AA	AA	AA	AA	AA	AA	AA	AA	AA	AA	AA	AA	AA	AA	AA	AA	AA	AA	AA	AA	AA	AA	AA	AA	AA	AA	AA	AA	AA	AA	AA	AA	AA	AA	AA	AA	AA	AA	AA	AA	AA	AA	AA	AA	AA	AA
1594	CC	CC	CC	CC	CC	CC	CC	CC	CC	CC	CC	CC	CC	TT	CC	CC	CC	CC	CC	CC	CC	CC	CC	CC	CC	CC	NN	CC	CC	CC	CC	TT	CC	CC	CC	TT	CC	CC	CC	CC	CC	CC	CC	CC	CC	CC	CC	CC	CC
1597	CC	CC	CC	CC	CC	CC	CC	CC	CC	CC	CC	CC	CC	CC	CC	CC	CC	CC	CC	CC	CC	CC	CC	CC	CC	CC	CC	CC	CC	CC	CC	CC	CC	CC	CC	CC	CC	CC	CC	CC	CC	CC	CC	CC	CC	CC	CC	CC	CC
1598	AA	AA	AA	CC	CC	CC	CC	NN	CC	CC	CC	CC	AA	AA	CC	CC	CC	CC	CC	CC	CC	NN	CC	CC	CC	CC	NN	CC	AA	CC	CC	AA	AA	CC	AA	CC	CC	CC	CC	CC	AA	CC	CC	CC	CC	AA	CC	CC	CC
1602	CC	CC	CC	AA	AA	AA	AA	AA	CC	AA	AA	CC	AA	AA	CC	CC	CC	CC	NN	AA	AA	AA	CC	CC	CC	CC	AA	CC	AA	CC	CC	CC	AA	AA	CC	NN	AA	AA	AA	AA	CC	CC	CC	CC	CC	AA	CC	CC	CC
1604	TT	CC	TT	TT	TT	TT	TT	NN	TT	TT	TT	TT	TT	TT	TT	TT	TT	TT	TT	TT	TT	TT	TT	TT	TT	TT	CC	TT	TT	TT	TT	CC	TT	TT	TT	TT	TT	TT	CC	TT	TT	TT	TT	TT	TT	TT	TT	TT	TT
1605	GG	AA	GG	GG	GG	GG	GG	AG	AA	AA	AA	AA	GG	GG	GG	GG	AA	GG	GG	AA	GG	GG	AA	GG	AG	AA	AA	GG	AA	AA	GG	AA	GG	GG	GG	GG	GG	GG	AA	AA	GG	GG	GG	GG	GG	GG	GG	AA	AA
1606	CC	TT	CC	CC	CC	CC	CC	CC	CC	TT	CC	CC	CC	CC	CC	CC	CC	CC	CC	CC	CC	CC	CC	CC	CC	CC	TT	CC	CC	CC	CC	TT	CC	TT	TT	CC	CC	TT	TT	CC	CC	CC	CC	CC	CC	CC	CC	TT	TT
1607	TT	CC	CC	CC	TT	TT	CC	TC	TT	TT	TT	TT	CC	CC	TT	TT	TT	TT	TT	TT	TT	TT	TT	TT	TT	TT	NN	TT	CC	TT	TT	TT	CC	TT	TT	TT	TT	TT	TT	TT	CC	TT	TT	TT	TT	TT	TT	TT	CC
1609	AA	AA	AA	AA	AA	AA	AA	AA	AA	AA	AA	AA	AA	AA	AA	AA	AA	AA	AA	AA	AA	AA	AA	AA	AA	AA	AA	AA	AA	AA	AA	AA	AA	AA	AA	AA	AA	AA	AA	AA	AA	AA	AA	AA	AA	AA	AA	AA	AA
1611	GG	AA	AA	GG	GG	GG	GG	AA	GG	GG	GG	GG	AA	GG	GG	GG	GG	GG	GG	GG	GG	GG	GG	GG	GG	GG	NN	GG	GG	GG	GG	GG	AA	AA	GG	AA	GG	AA	AA	GG	AA	GG	GG	GG	GG	AA	GG	GG	GG
1612	GG	GG	GG	GG	GG	NN	GG	GG	GG	AA	GG	AA	GG	GG	AA	AA	AA	AA	GG	AA	AA	AA	AA	AA	AA	AA	GG	AA	AA	AA	AA	GG	GG	GG	AA	GG	AA	GG	GG	AA	GG	AA	AA	AA	AA	GG	GG	AA	GG
1614	TT	GG	GG	GG	GG	GG	GG	TG	GG	GG	GG	GG	TT	TT	GG	GG	GG	GG	GG	GG	GG	GG	GG	GG	GG	GG	GG	GG	GG	GG	GG	GG	TT	GG	GG	GG	TT	GG	GG	GG	GG	GG	GG	GG	GG	GG	GG	GG	GG
1615	CC	CC	CC	CC	CC	CC	CC	CC	CC	CC	CC	CC	CC	AA	CC	CC	CC	CC	CC	CC	CC	CC	CC	CC	CC	CC	NN	CC	CC	CC	CC	AA	CC	CC	CC	CC	CC	CC	CC	CC	CC	CC	CC	CC	CC	CC	CC	CC	CC
1616	CC	CC	CC	CC	CC	CC	CC	CC	CC	CC	CC	CC	CC	CC	CC	CC	CC	CC	CC	CC	CC	CC	CC	CC	CC	CC	CC	CC	CC	CC	CC	CC	TT	CC	CC	TT	CC	CC	CC	CC	TT	TT	CC	CC	CC	TT	CC	CC	CC
1618	AA	AA	CC	CC	CC	CC	CC	AA	CC	CC	AA	CC	AA	AA	CC	CC	CC	CC	CC	CC	CC	CC	CC	CC	CC	CC	NN	CC	CC	CC	CC	CC	AA	CC	AA	AA	AA	CC	CC	CC	CC	CC	CC	CC	CC	CC	CC	CC	CC
1624	CC	TT	CC	CC	CC	CC	CC	TT	CC	CC	TT	CC	TT	TT	CC	CC	CC	TT	CC	CC	TT	CC	CC	CC	CC	CC	TT	CC	CC	CC	CC	TT	TT	CC	CC	CC	TT	CC	CC	CC	TT	TT	CC	TT	CC	CC	CC	CC	CC
1626	GG	GG	GG	GG	GG	GG	GG	GG	GG	GG	GG	GG	GG	AA	GG	GG	GG	GG	GG	GG	GG	GG	GG	GG	GG	GG	GG	GG	GG	GG	GG	GG	GG	GG	GG	GG	GG	GG	GG	GG	GG	GG	GG	GG	GG	GG	GG	GG	GG
1628	TT	CC	TT	TT	TT	TT	TT	CC	CC	TT	CC	TT	CC	CC	TT	TT	TT	TT	TT	TT	TT	TT	CC	TT	TT	TT	CC	TT	TT	TT	TT	NN	CC	TT	TT	CC	CC	CC	CC	CC	TT	CC	CC	CC	TT	CC	TT	CC	CC
1629	AA	CC	AA	AA	AA	AA	AA	CC	CC	AA	CC	AA	CC	CC	AA	AA	AA	AA	AA	AA	AA	AA	CC	AA	AA	AA	CC	AA	AA	AA	AA	CC	CC	AA	AA	CC	CC	CC	CC	CC	AA	CC	CC	CC	AA	CC	AA	CC	CC
1630	GG	GG	GG	GG	TT	TT	TT	TG	GG	TT	GG	GG	GG	GG	GG	NN	TT	GG	GG	GG	GG	GG	GG	GG	GG	GG	GG	GG	GG	TT	GG	TT	GG	GG	GG	TT	GG	GG	GG	GG	GG	GG	GG	GG	GG	TT	GG	GG	GG
1633	TT	TT	CC	TT	TT	TT	TT	TT	TT	TT	TT	TT	TT	TT	TT	TT	TT	TT	TT	TT	TT	TT	TT	TT	TT	TT	TT	TT	TT	TT	TT	TT	TT	TT	TT	TT	TT	TT	TT	TT	TT	TT	TT	TT	TT	TT	TT	TT	TT
1635	CC	CC	CC	CC	CC	CC	CC	CC	CC	CC	CC	CC	CC	CC	CC	CC	CC	CC	CC	CC	CC	CC	CC	CC	CC	CC	CC	CC	CC	CC	CC	CC	CC	CC	AA	CC	CC	CC	CC	CC	CC	CC	CC	CC	CC	CC	CC	CC	CC
1639	CC	TT	CC	CC	CC	CC	CC	CC	CC	CC	CC	CC	TT	CC	CC	NN	CC	CC	CC	CC	CC	CC	CC	CC	CC	TT	CC	TT	TT	CC	TT	TT	TT	CC	CC	CC	CC	CC	CC	CC	CC	CC	CC	CC	CC	CC	CC	TT	TT
1640	TT	TT	TT	TT	TT	TT	TT	NN	TT	TT	TT	TT	CC	TT	CC	CC	CC	CC	CC	CC	CC	CC	CC	CC	TT	CC	TT	CC	CC	CC	CC	TT	CC	CC	CC	CC	TT	CC	CC	CC	CC	CC	CC	CC	CC	CC	CC	CC	TT
1641	CC	CC	CC	TT	TT	TT	TT	CC	TT	TT	CC	CC	CC	CC	CC	CC	CC	CC	CC	CC	CC	CC	CC	CC	CC	CC	CC	CC	CC	CC	CC	CC	CC	TT	CC	CC	CC	CC	TT	CC	CC	CC	CC	CC	CC	CC	CC	CC	CC
1642	GG	GG	AA	GG	AA	AA	GG	NN	AA	AA	GG	GG	GG	AA	AA	GG	AA	GG	GG	GG	AA	NN	GG	GG	AA	GG	NN	GG	GG	AA	GG	AA	AA	GG	GG	GG	AA	AA	GG	AA	GG	AA	AA	AA	GG	GG	AA	AA	AA
1643	TT	TT	TT	CC	TT	TT	CC	NN	CC	CC	CC	TT	TT	TT	TT	TT	TT	TT	TT	TT	TT	TT	TT	TT	TT	TT	TT	TT	TT	TT	TT	TT	TT	TT	TT	TT	TT	TT	TT	TT	TT	TT	TT	TT	TT	TT	TT	TT	TT
1644	GG	GG	GG	GG	GG	GG	GG	TT	GG	GG	NN	GG	GG	GG	GG	GG	TT	GG	GG	GG	GG	GG	GG	GG	TG	GG	TT	GG	GG	GG	GG	TT	TT	TT	TT	GG	GG	TT	GG	GG	TT	TT	GG	GG	GG	TT	GG	GG	GG
1655	GG	GG	GG	AA	AA	AA	AA	AA	AA	AA	GG	AA	AA	AA	AA	AA	AA	AA	AA	AA	AA	AA	AA	AA	AA	AA	NN	AA	AA	AA	AA	GG	AA	AA	GG	AA	GG	AA	AA	AA	GG	GG	GG	AA	AA	AA	AA	AA	GG
1657	CC	CC	TT	CC	CC	CC	CC	CC	CC	CC	TT	CC	CC	CC	CC	CC	CC	CC	CC	CC	CC	CC	CC	CC	CC	CC	TC	CC	CC	CC	CC	TT	CC	TT	CC	TT	TT	CC	CC	CC	CC	CC	CC	CC	CC	TT	CC	CC	CC
1658	AA	GG	AA	GG	GG	GG	GG	GG	GG	AA	GG	AA	GG	GG	AA	NN	AA	AA	AA	AA	AA	AA	AA	AA	AA	GG	AA	GG	GG	AA	AA	GG	GG	AA	GG	GG	AA	GG	GG	GG	GG	GG	GG	GG	AA	GG	GG	AA	GG
1660	AA	GG	AA	GG	GG	GG	AA	NN	GG	GG	GG	GG	GG	GG	AA	NN	AA	AA	AA	AA	AA	AA	AA	AA	AA	AA	NN	AA	AA	AA	AA	GG	AA	AA	AA	AA	GG	AA	AA	AA	AA	AA	AA	AA	AA	AA	GG	AA	GG
1661	AA	AA	AA	AA	AA	AA	AA	AA	AA	AA	AA	AA	AA	AA	AA	AA	AA	AA	AA	AA	AA	AA	AA	AA	AA	AA	AA	AA	AA	AA	AA	AA	AA	AA	AA	AA	AA	AA	AA	AA	AA	AA	AA	AA	AA	AA	AA	AA	AA
1662	GG	GG	GG	AA	AA	AA	AA	AA	AA	AA	GG	AA	AA	AA	AA	AA	AA	AA	AA	AA	AA	AA	AA	AA	AA	AA	GG	AA	AA	AA	AA	GG	AA	AA	GG	AA	GG	AA	AA	AA	GG	GG	GG	GG	AA	AA	AA	AA	AA
1663	CC	CC	CC	CC	CC	CC	TT	NN	CC	CC	CC	TT	TT	CC	CC	TT	TT	TT	NN	TT	TT	CC	TT	TT	TT	TT	CC	TT	TT	TT	TT	CC	TT	TT	CC	TT	CC	CC	CC	TT	CC	CC	CC	CC	TT	TT	CC	TT	CC
1664	TT	TT	TT	TT	TT	TT	TT	TT	TT	TT	TT	TT	TT	TT	TT	TT	TT	TT	NN	TT	CC	CC	CC	TT	TT	TT	TT	TT	TT	TT	CC	TT	TT	TT	TT	TT	CC	TT	TT	TT	TT	TT	TT	TT	TT	TT	CC	TT	CC
1665	GG	GG	GG	GG	GG	GG	GG	GG	GG	GG	GG	GG	GG	GG	GG	GG	GG	GG	GG	GG	GG	GG	GG	GG	GG	GG	GG	GG	GG	GG	GG	GG	GG	GG	GG	GG	GG	GG	GG	GG	GG	GG	GG	GG	GG	GG	GG	GG	GG
1666	CC	AA	CC	CC	CC	CC	CC	AA	CC	CC	CC	CC	AA	AA	CC	CC	CC	NN	CC	CC	CC	CC	CC	CC	CC	CC	AA	CC	CC	CC	CC	AA	AA	AA	AA	AA	AA	AA	AA	CC	CC	AA	AA	AA	CC	AA	CC	CC	CC
1667	CC	CC	TT	TT	TT	TT	TT	TC	TT	TT	TT	TT	TT	CC	TT	TT	CC	TT	TT	TT	TT	TT	TT	TT	TT	TT	TC	TT	TT	CC	TT	TT	CC	CC	TT	CC	TT	CC	CC	TT	CC	CC	TT	CC	TT	CC	CC	TT	TT
1668	GG	GG	AA	AA	AA	AA	AA	AA	AA	AA	AA	AA	AA	AA	AA	AA	AA	AA	AA	AA	AA	AA	AA	AA	AA	AA	AA	AA	AA	AA	AA	AA	AA	GG	AA	GG	AA	GG	GG	AA	GG	GG	AA	GG	AA	AA	AA	AA	AA
1669	CC	CC	CC	CC	CC	CC	CC	CC	CC	CC	CC	CC	CC	TT	CC	CC	CC	CC	CC	CC	CC	CC	CC	CC	CC	CC	CC	CC	CC	CC	CC	CC	TT	CC	CC	TT	CC	CC	CC	CC	TT	CC	TT	CC	CC	TT	CC	CC	CC
1671	GG	TT	GG	GG	GG	GG	GG	TT	GG	GG	TT	GG	TT	GG	GG	GG	GG	GG	GG	GG	GG	NN	GG	GG	GG	GG	NN	GG	GG	GG	GG	GG	TT	GG	GG	TT	TT	TT	TT	GG	TT	TG	TT	TT	GG	TT	GG	TT	GG
1672	CC	TT	CC	CC	CC	CC	CC	CC	CC	CC	CC	CC	CC	CC	CC	CC	CC	CC	CC	CC	CC	CC	CC	CC	CC	CC	CC	CC	CC	CC	CC	CC	CC	CC	CC	CC	CC	CC	CC	CC	CC	CC	CC	CC	CC	CC	CC	CC	CC
1674	GG	GG	GG	GG	GG	AA	AA	NN	AA	GG	GG	AA	AA	GG	GG	AA	AA	AA	NN	GG	GG	GG	GG	GG	GG	AA	GG	AA	GG	AA	GG	GG	GG	GG	GG	GG	GG	GG	GG	GG	GG	GG	GG	GG	GG	GG	GG	AA	AA
1679	TT	TT	TT	TT	TT	TT	TT	TT	TT	TT	TT	TT	TT	TT	TT	TT	TT	TT	TT	TT	TT	TT	TT	TT	TT	TT	NN	TT	TT	TT	TT	TT	TT	TT	TT	TT	TT	TT	CC	TT	TT	TT	TT	TT	TT	TT	TT	TT	TT
1681	CC	CC	TT	CC	TT	TT	CC	CC	TT	CC	CC	TT	CC	CC	TT	TT	CC	CC	CC	CC	TT	CC	CC	CC	TT	TT	CC	TT	TT	CC	CC	TT	CC	CC	CC	CC	TT	TT	CC	CC	CC	TT	CC	TT	CC	TT	TT	TT	TT
1683	TT	TT	CC	CC	CC	CC	CC	CC	CC	CC	CC	CC	TT	CC	CC	CC	CC	CC	CC	CC	CC	CC	CC	CC	CC	CC	CC	CC	TT	CC	CC	CC	CC	CC	CC	TT	TT	CC	CC	CC	CC	CC	CC	CC	CC	CC	CC	CC	CC
1684	GG	GG	AA	AA	AA	AA	AA	AA	AA	AA	AA	AA	GG	AA	AA	AA	AA	AA	AA	AA	AA	AA	AA	AA	AA	AA	AA	AA	GG	AA	AA	AA	AA	AA	AA	GG	GG	AA	AA	AA	AA	AA	AA	AA	AA	AA	AA	AA	AA
1685	TT	TT	TT	TT	TT	TT	TT	TT	TT	TT	TT	TT	TT	GG	TT	TT	TT	TT	TT	TT	TT	TT	TT	TT	TT	TT	TT	TT	TT	GG	TT	TT	TT	TT	TT	TT	TT	TT	TT	TT	TT	TT	TT	TT	TT	TT	TT	TT	TT
1686	CC	CC	CC	CC	CC	CC	CC	CC	CC	CC	CC	CC	CC	TT	CC	CC	CC	CC	CC	CC	CC	CC	CC	CC	CC	CC	CC	CC	CC	TT	CC	CC	CC	CC	CC	CC	CC	CC	CC	CC	CC	CC	CC	CC	CC	CC	CC	CC	CC
1690	CC	CC	CC	TT	TT	TT	TT	CC	CC	TT	CC	CC	CC	CC	CC	CC	CC	CC	NN	TT	CC	CC	CC	CC	CC	CC	CC	CC	CC	TT	CC	CC	CC	CC	CC	CC	CC	CC	CC	TT	CC	CC	CC	CC	CC	CC	CC	CC	CC
1692	TT	TT	TT	CC	CC	CC	TT	NN	CC	CC	TT	CC	TT	TT	NN	CC	TT	CC	TT	TT	TT	TT	TT	TT	TT	CC	CC	CC	CC	TT	TT	TT	TT	CC	CC	CC	CC	TT	CC	CC	TT	CC	CC	CC	TT	CC	TT	TT	CC
1693	CC	AA	AA	CC	AA	AA	AA	AA	AA	AA	AA	AA	CC	CC	AA	AA	AA	AA	AA	AA	AA	AA	AA	AA	AA	AA	NN	AA	AA	AA	AA	AA	CC	CC	CC	CC	CC	AA	CC	AA	AA	CC	CC	CC	AA	CC	AA	AA	AA
1694	GG	TT	TT	TT	TT	TT	TT	TT	TT	TT	TT	TT	GG	GG	TT	TT	TT	TT	TT	TT	TT	TT	TT	TT	TT	TT	NN	TT	TT	TT	TT	TT	GG	TT	TT	GG	TT	TT	TT	TT	TT	GG	GG	TT	TT	GG	TT	TT	TT
1696	TT	TT	CC	CC	CC	CC	CC	CC	CC	CC	CC	CC	CC	CC	CC	CC	CC	CC	CC	CC	CC	CC	CC	CC	CC	CC	CC	CC	CC	CC	CC	CC	CC	CC	CC	CC	CC	CC	CC	CC	CC	CC	CC	CC	CC	CC	CC	CC	CC
1697	TT	TT	TT	CC	TT	TT	TT	TT	TT	TT	TT	TT	CC	CC	TT	TT	TT	TT	TT	TT	TT	TT	TT	TT	TT	TT	TT	TT	CC	TT	TT	TT	CC	TT	TT	CC	TT	TT	TT	TT	TT	TT	TT	TT	TT	CC	TT	TT	TT
1699	TT	TT	TT	TT	TT	TT	TT	TT	TT	TT	TT	TT	TT	TT	TT	TT	TT	TT	TT	TT	TT	TT	TT	TT	TT	TT	TT	TT	TT	TT	TT	TT	TT	TT	TT	TT	TT	TT	TT	TT	TT	TT	TT	TT	TT	TT	TT	TT	TT
1700	CC	TT	CC	CC	CC	CC	CC	NN	CC	CC	CC	CC	CC	TT	CC	CC	CC	CC	CC	CC	CC	CC	CC	CC	CC	CC	TT	CC	CC	CC	CC	TT	CC	CC	CC	CC	TT	CC	TT	CC	CC	CC	CC	CC	CC	CC	CC	CC	CC
1701	GG	AA	GG	GG	GG	GG	GG	NN	GG	GG	GG	GG	GG	AA	GG	GG	GG	GG	GG	GG	GG	GG	GG	GG	GG	GG	AA	GG	GG	GG	GG	AA	GG	GG	GG	GG	AA	GG	AA	GG	GG	GG	GG	GG	GG	GG	GG	GG	GG
1704	AA	AA	GG	AA	AA	AA	AA	AG	AA	AA	AA	AA	GG	GG	AA	AA	AA	AA	AA	AA	AA	AA	AA	AA	AA	AA	AA	AA	GG	AA	AA	GG	GG	AA	AA	AA	AA	AA	AA	AA	GG	AA	AA	AA	AA	AA	AA	AA	AA
1705	TT	TT	CC	TT	TT	TT	TT	NN	TT	TT	TT	TT	TT	CC	TT	TT	TT	NN	TT	TT	TT	TT	TT	TT	TT	TT	TT	NN	TT	TT	TT	CC	CC	TT	TT	TT	TT	TT	TT	TT	TT	TT	TT	TT	TT	TT	TT	TT	TT
1706	GG	GG	AA	GG	GG	GG	GG	NN	GG	GG	GG	GG	GG	AA	GG	GG	GG	GG	GG	GG	GG	GG	GG	GG	GG	GG	GG	GG	GG	GG	GG	AA	AA	GG	GG	GG	GG	GG	GG	GG	GG	GG	GG	GG	GG	GG	GG	GG	GG
1707	CC	TT	CC	TT	TT	TT	TT	NN	TT	TT	TT	TT	CC	CC	TT	TT	TT	TT	TT	TT	TT	TT	TT	TT	TT	TT	NN	TT	TT	TT	TT	CC	CC	TT	CC	TT	TT	TT	CC	TT	TT	TT	TT	TT	TT	TT	TT	TT	TT
1708	GG	TT	GG	TT	TT	TT	TT	TT	TT	TT	TT	TT	TT	TT	TT	TT	TT	TT	TT	TT	TT	TT	TT	TT	TT	TT	NN	TT	TT	TT	TT	TT	TT	TT	TT	TT	TT	TT	GG	TT	TT	TT	TT	TT	TT	TT	TT	TT	TT
1709	AA	AA	AA	AA	AA	AA	AA	AA	AA	AA	AA	AA	AA	AA	AA	AA	AA	AA	AA	AA	AA	AA	AA	AA	AA	AA	AA	AA	AA	AA	AA	AA	AA	AA	AA	AA	AA	AA	AA	AA	AA	AA	AA	AA	AA	AA	AA	AA	AA
1711	AA	AA	GG	AA	AA	AA	AA	AA	AA	AA	AA	AA	AA	AA	AA	AA	AA	AA	AA	AA	AA	AA	AA	AA	AA	AA	AA	AA	AA	AA	AA	GG	AA	AA	AA	AA	AA	AA	AA	AA	AA	AA	AA	AA	AA	AA	AA	AA	AA
1712	AA	AA	GG	AA	AA	NN	AA	AA	AA	GG	AA	GG	AA	AA	GG	GG	AA	GG	NN	GG	GG	AG	GG	GG	GG	AA	AA	GG	GG	AA	AA	AA	AA	AA	AA	AA	GG	AA	AA	AA	AA	AA	AA	AA	AA	AA	AA	GG	AA
1713	CC	CC	CC	CC	CC	CC	TT	CC	TT	CC	TT	CC	CC	CC	CC	CC	CC	CC	CC	CC	CC	CC	CC	CC	CC	CC	CC	CC	CC	CC	CC	TT	TT	TT	CC	CC	CC	CC	CC	CC	TT	CC	TT	CC	CC	TT	TT	CC	CC
1714	TT	TT	CC	CC	CC	CC	CC	TT	CC	CC	TT	CC	TT	TT	CC	CC	CC	CC	CC	CC	CC	CC	CC	CC	CC	CC	CC	CC	CC	CC	CC	TT	TT	CC	CC	TT	TT	CC	CC	CC	TT	TT	CC	CC	CC	TT	CC	CC	CC
1715	TT	TT	GG	GG	GG	GG	GG	TT	GG	GG	TT	GG	TT	TT	GG	GG	GG	GG	GG	GG	GG	GG	GG	GG	GG	GG	GG	GG	GG	GG	GG	TT	TT	GG	GG	TT	TT	GG	GG	GG	TT	TT	GG	GG	GG	TT	GG	GG	GG
1717	CC	CC	CC	TT	CC	TT	TT	CC	TT	TT	CC	TT	TT	TT	TT	TT	TT	TT	TT	TT	TT	TT	TT	TT	TT	TT	CC	TT	CC	TT	TT	CC	TT	CC	CC	TT	CC	CC	CC	TT	CC	TT	CC	TT	TT	TT	TT	TT	TT
1718	TT	TT	TT	CC	TT	CC	CC	TT	CC	CC	TT	CC	CC	CC	CC	CC	CC	CC	CC	CC	CC	CC	CC	CC	CC	CC	TT	CC	TT	CC	CC	TT	CC	TT	TT	CC	TT	TT	TT	CC	TT	CC	TT	CC	CC	CC	CC	CC	CC
1719	TT	TT	GG	GG	GG	GG	TT	TT	GG	GG	GG	TT	TT	TT	TT	TT	TT	TT	TT	TT	GG	TT	TT	TT	TT	TT	TT	GG	TT	TT	TT	TT	TT	TT	TT	TT	TT	TT	TT	TT	TT	TT	TT	TT	TT	TT	GG	TT	TT
1720	AA	GG	GG	AA	AA	AA	GG	AG	AA	AA	GG	AA	GG	AA	AG	NN	GG	AA	GG	GG	GG	AG	GG	GG	GG	AA	GG	AA	GG	GG	GG	AA	GG	GG	GG	GG	AA	GG	AA	GG	GG	GG	AA	AA	GG	GG	GG	GG	AA
1721	GG	GG	AA	GG	GG	GG	GG	GG	GG	GG	GG	GG	GG	GG	GG	GG	GG	GG	GG	GG	GG	GG	GG	GG	GG	GG	GG	GG	GG	GG	GG	GG	GG	AA	GG	AA	GG	GG	GG	GG	GG	GG	GG	AA	GG	GG	GG	GG	GG
1727	AA	GG	AA	AA	AA	GG	GG	AA	GG	GG	GG	GG	GG	AA	GG	AG	GG	GG	GG	GG	GG	GG	GG	GG	GG	AA	GG	GG	GG	GG	GG	GG	AA	AA	AA	GG	GG	GG	AA	GG	GG	NN	AA	AA	GG	AA	GG	GG	GG
1728	GG	AA	AA	GG	GG	AA	GG	GG	AA	AA	AA	GG	AA	GG	AA	AA	AA	AA	AA	AA	AA	AA	AA	AA	AA	GG	AA	GG	GG	AA	AA	AA	AA	AA	AA	AA	GG	AA	AA	AA	AA	GG	GG	AA	AA	GG	AA	AA	AA
1730	GG	GG	GG	GG	GG	GG	GG	GG	GG	GG	GG	GG	GG	GG	GG	GG	GG	GG	GG	GG	GG	GG	GG	GG	GG	GG	GG	GG	GG	GG	GG	GG	AA	GG	GG	GG	GG	GG	GG	GG	GG	GG	GG	GG	GG	GG	GG	GG	GG
1732	AA	AA	GG	GG	GG	GG	GG	GG	GG	GG	GG	GG	AA	GG	GG	GG	AA	AA	GG	GG	GG	GG	GG	GG	GG	GG	GG	GG	GG	AA	GG	GG	GG	GG	GG	NN	AA	GG	GG	GG	GG	GG	GG	GG	AA	GG	GG	GG	GG
1733	GG	GG	AA	AA	AA	AA	AA	AA	AA	AA	AA	AA	GG	AA	AA	NN	GG	GG	AA	AA	AA	AA	AA	AA	AA	AA	AA	AA	AA	GG	AA	AA	AA	AA	AA	NN	GG	AA	AA	AA	AA	AA	AA	AA	GG	AA	AA	AA	AA
1735	TT	CC	TT	CC	TT	CC	CC	NN	CC	CC	TT	TT	TT	TT	CC	TT	TT	TT	NN	TT	CC	TT	CC	CC	TT	TT	NN	TT	TT	TT	TT	CC	TT	CC	CC	TT	TT	TT	TT	TT	TT	TT	TT	CC	TT	TT	TT	TT	TT
1736	CC	TT	CC	CC	CC	CC	CC	CC	CC	CC	CC	CC	TT	CC	CC	CC	CC	CC	CC	CC	CC	CC	CC	CC	CC	CC	CC	CC	TT	CC	CC	CC	TT	TT	CC	CC	CC	CC	CC	CC	CC	CC	CC	CC	CC	CC	CC	CC	CC
1737	AA	CC	AA	AA	AA	AA	AA	AA	AA	AA	AA	AA	CC	AA	AA	AA	AA	AA	AA	AA	AA	AA	AA	AA	AA	AA	AA	AA	CC	AA	AA	AA	CC	CC	AA	AA	AA	AA	AA	AA	AA	AA	AA	AA	AA	AA	AA	AA	AA
1738	CC	TT	CC	CC	CC	CC	CC	CC	CC	CC	CC	CC	TT	CC	CC	CC	CC	CC	CC	CC	CC	CC	CC	CC	CC	CC	CC	CC	TT	CC	CC	CC	TT	TT	CC	CC	CC	CC	CC	CC	CC	CC	CC	CC	CC	CC	CC	CC	CC
1740	AA	AA	AA	AA	AA	AA	AA	AA	AA	AA	AA	AA	AA	AA	AA	AA	AA	AA	AA	AA	AA	AA	AA	AA	AA	AA	AA	AA	AA	AA	AA	AA	AA	AA	AA	AA	AA	AA	AA	AA	AA	AA	AA	AA	AA	AA	AA	AA	AA
1742	AA	AA	AA	AA	AA	AA	GG	AA	GG	GG	AA	GG	AA	GG	GG	GG	GG	GG	GG	GG	GG	NN	GG	GG	GG	GG	AA	GG	GG	GG	GG	AA	AA	GG	AA	GG	AA	AA	AA	AA	AA	AA	AA	AA	GG	GG	GG	GG	GG
1743	TT	TT	TT	TT	TT	NN	CC	TT	CC	CC	TT	CC	TT	CC	CC	CC	CC	CC	CC	CC	CC	NN	CC	CC	CC	CC	TT	CC	CC	CC	CC	TT	CC	CC	TT	CC	TT	TT	TT	TT	TT	TT	TT	TT	CC	CC	CC	CC	CC
1745	GG	NN	GG	GG	GG	GG	GG	GG	GG	GG	GG	GG	AA	AA	GG	GG	GG	GG	GG	GG	GG	GG	GG	GG	GG	GG	GG	GG	GG	GG	GG	GG	GG	GG	GG	GG	GG	GG	GG	GG	GG	GG	GG	GG	GG	GG	GG	GG	GG
1750	TT	GG	GG	GG	GG	GG	GG	NN	GG	GG	GG	GG	TT	GG	GG	GG	GG	GG	GG	GG	GG	GG	GG	GG	GG	GG	GG	GG	GG	GG	GG	TT	GG	GG	GG	GG	GG	GG	GG	GG	GG	GG	GG	GG	GG	GG	GG	GG	GG
1755	AA	GG	AA	AA	GG	AA	AA	NN	AA	AA	GG	AA	AA	AA	AA	NN	AA	GG	NN	GG	AA	AA	AA	AA	NN	GG	NN	AA	GG	AA	AA	GG	AA	AA	GG	AA	AA	GG	AA	AA	AA	GG	GG	AA	NN	GG	GG	GG	GG
1756	GG	AA	GG	GG	GG	GG	GG	GG	GG	GG	GG	GG	GG	AA	GG	GG	GG	GG	GG	GG	GG	GG	GG	GG	GG	GG	AA	GG	GG	GG	GG	GG	GG	GG	GG	AA	GG	AA	GG	GG	GG	AA	AA	GG	GG	AA	GG	GG	GG
1758	AA	AA	AA	GG	AA	GG	GG	AA	AA	AA	AA	GG	AA	AA	GG	NN	GG	GG	NN	GG	GG	GG	GG	AA	NN	GG	AA	GG	GG	AA	AA	GG	GG	GG	GG	GG	AA	GG	GG	AA	GG	GG	GG	GG	GG	GG	GG	AA	AA
1760	CC	TT	CC	CC	CC	CC	CC	CC	CC	CC	CC	CC	CC	TT	CC	CC	CC	CC	CC	CC	CC	CC	CC	CC	CC	CC	NN	CC	CC	CC	CC	CC	CC	CC	TT	CC	CC	CC	CC	CC	CC	CC	CC	TT	CC	CC	CC	CC	CC
1761	TT	GG	TT	TT	TT	TT	TT	TT	TT	TT	TT	TT	TT	TT	TT	TT	TT	TT	TT	TT	TT	TT	TT	TT	TT	TT	TT	TT	TT	TT	TT	TT	GG	TT	TT	GG	TT	GG	TT	TT	GG	TT	GG	TT	TT	GG	TT	TT	TT
1763	GG	GG	AA	GG	GG	GG	GG	GG	AA	GG	AA	AA	GG	GG	AA	NN	AA	AA	NN	GG	GG	AA	AA	AA	AA	AA	GG	AA	AA	AA	AA	AA	GG	GG	AA	AA	GG	AA	GG	AA	GG	AA	AA	AA	AA	GG	AA	AA	AA
1764	GG	TT	GG	TT	TT	TT	TT	TT	TT	TT	TT	TT	TT	GG	NN	TT	TT	TT	TT	GG	TT	TT	TT	TT	GG	TT	GG	TT	TT	TT	TT	TT	TT	TT	TT	TT	TT	TT	TT	GG	TT	TT	TT	GG	TT	TT	TT	TT	GG
1766	TT	TT	TT	TT	TT	TT	TT	TT	TT	TT	TT	CC	TT	TT	CC	NN	TT	TT	TT	TT	CC	TT	TT	TT	TT	TT	TT	CC	TT	TT	CC	CC	TT	TT	TT	TT	TT	TT	TT	CC	TT	TT	TT	TT	CC	TT	TT	TT	TT
1769	GG	GG	GG	GG	GG	GG	GG	AA	AA	AA	GG	GG	GG	GG	GG	GG	GG	GG	GG	GG	GG	GG	GG	GG	GG	GG	GG	GG	GG	GG	GG	GG	AA	GG	GG	GG	GG	GG	GG	GG	GG	GG	GG	GG	GG	GG	GG	GG	GG
1770	CC	CC	CC	TT	CC	CC	TT	CC	TT	TT	CC	TT	CC	CC	TT	TT	TT	TT	TT	TT	TT	TT	TT	TT	TT	TT	CC	TT	CC	TT	TT	CC	CC	CC	CC	TT	CC	CC	CC	TT	CC	TT	TT	CC	TT	CC	TT	TT	TT
1771	AA	AA	AA	GG	AA	AA	GG	AA	GG	GG	AA	GG	AA	AA	GG	GG	GG	GG	GG	GG	GG	GG	GG	GG	GG	GG	AA	GG	AA	GG	GG	AA	AA	AA	AA	GG	AA	AA	AA	GG	AA	GG	GG	AA	GG	AA	GG	GG	GG
1774	GG	GG	GG	GG	GG	GG	GG	GG	GG	GG	GG	GG	AA	GG	GG	GG	GG	GG	GG	GG	GG	GG	GG	GG	GG	GG	NN	GG	AA	GG	GG	AA	GG	AA	AA	GG	AA	GG	GG	GG	GG	GG	AA	GG	GG	GG	GG	GG	GG
1775	GG	GG	GG	GG	GG	GG	GG	GG	GG	GG	GG	GG	GG	GG	GG	GG	GG	GG	GG	GG	GG	GG	GG	GG	GG	GG	GG	GG	GG	GG	GG	GG	GG	GG	GG	GG	GG	GG	GG	GG	GG	GG	GG	GG	GG	GG	GG	GG	GG
1776	TT	TT	CC	CC	CC	CC	CC	TT	CC	CC	CC	CC	TT	CC	CC	CC	CC	CC	CC	CC	CC	CC	CC	CC	CC	CC	CC	CC	TT	CC	CC	CC	CC	TT	CC	CC	TT	CC	CC	CC	CC	CC	CC	CC	CC	CC	CC	CC	CC
1777	AA	AA	AA	GG	GG	GG	GG	AA	GG	GG	GG	GG	AA	GG	GG	GG	GG	GG	GG	GG	GG	GG	GG	GG	GG	GG	GG	GG	AA	GG	GG	GG	GG	AA	GG	GG	AA	GG	GG	GG	GG	GG	GG	GG	GG	GG	GG	GG	GG
1778	GG	GG	GG	GG	GG	GG	GG	GG	GG	GG	GG	GG	GG	GG	GG	GG	GG	GG	GG	GG	GG	GG	GG	GG	GG	GG	GG	GG	GG	GG	GG	GG	AA	GG	GG	GG	GG	GG	GG	GG	GG	GG	GG	GG	GG	GG	GG	GG	GG
1779	TT	TT	TT	TT	TT	TT	TT	TT	TT	TT	GG	TT	TT	GG	TT	TT	TT	TT	TT	TT	GG	NN	TT	TT	TT	TT	TT	TT	TT	TT	TT	NN	GG	TT	TT	TT	TT	TT	GG	TT	TT	TT	TT	GG	TT	TT	TT	TT	TT
1780	TT	TT	TT	TT	TT	TT	TT	TT	TT	TT	TT	TT	TT	TT	TT	TT	TT	TT	TT	TT	TT	TT	TT	TT	TT	TT	TT	TT	TT	TT	TT	TT	TT	TT	CC	TT	TT	TT	TT	TT	TT	TT	CC	TT	TT	TT	TT	TT	TT
1781	CC	CC	TT	CC	TT	TT	CC	CC	CC	CC	TT	CC	CC	TT	CC	CC	CC	CC	CC	CC	CC	CC	CC	CC	CC	CC	NN	CC	CC	CC	CC	TT	TT	CC	CC	CC	CC	CC	TT	CC	CC	CC	CC	TT	CC	CC	CC	CC	CC
1782	CC	CC	CC	CC	TT	CC	CC	TT	TT	TT	CC	CC	CC	CC	CC	CC	CC	CC	CC	CC	CC	CC	CC	CC	CC	CC	CC	CC	CC	CC	CC	CC	CC	CC	CC	CC	CC	CC	CC	CC	CC	CC	CC	CC	CC	CC	TT	CC	CC
1784	GG	GG	GG	GG	GG	GG	GG	GG	GG	GG	GG	GG	GG	GG	GG	GG	GG	GG	GG	GG	GG	GG	GG	GG	GG	GG	GG	GG	GG	GG	GG	GG	GG	GG	GG	GG	GG	GG	GG	GG	GG	GG	GG	GG	GG	GG	GG	GG	GG
1785	GG	AA	AA	AA	AA	AA	AA	AA	AA	AA	AA	AA	AA	GG	AA	AA	AA	AA	AA	AA	AA	AA	AA	AA	AA	AA	AA	AA	AA	AA	AA	AA	GG	AA	AA	GG	AA	AA	AA	AA	AA	AA	GG	AA	AA	GG	AA	AA	AA
1790	TT	TT	GG	GG	GG	GG	TT	GG	TT	TT	TT	GG	GG	TT	GG	GG	GG	GG	GG	GG	GG	GG	GG	GG	GG	GG	TG	GG	GG	GG	GG	GG	TT	TT	TT	TT	TT	GG	TT	GG	TT	TT	TT	TT	GG	TT	GG	TT	GG
1791	GG	GG	TT	GG	GG	GG	GG	GG	GG	GG	GG	GG	GG	GG	GG	GG	GG	GG	GG	GG	GG	GG	GG	GG	GG	GG	NN	GG	GG	GG	GG	TT	GG	TT	GG	GG	GG	GG	GG	GG	GG	GG	GG	GG	GG	GG	GG	GG	GG
1792	GG	AA	AA	GG	AA	AA	AA	AG	AA	AA	AA	AA	GG	AA	AA	AA	AA	AA	AA	AA	AA	AA	AA	AA	AA	AA	GG	AA	AA	AA	AA	AA	GG	GG	GG	GG	AA	AA	GG	AA	AA	AA	AA	AA	AA	AA	AA	AA	AA
1793	TT	TT	CC	TT	TT	TT	TT	TT	TT	TT	TT	TT	TT	TT	TT	TT	TT	TT	TT	TT	TT	TT	TT	TT	TT	TT	TT	TT	TT	TT	TT	CC	TT	TT	TT	TT	TT	TT	TT	TT	TT	TT	TT	TT	TT	TT	TT	TT	TT
1795	CC	CC	TT	CC	TT	CC	CC	TT	CC	CC	CC	CC	CC	CC	CC	TC	CC	CC	CC	CC	CC	CC	CC	CC	CC	TT	CC	CC	TT	CC	CC	CC	CC	CC	CC	CC	CC	CC	CC	CC	CC	CC	CC	CC	CC	CC	CC	CC	CC
1796	CC	CC	CC	CC	CC	CC	CC	CC	CC	CC	CC	CC	CC	CC	CC	CC	CC	CC	CC	CC	CC	CC	CC	CC	CC	CC	CC	CC	CC	CC	CC	CC	TT	CC	CC	TT	CC	CC	CC	CC	TT	TT	CC	CC	CC	TT	CC	CC	CC
1799	TT	TT	TT	TT	TT	TT	TT	NN	TT	TT	TT	TT	TT	TT	TT	TT	TT	TT	TT	TT	TT	TT	TT	TT	TT	TT	NN	TT	TT	TT	TT	TT	CC	TT	TT	TT	TT	TT	TT	TT	TT	TT	TT	TT	TT	TT	TT	TT	TT
1802	AA	AA	AA	AA	AA	NN	GG	AA	AA	AA	AA	AA	AA	AA	AA	AA	AA	AA	AA	AA	AA	AA	AA	AA	AA	AA	AA	AA	AA	AA	AA	AA	GG	AA	AA	AA	AA	AA	AA	AA	AA	AA	AA	AA	AA	AA	AA	AA	AA
1803	AA	AA	AA	AA	AA	AA	AA	AA	AA	AA	AA	AA	AA	AA	AA	AA	AA	AA	AA	AA	AA	AA	AA	AA	AA	AA	AA	AA	AA	AA	AA	AA	AA	AA	AA	AA	AA	AA	AA	AA	AA	AA	AA	AA	AA	AA	AA	AA	AA
1804	GG	GG	AA	GG	AA	GG	GG	AG	GG	GG	GG	GG	GG	GG	GG	GG	GG	GG	GG	GG	GG	GG	GG	GG	GG	GG	GG	GG	AA	GG	GG	AA	GG	GG	GG	GG	GG	GG	GG	GG	GG	GG	GG	GG	GG	GG	GG	GG	GG
1805	TT	TT	TT	CC	CC	CC	CC	TT	CC	CC	CC	CC	CC	TT	CC	CC	CC	CC	CC	CC	CC	CC	CC	CC	CC	CC	CC	CC	CC	CC	CC	CC	TT	CC	TT	CC	CC	CC	TT	CC	CC	CC	CC	CC	CC	CC	CC	CC	CC
1806	AA	GG	GG	AA	AA	AA	AA	AA	AA	AA	AA	AA	AA	AA	AA	AA	AA	AA	AA	AA	AA	AA	AA	AA	AA	AA	GG	AA	AA	AA	AA	GG	AA	GG	AA	AA	AA	AA	GG	AA	AA	AA	AA	AA	AA	AA	AA	AA	AA
1807	GG	AA	AA	AA	AA	AA	AA	AA	AA	AA	AA	AA	AA	GG	AA	AA	AA	AA	AA	AA	AA	AA	AA	AA	AA	AA	AA	AA	AA	AA	AA	AA	GG	AA	AA	GG	AA	AA	AA	AA	AA	AA	GG	AA	AA	GG	AA	AA	AA
1809	TT	TT	TT	TT	TT	TT	TT	TT	TT	TT	TT	TT	TT	TT	TT	TT	TT	TT	TT	TT	TT	TT	TT	TT	TT	TT	TT	TT	TT	TT	TT	TT	TT	TT	TT	TT	TT	TT	TT	TT	TT	TT	TT	TT	TT	TT	TT	TT	TT
1810	AA	AA	AA	AA	AA	AA	AA	AA	AA	AA	AA	AA	AA	AA	AA	AA	AA	AA	AA	AA	AA	AA	AA	AA	AA	AA	NN	AA	AA	AA	AA	AA	AA	AA	AA	AA	AA	AA	AA	AA	AA	AA	AA	AA	AA	AA	AA	AA	AA
1812	TT	TT	TT	TT	CC	TT	CC	NN	CC	CC	CC	CC	TT	TT	CC	CC	CC	CC	CC	CC	TT	CC	TT	TT	TT	CC	TT	CC	CC	CC	CC	TT	TT	TT	TT	TT	TT	TT	TT	TT	TT	TT	TT	TT	TT	TT	CC	CC	CC
1815	TT	TT	TT	CC	CC	CC	CC	CC	CC	CC	CC	CC	CC	CC	CC	CC	CC	CC	CC	CC	CC	CC	CC	CC	CC	CC	NN	CC	CC	CC	CC	CC	CC	CC	CC	CC	CC	CC	CC	CC	CC	CC	CC	CC	CC	CC	CC	CC	CC
1818	TT	NN	CC	TT	TT	TT	TT	CC	TT	TT	CC	CC	CC	CC	TT	TT	CC	TT	TT	TT	CC	TT	CC	CC	CC	CC	CC	TT	TT	CC	CC	CC	CC	TT	CC	CC	TT	CC	TT	CC	CC	TT	CC	TT	CC	CC	TT	CC	TT
1820	CC	CC	CC	CC	CC	CC	CC	CC	CC	CC	CC	CC	CC	CC	CC	CC	CC	CC	CC	CC	CC	CC	CC	CC	CC	CC	CC	CC	CC	CC	CC	TT	CC	CC	CC	CC	CC	CC	CC	CC	CC	CC	CC	CC	CC	CC	CC	CC	CC
1822	GG	GG	AA	AA	GG	AA	AA	NN	GG	AA	GG	AA	AA	AA	AA	AA	AA	AA	AA	AA	AA	GG	AA	AA	NN	AA	NN	AA	AA	AA	AA	AA	AA	GG	GG	AA	AA	AA	AA	AA	GG	GG	GG	GG	AA	GG	GG	AA	GG
1824	GG	AA	AA	AA	AA	AA	AA	AA	AA	AA	AA	AA	GG	GG	AA	AA	AA	AA	AA	AA	AA	AA	AA	AA	AA	AA	NN	AA	AA	AA	AA	AA	GG	GG	GG	GG	AA	AA	GG	AA	AA	NN	GG	GG	AA	GG	AA	AA	AA
1825	TT	TT	TT	TT	TT	TT	TT	NN	TT	TT	CC	TT	TT	TT	TT	TT	TT	TT	TT	TT	TT	TT	TT	TT	TT	TT	CC	TT	TT	TT	TT	TT	CC	TT	CC	CC	TT	TT	CC	TT	CC	CC	TT	CC	TT	CC	TT	TT	TT
1827	AA	AA	GG	GG	GG	GG	GG	AG	GG	GG	GG	GG	AA	GG	GG	GG	AA	GG	GG	GG	GG	GG	GG	GG	GG	GG	AG	GG	AA	AA	GG	GG	GG	AA	AA	AA	GG	GG	GG	GG	GG	GG	GG	GG	GG	AA	AA	GG	AA
1828	TT	TT	TT	TT	TT	TT	TT	TT	TT	TT	TT	TT	TT	TT	TT	TT	TT	TT	TT	TT	TT	TT	TT	TT	TT	TT	TT	TT	TT	TT	TT	TT	TT	TT	TT	TT	TT	TT	TT	TT	TT	TT	TT	TT	TT	TT	TT	TT	TT
1830	GG	GG	GG	GG	GG	GG	GG	GG	GG	GG	GG	GG	GG	GG	GG	GG	GG	GG	GG	GG	GG	GG	GG	GG	GG	GG	GG	GG	GG	GG	GG	AA	GG	GG	GG	GG	GG	GG	GG	GG	GG	GG	GG	GG	GG	GG	GG	GG	GG
1831	CC	CC	CC	CC	CC	TT	TT	CC	TT	CC	TT	CC	CC	CC	CC	CC	CC	CC	CC	CC	CC	CC	CC	CC	CC	CC	CC	CC	CC	CC	CC	CC	CC	CC	CC	CC	CC	CC	CC	CC	CC	CC	CC	CC	CC	CC	CC	CC	CC
1832	GG	AA	GG	GG	GG	GG	GG	NN	GG	GG	GG	GG	GG	GG	GG	GG	GG	GG	GG	GG	GG	GG	GG	GG	GG	GG	GG	GG	GG	GG	GG	GG	AA	GG	GG	GG	GG	GG	GG	GG	GG	GG	GG	GG	GG	GG	GG	GG	GG
1833	TT	CC	TT	TT	TT	TT	TT	NN	TT	TT	TT	TT	TT	TT	TT	TT	TT	TT	TT	TT	TT	TT	TT	TT	TT	TT	TT	TT	TT	TT	TT	TT	CC	TT	TT	TT	TT	TT	TT	TT	TT	TT	TT	TT	TT	TT	TT	TT	TT
1834	GG	AA	GG	GG	GG	GG	GG	AG	GG	GG	GG	GG	GG	GG	GG	GG	GG	GG	GG	GG	GG	GG	GG	GG	GG	GG	GG	GG	GG	GG	GG	GG	AA	GG	GG	GG	GG	GG	GG	GG	GG	GG	GG	GG	GG	GG	GG	GG	GG
1835	CC	CC	TT	CC	CC	TT	TT	TT	TT	CC	TT	TT	TT	TT	CC	NN	TT	TT	NN	CC	CC	CC	CC	CC	CC	TT	NN	TT	CC	TT	CC	CC	CC	TT	CC	TT	CC	CC	CC	CC	CC	CC	CC	CC	CC	TT	CC	TT	TT
1836	CC	CC	AA	CC	CC	AA	CC	CC	AA	CC	CC	AA	CC	AA	CC	AA	AA	AA	NN	CC	CC	CC	CC	CC	CC	AA	NN	AA	CC	AA	CC	CC	CC	AA	CC	AA	CC	CC	CC	CC	CC	CC	CC	CC	CC	AA	CC	AA	AA
1837	TT	TT	CC	CC	CC	CC	CC	TT	CC	CC	CC	CC	CC	TT	CC	CC	CC	CC	CC	CC	CC	CC	CC	CC	CC	CC	TT	CC	CC	CC	CC	CC	TT	CC	TT	TT	TT	CC	CC	CC	CC	CC	CC	CC	CC	CC	CC	CC	CC
1838	CC	CC	CC	TT	TT	NN	CC	CC	CC	CC	CC	CC	CC	CC	TT	CC	CC	CC	CC	TT	CC	TT	CC	CC	CC	CC	CC	CC	TT	CC	CC	CC	TT	TT	CC	TT	CC	CC	CC	CC	TT	CC	CC	CC	CC	TT	TT	CC	CC
1839	AA	AA	AA	GG	GG	NN	AA	AA	AA	AA	AA	AA	AA	AA	GG	AA	AA	AA	AA	GG	AA	GG	AA	AA	AA	AA	AA	AA	GG	AA	AA	AA	GG	GG	AA	GG	AA	AA	AA	AA	GG	AA	AA	AA	AA	GG	GG	AA	AA
1840	TT	TT	TT	GG	GG	GG	GG	TT	GG	GG	TT	GG	TT	TT	GG	GG	GG	GG	GG	GG	GG	GG	GG	GG	GG	GG	TT	GG	GG	GG	GG	TT	GG	GG	TT	GG	TT	TT	TT	GG	GG	TT	TT	TT	GG	GG	GG	GG	GG
1841	GG	GG	AA	GG	GG	GG	GG	GG	GG	GG	GG	GG	AA	AA	GG	GG	GG	GG	GG	GG	GG	GG	GG	GG	GG	GG	AA	GG	GG	GG	GG	GG	AA	GG	GG	AA	GG	AA	AA	GG	GG	GG	AA	GG	GG	AA	GG	GG	GG
1842	TT	CC	CC	CC	CC	CC	CC	NN	CC	CC	CC	CC	TT	TT	CC	CC	CC	CC	CC	CC	CC	CC	CC	CC	CC	CC	CC	CC	CC	CC	CC	TT	CC	TT	CC	CC	CC	CC	CC	CC	CC	CC	CC	CC	CC	CC	CC	CC	CC
1843	CC	CC	CC	CC	CC	CC	CC	CC	CC	CC	CC	CC	CC	CC	CC	CC	CC	CC	CC	CC	CC	CC	CC	CC	CC	CC	CC	CC	CC	CC	CC	CC	CC	CC	CC	CC	CC	CC	CC	CC	CC	CC	CC	CC	CC	CC	CC	CC	CC
1847	TT	CC	TT	TT	TT	TT	TT	CC	TT	TT	CC	TT	CC	CC	TT	TT	TT	CC	TT	TT	CC	TT	TT	TT	TT	TT	CC	TT	TT	TT	TT	CC	CC	TT	TT	TT	CC	TT	TT	TT	CC	CC	TT	CC	TT	TT	TT	TT	TT
1848	GG	AA	NN	GG	GG	GG	GG	AA	GG	GG	AA	GG	AA	AA	GG	GG	GG	AA	GG	GG	AA	GG	GG	GG	GG	GG	AA	GG	GG	GG	GG	AA	AA	GG	GG	GG	AA	GG	GG	GG	AA	AA	GG	AA	GG	GG	GG	GG	GG
1857	TT	TT	TT	TT	TT	TT	TT	NN	TT	TT	CC	TT	TT	CC	TT	TT	TT	TT	TT	TT	TT	TT	TT	TT	TT	TT	CC	TT	TT	TT	TT	TT	TT	CC	TT	CC	CC	CC	CC	TT	CC	TT	TT	CC	TT	CC	TT	TT	TT
1858	AA	GG	GG	GG	GG	GG	GG	GG	GG	GG	GG	GG	GG	GG	GG	GG	GG	GG	GG	GG	GG	GG	GG	GG	GG	GG	GG	GG	GG	GG	GG	AA	GG	GG	GG	GG	GG	GG	GG	GG	GG	GG	GG	GG	GG	GG	GG	GG	GG
1860	CC	CC	CC	CC	CC	CC	CC	CC	CC	CC	CC	CC	CC	CC	CC	CC	CC	CC	CC	CC	CC	CC	CC	CC	CC	CC	CC	CC	CC	CC	CC	CC	CC	CC	CC	CC	CC	CC	CC	CC	CC	CC	CC	CC	CC	CC	CC	CC	CC
1861	CC	CC	CC	CC	CC	CC	CC	CC	CC	CC	CC	CC	TT	CC	CC	CC	CC	CC	CC	CC	CC	CC	CC	CC	CC	CC	CC	CC	CC	CC	CC	TT	CC	CC	CC	CC	CC	CC	CC	CC	CC	NN	CC	TT	CC	CC	CC	CC	CC
1863	NN	CC	TT	TT	CC	CC	TT	NN	CC	TT	CC	TT	CC	CC	TT	TT	CC	TT	TT	TT	TT	TT	TT	TT	TT	TT	TT	TT	CC	CC	TT	TT	TT	CC	CC	CC	CC	CC	CC	TT	TT	TT	TT	TT	TT	CC	CC	TT	CC
1866	CC	CC	CC	CC	CC	CC	CC	CC	CC	CC	CC	CC	CC	CC	CC	TT	CC	TT	CC	CC	CC	CC	CC	CC	CC	TT	CC	CC	CC	CC	CC	CC	CC	TT	TT	TT	CC	TT	CC	CC	TT	TT	TT	TT	CC	TT	CC	TT	CC
1871	TT	TT	TT	TT	TT	TT	TT	TT	TT	TT	TT	TT	TT	TT	TT	TT	TT	TT	TT	TT	TT	TT	TT	TT	TT	TT	TT	TT	TT	TT	TT	TT	TT	TT	TT	TT	TT	TT	CC	TT	TT	TT	TT	TT	TT	TT	TT	TT	TT
1872	GG	GG	GG	GG	GG	GG	GG	GG	GG	GG	GG	GG	GG	GG	GG	GG	GG	GG	GG	GG	GG	GG	GG	GG	GG	GG	GG	GG	GG	GG	GG	GG	GG	GG	GG	GG	GG	GG	GG	GG	GG	GG	GG	GG	GG	GG	GG	GG	GG
1873	CC	CC	CC	TT	CC	CC	TT	CC	CC	CC	CC	TT	CC	CC	TT	TT	TT	TT	TT	TT	TT	TT	TT	TT	TT	TT	CC	TT	CC	TT	TT	CC	CC	CC	CC	CC	CC	TT	TT	TT	CC	TT	TT	CC	TT	CC	TT	TT	CC
1874	TT	TT	TT	CC	TT	TT	CC	TT	TT	TT	TT	CC	TT	TT	CC	CC	CC	CC	CC	CC	CC	CC	CC	CC	CC	CC	TT	CC	TT	CC	CC	TT	TT	TT	TT	TT	TT	CC	CC	CC	TT	CC	CC	TT	CC	TT	CC	CC	TT
1875	AA	AA	AA	GG	AA	AA	GG	AA	AA	AA	AA	GG	AA	AA	GG	GG	GG	GG	GG	GG	GG	GG	GG	GG	GG	GG	AA	GG	AA	GG	GG	AA	AA	AA	AA	AA	AA	GG	GG	GG	AA	GG	GG	AA	GG	AA	GG	GG	AA
1877	AA	AA	AA	AA	AA	AA	AA	NN	AA	AA	AA	AA	GG	AA	AA	AA	AA	AA	AA	AA	AA	AA	AA	AA	AA	AA	AA	AA	AA	AA	AA	AA	GG	AA	AA	AA	AA	AA	AA	AA	AA	AA	AA	AA	AA	AA	AA	AA	AA
1878	GG	GG	GG	GG	GG	GG	GG	NN	GG	GG	GG	GG	AA	AA	GG	GG	GG	GG	GG	GG	GG	GG	GG	GG	GG	GG	NN	GG	GG	GG	GG	GG	AA	GG	GG	GG	GG	AA	GG	GG	GG	GG	GG	GG	GG	GG	GG	GG	GG
1879	AA	AA	AA	AA	AA	AA	AA	AC	AA	AA	AA	AA	CC	AA	AA	AA	AA	AA	AA	AA	AA	AA	AA	AA	AA	AA	AA	AA	AA	AA	AA	AA	CC	AA	AA	AA	AA	AA	AA	AA	AA	AA	AA	AA	AA	AA	AA	AA	AA
1881	GG	GG	AA	GG	AA	AA	GG	NN	AA	AA	GG	GG	GG	AA	AA	GG	AA	GG	GG	GG	AA	NN	GG	GG	AA	GG	NN	GG	GG	AA	GG	AA	AA	GG	GG	GG	AA	AA	GG	AA	GG	AA	AA	AA	GG	GG	AA	AA	AA
1882	GG	GG	GG	GG	GG	GG	GG	GG	GG	GG	GG	GG	GG	GG	GG	GG	GG	GG	GG	GG	GG	GG	GG	GG	GG	GG	GG	GG	GG	GG	GG	AA	GG	GG	GG	GG	GG	GG	GG	GG	GG	GG	GG	GG	GG	GG	GG	GG	GG
1883	CC	CC	CC	CC	CC	CC	CC	CC	CC	CC	CC	CC	TT	CC	CC	CC	CC	CC	CC	CC	CC	CC	CC	CC	CC	CC	CC	CC	CC	CC	CC	CC	TT	CC	CC	CC	CC	CC	CC	CC	CC	CC	CC	CC	CC	CC	CC	CC	CC
1884	GG	GG	GG	GG	GG	GG	GG	GG	GG	GG	GG	GG	GG	GG	GG	GG	GG	GG	GG	GG	GG	GG	GG	GG	GG	GG	GG	GG	GG	GG	GG	GG	GG	GG	GG	GG	GG	GG	GG	GG	GG	GG	GG	GG	GG	GG	GG	GG	GG
1887	GG	AA	AA	AA	AA	AA	AA	AG	AA	AA	AA	AA	GG	GG	AA	AA	AA	AA	AA	AA	AA	AA	AA	AA	AA	AA	AA	AA	AA	AA	AA	AA	AA	AA	AA	AA	GG	AA	AA	AA	AA	AA	AA	AA	AA	AA	AA	AA	AA
1889	GG	GG	GG	GG	GG	GG	GG	GG	GG	GG	GG	GG	NN	GG	GG	GG	GG	GG	GG	GG	GG	GG	GG	GG	GG	GG	NN	GG	GG	GG	GG	AA	GG	GG	GG	GG	AA	GG	AA	GG	GG	GG	GG	AA	GG	GG	GG	GG	GG
1890	CC	CC	CC	CC	CC	CC	CC	CC	CC	CC	CC	CC	TT	CC	CC	CC	CC	CC	CC	CC	CC	CC	CC	CC	CC	CC	NN	CC	CC	CC	CC	TT	CC	CC	CC	CC	TT	CC	TT	CC	CC	CC	CC	TT	CC	CC	CC	CC	CC
1891	CC	CC	CC	CC	CC	CC	CC	CC	CC	CC	CC	CC	AA	AA	CC	CC	CC	CC	CC	CC	CC	CC	CC	CC	CC	CC	NN	CC	CC	CC	CC	CC	AA	CC	CC	CC	CC	AA	CC	CC	CC	CC	CC	CC	CC	CC	CC	CC	CC
1892	GG	GG	GG	GG	GG	GG	GG	AG	GG	GG	GG	GG	AA	AA	GG	GG	GG	GG	GG	GG	GG	GG	GG	GG	GG	GG	NN	GG	GG	GG	GG	GG	AA	GG	GG	GG	GG	AA	GG	GG	GG	GG	GG	GG	GG	GG	GG	GG	GG
1894	GG	GG	GG	GG	GG	GG	GG	GG	GG	GG	GG	GG	GG	GG	GG	GG	GG	GG	GG	GG	GG	GG	GG	GG	GG	GG	GG	GG	GG	GG	GG	GG	GG	GG	GG	GG	GG	GG	GG	GG	GG	GG	GG	GG	GG	GG	GG	GG	GG
1898	GG	AA	AA	AA	GG	GG	AA	GG	GG	GG	GG	GG	AA	AA	GG	GG	GG	GG	GG	GG	GG	GG	GG	GG	GG	GG	NN	GG	AA	GG	GG	GG	AA	GG	GG	GG	GG	GG	GG	GG	AA	GG	GG	GG	GG	GG	GG	GG	AA
1900	CC	CC	CC	CC	CC	CC	CC	CC	CC	CC	CC	CC	CC	CC	CC	CC	CC	CC	CC	CC	CC	CC	CC	CC	CC	CC	CC	CC	CC	CC	CC	CC	CC	CC	CC	CC	CC	CC	CC	CC	CC	CC	CC	CC	CC	CC	CC	CC	CC
1902	TT	TT	TT	TT	TT	TT	TT	TT	TT	CC	CC	CC	TT	TT	CC	NN	TT	CC	TT	TT	CC	TC	TT	CC	TT	TT	NN	TT	CC	TT	CC	TT	TT	TT	TT	TT	TT	CC	TT	TT	TT	TT	CC	TT	TT	TT	TT	TT	TT
1904	AA	CC	CC	CC	CC	CC	CC	CC	CC	CC	CC	CC	AA	AA	CC	CC	CC	CC	CC	CC	CC	CC	CC	CC	CC	CC	NN	CC	CC	CC	CC	CC	AA	AA	AA	AA	CC	CC	AA	CC	CC	CC	AA	AA	CC	AA	CC	CC	CC
1905	TT	TT	CC	TT	TT	TT	TT	NN	CC	CC	TT	TT	CC	CC	CC	CC	CC	CC	NN	CC	CC	CC	CC	CC	CC	CC	TT	CC	CC	CC	CC	TT	CC	CC	CC	CC	TT	CC	CC	CC	CC	CC	CC	CC	CC	CC	CC	CC	CC
1907	AA	AA	GG	AA	AA	AA	AA	AA	AA	AA	AA	AA	AA	AA	AA	AA	AA	AA	AA	AA	AA	AA	AA	AA	AA	AA	AA	AA	AA	AA	AA	AA	AA	GG	AA	GG	AA	AA	AA	AA	AA	AA	AA	AA	AA	AA	AA	AA	AA
1908	TT	TT	TT	CC	TT	TT	CC	TT	CC	CC	TT	CC	TT	TT	CC	CC	CC	CC	CC	CC	CC	CC	CC	CC	CC	CC	TT	CC	TT	CC	CC	TT	TT	TT	TT	CC	TT	TT	TT	CC	TT	CC	CC	TT	CC	TT	CC	CC	CC
1909	GG	AA	AA	AA	GG	GG	AA	NN	GG	GG	GG	GG	AA	AA	GG	GG	GG	GG	GG	GG	GG	GG	GG	GG	GG	GG	GG	GG	AA	GG	GG	GG	AA	GG	GG	GG	GG	GG	GG	GG	AA	GG	GG	GG	GG	GG	GG	GG	AA
1910	GG	TT	GG	TT	GG	NN	TT	TT	TT	TT	GG	GG	TT	TT	GG	GG	GG	GG	GG	GG	GG	GG	GG	GG	GG	GG	TT	GG	GG	GG	GG	TT	TT	TT	TT	TT	GG	TT	TT	GG	TT	GG	TT	GG	GG	TT	GG	GG	GG
1915	AA	AA	AA	CC	AA	AA	CC	AA	CC	CC	CC	CC	AA	AA	CC	CC	CC	CC	CC	CC	CC	CC	CC	CC	CC	CC	AA	CC	AA	CC	CC	AA	AA	AA	AA	CC	AA	AA	AA	CC	AA	CC	CC	AA	CC	AA	CC	CC	CC
1916	AA	AA	AA	AA	AA	AA	AA	AA	AA	AA	AA	AA	AA	AA	AA	AA	AA	AA	AA	AA	AA	AA	AA	AA	AA	AA	AA	AA	AA	AA	AA	AA	AA	AA	AA	AA	AA	AA	AA	AA	AA	AA	AA	AA	AA	AA	AA	AA	AA
1917	GG	GG	GG	TT	TT	TT	GG	GG	TT	GG	GG	GG	GG	GG	GG	GG	GG	GG	GG	GG	GG	TT	GG	GG	GG	GG	GG	GG	GG	GG	GG	GG	GG	GG	TT	GG	GG	GG	TT	GG	GG	GG	GG	TT	GG	GG	GG	GG	TT
1919	GG	AA	AA	AA	AA	AA	AA	AA	AA	AA	AA	AA	GG	GG	AA	AA	AA	AA	AA	AA	AA	AA	AA	AA	AA	AA	GG	AA	AA	AA	AA	AA	GG	GG	GG	GG	AA	AA	GG	AA	AA	NN	GG	GG	AA	GG	AA	AA	AA
1921	TT	TT	TT	TT	TT	TT	TT	TT	TT	TT	TT	TT	TT	TT	TT	TT	TT	TT	TT	TT	TT	TT	TT	TT	TT	TT	TT	TT	TT	TT	TT	TT	TT	TT	TT	TT	TT	TT	TT	TT	TT	TT	TT	TT	TT	TT	TT	TT	TT
1922	TT	TT	TT	TT	TT	TT	TT	TT	TT	TT	TT	TT	TT	TT	TT	TT	TT	TT	TT	TT	TT	TT	TT	TT	TT	TT	TT	TT	TT	TT	TT	TT	TT	TT	TT	GG	TT	GG	TT	TT	GG	GG	GG	GG	TT	GG	TT	TT	TT
1923	TT	TT	GG	GG	GG	GG	GG	GG	GG	GG	GG	GG	GG	TT	GG	GG	GG	GG	GG	GG	GG	GG	GG	GG	GG	GG	TT	GG	GG	GG	GG	GG	TT	GG	TT	TT	GG	GG	GG	GG	GG	GG	GG	GG	GG	GG	GG	GG	GG
1924	CC	CC	CC	AA	CC	CC	CC	CC	CC	CC	CC	CC	AA	CC	CC	CC	CC	CC	CC	CC	CC	CC	CC	CC	CC	CC	CC	CC	CC	CC	CC	CC	AA	CC	AA	CC	AA	AA	CC	CC	AA	AA	AA	CC	CC	AA	CC	CC	CC
1925	AA	AA	AA	GG	AA	NN	AA	AA	AA	AA	AA	AA	GG	AA	AA	AA	AA	AA	AA	AA	AA	AA	AA	AA	AA	AA	AA	AA	AA	AA	AA	AA	GG	AA	GG	AA	GG	GG	AA	AA	GG	GG	GG	AA	AA	GG	AA	AA	AA
1926	GG	GG	GG	AA	GG	GG	GG	GG	GG	GG	GG	GG	AA	GG	GG	GG	GG	GG	GG	GG	GG	GG	GG	GG	GG	GG	GG	GG	GG	GG	GG	GG	AA	GG	AA	GG	AA	AA	GG	GG	AA	AA	AA	GG	GG	AA	GG	GG	GG
1927	TT	TT	TT	CC	TT	TT	TT	TT	TT	TT	TT	TT	CC	TT	TT	TT	TT	TT	TT	TT	TT	TT	TT	TT	TT	TT	TT	TT	TT	TT	TT	TT	CC	TT	CC	TT	CC	CC	TT	TT	CC	CC	CC	TT	TT	CC	TT	TT	TT
1928	GG	GG	GG	GG	GG	GG	GG	GG	GG	GG	GG	GG	GG	GG	GG	GG	GG	GG	GG	GG	GG	GG	GG	GG	GG	GG	GG	GG	GG	GG	GG	GG	GG	GG	GG	GG	GG	GG	GG	GG	GG	GG	GG	GG	GG	GG	GG	GG	GG
1929	GG	AA	AA	AA	AA	AA	AA	AA	AA	AA	GG	AA	AA	GG	AA	AA	AA	AA	AA	AA	AA	AA	AA	AA	AA	AA	GG	AA	AA	AA	AA	AA	GG	AA	GG	GG	AA	GG	GG	AA	AA	GG	AA	GG	AA	AA	AA	AA	AA
1930	AA	GG	GG	GG	GG	GG	GG	GG	GG	GG	AA	GG	GG	AA	GG	GG	GG	GG	GG	GG	GG	GG	GG	GG	GG	GG	AA	GG	GG	GG	GG	GG	AA	GG	AA	AA	GG	AA	AA	GG	GG	AA	GG	AA	GG	GG	GG	GG	GG
1931	TT	TT	TT	TT	TT	TT	TT	TG	TT	TT	TT	TT	GG	TT	TT	TT	TT	TT	TT	TT	TT	TT	TT	TT	TT	TT	TT	TT	TT	TT	TT	TT	TT	TT	TT	TT	TT	TT	TT	TT	TT	TT	TT	TT	TT	TT	TT	TT	TT
1933	GG	GG	GG	AA	GG	AA	AA	GG	AA	AA	GG	GG	GG	GG	GG	GG	GG	GG	GG	GG	AA	GG	GG	GG	GG	GG	GG	GG	GG	GG	GG	GG	GG	GG	GG	AA	GG	GG	GG	GG	GG	GG	GG	GG	GG	GG	AA	GG	GG
1934	AA	AA	AA	GG	AA	GG	GG	AA	GG	GG	AA	AA	AA	AA	AA	AA	AA	AA	AA	AA	GG	AA	AA	AA	AA	AA	AA	AA	AA	AA	AA	AA	AA	AA	AA	GG	AA	AA	AA	AA	AA	AA	AA	AA	AA	AA	GG	AA	AA
1935	GG	GG	GG	GG	GG	GG	GG	GG	GG	GG	GG	GG	GG	GG	GG	GG	GG	GG	GG	GG	GG	GG	GG	GG	GG	GG	GG	GG	GG	GG	GG	GG	GG	GG	GG	GG	GG	GG	GG	GG	GG	GG	GG	GG	GG	GG	GG	GG	GG
1936	GG	GG	AA	GG	GG	GG	GG	NN	GG	GG	GG	GG	AA	GG	GG	GG	AA	GG	GG	GG	GG	AA	GG	GG	GG	GG	NN	GG	GG	AA	GG	AA	AA	GG	AA	AA	GG	AA	AA	GG	GG	GG	AA	AA	GG	AA	GG	GG	GG
1943	TT	TT	TT	TT	CC	TT	CC	NN	TT	CC	TT	TT	TT	TT	TT	TT	CC	TT	TT	TT	TT	TT	TT	TT	TT	TT	TT	TT	CC	CC	TT	TT	TT	TT	TT	TT	TT	TT	TT	TT	TT	TT	TT	TT	TT	TT	CC	CC	TT
1945	TT	CC	TT	TT	TT	TT	TT	TT	TT	TT	TT	TT	TT	CC	TT	TT	TT	TT	TT	TT	TT	TT	TT	TT	TT	TT	TT	TT	TT	TT	TT	TT	TT	TT	TT	CC	TT	CC	TT	TT	CC	TT	CC	TT	TT	CC	TT	TT	TT
1946	CC	TT	CC	CC	CC	CC	CC	CC	CC	CC	CC	CC	CC	TT	CC	CC	CC	CC	CC	CC	CC	CC	CC	CC	CC	CC	CC	CC	CC	CC	CC	CC	CC	CC	CC	TT	CC	TT	CC	CC	TT	CC	TT	CC	CC	TT	CC	CC	CC
1947	TT	TT	GG	GG	GG	GG	GG	GG	GG	GG	GG	GG	TT	TT	GG	GG	GG	GG	GG	GG	GG	GG	GG	GG	GG	GG	GG	GG	GG	GG	GG	TT	TT	GG	TT	TT	GG	GG	GG	GG	GG	GG	TT	GG	GG	TT	GG	GG	GG
1949	CC	CC	CC	CC	CC	CC	CC	CC	CC	CC	CC	CC	CC	CC	CC	CC	CC	CC	CC	CC	CC	CC	CC	CC	CC	CC	CC	CC	CC	CC	CC	CC	CC	CC	CC	CC	CC	CC	CC	CC	CC	CC	CC	CC	CC	CC	CC	CC	CC
1950	AA	AA	GG	AA	GG	AA	GG	AG	AA	GG	AA	AA	AA	GG	AA	AA	AA	AA	AA	AA	AA	AA	AA	AA	AA	AA	AA	AA	GG	AA	AA	AA	AA	AA	GG	GG	AA	AA	AA	AA	AA	AA	AA	AA	AA	GG	AA	AA	AA
1951	TT	TT	CC	TT	CC	TT	CC	TC	TT	CC	TT	TT	TT	CC	TT	TT	TT	TT	TT	TT	TT	TT	TT	TT	TT	TT	TT	TT	CC	TT	TT	TT	TT	TT	CC	CC	TT	TT	TT	TT	TT	TT	TT	TT	TT	CC	TT	TT	TT
1953	GG	GG	GG	GG	GG	GG	GG	GG	GG	GG	GG	GG	GG	GG	GG	GG	GG	GG	GG	GG	GG	GG	GG	GG	GG	GG	GG	GG	GG	GG	GG	GG	GG	GG	GG	GG	GG	GG	GG	GG	GG	GG	GG	GG	GG	GG	GG	GG	GG
1959	TT	TT	CC	TT	CC	TT	CC	CC	CC	TT	TT	TT	CC	TT	CC	TC	CC	CC	CC	CC	CC	CC	CC	CC	CC	CC	CC	CC	TT	CC	CC	CC	CC	CC	CC	CC	CC	CC	CC	CC	CC	CC	CC	CC	CC	CC	CC	TT	CC
1960	GG	AA	GG	GG	GG	AA	GG	NN	AA	AA	AA	AA	AA	GG	GG	NN	GG	AA	NN	GG	GG	GG	GG	GG	GG	GG	NN	AA	AA	AA	GG	AA	GG	GG	AA	AA	GG	AA	GG	GG	AA	AA	AA	AA	AA	AA	GG	AA	GG
1962	GG	GG	GG	GG	GG	GG	GG	AA	GG	GG	GG	AA	AA	AA	AA	AA	AA	AA	AA	AA	AA	AA	AA	AA	AA	AA	NN	AA	AA	AA	AA	AA	AA	GG	GG	AA	AA	AA	AA	AA	AA	AA	AA	AA	AA	AA	AA	AA	GG
1963	GG	GG	AA	AA	AA	AA	AA	AA	AA	AA	AA	AA	AA	GG	AA	AA	AA	AA	AA	AA	AA	AA	AA	AA	AA	AA	GG	AA	AA	AA	AA	GG	AA	AA	AA	AA	AA	AA	GG	AA	AA	AA	AA	AA	AA	AA	AA	AA	AA
1964	CC	CC	TT	TT	TT	TT	TT	TT	TT	TT	TT	TT	TT	CC	TT	TT	TT	TT	TT	TT	TT	TT	TT	TT	TT	TT	CC	TT	TT	TT	TT	CC	TT	TT	TT	TT	TT	TT	CC	TT	TT	TT	TT	TT	TT	TT	TT	TT	TT
1965	GG	GG	GG	TT	TT	TT	TT	NN	TT	TT	TT	TT	GG	TT	TT	TT	TT	TT	TT	GG	TT	NN	TT	TT	TT	TT	TT	TT	GG	TT	TT	TT	GG	GG	GG	TT	GG	GG	TT	TT	GG	TT	TT	TT	TT	GG	TT	TT	TT
1969	CC	TT	TT	CC	TT	TT	TT	TT	TT	TT	TT	TT	TT	TT	TT	TT	TT	TT	TT	TT	TT	TT	TT	TT	TT	TT	TT	TT	TT	TT	TT	TT	TT	TT	TT	TT	CC	TT	TT	TT	TT	TT	TT	TT	TT	TT	TT	TT	TT
1972	CC	CC	CC	CC	CC	CC	CC	CC	CC	CC	CC	CC	CC	CC	CC	CC	CC	CC	CC	CC	CC	CC	CC	CC	CC	CC	CC	CC	CC	CC	CC	CC	CC	CC	CC	CC	CC	CC	CC	CC	CC	CC	CC	CC	CC	CC	CC	CC	CC
1974	AA	AA	GG	GG	GG	GG	GG	GG	GG	GG	GG	GG	AA	GG	GG	GG	GG	GG	GG	GG	GG	GG	GG	GG	GG	GG	GG	GG	AA	GG	GG	GG	GG	GG	GG	AA	AA	GG	GG	GG	GG	GG	GG	GG	GG	GG	GG	GG	GG
1975	CC	TT	TT	TT	TT	TT	TT	TT	TT	TT	TT	TT	TT	TT	TT	TT	TT	TT	TT	TT	TT	TT	TT	TT	TT	TT	TT	TT	TT	CC	TT	CC	TT	TT	TT	TT	TT	TT	TT	TT	TT	TT	TT	TT	TT	TT	CC	CC	TT
1978	CC	CC	CC	AA	CC	AA	AA	CC	AA	AA	CC	AA	AA	AA	AA	AA	AA	AA	AA	AA	AA	NN	AA	AA	AA	AA	CC	AA	CC	AA	AA	CC	AA	CC	CC	AA	CC	CC	CC	AA	CC	AA	CC	AA	AA	AA	AA	AA	AA
1979	AA	GG	GG	AA	AA	AA	AA	AA	AA	AA	AA	AA	AA	GG	AA	AA	AA	AA	NN	AA	GG	AA	AA	AA	AA	AA	GG	AA	AA	AA	AA	GG	GG	GG	GG	GG	AA	AA	AA	AA	GG	GG	GG	GG	AA	GG	AA	AA	AA
1980	AA	GG	AA	AA	GG	AA	AA	GG	AA	AA	AA	AA	AA	AA	AA	AA	AA	AA	AA	AA	AA	NN	AA	AA	AA	AA	AA	AA	AA	AA	AA	AA	AA	AA	GG	GG	AA	GG	AA	AA	AA	AA	AA	AA	AA	AA	AA	AA	AA
1981	TT	CC	TT	TT	CC	TT	TT	CC	TT	TT	TT	TT	TT	TT	TT	TT	TT	TT	TT	TT	TT	TT	TT	TT	TT	TT	TT	TT	TT	TT	TT	TT	TT	TT	CC	CC	TT	CC	TT	TT	TT	TT	TT	TT	TT	TT	TT	TT	TT
1982	TT	CC	TT	TT	TT	TT	TT	NN	TT	TT	TT	TT	TT	CC	TT	TT	TT	TT	TT	TT	TT	TT	TT	TT	TT	TT	CC	TT	TT	TT	TT	CC	TT	TT	TT	TT	CC	TT	CC	TT	TT	TT	TT	TT	TT	TT	TT	TT	TT
1983	GG	TT	GG	GG	GG	GG	GG	NN	TT	TT	TT	TT	GG	TT	GG	GG	TT	GG	GG	TT	GG	GG	TT	GG	NN	TT	TT	GG	TT	TT	GG	TT	GG	GG	GG	GG	TT	GG	TT	TT	GG	GG	GG	GG	GG	GG	GG	TT	TT
1984	TT	TT	TT	TT	TT	TT	TT	TT	TT	TT	TT	TT	TT	TT	TT	TT	TT	TT	TT	TT	TT	TT	TT	TT	TT	TT	TT	TT	TT	TT	TT	TT	TT	TT	TT	TT	TT	TT	TT	TT	TT	TT	TT	TT	TT	TT	TT	TT	TT
1986	GG	GG	GG	GG	GG	GG	GG	GG	GG	GG	GG	GG	GG	NN	GG	GG	GG	GG	GG	GG	GG	GG	GG	GG	GG	GG	GG	GG	GG	GG	GG	GG	AA	GG	GG	GG	GG	GG	GG	GG	GG	GG	GG	GG	GG	GG	GG	GG	GG
1988	GG	GG	AA	GG	GG	GG	GG	GG	GG	GG	GG	GG	AA	AA	GG	GG	AA	GG	GG	GG	GG	GG	GG	GG	GG	GG	GG	GG	GG	AA	GG	AA	AA	GG	AA	GG	GG	GG	GG	GG	GG	GG	GG	GG	GG	GG	GG	GG	GG
1992	CC	TT	CC	CC	CC	TT	CC	CC	TT	CC	TT	CC	TT	CC	CC	TC	TT	TT	CC	CC	CC	NN	CC	CC	CC	CC	TT	CC	CC	TT	CC	TT	CC	TT	TT	TT	CC	TT	TT	CC	TT	CC	CC	TT	CC	CC	CC	CC	TT
1994	AA	AA	GG	AA	AA	AA	AA	AA	AA	AA	AA	AA	AA	GG	AA	AA	AA	AA	AA	AA	AA	NN	AA	AA	AA	AA	AA	AA	AA	AA	AA	GG	AA	AA	AA	AA	AA	AA	AA	AA	AA	AA	AA	AA	AA	AA	AA	AA	AA
1997	AA	AA	AA	AA	AA	AA	AA	GG	AA	AA	GG	AA	GG	AA	AA	AA	AA	AA	AA	AA	AA	AA	AA	AA	AA	AA	NN	AA	AA	AA	AA	AA	GG	AA	AA	GG	GG	GG	AA	AA	GG	NN	GG	AA	AA	GG	AA	AA	AA
1998	GG	GG	GG	GG	GG	GG	GG	GG	GG	GG	GG	GG	GG	GG	GG	GG	AA	GG	GG	GG	AA	GG	GG	GG	NN	GG	GG	GG	GG	GG	GG	AA	AA	AA	GG	GG	GG	GG	GG	GG	AA	GG	AA	GG	AA	AA	AA	GG	GG
1999	CC	CC	CC	CC	CC	CC	CC	CC	CC	CC	CC	CC	CC	CC	CC	CC	AA	CC	CC	CC	AA	CC	CC	CC	NN	CC	CC	CC	CC	CC	CC	AA	AA	AA	CC	CC	CC	CC	CC	CC	AA	CC	AA	CC	AA	AA	AA	CC	CC
2000	TT	CC	CC	CC	CC	CC	CC	CC	CC	CC	CC	CC	TT	TT	CC	CC	CC	CC	CC	CC	CC	CC	CC	CC	CC	CC	TT	CC	CC	CC	CC	CC	TT	TT	TT	TT	CC	CC	TT	CC	CC	NN	TT	TT	CC	TT	CC	CC	CC
2002	AA	AA	GG	AA	AA	AA	AA	NN	AA	AA	AA	AA	GG	AA	AA	AA	AA	AA	AA	AA	AA	AA	AA	AA	AA	AA	NN	AA	AA	AA	AA	GG	GG	AA	GG	GG	AA	GG	GG	AA	AA	AA	GG	GG	AA	GG	AA	AA	AA
2003	CC	CC	TT	TT	TT	TT	TT	CC	TT	TT	TT	TT	CC	TT	TT	TT	TT	TT	TT	TT	TT	TT	TT	TT	TT	TT	NN	TT	CC	TT	TT	CC	TT	CC	TT	TT	CC	TT	TT	TT	TT	TT	TT	TT	TT	TT	TT	TT	TT
2005	GG	GG	GG	AA	AA	AA	AA	NN	AA	AA	AA	AA	GG	AA	AA	AA	AA	AA	AA	AA	AA	AA	AA	AA	AA	AA	AA	AA	GG	AA	AA	GG	GG	GG	GG	GG	AA	GG	AA	AA	AA	GG	AA	GG	AA	GG	AA	AA	AA
2006	TT	TT	TT	CC	CC	CC	CC	NN	CC	CC	CC	CC	TT	CC	CC	CC	CC	CC	CC	CC	CC	CC	CC	CC	CC	CC	CC	CC	TT	CC	CC	TT	TT	TT	TT	TT	CC	TT	CC	CC	CC	TT	CC	TT	CC	TT	CC	CC	CC
2007	AA	AA	AA	GG	GG	GG	GG	NN	GG	GG	GG	GG	AA	GG	GG	GG	GG	GG	GG	GG	GG	GG	GG	GG	GG	GG	GG	GG	AA	GG	GG	AA	AA	AA	AA	AA	GG	AA	GG	GG	GG	AA	GG	AA	GG	AA	GG	GG	GG
2008	CC	CC	CC	TT	CC	TT	CC	CC	CC	TT	CC	TT	CC	CC	TT	TT	TT	TT	TT	TT	TT	TT	TT	CC	TT	CC	CC	TT	TT	TT	TT	TT	CC	CC	TT	CC	TT	CC	CC	TT	CC	TT	TT	TT	TT	CC	TT	TT	TT
2009	CC	CC	CC	CC	CC	CC	CC	CC	CC	CC	CC	CC	CC	CC	CC	CC	CC	CC	CC	CC	CC	CC	CC	CC	CC	CC	CC	CC	CC	CC	CC	CC	CC	CC	CC	CC	CC	CC	CC	CC	CC	CC	CC	CC	CC	CC	CC	CC	CC
2012	GG	AA	AA	AA	AA	AA	AA	AA	AA	AA	AA	AA	AA	AA	AA	AA	AA	AA	AA	AA	AA	AA	AA	AA	AA	AA	NN	AA	AA	AA	AA	AA	GG	AA	AA	AA	AA	AA	GG	AA	AA	AA	AA	AA	AA	AA	AA	AA	AA
2013	TT	TT	TT	TT	TT	TT	TT	TC	TT	TT	TT	TT	CC	TT	TT	TT	TT	TT	TT	TT	TT	TT	TT	TT	TT	TT	TT	TT	TT	TT	TT	TT	TT	CC	TT	TT	TT	TT	TT	TT	TT	TT	TT	TT	TT	TT	TT	TT	TT
2014	TT	GG	TT	TT	TT	TT	TT	NN	TT	TT	TT	TT	GG	GG	TT	TT	TT	TT	TT	TT	TT	TT	TT	TT	TT	TT	TT	TT	TT	TT	TT	TT	GG	GG	TT	GG	TT	GG	TT	TT	GG	TT	TT	TT	TT	GG	TT	TT	TT
2015	CC	TT	TT	TT	CC	TT	TT	CC	TT	TT	CC	TT	CC	CC	TT	TT	CC	TT	TT	CC	TT	CC	TT	TT	TT	TT	CC	TT	TT	TT	TT	TT	TT	CC	TT	TT	CC	CC	TT	CC	CC	CC	TT	CC	TT	CC	TT	TT	TT
2017	CC	CC	CC	CC	CC	CC	CC	NN	TT	TT	TT	CC	TT	TT	CC	NN	CC	CC	NN	CC	CC	CC	CC	CC	CC	CC	NN	CC	TT	CC	CC	TT	CC	TT	CC	CC	TT	TT	TT	CC	CC	CC	CC	CC	CC	TT	TT	CC	CC
2018	CC	CC	CC	CC	CC	CC	CC	AC	AA	AA	AA	CC	AA	AA	CC	NN	CC	CC	AC	CC	CC	NN	CC	CC	CC	CC	NN	CC	AA	CC	CC	AA	CC	AA	CC	CC	AA	AA	AA	CC	CC	CC	CC	CC	CC	AA	AA	CC	CC
2019	GG	GG	GG	GG	GG	GG	GG	GG	GG	GG	GG	GG	GG	GG	GG	GG	GG	GG	GG	GG	GG	GG	GG	GG	GG	GG	GG	GG	GG	GG	GG	GG	GG	GG	GG	GG	GG	GG	GG	GG	AA	GG	GG	GG	GG	GG	GG	GG	GG
2021	TT	CC	TT	TT	TT	TT	TT	TT	TT	TT	TT	TT	CC	TT	TT	TT	TT	TT	TT	TT	TT	TT	TT	TT	TT	TT	TT	TT	CC	TT	TT	TT	CC	CC	TT	TT	TT	TT	TT	TT	TT	TT	TT	TT	TT	CC	TT	TT	TT
2022	GG	GG	TT	TT	TT	TT	TT	TT	TT	TT	TT	TT	TT	TT	TT	TT	TT	TT	TT	TT	TT	GG	TT	TT	TT	TT	NN	TT	TT	TT	TT	TT	GG	TT	TT	TT	TT	TT	TT	TT	GG	TT	TT	TT	TT	TT	GG	TT	TT
2023	CC	TT	TT	TT	TT	TT	TT	NN	TT	TT	TT	TT	CC	CC	TT	TT	TT	TT	TT	TT	TT	TT	TT	TT	TT	TT	TC	TT	TT	TT	TT	TT	TT	TT	CC	TT	CC	TT	CC	TT	CC	TT	TT	TT	TT	TT	TT	TT	TT
2024	GG	GG	GG	GG	GG	GG	GG	GG	GG	GG	GG	GG	GG	GG	GG	GG	GG	GG	GG	GG	GG	GG	GG	GG	GG	GG	GG	GG	GG	GG	GG	GG	GG	GG	GG	GG	GG	GG	GG	GG	GG	GG	GG	GG	GG	GG	GG	GG	GG
2025	GG	GG	GG	GG	GG	GG	GG	GG	GG	GG	GG	GG	GG	GG	GG	GG	GG	GG	GG	GG	GG	GG	GG	GG	GG	GG	GG	GG	GG	GG	GG	GG	GG	GG	GG	GG	GG	GG	GG	GG	GG	GG	GG	GG	GG	GG	GG	GG	GG
2027	GG	GG	AA	AA	AA	AA	AA	AA	AA	AA	AA	AA	AA	GG	AA	AA	AA	AA	AA	AA	AA	AA	AA	AA	AA	AA	GG	AA	AA	AA	AA	GG	GG	AA	AA	GG	AA	AA	GG	AA	AA	AA	AA	AA	AA	AA	AA	AA	AA
2028	TT	TT	TT	GG	GG	GG	GG	TG	GG	GG	GG	GG	TT	GG	GG	GG	GG	GG	GG	GG	GG	GG	GG	GG	GG	GG	GG	GG	GG	GG	GG	TT	TT	TT	GG	TT	GG	TT	TT	GG	TT	GG	GG	GG	GG	TT	GG	GG	GG
2029	GG	TT	TT	TT	TT	TT	TT	TT	TT	TT	TT	TT	GG	TT	TT	TT	TT	TT	TT	TT	TT	TT	TT	TT	TT	TT	TT	TT	TT	TT	TT	GG	TT	GG	TT	GG	TT	GG	GG	TT	GG	TT	TT	TT	TT	GG	TT	TT	TT
2030	GG	GG	GG	AA	AA	AA	GG	GG	GG	AA	GG	GG	GG	GG	GG	GG	AA	GG	NN	GG	AA	AA	AA	AA	GG	GG	GG	GG	AA	AA	AA	GG	GG	GG	GG	GG	GG	GG	GG	AA	GG	AA	AA	AA	AA	GG	GG	GG	GG
2031	CC	CC	AA	CC	CC	CC	CC	CC	CC	CC	CC	CC	CC	CC	CC	CC	CC	CC	CC	CC	CC	CC	CC	CC	CC	CC	NN	CC	AA	CC	CC	CC	AA	CC	CC	CC	CC	CC	CC	CC	CC	CC	CC	CC	CC	CC	CC	CC	CC
2032	CC	CC	CC	CC	CC	CC	CC	CC	CC	CC	CC	CC	CC	TT	CC	CC	CC	CC	CC	CC	CC	CC	CC	CC	CC	CC	CC	CC	CC	CC	CC	CC	CC	CC	CC	CC	CC	CC	CC	CC	CC	CC	CC	CC	CC	CC	CC	CC	CC
2033	TT	GG	TT	TT	TT	TT	TT	TT	TT	GG	TT	TT	TT	TT	TT	TT	TT	TT	TT	TT	TT	TT	TT	TT	TT	TT	GG	TT	TT	TT	TT	GG	TT	GG	GG	TT	TT	GG	GG	TT	TT	TT	TT	TT	TT	TT	TT	GG	GG
2035	TT	CC	CC	CC	TT	CC	TT	CC	CC	CC	TT	CC	TT	TT	TT	CC	TT	CC	NN	TT	TT	TT	TT	TT	CC	CC	TT	CC	CC	TT	TT	TT	CC	TT	CC	CC	TT	TT	CC	CC	CC	TT	CC	TT	CC	TT	TT	CC	TT
2037	TT	CC	TT	CC	CC	CC	CC	CC	CC	CC	CC	CC	CC	TT	CC	CC	CC	CC	CC	CC	CC	CC	CC	CC	CC	CC	TC	CC	CC	CC	CC	CC	CC	CC	CC	TT	CC	TT	CC	CC	CC	CC	CC	TT	CC	CC	CC	CC	CC
2039	GG	GG	GG	TT	GG	GG	GG	NN	GG	GG	TT	TT	TT	TT	TT	TT	TT	TT	TT	TT	GG	TT	TT	TT	TT	TT	TT	TT	TT	TT	GG	TT	GG	TT	GG	TT	TT	TT	TT	TT	TT	GG	GG	TT	TT	TT	TT	TT	GG
2040	TT	TT	TT	TT	CC	CC	CC	TC	CC	TT	CC	CC	TT	TT	TT	NN	CC	TT	TT	TT	CC	TT	CC	CC	TT	CC	NN	TT	CC	CC	CC	TT	TT	CC	TT	CC	TT	TT	TT	CC	TT	TT	TT	TT	CC	TT	CC	TT	TT
2041	GG	GG	GG	GG	TT	TT	TT	TG	TT	GG	TT	TT	GG	GG	GG	TT	TT	GG	GG	GG	TT	GG	TT	TT	GG	TT	NN	GG	TT	TT	TT	GG	GG	TT	GG	TT	GG	GG	GG	TT	GG	GG	GG	GG	TT	GG	TT	GG	GG
2042	GG	AA	GG	GG	GG	GG	GG	GG	GG	GG	GG	GG	GG	AA	GG	GG	GG	GG	GG	GG	GG	GG	GG	GG	GG	GG	NN	GG	GG	GG	GG	GG	GG	GG	AA	GG	GG	GG	GG	GG	GG	GG	GG	AA	GG	GG	GG	GG	GG
2044	GG	GG	AA	GG	GG	GG	GG	GG	GG	GG	GG	GG	GG	GG	GG	GG	GG	GG	GG	GG	GG	GG	GG	GG	GG	GG	GG	GG	GG	GG	GG	AA	GG	GG	GG	GG	GG	GG	GG	GG	GG	GG	GG	GG	GG	GG	GG	GG	GG
2045	CC	CC	TT	CC	CC	CC	CC	CC	CC	CC	CC	CC	CC	CC	CC	CC	CC	CC	CC	CC	CC	CC	CC	CC	CC	CC	CC	CC	CC	CC	CC	TT	TT	CC	CC	CC	CC	CC	CC	CC	CC	CC	CC	CC	CC	CC	CC	CC	CC
2046	GG	GG	AA	AA	AA	AA	AA	AA	AA	AA	AA	AA	AA	AA	AA	AA	AA	AA	AA	AA	AA	AA	AA	AA	AA	AA	AA	AA	AA	AA	AA	AA	GG	GG	AA	GG	AA	GG	GG	AA	GG	GG	AA	GG	AA	GG	AA	AA	AA
2047	CC	CC	CC	CC	CC	TT	CC	CC	TT	CC	TT	TT	CC	CC	TT	NN	CC	TT	NN	CC	CC	TT	CC	CC	CC	TT	NN	TT	CC	CC	CC	CC	CC	CC	TT	TT	TT	TT	CC	CC	CC	CC	CC	CC	CC	CC	CC	CC	CC
2048	TT	TT	TT	TT	TT	TT	TT	TT	TT	TT	TT	CC	TT	TT	CC	NN	TT	CC	NN	TT	TT	NN	TT	TT	TT	CC	NN	CC	TT	TT	TT	TT	TT	TT	CC	CC	CC	CC	TT	TT	TT	TT	TT	TT	TT	TT	TT	TT	TT
2049	GG	GG	GG	GG	GG	GG	GG	GG	GG	GG	GG	AA	GG	GG	AA	NN	GG	AA	AG	GG	GG	NN	GG	GG	GG	AA	NN	AA	GG	GG	GG	GG	GG	GG	AA	AA	AA	AA	GG	GG	GG	GG	GG	GG	GG	GG	GG	GG	GG
2050	TT	TT	TT	CC	CC	CC	TT	TT	TT	CC	TT	TT	TT	TT	TT	TT	CC	TT	NN	TT	CC	NN	CC	CC	TT	TT	TT	TT	CC	CC	CC	TT	TT	TT	TT	TT	TT	TT	TT	CC	TT	CC	CC	CC	CC	TT	TT	TT	TT
2051	CC	TT	CC	CC	CC	CC	CC	CC	CC	CC	CC	CC	CC	CC	CC	CC	CC	CC	CC	CC	CC	CC	CC	CC	CC	CC	CC	CC	CC	CC	CC	CC	TT	TT	CC	CC	CC	CC	CC	CC	CC	CC	CC	CC	CC	CC	CC	CC	CC
2057	GG	GG	GG	GG	GG	GG	GG	GG	GG	GG	GG	GG	GG	GG	GG	GG	GG	GG	GG	GG	GG	GG	GG	GG	GG	GG	GG	GG	GG	GG	GG	GG	GG	GG	GG	GG	GG	GG	GG	GG	GG	GG	GG	GG	GG	GG	GG	GG	GG
2059	AA	AA	AA	AA	AA	AA	AA	AG	GG	AA	GG	AA	AA	AA	AA	AA	AA	AA	NN	GG	AA	AA	AA	AA	GG	AA	NN	AA	AA	AA	AA	AA	AA	AA	AA	AA	AA	AA	GG	AA	AA	AA	AA	GG	AA	AA	AA	AA	AA
2062	TT	CC	CC	CC	CC	CC	CC	TC	CC	CC	CC	CC	CC	CC	CC	CC	CC	CC	CC	CC	CC	CC	CC	CC	CC	CC	CC	CC	CC	CC	CC	CC	TT	TT	TT	TT	CC	CC	CC	CC	CC	TT	TT	CC	CC	TT	CC	CC	CC
2063	AA	CC	CC	CC	CC	CC	CC	CC	CC	CC	CC	CC	AA	CC	CC	CC	CC	CC	CC	CC	CC	CC	CC	CC	CC	CC	NN	CC	AA	CC	CC	CC	CC	CC	CC	AA	AA	CC	CC	CC	CC	CC	CC	CC	CC	CC	CC	CC	CC
2065	AA	AA	AA	GG	AA	AA	GG	AA	GG	GG	GG	GG	AA	AA	GG	GG	GG	GG	GG	GG	GG	GG	GG	GG	GG	GG	AA	GG	AA	GG	GG	AA	AA	AA	AA	GG	AA	AA	AA	GG	AA	GG	GG	AA	GG	AA	GG	GG	GG
2066	CC	TT	TT	CC	TT	TT	CC	TT	TT	CC	TT	CC	TT	TT	CC	NN	TT	TT	CC	CC	CC	NN	CC	CC	CC	CC	TT	CC	CC	TT	CC	TT	TT	TT	TT	TT	CC	TT	TT	CC	TT	TT	TT	TT	CC	TT	CC	CC	TT
2067	GG	GG	TT	GG	GG	GG	GG	TG	GG	GG	GG	GG	TT	GG	GG	GG	GG	GG	GG	GG	GG	GG	GG	GG	GG	GG	GG	GG	GG	GG	GG	TT	GG	TT	TT	TT	GG	TT	TT	GG	GG	TT	GG	TT	GG	TT	GG	GG	GG
2071	GG	GG	AA	GG	GG	GG	GG	NN	GG	GG	GG	GG	GG	AA	GG	GG	GG	GG	GG	GG	GG	GG	GG	GG	GG	GG	GG	GG	GG	GG	GG	AA	AA	GG	GG	GG	GG	GG	GG	GG	GG	GG	GG	GG	GG	GG	GG	GG	GG
2073	GG	GG	AA	GG	GG	GG	GG	GG	GG	GG	GG	GG	AA	GG	GG	GG	GG	GG	GG	GG	GG	GG	GG	GG	GG	GG	NN	GG	GG	GG	GG	GG	AA	AA	GG	AA	GG	AA	AA	GG	GG	GG	AA	GG	GG	AA	GG	GG	GG
2074	AA	AA	AA	GG	AA	AA	GG	AG	AA	AA	AA	AA	AA	GG	AA	AA	AA	AA	AA	AA	AA	NN	AA	AA	AA	AA	GG	AA	AA	AA	AA	AA	GG	GG	AA	AA	GG	GG	GG	AA	GG	AA	AA	AA	AA	AA	AA	AA	AA
2077	GG	AA	GG	AA	AA	AA	AA	AA	GG	AA	AA	AA	GG	GG	AA	AA	AA	AA	AA	AA	AA	AG	AA	AA	AA	AA	AG	AA	AA	AA	GG	GG	GG	AA	AA	GG	GG	AA	AA	AA	GG	AA	AA	AA	AA	GG	GG	GG	GG
2078	CC	CC	CC	CC	CC	CC	CC	CC	CC	CC	CC	CC	CC	CC	CC	CC	CC	CC	CC	CC	CC	CC	CC	CC	CC	CC	CC	CC	CC	CC	CC	CC	CC	CC	CC	CC	CC	CC	CC	CC	CC	CC	CC	CC	CC	CC	CC	CC	CC
2079	GG	GG	TT	GG	TT	TT	GG	NN	TT	TT	GG	GG	GG	TT	TT	GG	TT	GG	GG	GG	TT	NN	GG	GG	TT	GG	NN	GG	GG	TT	GG	TT	TT	GG	GG	GG	TT	TT	GG	TT	GG	TT	TT	TT	GG	GG	TT	TT	TT
2080	TT	TT	TT	TT	TT	TT	TT	TC	TT	TT	TT	TT	TT	TT	TT	TT	TT	TT	TT	TT	TT	TT	TT	TT	TT	TT	TT	TT	TT	TT	TT	TT	TT	TT	TT	TT	TT	TT	TT	TT	TT	TT	TT	TT	TT	TT	TT	TT	TT
2081	TT	TT	TT	CC	CC	CC	TT	NN	TT	CC	TT	CC	TT	TT	TT	CC	CC	TT	NN	TT	CC	CC	CC	CC	NN	TT	TT	TT	CC	CC	CC	TT	TT	TT	TT	TT	TT	TT	TT	CC	TT	CC	CC	CC	CC	TT	TT	TT	TT
2082	TT	TT	CC	CC	TT	TT	TT	TT	TT	TT	TT	CC	TT	TT	CC	CC	CC	CC	CC	CC	CC	CC	CC	CC	CC	CC	TT	CC	CC	CC	CC	TT	TT	TT	TT	TT	CC	TT	CC	CC	TT	CC	TT	TT	CC	TT	CC	CC	CC
2084	TT	GG	TT	GG	TT	GG	TT	TT	TT	GG	GG	GG	TT	GG	TT	NN	TT	TT	TT	TT	TT	TT	TT	TT	TT	TT	TT	TT	GG	TT	TT	TT	TT	TT	TT	TT	TT	TT	TT	TT	TT	TT	TT	TT	TT	TT	TT	GG	TT
2085	GG	GG	GG	GG	GG	GG	GG	AA	GG	AA	AA	GG	AA	AA	GG	GG	GG	GG	GG	GG	GG	GG	GG	GG	GG	GG	AA	GG	AA	GG	GG	GG	AA	AA	AA	AA	AA	AA	AA	GG	AA	AA	AA	AA	GG	AA	AA	GG	GG
2092	AA	AA	GG	AA	AA	AA	AA	AA	AA	AA	AA	AA	GG	AA	AA	AA	AA	AA	AA	AA	AA	AA	AA	AA	AA	AA	AA	AA	AA	AA	AA	AA	GG	AA	AA	GG	AA	GG	GG	AA	GG	GG	GG	GG	AA	GG	AA	AA	AA
2093	TT	TT	TT	TT	TT	TT	TT	TT	TT	TT	TT	TT	TT	TT	TT	TT	TT	TT	TT	TT	TT	TT	TT	TT	TT	TT	NN	TT	TT	TT	TT	CC	TT	TT	TT	TT	TT	TT	CC	TT	TT	TT	TT	TT	TT	TT	TT	TT	TT
2097	GG	TT	GG	GG	GG	GG	GG	GG	GG	GG	GG	GG	TT	GG	GG	GG	GG	GG	GG	GG	GG	GG	GG	GG	GG	GG	GG	GG	TT	GG	GG	GG	TT	TT	GG	GG	GG	GG	GG	GG	GG	GG	GG	GG	GG	GG	GG	GG	GG
2099	GG	GG	GG	TT	TT	TT	GG	GG	GG	TT	TT	GG	GG	GG	GG	GG	GG	GG	GG	GG	GG	TT	GG	GG	GG	TT	GG	GG	GG	TT	TT	GG	GG	GG	GG	GG	GG	GG	GG	GG	GG	GG	GG	GG	GG	GG	GG	TT	TT
2100	CC	CC	CC	AA	AA	AA	CC	CC	CC	AA	AA	CC	CC	CC	CC	CC	CC	CC	CC	CC	CC	NN	CC	CC	CC	AA	CC	CC	CC	AA	AA	CC	CC	CC	CC	CC	CC	CC	CC	CC	CC	CC	CC	CC	NN	CC	CC	AA	AA
2101	AA	AA	AA	AA	AA	AA	AA	AA	AA	AA	AA	AA	AA	AA	AA	AA	AA	AA	AA	AA	AA	AA	AA	AA	AA	AA	NN	AA	AA	AA	AA	AA	GG	AA	AA	GG	AA	AA	GG	AA	GG	AA	GG	AA	AA	AA	AA	AA	AA
2105	GG	GG	AA	AA	GG	GG	GG	GG	GG	GG	GG	AA	GG	GG	AA	AA	AA	GG	NN	AA	AA	AA	AA	AA	AA	AA	GG	GG	AA	AA	AA	GG	GG	GG	GG	GG	GG	GG	GG	AA	GG	GG	AA	GG	AA	GG	GG	GG	GG
2106	TT	TT	TT	TT	TT	TT	TT	TT	TT	TT	TT	TT	TT	CC	TT	TT	TT	TT	TT	TT	TT	TT	TT	TT	TT	TT	NN	TT	CC	TT	TT	TT	TT	TT	TT	CC	TT	TT	TT	TT	TT	TT	TT	TT	TT	CC	TT	TT	TT
2108	AA	GG	GG	AA	GG	GG	AA	GG	GG	AA	GG	AA	GG	GG	AA	NN	GG	GG	AA	AA	AA	NN	AA	AA	AA	AA	GG	AA	AA	GG	AA	GG	GG	GG	GG	GG	AA	GG	GG	AA	GG	GG	GG	GG	AA	GG	AA	AA	GG
2113	CC	TT	CC	CC	CC	CC	CC	TC	CC	CC	CC	CC	TT	TT	CC	CC	CC	CC	CC	CC	CC	CC	CC	CC	CC	CC	NN	CC	CC	CC	CC	CC	TT	CC	CC	TT	CC	CC	CC	CC	CC	CC	CC	CC	NN	CC	CC	CC	CC
2114	TT	CC	TT	TT	TT	TT	TT	TC	TT	TT	TT	TT	CC	CC	TT	TT	TT	TT	TT	TT	TT	TT	TT	TT	TT	TT	NN	TT	TT	TT	TT	TT	CC	TT	TT	CC	TT	TT	TT	TT	TT	TT	TT	TT	TT	TT	TT	TT	TT
2115	TT	CC	CC	CC	CC	CC	CC	TT	CC	CC	TT	CC	TT	TT	CC	CC	CC	CC	CC	CC	TT	CC	CC	CC	CC	CC	TT	CC	CC	CC	CC	TT	TT	CC	TT	TT	CC	TT	TT	CC	CC	TT	CC	TT	CC	TT	CC	CC	CC
2116	GG	AA	AA	AA	AA	AA	AA	GG	AA	AA	GG	AA	GG	GG	AA	AA	AA	AA	NN	AA	GG	AA	AA	AA	AA	AA	GG	AA	AA	AA	AA	GG	GG	AA	GG	GG	AA	GG	GG	AA	AA	GG	AA	GG	AA	GG	AA	AA	AA
2117	TT	CC	CC	CC	CC	CC	CC	TT	CC	CC	TT	CC	TT	CC	CC	CC	CC	CC	TC	CC	TT	CC	CC	CC	CC	CC	TT	CC	CC	CC	CC	TT	CC	CC	TT	CC	CC	TT	TT	CC	CC	TT	CC	TT	CC	TT	CC	CC	CC
2118	TT	TT	CC	TT	TT	TT	TT	TT	TT	TT	TT	TT	TT	TT	TT	TT	TT	TT	TT	TT	TT	TT	TT	TT	TT	TT	TT	TT	TT	TT	TT	TT	TT	TT	TT	TT	TT	TT	TT	TT	TT	TT	TT	TT	TT	TT	TT	TT	TT
2119	CC	CC	CC	CC	CC	CC	CC	CC	CC	CC	CC	CC	CC	CC	CC	CC	CC	CC	CC	CC	CC	CC	CC	CC	CC	CC	TT	CC	CC	CC	CC	CC	CC	TT	CC	CC	CC	CC	CC	CC	CC	CC	CC	CC	CC	CC	CC	CC	CC
2120	AA	AA	CC	CC	CC	CC	CC	CC	CC	CC	AA	CC	CC	CC	CC	CC	CC	CC	CC	CC	CC	CC	CC	CC	CC	CC	NN	CC	CC	CC	CC	CC	CC	AA	CC	CC	AA	AA	AA	CC	AA	CC	AA	CC	CC	CC	CC	CC	CC
2124	AA	AA	AA	AA	AA	AA	AA	AA	AA	AA	AA	GG	AA	AA	GG	GG	GG	GG	GG	GG	AA	AA	AA	AA	AA	GG	GG	GG	AA	AA	AA	AA	AA	GG	AA	GG	GG	GG	GG	AA	AA	GG	GG	GG	AA	AA	AA	AA	GG
2128	GG	GG	GG	GG	GG	GG	GG	GG	GG	GG	GG	GG	GG	GG	GG	GG	GG	GG	GG	GG	GG	GG	GG	GG	GG	GG	GG	GG	GG	GG	GG	GG	GG	GG	AA	GG	GG	GG	GG	GG	GG	GG	GG	GG	GG	GG	GG	GG	GG
2130	TT	TT	TT	TT	CC	TT	CC	NN	TT	TT	TT	TT	TT	TT	CC	TT	TT	TT	NN	CC	CC	CC	TT	CC	NN	TT	TT	TT	TT	TT	TT	TT	TT	TT	TT	CC	TT	CC	TT	TT	TT	TT	TT	TT	TT	TT	TT	TT	TT
2131	CC	CC	CC	CC	AA	CC	AA	NN	CC	CC	CC	CC	CC	CC	AA	CC	CC	CC	NN	AA	AA	AA	CC	AA	NN	CC	CC	CC	CC	CC	CC	CC	CC	CC	CC	AA	CC	AA	CC	CC	CC	CC	CC	CC	CC	CC	CC	CC	CC
2132	TT	TT	TT	TT	TT	TT	TT	TT	TT	TT	TT	TT	TT	TT	TT	TT	TT	TT	TT	TT	TT	TT	TT	TT	TT	TT	TT	TT	TT	TT	TT	TT	CC	TT	TT	TT	TT	TT	TT	TT	TT	TT	TT	TT	TT	CC	TT	TT	TT
2133	TT	TT	TT	TT	TT	TT	TT	TC	TT	TT	TT	TT	TT	CC	CC	TT	TT	TT	NN	TT	CC	CC	TT	TT	CC	CC	TT	TT	CC	TT	TT	TT	TT	TT	TT	TT	CC	TT	TT	TT	TT	TT	TT	TT	TT	TT	CC	CC	CC
2135	TT	TT	TT	TT	TT	TT	TT	CC	TT	TT	CC	TT	CC	CC	CC	TT	TT	TT	TT	CC	TT	CC	TT	TT	TT	TT	NN	TT	TT	TT	TT	CC	CC	CC	CC	CC	CC	CC	CC	TT	CC	CC	CC	CC	TT	CC	CC	TT	TT
2136	CC	CC	CC	CC	CC	CC	CC	CC	CC	CC	CC	CC	CC	CC	CC	CC	CC	CC	CC	CC	CC	CC	CC	CC	CC	CC	CC	CC	CC	CC	CC	CC	CC	CC	CC	CC	CC	CC	TT	CC	CC	CC	CC	CC	CC	CC	CC	CC	CC
2137	GG	GG	AA	GG	GG	NN	AA	GG	AA	GG	GG	GG	GG	GG	GG	GG	GG	GG	AA	AA	AA	GG	GG	GG	AA	AA	NN	AA	GG	GG	GG	GG	GG	GG	GG	AA	GG	AA	GG	AA	AA	GG	GG	GG	GG	GG	GG	AA	GG
2139	GG	GG	GG	GG	AA	AA	GG	GG	GG	GG	GG	GG	GG	GG	GG	GG	GG	GG	GG	GG	GG	GG	GG	GG	GG	GG	NN	GG	GG	GG	GG	GG	GG	GG	GG	AA	GG	GG	AA	GG	GG	GG	GG	AA	GG	GG	GG	GG	GG
2143	AA	GG	GG	AA	AA	AA	AA	AA	AA	AA	AA	AA	AA	AA	AA	AA	AA	AA	AA	AA	AA	AA	AA	AA	AA	AA	NN	AA	AA	AA	AA	AA	AA	AA	AA	AA	AA	AA	AA	AA	AA	AA	AA	AA	AA	GG	AA	AA	AA
2144	GG	AA	AA	GG	GG	GG	GG	GG	GG	GG	GG	GG	GG	GG	GG	GG	GG	GG	GG	GG	GG	GG	GG	GG	GG	GG	NN	GG	GG	GG	GG	GG	GG	GG	GG	GG	GG	GG	GG	GG	GG	GG	GG	GG	GG	AA	GG	GG	GG
2145	TT	CC	CC	TT	TT	TT	CC	TT	TT	TT	TT	TT	TT	TT	TT	TT	TT	TT	TT	TT	TT	TT	TT	CC	CC	TT	NN	TT	TT	TT	CC	CC	TT	TT	TT	TT	TT	TT	TT	CC	TT	TT	CC	TT	TT	CC	TT	TT	CC
2146	CC	TT	TT	CC	CC	CC	CC	CC	CC	CC	CC	CC	CC	CC	CC	CC	CC	CC	CC	CC	CC	CC	CC	CC	CC	CC	NN	CC	CC	CC	CC	CC	CC	CC	CC	CC	CC	CC	CC	CC	CC	CC	CC	CC	CC	TT	CC	CC	CC
2147	CC	CC	TT	CC	CC	CC	CC	TC	CC	CC	CC	CC	CC	CC	CC	CC	CC	CC	TC	TT	TT	TC	CC	TT	CC	CC	NN	CC	CC	TT	CC	CC	TT	CC	TT	CC	CC	CC	TT	TT	TT	CC	CC	TT	CC	CC	CC	CC	CC
2148	CC	TT	CC	CC	CC	CC	CC	CC	CC	CC	CC	CC	CC	TT	CC	CC	CC	CC	CC	CC	CC	CC	CC	CC	CC	CC	NN	CC	CC	CC	CC	CC	CC	CC	CC	TT	CC	TT	CC	CC	CC	TT	TT	CC	CC	TT	CC	CC	CC
2149	CC	TT	TT	CC	CC	CC	CC	CC	CC	CC	CC	CC	CC	TT	TT	NN	TT	CC	TT	TT	CC	TT	CC	CC	TT	CC	NN	CC	CC	TT	CC	TT	TT	TT	CC	TT	TT	CC	TT	TT	TT	TT	TT	TT	CC	CC	TT	TT	TT
2150	GG	GG	TT	GG	GG	GG	GG	GG	GG	GG	GG	GG	GG	GG	GG	GG	GG	GG	GG	GG	GG	GG	GG	GG	GG	GG	GG	GG	GG	GG	GG	GG	GG	GG	GG	TT	GG	TT	GG	GG	GG	GG	TT	GG	GG	TT	GG	GG	GG
2151	GG	GG	GG	GG	GG	GG	AA	GG	AA	GG	AA	GG	GG	GG	AA	GG	AA	AA	NN	GG	GG	GG	GG	GG	GG	AA	AA	AA	AA	AA	AA	AA	GG	GG	GG	GG	GG	GG	AA	GG	GG	GG	GG	GG	GG	GG	AA	GG	GG
2153	GG	AA	AA	AA	AA	AA	AA	NN	AA	AA	AA	AA	GG	GG	AA	AA	AA	AA	AA	AA	AA	AA	AA	AA	AA	AA	NN	AA	AA	AA	AA	AA	AA	AA	GG	AA	GG	AA	GG	AA	GG	AA	AA	AA	AA	AA	AA	AA	AA
2154	AA	GG	GG	GG	GG	GG	GG	NN	GG	GG	GG	GG	AA	AA	GG	GG	GG	GG	GG	GG	GG	GG	GG	GG	GG	GG	NN	GG	GG	GG	GG	GG	GG	GG	AA	GG	AA	GG	AA	GG	AA	GG	GG	GG	GG	GG	GG	GG	GG
2156	AA	AA	AA	AA	AA	AA	AA	AA	AA	AA	AA	AA	AA	AA	AA	AA	AA	AA	AA	AA	AA	AA	AA	AA	AA	AA	AA	AA	AA	AA	AA	AA	AA	AA	AA	GG	AA	GG	AA	AA	GG	GG	GG	GG	AA	GG	AA	AA	AA
2157	CC	TT	TT	CC	CC	CC	CC	CC	CC	TT	CC	CC	TT	CC	CC	CC	CC	CC	CC	CC	CC	CC	CC	CC	CC	CC	TT	CC	TT	CC	CC	CC	CC	TT	TT	CC	CC	CC	TT	CC	TT	TT	TT	TT	CC	TT	TT	CC	CC
2159	TT	CC	TT	CC	CC	CC	CC	TT	CC	CC	CC	CC	TT	CC	CC	CC	CC	NN	CC	CC	CC	CC	CC	CC	CC	CC	CC	CC	CC	CC	CC	TT	TT	TT	TT	TT	CC	TT	TT	CC	CC	TT	TT	TT	CC	TT	CC	CC	CC
2160	AA	AA	AA	AA	AA	AA	AA	AA	AA	AA	AA	AA	AA	AA	AA	AA	AA	AA	AA	AA	AA	AA	AA	AA	AA	AA	AA	AA	AA	AA	AA	AA	GG	AA	AA	AA	AA	AA	AA	AA	AA	AA	AA	AA	AA	AA	AA	AA	AA
2162	CC	CC	CC	CC	AA	AA	CC	CC	CC	CC	CC	CC	CC	CC	CC	CC	CC	CC	CC	CC	CC	CC	CC	CC	CC	CC	CC	CC	CC	CC	CC	CC	AA	CC	CC	CC	CC	CC	CC	CC	CC	CC	CC	CC	CC	CC	CC	CC	CC
2163	AA	AA	CC	AA	AA	AA	AA	AC	AA	AA	AA	AA	CC	CC	AA	AA	AA	AA	AA	AA	AA	AA	AA	AA	AA	AA	AA	AA	AA	AA	AA	AA	AA	AA	AA	AA	AA	AA	AA	AA	AA	AA	AA	AA	AA	AA	AA	AA	AA
2164	GG	GG	GG	GG	GG	GG	GG	GG	GG	GG	GG	GG	GG	GG	GG	NN	GG	GG	TT	GG	GG	TT	GG	GG	GG	TT	NN	GG	GG	TT	GG	GG	GG	GG	GG	GG	TT	GG	GG	GG	GG	GG	GG	GG	GG	GG	GG	GG	GG
2167	TT	CC	CC	CC	CC	CC	CC	CC	CC	CC	CC	CC	TT	CC	CC	CC	CC	CC	CC	CC	CC	CC	CC	CC	CC	CC	TC	CC	TT	CC	CC	CC	CC	CC	CC	TT	TT	CC	CC	CC	CC	CC	CC	CC	CC	CC	CC	CC	CC
2171	TT	CC	TT	TT	TT	TT	NN	TT	TT	TT	TT	TT	TT	TT	TT	TT	TT	TT	TT	TT	TT	TT	TT	TT	TT	TT	TC	TT	TT	TT	TT	TT	TT	CC	TT	TT	CC	TT	CC	TT	TT	TT	TT	TT	TT	TT	TT	TT	TT
2172	TT	TT	TT	TT	TT	TT	TT	CC	TT	TT	TT	TT	CC	TT	TT	TT	TT	TT	TT	TT	TT	TT	TT	TT	TT	TT	NN	TT	TT	CC	TT	TT	CC	TT	CC	CC	TT	TT	CC	CC	CC	TT	CC	TT	TT	TT	CC	TT	TT
2173	AA	AA	AA	GG	AA	AA	AA	NN	AA	AA	GG	GG	GG	GG	GG	GG	GG	GG	GG	GG	AA	GG	GG	GG	GG	GG	GG	GG	GG	GG	AA	GG	AA	GG	AA	GG	GG	GG	GG	GG	GG	AA	AA	GG	GG	GG	GG	GG	AA
2174	GG	GG	GG	GG	GG	GG	GG	GG	GG	GG	GG	GG	GG	GG	GG	GG	GG	GG	GG	GG	GG	GG	GG	GG	GG	GG	NN	GG	GG	GG	GG	GG	AA	GG	GG	AA	GG	GG	AA	GG	GG	GG	GG	AA	GG	AA	GG	GG	GG
2176	CC	CC	CC	CC	CC	CC	CC	CC	CC	CC	CC	CC	CC	TT	CC	CC	CC	CC	CC	CC	CC	CC	CC	CC	CC	CC	CC	CC	CC	CC	CC	CC	CC	CC	CC	CC	CC	CC	CC	CC	CC	CC	CC	CC	CC	CC	CC	CC	CC
2177	TT	TT	TT	TT	TT	TT	TT	CC	TT	TT	TT	CC	TT	TT	CC	CC	CC	CC	CC	CC	TT	CC	CC	CC	CC	CC	NN	CC	TT	CC	TT	TT	TT	TT	TT	TT	CC	TT	CC	CC	TT	TT	TT	TT	CC	TT	CC	CC	CC
2180	GG	GG	GG	GG	GG	GG	GG	AA	GG	GG	GG	GG	AA	GG	GG	GG	GG	GG	GG	GG	GG	GG	GG	GG	GG	GG	NN	GG	GG	GG	GG	GG	AA	AA	AA	AA	GG	GG	GG	GG	AA	GG	GG	GG	GG	GG	GG	GG	GG
2181	CC	CC	CC	CC	CC	CC	CC	CC	CC	CC	CC	CC	CC	CC	CC	CC	CC	CC	CC	CC	CC	CC	CC	CC	CC	CC	CC	CC	CC	CC	CC	CC	CC	CC	CC	CC	CC	CC	CC	CC	CC	CC	CC	CC	CC	CC	CC	CC	CC
2182	CC	CC	CC	CC	CC	CC	CC	CC	CC	CC	CC	CC	CC	CC	CC	CC	CC	CC	CC	CC	CC	CC	CC	CC	CC	CC	CC	CC	CC	CC	CC	CC	CC	CC	CC	CC	CC	CC	CC	CC	CC	CC	CC	CC	CC	CC	CC	CC	CC
2183	GG	GG	GG	GG	GG	GG	GG	GG	GG	GG	GG	GG	GG	GG	GG	GG	GG	GG	GG	GG	GG	GG	GG	GG	GG	GG	GG	GG	GG	GG	GG	GG	GG	GG	GG	GG	GG	GG	GG	GG	GG	GG	GG	GG	GG	GG	GG	GG	GG
2184	AA	AA	AA	AA	AA	AA	CC	CC	CC	AA	AA	AA	AA	AA	CC	NN	AA	CC	AA	CC	AA	AA	AA	AA	AA	CC	AA	CC	AA	AA	AA	CC	AA	AA	AA	AA	AA	AA	AA	AA	AA	AA	AA	AA	AA	AA	CC	CC	CC
2185	AA	AA	AA	GG	GG	GG	GG	AA	GG	GG	AA	GG	AA	AA	GG	GG	GG	GG	GG	GG	GG	GG	GG	GG	GG	GG	AA	GG	GG	GG	GG	AA	GG	GG	AA	GG	AA	AA	AA	GG	GG	AA	AA	AA	GG	GG	GG	GG	GG
2186	GG	AA	GG	AA	AA	AA	AA	GG	AA	AA	AA	AA	GG	GG	AA	AA	AA	AA	AA	AA	AA	AA	AA	AA	AA	AA	AA	AA	GG	AA	AA	AA	GG	AA	AA	GG	GG	AA	AA	AA	GG	GG	GG	GG	AA	GG	GG	AA	AA
2187	CC	TT	CC	TT	TT	TT	TT	CC	TT	TT	TT	TT	CC	CC	TT	TT	TT	TT	TT	TT	TT	TT	TT	TT	TT	TT	TT	TT	CC	TT	TT	TT	CC	TT	TT	CC	CC	TT	TT	TT	CC	CC	CC	CC	TT	CC	CC	TT	TT
2188	GG	AA	GG	AA	AA	AA	AA	GG	AA	AA	AA	AA	GG	GG	AA	AA	AA	AA	AA	AA	AA	AA	AA	AA	AA	AA	AA	AA	GG	AA	AA	AA	GG	AA	AA	GG	GG	AA	AA	AA	GG	GG	GG	GG	AA	GG	GG	AA	AA
2189	GG	GG	GG	AA	AA	AA	AA	NN	AA	AA	GG	GG	GG	AA	AA	AA	GG	AA	AA	AA	GG	GG	GG	GG	GG	AA	GG	AA	GG	AA	GG	GG	GG	AA	GG	AA	GG	AA	GG	GG	GG	GG	AA	GG	GG	GG	GG	GG	GG
2191	CC	TT	CC	CC	CC	NN	CC	TT	CC	CC	TT	TT	CC	TT	TT	TT	TT	TT	TT	TT	TT	TT	TT	TT	TT	TT	NN	TT	TT	TT	TT	TT	CC	CC	CC	CC	TT	CC	TT	TT	CC	TT	TT	TT	TT	TT	TT	TT	TT
2192	CC	TT	CC	CC	CC	CC	CC	TT	CC	CC	TT	CC	TT	CC	CC	CC	CC	CC	CC	CC	CC	CC	CC	CC	CC	CC	TT	CC	CC	CC	CC	CC	TT	CC	CC	TT	TT	TT	CC	CC	TT	NN	TT	CC	CC	TT	CC	TT	CC
2193	TT	CC	CC	CC	CC	CC	CC	CC	CC	CC	CC	CC	TT	CC	CC	CC	CC	CC	CC	CC	CC	CC	CC	CC	CC	CC	NN	CC	CC	CC	CC	CC	CC	CC	CC	CC	CC	CC	CC	CC	CC	CC	CC	CC	CC	CC	CC	CC	CC
2194	GG	TT	GG	GG	GG	GG	GG	TT	GG	GG	GG	TT	TT	TT	TT	TT	TT	TT	TT	TT	TT	NN	TT	GG	GG	TT	GG	TT	TT	TT	TT	GG	GG	TT	TT	TT	TT	TT	GG	TT	TT	TT	TT	TT	TT	TT	TT	GG	TT
2195	GG	GG	GG	GG	GG	GG	GG	NN	GG	GG	GG	GG	AA	GG	GG	GG	GG	GG	GG	GG	GG	GG	GG	GG	GG	GG	GG	GG	GG	GG	GG	GG	AA	GG	AA	AA	GG	AA	AA	GG	GG	GG	AA	AA	GG	AA	GG	GG	GG
2196	AA	AA	AA	AA	AA	AA	AA	AA	AA	AA	AA	AA	AA	AA	AA	AA	AA	AA	AA	AA	AA	AA	AA	AA	AA	AA	AA	AA	AA	AA	AA	AA	AA	AA	AA	AA	AA	AA	AA	AA	AA	AA	AA	AA	AA	AA	AA	AA	AA
2197	GG	GG	GG	GG	GG	GG	GG	GG	GG	GG	GG	GG	GG	GG	GG	GG	GG	GG	GG	GG	GG	GG	GG	GG	GG	GG	GG	GG	GG	GG	GG	GG	GG	GG	GG	GG	GG	GG	GG	GG	GG	GG	GG	GG	GG	GG	GG	GG	GG
2204	TT	TT	TT	TT	TT	TT	TT	TT	TT	TT	TT	TT	TT	TT	TT	TT	TT	TT	TT	TT	TT	TT	TT	TT	TT	TT	TT	TT	TT	TT	TT	TT	TT	TT	TT	TT	TT	TT	TT	TT	TT	TT	TT	TT	TT	TT	TT	TT	TT
2207	CC	TT	CC	CC	CC	CC	CC	CC	CC	CC	CC	CC	TT	CC	CC	CC	CC	CC	CC	CC	CC	CC	CC	CC	CC	CC	CC	CC	CC	CC	CC	CC	CC	CC	CC	CC	CC	CC	CC	CC	CC	CC	CC	CC	CC	CC	CC	CC	CC
2208	GG	GG	GG	GG	GG	GG	GG	GG	GG	GG	GG	GG	GG	GG	GG	GG	GG	GG	GG	GG	GG	GG	GG	GG	GG	GG	GG	GG	GG	GG	GG	GG	GG	GG	GG	GG	GG	GG	GG	GG	GG	GG	GG	GG	GG	GG	GG	GG	GG
2210	CC	CC	CC	CC	CC	CC	CC	CC	CC	CC	CC	CC	CC	CC	CC	CC	CC	CC	CC	CC	CC	CC	CC	CC	CC	CC	CC	CC	CC	CC	CC	CC	CC	CC	CC	CC	CC	CC	CC	CC	CC	CC	CC	CC	CC	CC	CC	CC	CC
2211	CC	CC	TT	CC	CC	CC	CC	CC	CC	CC	CC	CC	CC	CC	CC	CC	CC	CC	CC	CC	CC	CC	CC	CC	CC	CC	CC	CC	CC	CC	CC	TT	TT	CC	CC	CC	CC	CC	CC	CC	CC	CC	CC	CC	CC	CC	CC	CC	CC
2212	AA	AA	AA	AA	AA	AA	AA	AA	AA	AA	AA	AA	AA	AA	AA	AA	AA	AA	AA	AA	AA	AA	AA	AA	AA	AA	AA	AA	AA	AA	AA	AA	AA	AA	AA	AA	AA	AA	AA	AA	AA	AA	AA	AA	AA	AA	AA	AA	GG
2215	CC	CC	CC	CC	CC	CC	CC	CC	CC	CC	CC	CC	CC	CC	CC	CC	CC	CC	CC	CC	CC	CC	CC	CC	CC	CC	CC	CC	CC	CC	CC	CC	CC	CC	CC	CC	CC	CC	CC	CC	CC	CC	CC	CC	CC	CC	CC	CC	CC
2216	CC	CC	CC	CC	CC	CC	CC	TT	TT	TT	CC	CC	CC	CC	CC	CC	CC	CC	CC	CC	CC	CC	CC	CC	CC	CC	CC	CC	CC	CC	CC	CC	CC	CC	CC	CC	CC	CC	CC	CC	CC	CC	CC	CC	CC	CC	CC	CC	CC
2218	CC	CC	CC	TT	TT	TT	NN	CC	TT	TT	CC	CC	CC	CC	CC	CC	CC	CC	CC	CC	CC	CC	CC	CC	CC	CC	CC	CC	CC	CC	CC	CC	CC	TT	CC	CC	CC	CC	TT	CC	CC	CC	CC	CC	CC	CC	CC	CC	CC
2219	AA	AA	AA	AA	AA	AA	AA	AC	AA	AA	AA	AA	AA	CC	CC	CC	CC	CC	CC	CC	CC	CC	CC	CC	CC	CC	AA	CC	CC	CC	CC	AA	CC	CC	AA	CC	AA	CC	CC	CC	AA	AA	AA	CC	CC	AA	AA	CC	CC
2221	TT	CC	TT	CC	CC	CC	CC	CC	CC	CC	CC	CC	TT	TT	CC	CC	CC	CC	CC	CC	CC	CC	CC	CC	NN	CC	NN	CC	CC	CC	CC	CC	CC	TT	CC	TT	CC	TT	CC	CC	CC	CC	TT	CC	CC	TT	CC	CC	CC
2222	TT	TT	CC	TT	TT	TT	TT	TT	TT	TT	TT	TT	CC	CC	TT	TT	TT	TT	TT	TT	TT	TT	TT	TT	TT	TT	TT	TT	TT	TT	TT	TT	TT	CC	TT	TT	TT	CC	TT	TT	TT	TT	CC	TT	TT	CC	TT	TT	TT
2224	TT	TT	CC	CC	CC	CC	CC	CC	CC	CC	CC	CC	CC	CC	NN	CC	CC	CC	NN	TT	CC	CC	CC	CC	CC	CC	NN	CC	CC	CC	CC	CC	CC	CC	CC	CC	TT	CC	TT	CC	CC	CC	CC	CC	CC	CC	CC	TT	TT
2230	GG	GG	GG	GG	GG	GG	GG	GG	GG	GG	GG	GG	GG	NN	GG	GG	GG	GG	GG	GG	GG	GG	GG	GG	GG	GG	GG	GG	GG	GG	GG	GG	AA	GG	GG	GG	GG	GG	GG	GG	GG	GG	GG	GG	GG	GG	GG	GG	GG
2231	CC	CC	CC	CC	CC	CC	CC	CC	CC	CC	CC	CC	CC	TT	CC	CC	CC	CC	CC	CC	CC	CC	CC	CC	CC	CC	CC	CC	CC	CC	CC	CC	TT	CC	CC	CC	CC	CC	CC	CC	CC	CC	CC	CC	CC	CC	CC	CC	CC
2232	GG	GG	GG	GG	GG	GG	GG	GG	GG	GG	GG	GG	GG	AA	GG	GG	GG	GG	GG	GG	GG	GG	GG	GG	GG	GG	GG	GG	GG	GG	GG	GG	AA	GG	GG	GG	GG	GG	GG	GG	GG	GG	GG	GG	GG	GG	GG	GG	GG
2234	GG	GG	GG	GG	GG	GG	GG	GG	GG	GG	AA	GG	AA	GG	GG	GG	GG	GG	GG	GG	GG	GG	GG	GG	GG	GG	GG	GG	AA	GG	GG	GG	GG	GG	GG	GG	AA	GG	GG	GG	GG	GG	GG	GG	GG	GG	GG	GG	AA
2235	CC	CC	CC	CC	CC	CC	CC	CC	CC	CC	TT	CC	TT	CC	CC	CC	CC	CC	CC	CC	CC	CC	CC	CC	CC	CC	CC	CC	TT	CC	CC	CC	CC	CC	CC	CC	TT	CC	CC	CC	CC	CC	CC	CC	CC	CC	CC	CC	TT
2236	GG	GG	GG	GG	GG	GG	GG	NN	GG	GG	GG	GG	GG	GG	GG	GG	GG	GG	GG	GG	GG	GG	GG	GG	NN	GG	GG	GG	GG	GG	GG	AA	GG	GG	GG	GG	GG	GG	GG	GG	GG	GG	GG	GG	GG	GG	GG	GG	GG
2237	TT	CC	TT	CC	TT	CC	TT	TT	CC	CC	TT	CC	TT	TT	TT	CC	CC	CC	NN	TT	TT	TT	CC	CC	NN	CC	TT	CC	TT	CC	CC	CC	TT	CC	TT	TT	CC	TT	TT	TT	TT	TT	CC	TT	CC	TT	CC	CC	CC
2238	CC	CC	CC	CC	CC	CC	CC	CC	CC	CC	CC	CC	CC	CC	CC	CC	CC	CC	CC	CC	CC	CC	CC	CC	CC	NN	CC	CC	CC	CC	CC	CC	CC	CC	CC	CC	CC	CC	CC	CC	CC	CC	CC	CC	CC	CC	CC	CC	AA
2240	CC	CC	CC	CC	TT	CC	TT	NN	TT	TT	TT	TT	CC	CC	TT	TT	TT	TT	TT	TT	CC	TT	CC	CC	CC	TT	CC	TT	TT	TT	TT	CC	CC	CC	CC	CC	CC	CC	CC	CC	CC	CC	CC	CC	CC	CC	TT	TT	TT
2241	GG	GG	AA	GG	GG	GG	GG	GG	GG	GG	GG	GG	GG	GG	GG	GG	GG	GG	GG	GG	GG	GG	GG	GG	GG	GG	GG	GG	GG	GG	GG	GG	GG	AA	GG	GG	GG	GG	GG	GG	GG	GG	GG	GG	GG	GG	GG	GG	GG
2243	GG	GG	GG	GG	GG	GG	GG	NN	GG	GG	GG	GG	TT	TT	GG	GG	GG	GG	GG	GG	GG	GG	GG	GG	GG	GG	GG	GG	TT	GG	GG	GG	GG	GG	GG	GG	TT	GG	GG	GG	GG	GG	GG	GG	GG	GG	GG	GG	GG
2244	AA	AA	AA	AA	AA	AA	AA	AA	AA	AA	GG	GG	AA	AA	AA	GG	GG	GG	GG	AA	GG	AA	GG	GG	GG	GG	NN	GG	GG	GG	GG	GG	GG	AA	GG	AA	GG	GG	GG	AA	GG	GG	GG	GG	GG	AA	AA	GG	AA
2248	CC	CC	CC	CC	CC	CC	CC	CC	CC	CC	CC	CC	CC	CC	CC	CC	CC	CC	CC	CC	CC	CC	CC	CC	CC	CC	CC	CC	CC	CC	CC	CC	CC	CC	CC	CC	CC	CC	CC	CC	CC	CC	CC	CC	CC	CC	CC	CC	CC
2249	TT	TT	TT	GG	GG	NN	TT	TT	TT	TT	GG	GG	TT	TT	GG	GG	TT	GG	GG	GG	GG	NN	GG	GG	GG	GG	TT	GG	TT	GG	GG	TT	TT	TT	TT	TT	TT	TT	GG	GG	TT	NN	TT	TT	GG	TT	TT	TT	TT
2250	TT	NN	TT	TT	TT	TT	TT	TT	TT	TT	TT	TT	TT	TT	TT	TT	TT	TT	TT	TT	TT	TT	TT	TT	TT	TT	CC	TT	TT	TT	TT	TT	TT	TT	CC	CC	TT	CC	TT	TT	CC	TT	CC	CC	TT	CC	TT	TT	TT
2253	GG	GG	GG	GG	GG	GG	GG	NN	GG	GG	GG	GG	GG	GG	GG	GG	GG	GG	GG	GG	GG	GG	GG	GG	GG	GG	NN	GG	GG	GG	GG	GG	GG	GG	GG	GG	GG	GG	GG	GG	AA	GG	GG	GG	GG	GG	GG	GG	GG
2254	CC	CC	TT	CC	CC	CC	CC	CC	CC	CC	TT	TT	CC	TT	CC	NN	CC	CC	CC	CC	CC	CC	CC	CC	CC	CC	TT	CC	CC	CC	CC	TT	CC	TT	CC	TT	CC	TT	CC	CC	CC	CC	TT	CC	CC	TT	TT	TT	TT
2255	CC	CC	CC	CC	CC	CC	CC	CC	CC	CC	CC	CC	AA	AA	CC	CC	CC	CC	CC	CC	CC	CC	CC	CC	CC	CC	NN	CC	AA	CC	CC	CC	CC	CC	AA	CC	AA	CC	CC	CC	CC	CC	AA	CC	CC	CC	CC	CC	CC
2257	TT	TT	TT	CC	CC	CC	CC	TT	CC	CC	CC	CC	TT	TT	CC	CC	CC	CC	CC	CC	CC	CC	CC	CC	CC	CC	NN	CC	TT	CC	CC	TT	TT	TT	CC	CC	TT	CC	CC	CC	CC	CC	CC	CC	CC	CC	CC	CC	CC
2261	GG	GG	GG	AA	GG	AA	GG	AG	GG	GG	GG	GG	AA	GG	GG	AG	GG	GG	GG	GG	AA	NN	GG	AA	AG	GG	AG	GG	GG	GG	GG	GG	GG	GG	GG	GG	GG	GG	GG	AA	AA	AA	GG	AA	GG	GG	GG	GG	GG
2262	AA	AA	GG	AA	AA	AA	AA	NN	AA	AA	AA	AA	GG	AA	AA	AA	AA	AA	AA	AA	AA	AA	AA	AA	AA	AA	GG	AA	AA	AA	AA	GG	GG	AA	GG	GG	AA	GG	AA	AA	AA	AA	GG	GG	AA	GG	AA	AA	AA
2267	CC	CC	TT	CC	CC	CC	TT	CC	TT	TT	CC	TT	CC	CC	TT	TT	TT	TT	TT	TT	TT	TC	TT	TT	TT	TT	NN	TT	TT	TT	TT	TT	CC	TT	CC	TT	TT	CC	CC	TT	TT	CC	TT	CC	TT	CC	TT	CC	TT
2270	CC	CC	CC	CC	TT	TT	TT	TT	TT	TT	TT	CC	CC	CC	CC	NN	TT	CC	CC	CC	CC	NN	CC	CC	CC	CC	NN	CC	CC	TT	CC	CC	CC	TT	CC	CC	CC	CC	CC	CC	CC	CC	CC	CC	CC	CC	TT	CC	TT
2271	TT	TT	CC	TT	CC	CC	TT	NN	CC	CC	TT	TT	TT	CC	CC	TT	CC	TT	TT	TT	CC	NN	TT	TT	CC	TT	NN	TT	TT	CC	TT	CC	CC	TT	TT	TT	CC	CC	TT	CC	TT	CC	CC	CC	TT	TT	CC	CC	CC
2272	CC	CC	AA	CC	AA	AA	CC	NN	AA	AA	CC	CC	CC	AA	AA	CC	AA	CC	CC	CC	AA	NN	CC	CC	AA	CC	NN	CC	CC	AA	CC	AA	AA	CC	CC	CC	AA	AA	CC	AA	CC	AA	AA	AA	CC	CC	AA	AA	AA
2273	CC	CC	CC	CC	CC	CC	CC	CC	CC	CC	CC	CC	CC	TT	CC	CC	CC	CC	CC	CC	CC	CC	CC	CC	CC	CC	NN	CC	CC	CC	CC	TT	CC	CC	TT	CC	CC	CC	TT	CC	CC	TT	CC	TT	CC	TT	CC	CC	CC
2275	GG	GG	GG	GG	GG	GG	GG	GG	GG	GG	GG	GG	GG	GG	GG	GG	GG	GG	GG	GG	GG	GG	GG	GG	GG	GG	GG	GG	GG	GG	GG	GG	GG	GG	GG	GG	GG	GG	GG	GG	GG	GG	GG	GG	GG	GG	GG	GG	AA
2276	TT	GG	TT	TT	TT	TT	TT	GG	TT	TT	TT	TT	GG	TT	TT	TT	TT	TT	TT	TT	TT	GG	TT	TT	TT	TT	TT	TT	GG	TT	TT	GG	TT	TT	TT	TT	TT	TT	TT	TT	TT	TT	TT	TT	GG	TT	TT	TT	TT
2279	CC	TT	CC	CC	CC	CC	CC	CC	TT	CC	CC	CC	CC	CC	CC	TT	CC	CC	CC	CC	CC	NN	TT	TT	NN	TT	NN	TT	CC	NN	TT	CC	CC	TT	TT	CC	CC	CC	TT	CC	CC	CC	CC	CC	CC	CC	TT	CC	TT
2282	GG	GG	GG	AA	AA	AA	AA	AA	AA	GG	GG	AA	AA	AA	AA	AA	AA	AA	NN	AA	AA	AA	AA	AA	AA	AA	NN	AA	AA	AA	AA	AA	GG	AA	GG	GG	AA	GG	AA	AA	AA	GG	GG	GG	AA	GG	GG	AA	AA
2289	CC	CC	CC	CC	CC	CC	CC	CC	CC	CC	CC	CC	CC	CC	CC	CC	CC	CC	CC	CC	CC	CC	CC	CC	CC	CC	CC	CC	CC	CC	CC	CC	CC	CC	CC	CC	CC	CC	CC	CC	CC	CC	CC	CC	CC	CC	CC	CC	CC
2291	GG	GG	GG	GG	GG	GG	GG	GG	GG	GG	GG	GG	GG	AA	GG	GG	GG	GG	GG	GG	GG	GG	GG	GG	GG	GG	AG	GG	GG	GG	GG	AA	GG	GG	GG	GG	AA	GG	GG	GG	GG	GG	GG	GG	GG	GG	GG	GG	GG
2294	TT	CC	TT	CC	CC	CC	CC	TT	CC	CC	TT	CC	TT	TT	CC	CC	CC	CC	CC	CC	CC	TT	CC	CC	CC	CC	CC	CC	CC	CC	CC	CC	TT	CC	CC	CC	CC	CC	CC	CC	CC	CC	CC	CC	CC	CC	CC	CC	CC
2295	TT	TT	TT	TT	TT	TT	TT	TT	TT	TT	TT	TT	TT	TT	TT	TT	TT	TT	TT	TT	TT	TT	TT	TT	TT	TT	TT	TT	TT	TT	TT	TT	TT	TT	TT	TT	TT	TT	TT	TT	TT	TT	TT	TT	TT	TT	TT	TT	TT
2296	CC	CC	TT	CC	CC	CC	CC	NN	CC	CC	CC	CC	TT	CC	CC	CC	TT	CC	CC	CC	CC	TT	CC	CC	CC	CC	NN	CC	CC	TT	CC	TT	TT	CC	TT	TT	CC	TT	TT	CC	CC	CC	TT	TT	CC	TT	CC	CC	CC
2298	TT	TT	TT	TT	TT	TT	TT	TT	TT	TT	TT	TT	TT	TT	TT	TT	TT	TT	TT	TT	TT	TT	TT	TT	TT	TT	TT	TT	TT	TT	TT	TT	TT	CC	TT	CC	TT	TT	TT	TT	TT	TT	TT	TT	TT	CC	TT	TT	TT
2300	AA	AA	AA	GG	GG	GG	GG	AA	GG	GG	AA	GG	NN	GG	GG	GG	GG	GG	GG	GG	GG	GG	GG	GG	GG	GG	AA	GG	GG	GG	GG	AA	GG	GG	AA	GG	AA	AA	AA	GG	GG	AA	AA	AA	GG	GG	GG	GG	GG
2301	AA	AA	CC	CC	AA	AA	AA	AA	AA	AA	AA	CC	AA	AA	CC	CC	CC	CC	CC	CC	CC	NN	CC	CC	CC	CC	AA	CC	CC	CC	CC	AA	AA	AA	AA	AA	CC	AA	CC	CC	AA	CC	AA	AA	CC	AA	CC	CC	CC
2305	CC	CC	TT	CC	CC	CC	CC	NN	CC	CC	CC	CC	CC	CC	CC	CC	CC	CC	CC	CC	CC	CC	CC	CC	CC	CC	NN	CC	TT	CC	CC	CC	CC	CC	CC	CC	CC	CC	TT	CC	CC	CC	CC	CC	CC	CC	CC	CC	CC
2306	CC	CC	CC	CC	CC	CC	CC	NN	CC	CC	CC	CC	TT	CC	CC	CC	CC	CC	CC	CC	CC	CC	CC	CC	CC	CC	CC	CC	CC	CC	CC	CC	CC	CC	CC	CC	CC	CC	CC	CC	CC	CC	CC	CC	CC	CC	CC	CC	CC
2307	TT	CC	CC	CC	CC	CC	CC	NN	CC	CC	CC	CC	CC	CC	CC	CC	CC	CC	CC	CC	CC	CC	CC	CC	CC	CC	CC	CC	CC	CC	CC	CC	TT	TT	CC	TT	CC	CC	CC	CC	CC	CC	CC	CC	CC	TT	CC	CC	CC
2308	AA	AA	CC	CC	CC	CC	CC	NN	CC	CC	CC	CC	AA	AA	CC	CC	CC	CC	CC	CC	CC	CC	CC	CC	CC	CC	AC	CC	CC	CC	CC	CC	CC	AA	AA	CC	CC	AA	CC	CC	CC	CC	CC	CC	CC	CC	CC	CC	CC
2310	CC	CC	CC	TT	CC	CC	TT	CC	TT	TT	CC	TT	CC	CC	TT	TT	TT	TT	TT	TT	TT	TT	TT	TT	TT	TT	CC	TT	CC	TT	TT	CC	CC	CC	CC	TT	CC	CC	CC	TT	CC	TT	TT	CC	TT	CC	TT	TT	TT
2311	GG	GG	GG	AA	GG	GG	AA	GG	AA	AA	GG	AA	GG	GG	AA	AA	AA	AA	AA	AA	AA	AA	AA	AA	AA	AA	GG	AA	GG	AA	AA	GG	GG	GG	GG	AA	GG	GG	GG	AA	GG	AA	AA	GG	AA	GG	AA	AA	AA
2312	CC	CC	CC	TT	TT	TT	CC	CC	CC	TT	CC	TT	CC	CC	CC	TT	TT	CC	TT	CC	CC	CC	CC	CC	TT	TT	CC	TT	CC	TT	CC	CC	CC	CC	CC	TT	CC	TT	CC	CC	CC	TT	TT	TT	TT	CC	CC	TT	CC
2315	GG	GG	GG	GG	GG	GG	GG	GG	GG	GG	GG	GG	AA	GG	GG	GG	GG	GG	GG	GG	GG	GG	GG	GG	NN	GG	AG	GG	GG	GG	GG	AA	GG	GG	GG	GG	AA	GG	AA	GG	GG	GG	GG	AA	GG	GG	GG	GG	GG
2316	TT	TT	TT	TT	TT	TT	TT	TT	TT	TT	TT	TT	TT	TT	TT	TT	TT	TT	TT	TT	TT	TT	TT	TT	TT	TT	TT	TT	TT	TT	TT	TT	TT	TT	TT	TT	TT	TT	TT	TT	TT	TT	TT	TT	TT	TT	TT	TT	TT
2317	CC	CC	CC	CC	CC	CC	CC	CC	CC	CC	CC	CC	CC	CC	CC	CC	CC	CC	CC	CC	CC	CC	CC	CC	CC	CC	CC	CC	CC	CC	CC	CC	CC	CC	CC	CC	CC	CC	CC	CC	CC	CC	CC	CC	CC	CC	CC	CC	CC
2318	TT	TT	TT	TT	TT	TT	TT	TT	TT	TT	TT	TT	TT	TT	TT	TT	TT	TT	TT	TT	TT	TT	TT	TT	TT	TT	TT	TT	TT	TT	TT	TT	TT	TT	TT	TT	TT	TT	TT	TT	TT	TT	TT	TT	TT	TT	TT	TT	TT
2320	CC	CC	CC	CC	CC	CC	CC	CC	CC	CC	CC	CC	CC	TT	CC	CC	CC	CC	CC	CC	CC	CC	CC	CC	CC	CC	CC	CC	CC	CC	CC	TT	TT	CC	CC	CC	CC	CC	CC	CC	CC	CC	CC	CC	CC	CC	CC	CC	CC
2322	CC	TT	CC	TT	TT	TT	TT	NN	TT	TT	TT	TT	CC	TT	TT	TT	TT	TT	TT	TT	TT	TT	TT	TT	TT	TT	TT	TT	TT	TT	TT	TT	CC	CC	TT	CC	TT	TT	CC	TT	CC	TT	TT	TT	TT	TT	CC	TT	TT
2324	GG	GG	GG	GG	GG	GG	GG	GG	GG	GG	GG	GG	GG	GG	GG	GG	GG	GG	GG	GG	GG	GG	GG	GG	GG	GG	GG	GG	GG	GG	GG	GG	GG	GG	GG	GG	GG	GG	GG	GG	GG	GG	GG	GG	GG	GG	GG	GG	GG
2325	TT	CC	TT	TT	TT	TT	TT	TT	TT	TT	TT	TT	TT	CC	TT	TT	TT	TT	TT	TT	TT	TT	TT	TT	TT	TT	TT	TT	TT	TT	TT	CC	TT	TT	TT	TT	TT	TT	TT	TT	TT	TT	TT	TT	TT	TT	TT	TT	TT
2326	CC	TT	CC	CC	CC	CC	CC	CC	CC	CC	TT	CC	CC	TT	CC	CC	CC	CC	CC	CC	CC	CC	CC	CC	CC	CC	NN	CC	CC	CC	CC	TT	CC	CC	CC	CC	CC	CC	CC	CC	CC	CC	CC	CC	CC	CC	CC	CC	CC
2329	GG	AA	AA	GG	AA	AA	GG	AG	AA	AA	AA	GG	AA	AA	AA	NN	AA	GG	AA	AA	AA	AA	GG	AA	AA	GG	GG	GG	AA	AA	AA	AA	AA	AA	GG	GG	AA	AA	GG	AA	AA	AA	AA	AA	AA	GG	AA	AA	AA
2330	TT	CC	CC	TT	TT	CC	CC	NN	CC	CC	CC	CC	CC	CC	CC	CC	CC	CC	CC	CC	CC	CC	CC	CC	CC	CC	CC	CC	CC	CC	CC	TT	TT	CC	CC	TT	CC	CC	TT	CC	TT	TT	TT	TT	CC	CC	CC	CC	CC
2332	TT	CC	TT	CC	CC	CC	CC	CC	CC	CC	CC	CC	TT	CC	CC	CC	CC	CC	CC	CC	CC	CC	CC	CC	CC	CC	CC	CC	CC	CC	CC	CC	TT	CC	CC	CC	CC	CC	CC	CC	CC	CC	CC	CC	CC	CC	CC	CC	CC
2333	TT	CC	TT	TT	TT	TT	TT	CC	TT	TT	CC	TT	CC	CC	TT	TT	TT	TT	TT	TT	TT	NN	TT	TT	TT	TT	CC	TT	TT	CC	TT	CC	CC	CC	CC	CC	CC	CC	CC	TT	CC	TC	CC	CC	TT	CC	CC	CC	CC
2334	TT	CC	CC	CC	CC	CC	CC	CC	CC	CC	CC	CC	TT	TT	CC	CC	CC	CC	CC	CC	CC	CC	CC	CC	CC	CC	TT	CC	CC	CC	CC	CC	TT	TT	TT	TT	CC	CC	TT	CC	CC	NN	TT	TT	CC	TT	CC	CC	CC
2335	CC	CC	TT	TT	TT	TT	TT	TT	TT	TT	TT	CC	TT	CC	TT	NN	TT	TT	NN	TT	CC	TT	TT	TT	CC	CC	CC	TT	CC	TT	TT	CC	CC	TT	TT	TT	CC	TT	CC	TT	TT	TT	TT	TT	TT	TT	TT	CC	CC
2336	TT	TT	CC	CC	CC	CC	CC	CC	CC	CC	CC	TT	CC	TT	CC	NN	CC	CC	NN	CC	TT	CC	CC	CC	TT	TT	TT	CC	TT	CC	CC	TT	TT	CC	CC	CC	TT	CC	TT	CC	CC	CC	CC	CC	CC	CC	CC	TT	TT
2337	CC	CC	CC	CC	CC	CC	CC	CC	CC	CC	CC	CC	CC	CC	CC	CC	CC	CC	CC	CC	CC	CC	CC	CC	CC	CC	CC	CC	CC	CC	CC	CC	CC	CC	CC	CC	CC	CC	CC	CC	CC	CC	CC	CC	CC	CC	CC	CC	CC
2339	AA	AA	AA	AA	AA	AA	AA	AA	AA	AA	AA	AA	GG	AA	AA	AA	AA	AA	AA	AA	AA	AA	AA	AA	AA	AA	AG	AA	AA	AA	AA	AA	GG	GG	AA	GG	GG	GG	GG	AA	GG	GG	AA	GG	AA	GG	AA	AA	AA
2340	TT	CC	TT	TT	TT	TT	TT	NN	CC	TT	TT	TT	CC	TT	TT	TT	TT	TT	TT	TT	TT	TT	TT	TT	TT	TT	TT	TT	CC	TT	TT	TT	CC	CC	TT	TT	CC	TT	TT	TT	TT	TT	TT	TT	TT	CC	TT	TT	TT
2344	TT	TT	TT	TT	CC	TT	TT	CC	TT	TT	TT	TT	TT	TT	TT	TT	TT	TT	TT	TT	TT	NN	TT	TT	TT	TT	TT	TT	TT	TT	TT	TT	TT	TT	TT	CC	TT	CC	TT	TT	TT	TT	TT	TT	TT	TT	TT	TT	TT
2345	TT	TT	CC	TT	CC	CC	TT	CC	CC	CC	CC	TT	TT	TT	TT	TT	TT	TT	TT	TT	CC	CC	TT	TT	CC	TT	NN	TT	TT	TT	CC	TT	TT	TT	TT	CC	TT	CC	TT	CC	TT	TT	TT	TT	TT	TT	TT	TT	TT
2346	CC	CC	CC	CC	CC	CC	CC	CC	CC	CC	CC	CC	CC	CC	CC	CC	CC	CC	CC	CC	CC	CC	CC	CC	CC	CC	CC	CC	CC	CC	CC	CC	CC	CC	CC	CC	CC	CC	CC	CC	CC	CC	CC	CC	CC	CC	CC	CC	CC
2347	AA	AA	AA	AA	AA	AA	AA	AA	AA	AA	AA	AA	AA	AA	AA	AA	AA	AA	AA	AA	AA	AA	AA	AA	AA	AA	AA	AA	AA	AA	AA	AA	AA	AA	AA	AA	AA	AA	AA	AA	AA	AA	AA	AA	AA	AA	AA	AA	AA
2348	TT	TT	TT	TT	TT	TT	TT	TT	TT	TT	TT	TT	TT	CC	TT	TT	TT	TT	TT	TT	TT	TT	TT	TT	TT	TT	NN	TT	TT	TT	TT	TT	TT	TT	TT	TT	CC	TT	TT	TT	TT	TT	TT	TT	TT	TT	TT	TT	TT
2349	AA	AA	AA	CC	CC	CC	CC	CC	CC	CC	AA	CC	AA	AA	CC	CC	CC	CC	CC	CC	CC	CC	CC	CC	NN	CC	AA	CC	CC	CC	CC	AA	AA	AA	AA	AA	AA	AA	AA	CC	AA	CC	CC	CC	CC	AA	CC	CC	CC
2353	CC	CC	AA	CC	CC	CC	CC	CC	AA	CC	CC	CC	CC	AA	AA	CC	CC	CC	CC	CC	AA	NN	CC	CC	AA	CC	AC	CC	CC	AA	CC	CC	CC	CC	CC	CC	CC	AA	CC	AA	CC	AA	AA	AA	CC	CC	AA	AA	AA
2354	AA	AA	AA	GG	AA	GG	GG	AA	GG	GG	NN	GG	GG	GG	GG	GG	GG	GG	GG	GG	GG	GG	GG	GG	GG	GG	AA	GG	AA	GG	GG	AA	GG	AA	AA	GG	AA	AA	AA	GG	AA	GG	AA	GG	GG	GG	GG	GG	GG
2360	CC	TT	CC	CC	TT	CC	CC	TT	TT	TT	CC	CC	TT	CC	CC	CC	CC	TT	CC	CC	CC	CC	CC	CC	CC	CC	CC	TT	TT	TT	CC	CC	TT	TT	CC	CC	TT	CC	CC	CC	CC	TT	TT	TT	TT	TT	TT	TT	TT
2363	CC	CC	TT	CC	CC	CC	CC	CC	CC	CC	CC	CC	CC	CC	CC	CC	CC	CC	CC	CC	CC	CC	CC	CC	CC	CC	CC	CC	CC	CC	CC	CC	TT	TT	CC	TT	CC	CC	CC	CC	CC	CC	CC	CC	CC	TT	CC	CC	CC
2364	CC	TT	CC	TT	CC	CC	CC	CC	CC	CC	CC	CC	CC	TT	CC	CC	TT	CC	NN	CC	TT	CC	CC	TT	TT	CC	CC	CC	CC	TT	CC	TT	CC	CC	CC	CC	TT	CC	CC	TT	CC	CC	CC	CC	CC	CC	CC	TT	TT
2366	AA	GG	AA	GG	GG	GG	GG	AA	GG	GG	GG	GG	AA	AA	GG	GG	GG	GG	GG	GG	GG	GG	GG	GG	GG	GG	GG	GG	AA	GG	GG	GG	AA	GG	GG	AA	AA	GG	GG	GG	AA	AA	AA	AA	GG	AA	AA	GG	GG
2367	CC	TT	CC	TT	TT	NN	TT	CC	TT	TT	TT	TT	CC	CC	TT	TT	TT	TT	TT	TT	TT	TT	TT	TT	TT	TT	TT	TT	CC	TT	TT	TT	CC	TT	TT	CC	CC	TT	TT	TT	CC	CC	CC	CC	TT	CC	CC	TT	TT
2370	GG	AA	GG	GG	GG	GG	GG	GG	GG	GG	GG	GG	GG	GG	GG	GG	GG	GG	GG	GG	GG	GG	GG	GG	GG	GG	GG	GG	GG	GG	GG	GG	GG	GG	GG	GG	GG	GG	GG	GG	GG	GG	GG	GG	GG	GG	GG	GG	GG
2371	GG	GG	GG	GG	GG	GG	GG	GG	GG	GG	GG	GG	GG	GG	GG	GG	GG	GG	GG	GG	GG	GG	GG	GG	GG	GG	GG	GG	GG	GG	GG	GG	GG	GG	GG	GG	GG	GG	GG	GG	GG	GG	GG	GG	GG	GG	GG	GG	GG
2372	TT	TT	CC	CC	CC	TT	CC	CC	CC	CC	TT	TT	CC	CC	CC	NN	CC	CC	CC	TT	TT	CC	TT	CC	CC	CC	CC	TT	TT	CC	CC	CC	CC	TT	CC	TT	CC	TT	TT	TT	TT	TT	TT	TT	CC	TT	CC	CC	CC
2373	CC	CC	CC	CC	CC	CC	CC	NN	CC	CC	CC	CC	CC	TT	CC	CC	CC	CC	CC	CC	CC	CC	CC	CC	CC	CC	CC	CC	TT	CC	CC	CC	CC	CC	CC	TT	TT	CC	TT	CC	CC	CC	CC	CC	CC	CC	CC	CC	CC
2374	CC	CC	CC	CC	CC	CC	CC	TT	CC	CC	CC	CC	NN	TT	CC	CC	CC	CC	CC	CC	CC	CC	CC	CC	CC	CC	TT	CC	TT	TT	CC	CC	TT	CC	TT	TT	NN	CC	TT	TT	TT	CC	TT	CC	CC	TT	TT	CC	CC
2375	GG	GG	GG	GG	GG	GG	GG	GG	GG	GG	GG	GG	GG	AA	GG	GG	GG	GG	GG	GG	GG	GG	GG	GG	GG	GG	GG	GG	GG	GG	GG	GG	GG	GG	GG	GG	GG	GG	GG	GG	GG	GG	GG	GG	GG	GG	GG	GG	GG
2378	CC	CC	TT	CC	CC	CC	CC	CC	CC	CC	CC	CC	CC	CC	CC	CC	CC	CC	CC	CC	CC	CC	CC	CC	CC	CC	NN	CC	CC	CC	CC	TT	CC	CC	TT	CC	CC	CC	CC	CC	CC	CC	CC	CC	CC	CC	CC	CC	CC
2381	CC	CC	CC	CC	CC	CC	CC	CC	CC	CC	CC	CC	CC	CC	CC	CC	CC	CC	CC	CC	CC	CC	CC	CC	CC	CC	CC	CC	CC	CC	CC	CC	CC	CC	CC	CC	CC	CC	TT	CC	CC	CC	CC	CC	CC	CC	CC	CC	CC
2383	CC	CC	CC	CC	CC	CC	CC	CC	CC	CC	CC	CC	CC	CC	CC	CC	TT	CC	CC	CC	CC	CC	CC	CC	CC	CC	CC	CC	TT	CC	CC	CC	CC	CC	CC	CC	CC	CC	CC	CC	CC	CC	CC	CC	NN	CC	CC	TT	CC
2385	TT	GG	TT	TT	TT	TT	TT	GG	TT	TT	TT	TT	GG	GG	TT	TT	TT	TT	TT	TT	TT	NN	TT	TT	TT	TT	NN	TT	TT	TT	TT	TT	GG	GG	TT	GG	TT	GG	TT	TT	GG	TT	GG	TT	TT	GG	TT	TT	TT
2388	GG	TT	GG	TT	TT	TT	TT	NN	TT	TT	TT	TT	GG	GG	TT	TT	TT	TT	TT	TT	TT	TT	TT	TT	TT	TT	TT	TT	GG	TT	TT	TT	TT	TT	GG	TT	TT	TT	TT	TT	GG	TT	GG	TT	TT	TT	TT	TT	TT
2389	GG	AA	GG	GG	GG	GG	GG	GG	GG	GG	GG	GG	GG	GG	GG	GG	GG	GG	GG	GG	GG	GG	GG	GG	GG	GG	GG	GG	GG	GG	GG	GG	GG	AA	GG	GG	GG	GG	GG	GG	GG	GG	GG	GG	GG	GG	GG	GG	GG
2392	AA	AA	AA	AA	AA	AA	AA	AA	AA	AA	AA	AA	AA	AA	AA	AA	AA	AA	AA	AA	AA	AA	AA	AA	AA	AA	AA	AA	AA	AA	AA	AA	AA	AA	AA	AA	AA	AA	GG	AA	AA	AA	AA	AA	AA	AA	AA	AA	AA
2393	AA	AA	GG	GG	GG	GG	GG	GG	GG	GG	GG	GG	GG	GG	GG	GG	GG	GG	GG	GG	GG	GG	GG	GG	GG	GG	NN	GG	GG	GG	GG	GG	GG	GG	GG	GG	AA	GG	GG	GG	GG	GG	GG	GG	GG	GG	GG	GG	GG
2394	AA	AA	AA	AA	AA	AA	AA	AA	AA	AA	AA	AA	AA	AA	AA	AA	AA	AA	AA	AA	AA	AA	AA	AA	AA	AA	AA	AA	AA	AA	AA	AA	AA	GG	AA	AA	AA	AA	AA	AA	AA	AA	AA	AA	AA	AA	AA	AA	AA
2395	TT	TT	TT	TT	TT	TT	TT	TT	TT	TT	TT	TT	TT	TT	TT	TT	TT	TT	TT	TT	TT	TT	TT	TT	TT	TT	TT	TT	TT	TT	TT	TT	TT	TT	TT	TT	TT	TT	TT	TT	TT	TT	TT	TT	TT	TT	TT	TT	TT
2396	GG	TT	TT	TT	TT	TT	TT	TT	TT	TT	TT	TT	GG	TT	TT	TT	TT	TT	TT	GG	TT	GG	TT	TT	TT	TT	TT	TT	GG	TT	TT	TT	GG	GG	TT	TT	TT	TT	TT	TT	TT	NN	GG	TT	TT	GG	TT	TT	TT
2397	GG	AA	AA	AA	AA	AA	AA	AA	AA	AA	AA	AA	AA	AA	AA	AA	AA	AA	AA	AA	AA	AA	AA	AA	AA	AA	AA	AA	AA	AA	AA	AA	GG	GG	AA	AA	AA	AA	AA	AA	AA	AA	GG	AA	AA	GG	AA	AA	AA
2398	AA	GG	GG	GG	AA	NN	GG	GG	GG	GG	GG	GG	GG	GG	AA	NN	GG	AA	AA	AA	GG	AA	GG	GG	GG	GG	GG	AA	AA	GG	GG	GG	GG	GG	GG	GG	AA	GG	GG	GG	GG	AA	GG	AA	GG	GG	AA	GG	AA
2399	AA	AA	AA	GG	GG	GG	GG	AA	AA	GG	AA	GG	AA	AA	GG	GG	GG	GG	GG	GG	GG	GG	GG	GG	GG	GG	GG	GG	AA	GG	GG	AA	AA	GG	AA	GG	GG	GG	GG	GG	AA	GG	GG	GG	GG	AA	GG	GG	GG
2400	TT	TT	TT	CC	CC	CC	CC	TT	TT	CC	TT	CC	TT	TT	CC	CC	CC	CC	CC	CC	CC	CC	CC	CC	CC	CC	NN	CC	TT	CC	CC	TT	TT	CC	TT	CC	CC	CC	CC	CC	TT	CC	CC	CC	CC	TT	CC	CC	CC
2404	AA	AA	AA	AA	CC	CC	CC	AA	CC	CC	CC	AA	CC	AA	CC	AA	AA	AA	NN	AA	AA	CC	AA	CC	AA	AA	AA	CC	AA	AA	CC	AA	AA	CC	AA	AA	AA	CC	CC	AA	CC	CC	CC	CC	CC	CC	CC	AA	AA
2406	TT	CC	CC	CC	CC	CC	CC	CC	CC	CC	CC	CC	CC	CC	CC	CC	CC	CC	CC	CC	CC	CC	CC	CC	CC	CC	CC	CC	CC	CC	CC	CC	CC	CC	CC	CC	CC	CC	CC	CC	CC	CC	CC	CC	CC	CC	CC	TT	TT
2407	TT	GG	TT	TT	TT	TT	TT	TT	TT	TT	TT	TT	TT	TT	TT	NN	TT	TT	TT	TT	TT	TT	TT	TT	TT	TT	NN	TT	GG	TT	TT	TT	GG	TT	GG	GG	TT	TT	GG	TT	GG	TT	TT	TT	TT	GG	GG	TT	TT
2408	AA	AA	AA	AA	AA	AA	AA	AA	AA	AA	AA	AA	AA	AA	AA	AA	AA	AA	AA	AA	AA	AA	AA	AA	AA	AA	NN	AA	AA	AA	AA	AA	GG	AA	AA	AA	AA	AA	AA	AA	GG	AA	AA	AA	AA	AA	AA	AA	AA
2409	CC	CC	CC	CC	CC	CC	CC	CC	CC	CC	CC	CC	CC	CC	CC	CC	CC	CC	CC	CC	CC	CC	CC	CC	CC	CC	TC	CC	CC	CC	CC	CC	TT	CC	CC	CC	CC	CC	CC	CC	TT	CC	CC	CC	CC	CC	CC	CC	CC
2410	CC	CC	CC	TT	CC	NN	NN	CC	TT	TT	TT	TT	CC	CC	TT	TT	TT	TT	TT	TT	TT	TT	TT	TT	TT	TT	CC	TT	CC	TT	TT	CC	CC	CC	CC	TT	CC	CC	CC	TT	CC	TT	TT	CC	TT	CC	TT	TT	TT
2412	TT	TT	TT	TT	TT	TT	TT	TT	TT	TT	TT	TT	TT	TT	CC	CC	CC	TT	NN	CC	CC	TT	CC	CC	CC	CC	TT	TT	TT	TT	TT	TT	TT	TT	TT	CC	TT	TT	TT	CC	TT	TT	TT	TT	TT	CC	TT	TT	TT
2414	CC	TT	TT	TT	TT	TT	TT	TT	TT	TT	TT	TT	TT	TT	TT	TT	TT	TT	TT	TT	TT	TT	TT	TT	TT	TT	TT	TT	TT	CC	TT	CC	TT	TT	TT	TT	TT	TT	TT	TT	TT	TT	TT	TT	TT	TT	CC	CC	TT
2416	GG	GG	GG	GG	GG	GG	GG	GG	NN	TT	GG	GG	GG	GG	GG	GG	GG	GG	GG	GG	GG	GG	GG	GG	GG	GG	TT	GG	GG	GG	GG	TT	GG	GG	TT	GG	GG	TT	GG	GG	GG	GG	GG	GG	GG	GG	GG	TT	TT
2417	GG	GG	GG	AA	AA	AA	AA	AA	AA	AA	GG	AA	AA	AA	AA	AA	AA	AA	AA	AA	AA	AA	AA	AA	AA	AA	NN	AA	AA	AA	AA	GG	AA	AA	GG	AA	GG	AA	AA	AA	GG	GG	GG	AA	AA	AA	AA	AA	GG
2418	CC	CC	CC	CC	CC	CC	CC	TC	CC	CC	CC	CC	TT	CC	CC	CC	CC	CC	CC	CC	CC	CC	CC	CC	CC	CC	CC	CC	CC	CC	CC	CC	TT	TT	CC	TT	CC	CC	CC	CC	CC	CC	CC	CC	CC	TT	CC	CC	CC
2419	CC	CC	CC	TT	TT	TT	TT	TT	TT	TT	CC	TT	TT	TT	TT	TT	TT	TT	NN	TT	TT	TT	TT	TT	TT	TT	CC	TT	TT	TT	TT	CC	TT	TT	CC	TT	CC	TT	TT	TT	CC	CC	CC	TT	TT	TT	TT	TT	CC
2420	CC	CC	CC	TT	TT	TT	TT	TT	TT	TT	CC	TT	TT	TT	TT	TT	TT	TT	TT	TT	TT	TT	TT	TT	TT	TT	NN	TT	TT	TT	TT	CC	TT	TT	CC	TT	CC	TT	TT	TT	CC	CC	CC	TT	TT	TT	TT	TT	CC
2421	AA	GG	AA	AA	AA	AA	AA	AA	AA	GG	AA	AA	AA	AA	AA	AA	AA	AA	AA	AA	AA	AA	AA	AA	AA	AA	GG	AA	AA	AA	AA	GG	AA	GG	GG	AA	AA	GG	GG	AA	AA	AA	AA	AA	AA	AA	AA	GG	GG
2423	GG	GG	AA	AA	GG	GG	GG	GG	GG	GG	GG	GG	GG	GG	GG	GG	GG	GG	GG	AA	AA	GG	AA	GG	GG	GG	GG	GG	GG	GG	AA	GG	GG	GG	GG	GG	GG	GG	GG	AA	AA	GG	GG	AA	GG	GG	GG	GG	GG
2425	CC	CC	TT	TT	TT	TT	CC	TT	CC	CC	CC	CC	CC	CC	CC	CC	TT	CC	CC	TT	TT	TT	TT	CC	CC	CC	CC	CC	CC	CC	TT	CC	CC	CC	CC	CC	CC	CC	CC	TT	TT	CC	CC	TT	CC	CC	TT	CC	TT
2426	GG	GG	AA	AA	AA	AA	GG	AA	GG	GG	GG	GG	GG	GG	GG	GG	AA	GG	GG	AA	AA	NN	AA	GG	GG	GG	GG	GG	GG	GG	AA	GG	GG	GG	GG	GG	GG	GG	GG	AA	AA	GG	GG	AA	GG	GG	AA	GG	AA
2427	GG	GG	AA	AA	AA	AA	GG	AA	GG	GG	GG	GG	GG	GG	GG	GG	AA	GG	GG	AA	AA	NN	AA	GG	GG	GG	GG	GG	GG	GG	AA	GG	GG	GG	GG	GG	GG	GG	GG	AA	AA	GG	GG	AA	GG	GG	AA	GG	AA
2429	TT	CC	TT	TT	TT	TT	TT	TT	TT	TT	TT	TT	TT	TT	TT	TT	TT	TT	TT	TT	TT	TT	TT	TT	TT	TT	NN	TT	TT	TT	TT	TT	TT	CC	TT	TT	TT	TT	TT	TT	TT	TT	TT	TT	TT	TT	TT	TT	TT
2431	TT	CC	CC	CC	CC	CC	CC	CC	CC	CC	CC	CC	CC	CC	CC	CC	CC	CC	CC	CC	CC	CC	CC	CC	CC	CC	CC	CC	CC	CC	CC	CC	CC	CC	CC	CC	CC	CC	CC	CC	CC	CC	CC	TT	CC	CC	CC	CC	CC
2432	CC	CC	CC	CC	CC	CC	CC	TT	CC	CC	CC	CC	TT	TT	CC	CC	CC	CC	CC	CC	CC	CC	CC	CC	CC	CC	CC	CC	TT	CC	CC	TT	TT	TT	TT	TT	TT	CC	CC	CC	TT	CC	CC	CC	CC	CC	CC	CC	CC
2433	CC	CC	CC	CC	CC	CC	CC	CC	CC	CC	CC	TT	CC	CC	CC	TT	CC	CC	CC	CC	CC	CC	CC	CC	CC	CC	TT	TT	CC	CC	CC	CC	CC	CC	TT	CC	CC	CC	TT	CC	CC	CC	TT	TT	TT	CC	CC	CC	CC
2434	AA	AA	AA	AA	AA	AA	AA	AA	AA	AA	AA	GG	AA	AA	AA	GG	AA	AA	AA	AA	AA	AA	AA	AA	AA	AA	GG	GG	AA	AA	AA	AA	AA	AA	GG	AA	AA	AA	GG	AA	AA	AA	GG	GG	GG	AA	AA	AA	AA
2436	TT	TT	TT	TT	TT	TT	TT	TT	TT	TT	TT	TT	TT	TT	TT	TT	TT	TT	TT	TT	TT	TT	TT	TT	TT	TT	TT	TT	TT	TT	TT	TT	TT	TT	TT	TT	TT	TT	TT	TT	TT	TT	TT	TT	TT	TT	TT	TT	TT
2437	CC	TT	CC	CC	CC	CC	CC	CC	CC	CC	CC	CC	TT	CC	CC	CC	TT	CC	CC	CC	CC	CC	CC	CC	CC	TT	CC	CC	TT	CC	CC	CC	TT	TT	CC	CC	CC	CC	CC	CC	CC	TT	CC	CC	CC	CC	CC	CC	CC
2438	GG	AA	GG	GG	GG	GG	GG	GG	GG	GG	GG	GG	GG	GG	GG	GG	GG	GG	GG	GG	GG	GG	GG	GG	GG	GG	NN	GG	GG	GG	GG	AA	GG	GG	GG	GG	GG	GG	AA	GG	GG	GG	GG	GG	GG	GG	GG	GG	GG
2439	CC	CC	CC	TT	TT	TT	TT	TT	TT	TT	TT	TT	TT	CC	TT	TT	TT	TT	NN	TT	TT	TT	TT	TT	TT	TT	NN	TT	TT	TT	TT	TT	TT	TT	TT	TT	TT	TT	TT	TT	TT	TT	TT	CC	TT	TT	TT	TT	TT
2440	CC	CC	CC	CC	CC	CC	CC	TT	CC	CC	CC	CC	TT	TT	CC	CC	CC	CC	CC	CC	CC	CC	CC	CC	CC	CC	NN	CC	CC	CC	CC	CC	CC	CC	CC	TT	CC	CC	CC	CC	CC	CC	CC	CC	CC	CC	CC	CC	CC
2441	CC	CC	CC	CC	CC	CC	CC	TT	CC	CC	CC	CC	TT	TT	CC	CC	CC	CC	CC	CC	CC	CC	CC	CC	CC	CC	NN	CC	CC	CC	CC	CC	CC	CC	CC	TT	CC	CC	CC	CC	CC	CC	CC	CC	CC	CC	CC	CC	CC
2442	CC	CC	CC	CC	CC	CC	CC	AA	CC	CC	CC	CC	AA	AA	CC	CC	CC	CC	CC	CC	CC	CC	CC	CC	CC	CC	NN	CC	CC	CC	CC	CC	CC	CC	CC	AA	CC	CC	CC	CC	CC	CC	CC	CC	CC	CC	CC	CC	CC
2443	AA	AA	AA	AA	AA	AA	AA	GG	AA	AA	AA	AA	GG	GG	AA	AA	AA	AA	AA	AA	AA	AA	AA	AA	AA	AA	AG	AA	AA	AA	AA	AA	AA	AA	AA	GG	AA	AA	AA	AA	AA	AA	AA	AA	AA	AA	AA	AA	AA
2445	CC	CC	CC	CC	CC	CC	CC	NN	CC	CC	CC	CC	AA	CC	CC	CC	CC	CC	CC	CC	CC	CC	CC	CC	CC	CC	NN	CC	CC	CC	CC	CC	CC	CC	AA	AA	CC	CC	AA	CC	CC	CC	CC	CC	CC	CC	CC	CC	CC
2446	CC	CC	CC	CC	CC	CC	CC	TT	CC	CC	CC	CC	TT	CC	CC	CC	CC	CC	CC	CC	CC	CC	CC	CC	CC	CC	NN	CC	TT	TT	CC	CC	TT	CC	TT	TT	TT	CC	TT	TT	TT	CC	TT	CC	CC	CC	TT	CC	CC
2447	CC	TT	TT	TT	TT	TT	TT	CC	CC	CC	TT	TT	CC	TT	TT	TT	TT	TT	TT	TT	TT	TT	TT	TT	TT	TT	CC	TT	CC	CC	TT	CC	CC	TT	CC	CC	CC	TT	CC	CC	CC	TT	CC	TT	TT	CC	CC	TT	TT
2450	GG	GG	AA	AA	GG	GG	GG	GG	AA	GG	GG	AA	GG	GG	AA	AA	AA	AA	AA	GG	GG	GG	AA	AA	GG	AA	GG	AA	AA	AA	AA	AA	GG	AA	GG	GG	GG	AA	GG	GG	AA	GG	GG	GG	AA	GG	AA	GG	AA
2451	TT	TT	TT	TT	TT	TT	TT	TT	TT	TT	TT	TT	TT	TT	TT	TT	TT	TT	TT	TT	TT	TT	TT	TT	TT	TT	TT	TT	TT	TT	TT	TT	CC	CC	TT	CC	TT	TT	TT	TT	TT	TT	TT	TT	TT	CC	CC	TT	TT
2452	GG	AA	AA	AA	GG	AA	AA	AA	AA	AA	AA	AA	AA	GG	AA	AA	AA	AA	AA	AA	AA	AA	AA	AA	AA	AA	AA	AA	AA	AA	AA	AA	AA	AA	AA	AA	AA	AA	AA	AA	AA	AA	AA	AA	AA	AA	AA	AA	AA
2453	AA	GG	GG	GG	GG	GG	GG	AG	GG	GG	GG	GG	AA	AA	GG	GG	GG	GG	GG	GG	GG	GG	GG	GG	GG	GG	GG	GG	AA	GG	GG	GG	AA	GG	GG	GG	GG	GG	GG	GG	GG	GG	GG	GG	GG	GG	GG	GG	GG
2454	CC	TT	TT	TT	TT	TT	TT	NN	TT	TT	TT	TT	CC	CC	TT	TT	TT	TT	TT	TT	TT	TT	TT	TT	TT	TT	TT	TT	CC	TT	TT	TT	CC	TT	TT	TT	TT	TT	TT	TT	TT	TT	TT	TT	TT	TT	TT	TT	TT
2455	TT	CC	CC	TT	TT	TT	TT	NN	TT	TT	TT	TT	TT	TT	TT	TT	TT	TT	TT	TT	TT	TT	TT	TT	TT	TT	CC	TT	TT	TT	TT	CC	TT	TT	TT	TT	TT	TT	CC	TT	TT	TT	TT	TT	TT	TT	TT	TT	TT
2456	GG	GG	GG	GG	GG	GG	GG	GG	GG	GG	GG	GG	GG	GG	GG	GG	GG	GG	GG	GG	GG	GG	GG	GG	GG	GG	GG	GG	GG	GG	GG	GG	GG	GG	GG	GG	GG	GG	GG	GG	GG	GG	GG	GG	GG	GG	GG	GG	GG
2457	TT	TT	TT	CC	CC	NN	TT	TT	TT	CC	CC	CC	TT	TT	CC	CC	TT	CC	CC	CC	CC	CC	CC	CC	CC	CC	TT	CC	TT	CC	CC	TT	TT	TT	TT	TT	TT	TT	CC	CC	TT	CC	CC	NN	CC	TT	TT	CC	TT
2458	AA	AA	AA	GG	GG	GG	AA	AA	AA	GG	GG	GG	AA	AA	GG	GG	AA	GG	GG	GG	GG	GG	GG	GG	GG	GG	AA	GG	AA	GG	GG	AA	AA	AA	AA	AA	AA	AA	GG	GG	AA	GG	GG	AA	GG	AA	AA	GG	AA
2460	CC	CC	TT	TT	TT	TT	TT	CC	TT	TT	TT	CC	CC	CC	CC	CC	CC	TT	NN	TT	CC	TT	CC	CC	TT	CC	CC	CC	CC	CC	CC	CC	CC	CC	CC	CC	CC	TT	CC	TT	CC	CC	CC	CC	CC	CC	CC	TT	TT
2462	GG	AA	AA	AA	GG	GG	AA	GG	GG	GG	AA	GG	GG	GG	GG	NN	GG	GG	NN	GG	GG	NN	GG	GG	AA	GG	GG	AA	AA	AA	GG	GG	GG	AA	GG	GG	AA	AA	GG	GG	GG	AA	GG	AA	AA	GG	AA	GG	AA
2463	AA	AA	AA	GG	AA	GG	GG	AA	GG	GG	AA	GG	GG	GG	GG	GG	GG	GG	GG	GG	GG	GG	GG	GG	GG	GG	AA	GG	AA	GG	GG	AA	GG	AA	AA	GG	AA	AA	AA	GG	AA	GG	AA	GG	GG	GG	GG	GG	GG
2464	GG	GG	GG	AA	AA	AA	GG	GG	GG	AA	GG	AA	GG	GG	GG	NN	AA	GG	NN	GG	AA	AA	AA	AA	NN	GG	GG	GG	AA	AA	AA	GG	GG	GG	GG	GG	GG	GG	GG	AA	GG	AA	AA	AA	AA	GG	GG	GG	GG
2465	GG	GG	GG	AA	AA	AA	GG	GG	GG	AA	GG	AA	GG	GG	GG	NN	AA	GG	NN	GG	AA	AA	AA	AA	NN	GG	GG	GG	AA	AA	AA	GG	GG	GG	GG	GG	GG	GG	GG	AA	GG	AA	AA	AA	AA	GG	GG	GG	GG
2467	AA	AA	GG	GG	GG	GG	GG	GG	GG	GG	AA	GG	GG	GG	GG	GG	GG	GG	GG	GG	GG	GG	GG	GG	GG	GG	NN	GG	GG	GG	GG	GG	GG	AA	GG	GG	AA	AA	AA	GG	AA	GG	AA	GG	GG	GG	GG	GG	GG
2472	TT	GG	GG	GG	GG	GG	GG	GG	GG	GG	GG	GG	GG	GG	GG	GG	GG	GG	GG	GG	GG	GG	GG	GG	GG	GG	TT	GG	GG	GG	GG	GG	GG	GG	GG	GG	GG	GG	GG	GG	GG	GG	GG	GG	GG	GG	GG	GG	GG
2479	TT	TT	TT	TT	CC	CC	CC	CC	CC	CC	TT	CC	TT	TT	CC	CC	CC	CC	CC	CC	CC	CC	CC	CC	CC	CC	TT	TT	TT	CC	CC	TT	TT	TT	TT	TT	CC	CC	TT	CC	CC	TT	CC	TT	CC	CC	CC	CC	CC
2480	AA	AA	GG	GG	GG	GG	GG	GG	GG	GG	AA	GG	GG	GG	GG	GG	GG	GG	GG	GG	GG	GG	GG	GG	GG	GG	NN	GG	GG	GG	GG	GG	GG	AA	GG	GG	AA	AA	AA	GG	AA	GG	AA	GG	GG	GG	GG	GG	GG
2482	CC	CC	CC	CC	CC	CC	CC	CC	CC	CC	CC	CC	CC	CC	CC	CC	CC	CC	CC	CC	CC	CC	CC	CC	CC	CC	NN	CC	CC	CC	CC	TT	TT	TT	CC	CC	CC	CC	TT	CC	CC	CC	CC	CC	CC	CC	CC	CC	CC
2484	CC	CC	AA	CC	CC	CC	CC	CC	CC	CC	CC	CC	CC	CC	CC	CC	CC	CC	NN	CC	AA	CC	CC	CC	CC	CC	AA	CC	CC	CC	CC	AA	AA	CC	AA	CC	CC	CC	CC	CC	AA	AA	AA	CC	CC	AA	CC	CC	CC
2485	TT	TT	CC	TT	TT	TT	TT	NN	TT	TT	TT	TT	TT	TT	TT	TT	TT	TT	TT	TT	CC	TT	TT	TT	TT	TT	NN	TT	TT	TT	TT	CC	CC	TT	CC	TT	TT	TT	TT	TT	CC	CC	CC	TT	TT	CC	TT	TT	TT
2487	TT	TT	TT	TT	TT	TT	TT	TT	TT	TT	TT	TT	TT	TT	TT	TT	TT	TT	TT	TT	CC	TT	TT	TT	TT	TT	TT	TT	TT	TT	TT	TT	CC	TT	CC	TT	TT	TT	TT	TT	CC	CC	CC	TT	TT	CC	TT	TT	TT
2488	AA	AA	AA	AA	AA	AA	AA	AA	AA	AA	AA	AA	AA	AA	AA	AA	AA	AA	NN	AA	GG	AA	AA	AA	AA	NN	AA	AA	AA	AA	AA	AA	GG	AA	GG	AA	AA	AA	AA	AA	GG	GG	GG	AA	AA	GG	AA	AA	AA
2489	TT	TT	CC	TT	TT	TT	TT	NN	TT	TT	TT	TT	TT	TT	TT	TT	TT	TT	TT	TT	CC	TT	TT	TT	TT	TT	CC	TT	TT	TT	TT	CC	CC	TT	CC	TT	TT	TT	TT	TT	CC	CC	CC	TT	TT	CC	TT	TT	TT
2490	CC	CC	CC	CC	CC	CC	CC	CC	CC	CC	CC	CC	CC	CC	CC	CC	CC	CC	CC	CC	TT	CC	CC	CC	CC	CC	CC	CC	CC	CC	CC	CC	TT	CC	TT	CC	CC	CC	CC	CC	TT	TT	TT	CC	CC	TT	CC	CC	CC
2491	TT	TT	CC	TT	TT	TT	TT	NN	TT	TT	TT	TT	TT	TT	TT	TT	TT	TT	TT	TT	CC	TT	TT	TT	TT	NN	CC	NN	TT	TT	TT	CC	CC	TT	CC	TT	TT	TT	TT	TT	CC	CC	CC	TT	TT	CC	TT	TT	TT
2492	TT	TT	CC	CC	CC	CC	CC	TC	CC	CC	CC	CC	TT	TT	CC	CC	CC	CC	CC	CC	CC	CC	CC	CC	CC	CC	TC	CC	TT	CC	CC	CC	CC	CC	TT	TT	TT	TT	TT	CC	CC	CC	CC	CC	CC	TT	CC	CC	CC
2493	AA	CC	CC	AA	CC	CC	AA	CC	AA	AA	AA	CC	CC	CC	AA	NN	AA	AA	NN	AA	AA	AA	CC	CC	AA	AA	NN	AA	CC	AA	CC	CC	CC	AA	CC	AA	CC	AA	CC	AA	CC	CC	CC	CC	CC	CC	AA	AA	AA
2494	GG	GG	GG	GG	GG	GG	GG	NN	GG	GG	GG	GG	AA	AA	GG	GG	GG	GG	GG	GG	GG	GG	GG	GG	GG	GG	GG	GG	AA	GG	GG	GG	GG	GG	AA	GG	GG	GG	GG	GG	GG	GG	GG	GG	GG	AA	GG	GG	GG
2499	GG	GG	GG	GG	GG	GG	GG	GG	GG	GG	GG	GG	GG	GG	GG	GG	GG	GG	GG	GG	GG	GG	GG	GG	GG	GG	GG	GG	GG	GG	GG	GG	GG	GG	GG	GG	GG	GG	GG	GG	GG	GG	GG	GG	GG	GG	GG	GG	GG
2500	GG	GG	AA	AA	AA	AA	AA	AA	AA	AA	AA	AA	AA	AA	AA	AA	AA	AA	AA	AA	AA	AA	AA	AA	AA	AA	NN	AA	AA	AA	AA	GG	GG	GG	AA	AA	AA	AA	AA	AA	AA	AA	AA	AA	AA	AA	AA	AA	GG
2501	GG	GG	AA	AA	GG	GG	GG	GG	GG	GG	GG	GG	GG	GG	GG	GG	GG	GG	GG	GG	GG	GG	GG	GG	GG	GG	GG	GG	GG	GG	GG	AA	GG	GG	GG	GG	GG	GG	GG	GG	GG	GG	GG	GG	GG	GG	GG	GG	GG
2502	CC	CC	CC	CC	CC	CC	CC	NN	CC	CC	CC	CC	TT	TT	CC	CC	CC	CC	CC	CC	CC	CC	CC	CC	CC	CC	CC	CC	CC	CC	CC	TT	TT	CC	CC	CC	CC	CC	CC	CC	CC	CC	CC	CC	CC	CC	CC	CC	CC
2503	GG	GG	GG	GG	GG	GG	GG	GG	GG	GG	GG	GG	GG	GG	GG	GG	GG	GG	GG	GG	GG	GG	GG	GG	GG	GG	GG	GG	GG	GG	GG	GG	GG	GG	GG	GG	GG	GG	GG	GG	GG	GG	GG	GG	GG	GG	GG	GG	GG
2504	TT	TT	TT	TT	TT	TT	TT	TT	TT	TT	TT	TT	TT	TT	TT	TT	TT	TT	TT	TT	TT	TT	TT	TT	TT	TT	NN	TT	TT	TT	TT	TT	TT	TT	TT	TT	TT	TT	TT	TT	TT	TT	TT	TT	TT	TT	TT	TT	TT
2506	CC	TT	CC	CC	TT	CC	TT	TT	TT	CC	CC	CC	TT	TT	CC	CC	CC	CC	CC	CC	CC	CC	CC	CC	CC	CC	NN	CC	CC	CC	CC	TT	TT	TT	TT	TT	CC	TT	TT	CC	TT	CC	CC	TT	CC	TT	CC	CC	CC
2507	TT	CC	TT	TT	CC	TT	CC	CC	CC	TT	TT	TT	CC	CC	TT	TT	TT	TT	TT	TT	TT	TT	TT	TT	TT	TT	NN	TT	TT	TT	TT	CC	CC	CC	CC	CC	TT	CC	CC	TT	CC	TT	TT	CC	TT	CC	TT	TT	TT
2509	AA	AA	AA	AA	AA	AA	AA	AA	AA	AA	AA	AA	AA	AA	AA	AA	AA	AA	AA	AA	AA	AA	AA	AA	AA	AA	AA	AA	AA	AA	AA	AA	AA	AA	AA	AA	AA	AA	AA	AA	AA	AA	AA	AA	AA	AA	AA	AA	AA
2510	AA	AA	AA	GG	GG	GG	GG	AA	AA	GG	AA	GG	AA	AA	GG	GG	GG	GG	GG	GG	GG	GG	GG	GG	GG	GG	GG	GG	AA	GG	GG	AA	AA	GG	AA	GG	GG	GG	GG	GG	AA	GG	GG	GG	GG	AA	GG	GG	GG
2511	CC	AA	CC	AA	AA	AA	AA	AA	AA	AA	CC	AA	AA	AA	AA	AA	AA	AA	AA	AA	AA	AA	AA	AA	AA	AA	NN	AA	AA	AA	AA	AA	CC	AA	CC	AA	AA	AA	AA	AA	AA	AA	AA	AA	AA	AA	AA	AA	AA
2513	CC	CC	CC	TT	TT	TT	TT	CC	TT	TT	TT	TT	TT	CC	TT	TT	TT	TT	TT	TT	TT	TT	TT	TT	TT	TT	TT	TT	TT	TT	TT	TT	CC	TT	CC	TT	TT	TT	TT	TT	TT	TT	TT	TT	TT	TT	TT	TT	TT
2517	CC	AA	AA	AA	AA	AA	AA	AA	AA	AA	AA	AA	AA	AA	AA	AA	AA	AA	AA	AA	AA	AA	AA	AA	AA	AA	AA	AA	AA	AA	AA	AA	AA	AA	AA	CC	AA	AA	AA	AA	AA	AA	AA	AA	AA	AA	AA	AA	AA
2518	GG	TT	TT	GG	GG	GG	GG	GG	GG	GG	GG	GG	GG	GG	GG	GG	GG	GG	GG	GG	GG	GG	GG	GG	GG	GG	NN	GG	GG	GG	GG	GG	GG	GG	GG	GG	GG	GG	GG	GG	GG	GG	GG	GG	GG	GG	GG	GG	GG
2519	GG	GG	AA	AA	AA	AA	AA	AA	AA	AA	AA	AA	GG	GG	AA	AA	AA	AA	AA	AA	AA	AA	AA	AA	AA	AA	GG	AA	AA	AA	AA	AA	GG	GG	GG	GG	GG	GG	GG	AA	GG	GG	GG	GG	AA	GG	AA	AA	AA
2520	CC	CC	TT	CC	CC	CC	CC	NN	CC	CC	CC	CC	TT	CC	CC	CC	TT	CC	CC	CC	CC	TT	CC	CC	CC	CC	TT	CC	CC	TT	CC	TT	TT	CC	TT	TT	CC	TT	TT	CC	CC	CC	TT	TT	CC	TT	CC	CC	CC
2521	CC	CC	CC	CC	CC	CC	CC	NN	CC	TT	CC	TT	CC	CC	CC	TT	CC	TT	TT	CC	CC	CC	CC	TT	CC	CC	CC	TT	TT	CC	CC	TT	TT	CC	CC	CC	CC	CC	CC	CC	CC	CC	CC	CC	CC	CC	CC	CC	TT
2522	AA	AA	AA	AA	AA	AA	AA	NN	AA	CC	AA	CC	AA	AA	AA	NN	AA	CC	CC	AA	AA	AA	AA	CC	AA	AA	AA	CC	CC	AA	AA	CC	CC	AA	AA	AA	AA	AA	AA	AA	AA	AA	AA	AA	AA	AA	AA	AA	CC
2523	GG	GG	GG	GG	GG	GG	GG	NN	GG	AA	GG	AA	GG	GG	GG	AA	GG	AA	AA	GG	GG	GG	GG	AA	GG	GG	GG	AA	AA	GG	GG	AA	AA	GG	GG	GG	GG	GG	GG	GG	GG	GG	GG	GG	GG	GG	GG	GG	AA
2524	TT	TT	TT	TT	TT	TT	TT	NN	TT	CC	TT	CC	TT	TT	TT	CC	TT	CC	CC	TT	TT	TT	TT	CC	TT	TT	TT	CC	CC	TT	TT	CC	CC	TT	TT	TT	TT	TT	TT	TT	TT	TT	TT	TT	TT	TT	TT	TT	CC
2525	AA	AA	AA	AA	AA	AA	AA	AA	AA	AA	AA	AA	AA	AA	AA	AA	AA	AA	AA	AA	AA	AA	AA	AA	AA	AA	AA	AA	AA	AA	AA	AA	AA	AA	AA	AA	AA	AA	AA	AA	AA	AA	AA	AA	AA	AA	AA	AA	AA
2526	TT	TT	TT	TT	CC	CC	TT	TT	TT	CC	TT	CC	TT	TT	CC	CC	TT	TT	TC	TT	TT	TT	TT	TT	CC	TT	TC	CC	TT	TT	TT	TT	CC	TT	CC	TT	TT	TT	CC	TT	TT	TT	CC	CC	CC	TT	TT	TT	TT
2527	CC	TT	TT	TT	TT	TT	TT	TT	TT	TT	TT	TT	CC	TT	TT	TT	TT	TT	TT	TT	TT	TT	TT	TT	TT	TT	NN	TT	TT	TT	TT	TT	TT	TT	TT	TT	TT	TT	CC	TT	TT	TT	TT	TT	TT	TT	TT	TT	TT
2530	CC	CC	CC	CC	CC	CC	CC	CC	CC	CC	CC	CC	CC	CC	CC	CC	CC	CC	CC	CC	CC	CC	CC	CC	CC	CC	CC	CC	CC	CC	CC	CC	CC	CC	CC	CC	CC	CC	CC	CC	CC	CC	CC	CC	CC	CC	CC	CC	CC
2531	TT	CC	CC	CC	CC	CC	CC	NN	CC	CC	CC	CC	TT	CC	CC	CC	CC	CC	CC	CC	CC	CC	CC	CC	CC	CC	CC	CC	TT	CC	CC	CC	TT	TT	TT	TT	CC	TT	TT	CC	CC	TT	TT	TT	CC	TT	CC	CC	CC
2533	TT	CC	CC	TT	TT	TT	TT	NN	TT	TT	CC	TT	CC	CC	TT	TT	TT	TT	TT	TT	TT	TT	TT	TT	TT	TT	NN	TT	TT	TT	TT	CC	CC	CC	TT	TT	CC	TT	CC	TT	TT	CC	CC	CC	TT	CC	TT	TT	TT
2535	CC	CC	AA	AA	CC	AA	CC	NN	CC	AA	AA	AA	CC	CC	AA	AA	AA	AA	AA	AA	AA	AA	AA	AA	AA	AA	AA	AA	AA	AA	AA	AA	CC	AA	AA	CC	CC	CC	AA	AA	CC	AA	AA	AA	AA	CC	AA	AA	AA
2536	CC	CC	CC	CC	TT	CC	TT	TT	TT	CC	CC	CC	TT	TT	TT	NN	CC	TT	NN	TT	CC	CC	CC	CC	CC	CC	NN	CC	TT	CC	CC	CC	TT	TT	TT	TT	TT	TT	TT	CC	TT	CC	CC	TT	CC	CC	CC	CC	CC
2537	GG	GG	AA	GG	GG	GG	GG	NN	GG	GG	GG	GG	AA	GG	GG	GG	GG	GG	GG	GG	GG	GG	GG	GG	GG	GG	NN	GG	GG	GG	GG	AA	AA	GG	AA	AA	GG	AA	AA	GG	GG	GG	AA	AA	GG	AA	GG	GG	GG
2538	TT	TT	TT	CC	TT	TT	CC	TT	CC	TT	TT	TT	TT	TT	TT	TT	TT	TT	NN	TT	CC	TT	TT	TT	TT	TT	TT	TT	TT	TT	TT	TT	TT	TT	TT	TT	CC	TT	TT	CC	TT	TT	CC	TT	CC	TT	TT	TT	TT
2539	GG	GG	GG	AA	GG	GG	AA	GG	AA	GG	GG	GG	GG	GG	GG	GG	GG	GG	NN	GG	AA	GG	GG	GG	GG	GG	GG	GG	GG	GG	GG	GG	GG	GG	GG	GG	AA	GG	GG	AA	GG	GG	AA	GG	AA	GG	GG	GG	GG
2540	GG	AA	GG	GG	GG	GG	GG	GG	GG	GG	GG	GG	AA	GG	GG	GG	GG	GG	GG	GG	GG	GG	GG	GG	GG	GG	AA	GG	GG	GG	GG	AA	GG	AA	GG	GG	GG	GG	GG	GG	GG	GG	GG	GG	GG	GG	GG	GG	GG
2541	CC	CC	CC	CC	CC	CC	CC	CC	CC	CC	CC	CC	CC	CC	CC	CC	CC	CC	CC	CC	CC	CC	CC	CC	CC	CC	CC	CC	CC	CC	CC	CC	CC	CC	CC	CC	CC	CC	CC	CC	CC	CC	CC	CC	CC	CC	CC	CC	CC
2543	TT	TT	TT	CC	CC	CC	CC	CC	CC	CC	TT	CC	TT	TT	CC	CC	CC	CC	CC	CC	CC	CC	CC	CC	NN	CC	TT	CC	CC	CC	CC	TT	TT	TT	TT	TT	TT	TT	TT	CC	TT	CC	CC	CC	CC	TT	CC	CC	CC
2544	GG	GG	GG	TT	TT	TT	GG	GG	GG	TT	GG	TT	GG	GG	GG	NN	TT	GG	TG	GG	TT	NN	TT	TT	TG	GG	GG	GG	TT	TT	TT	GG	GG	GG	GG	GG	GG	GG	GG	TT	GG	TT	TT	TT	TT	GG	GG	GG	GG
2545	CC	CC	CC	CC	CC	CC	CC	CC	CC	CC	CC	CC	NN	CC	CC	CC	CC	CC	CC	CC	CC	CC	CC	CC	CC	CC	CC	CC	CC	CC	CC	CC	CC	CC	CC	CC	CC	CC	CC	CC	CC	CC	CC	TT	CC	CC	CC	CC	CC
2548	TT	TT	TT	CC	TT	CC	CC	TT	CC	CC	TT	CC	CC	CC	CC	CC	CC	CC	CC	CC	CC	CC	CC	CC	CC	CC	TT	CC	TT	CC	CC	TT	CC	TT	TT	CC	TT	TT	TT	CC	TT	CC	TT	CC	CC	CC	CC	CC	CC
2550	CC	CC	CC	CC	CC	CC	CC	CC	CC	CC	CC	CC	CC	CC	CC	CC	CC	CC	CC	CC	CC	CC	CC	CC	CC	CC	NN	CC	CC	CC	CC	CC	CC	CC	CC	CC	CC	CC	CC	CC	CC	CC	CC	CC	CC	CC	CC	CC	CC
2553	AA	AA	AA	GG	AA	AA	GG	AA	GG	GG	GG	GG	AA	AA	GG	GG	GG	GG	GG	GG	GG	NN	GG	GG	GG	GG	AA	GG	AA	GG	GG	AA	AA	AA	AA	GG	AA	AA	AA	GG	AA	GG	GG	AA	GG	AA	GG	GG	GG
2554	AA	GG	GG	GG	GG	GG	GG	GG	GG	GG	GG	GG	AA	GG	AA	NN	GG	GG	NN	GG	AA	AA	GG	GG	AA	AA	AA	GG	GG	GG	GG	GG	GG	GG	AA	AA	AA	GG	AA	GG	AA	AA	GG	AA	GG	GG	GG	GG	GG
2555	TT	TT	TT	TT	TT	TT	TT	CC	CC	TT	CC	CC	TT	CC	CC	CC	CC	CC	TT	TT	TT	NN	CC	TT	TT	TT	TT	CC	TT	CC	CC	TT	TT	TT	TT	TT	TT	TT	TT	CC	CC	CC	TT	TT	TT	CC	TT	CC	TT
2556	CC	CC	CC	CC	CC	CC	CC	CC	CC	CC	CC	CC	CC	CC	CC	CC	CC	CC	NN	CC	CC	AA	CC	CC	CC	CC	CC	CC	CC	CC	CC	CC	CC	CC	CC	CC	CC	CC	CC	CC	CC	CC	CC	CC	CC	CC	AA	CC	AA
2557	GG	GG	GG	GG	GG	GG	GG	GG	GG	GG	GG	GG	GG	GG	GG	GG	GG	GG	NN	GG	GG	AA	GG	GG	GG	GG	GG	GG	GG	GG	GG	GG	GG	GG	GG	GG	GG	GG	GG	GG	GG	GG	GG	GG	GG	GG	AA	GG	AA
2559	CC	CC	CC	CC	CC	CC	TT	CC	CC	CC	CC	CC	CC	CC	CC	CC	CC	CC	CC	CC	CC	CC	CC	CC	CC	CC	CC	CC	CC	CC	CC	TT	CC	CC	CC	CC	CC	CC	CC	CC	CC	CC	CC	CC	CC	CC	CC	CC	CC
2560	AA	AA	AA	AA	AA	AA	AA	AA	AA	AA	AA	AA	AA	AA	AA	AA	AA	AA	AA	AA	AA	AA	AA	AA	AA	AA	AA	AA	AA	AA	AA	AA	AA	AA	AA	AA	AA	AA	AA	AA	AA	AA	AA	AA	AA	AA	AA	AA	AA
2561	AA	AA	GG	AA	GG	GG	AA	GG	GG	GG	GG	AA	AA	AA	AA	AA	AA	AA	AA	AA	GG	NN	AA	AA	GG	AA	AA	AA	AA	AA	GG	AA	AA	AA	AA	GG	AA	GG	AA	GG	AA	AA	AA	AA	AA	AA	AA	AA	AA
2563	TT	TT	CC	TT	CC	CC	TT	TT	TT	TT	CC	TT	TT	CC	TT	TT	TT	TT	TT	TT	TT	TT	TT	TT	TT	TT	NN	TT	TT	TT	TT	CC	CC	TT	TT	TT	TT	TT	CC	TT	TT	TT	TT	CC	TT	TT	TT	TT	TT
2564	CC	TT	CC	CC	CC	TT	TT	TT	TT	TT	TT	TT	TT	TT	TT	TT	TT	TT	TT	TT	TT	TT	TT	TT	TT	TT	TT	TT	TT	TT	TT	TT	TT	TT	TT	TT	TT	TT	TT	TT	CC	TT	TT	TT	TT	TT	TT	TT	TT
2565	AA	AA	AA	AA	AA	AA	AA	NN	AA	AA	AA	AA	CC	CC	AA	AA	AA	AA	AA	AA	AA	AA	AA	AA	AA	AA	NN	AA	CC	AA	AA	CC	AA	CC	CC	AA	CC	AA	AA	AA	AA	AA	CC	AA	AA	AA	AA	AA	AA
2566	CC	CC	TT	TT	TT	TT	TT	TT	TT	TT	TT	TT	TT	CC	TT	TT	TT	TT	TT	TT	TT	TT	TT	TT	TT	TT	TT	TT	TT	TT	TT	TT	TT	TT	TT	CC	TT	TT	TT	TT	TT	TT	TT	TT	TT	TT	TT	TT	TT
2567	TT	CC	TT	CC	CC	CC	CC	CC	CC	CC	CC	CC	TT	CC	CC	CC	CC	CC	CC	CC	CC	CC	CC	CC	CC	CC	NN	CC	CC	CC	CC	CC	TT	CC	TT	CC	CC	CC	TT	CC	TT	TT	TT	TT	CC	TT	CC	CC	CC
2569	AA	AA	AA	AA	AA	AA	AA	AA	AA	AA	AA	AA	AA	AA	AA	AA	AA	AA	AA	AA	AA	AA	AA	AA	AA	AA	AA	AA	AA	AA	AA	AA	AA	AA	AA	AA	AA	AA	AA	AA	AA	AA	AA	AA	AA	AA	AA	AA	AA
2570	AA	AA	AA	AA	AA	AA	AA	AA	AA	AA	AA	AA	AA	AA	AA	AA	AA	AA	AA	AA	AA	AA	AA	AA	AA	AA	AA	AA	AA	AA	AA	AA	AA	AA	AA	CC	AA	AA	AA	AA	AA	AA	AA	AA	AA	CC	AA	AA	AA
2571	GG	AA	GG	AA	AA	AA	AA	AA	AA	AA	GG	AA	AA	AA	AA	AA	AA	AA	AA	AA	AA	AA	AA	AA	AA	AA	NN	AA	AA	AA	AA	GG	AA	AA	GG	GG	AA	GG	GG	AA	AA	GG	AA	GG	AA	AA	AA	AA	AA
2572	CC	TT	CC	TT	TT	TT	TT	TT	TT	TT	CC	TT	TT	TT	TT	TT	TT	TT	TT	TT	TT	TT	TT	TT	TT	TT	NN	TT	TT	TT	TT	CC	TT	TT	CC	CC	TT	CC	CC	TT	TT	CC	TT	CC	TT	TT	TT	TT	TT
2573	CC	CC	CC	CC	CC	CC	CC	CC	CC	CC	CC	CC	AA	AA	CC	CC	CC	CC	CC	CC	CC	CC	CC	CC	CC	CC	CC	CC	AA	CC	CC	AA	CC	CC	AA	AA	CC	CC	CC	CC	CC	CC	CC	CC	CC	AA	CC	CC	CC
2576	CC	TT	TT	TT	TT	TT	TT	NN	TT	TT	TT	TT	CC	TT	TT	TT	TT	TT	TT	TT	TT	TT	TT	TT	TT	TT	NN	TT	TT	TT	TT	CC	CC	CC	TT	CC	TT	CC	TT	TT	CC	TT	CC	TT	TT	CC	TT	TT	TT
2578	GG	GG	GG	GG	AA	GG	AA	AA	AA	GG	AA	AA	GG	GG	GG	NN	AA	GG	NN	AA	AA	AA	AA	GG	GG	AA	AA	AA	AA	AA	GG	GG	GG	GG	GG	GG	GG	AA	AA	GG	GG	GG	GG	GG	GG	GG	AA	AA	AA
2579	AA	GG	GG	GG	GG	GG	GG	GG	GG	GG	GG	GG	AA	GG	GG	GG	GG	GG	GG	GG	GG	GG	GG	GG	GG	GG	GG	GG	GG	GG	GG	GG	GG	GG	GG	GG	GG	GG	AA	GG	GG	GG	GG	GG	GG	GG	GG	GG	GG
2580	GG	AA	AA	AA	AA	AA	AA	AA	AA	AA	GG	AA	GG	AA	AA	AA	AA	AA	AA	AA	AA	AA	AA	AA	AA	AA	NN	AA	AA	AA	AA	AA	AA	AA	AA	AA	AA	AA	GG	AA	AA	AA	AA	AA	AA	AA	GG	AA	GG
2582	GG	AA	GG	GG	GG	GG	GG	GG	GG	GG	GG	GG	AA	GG	GG	GG	GG	GG	GG	GG	GG	GG	GG	GG	GG	GG	GG	GG	GG	GG	GG	GG	GG	GG	GG	GG	GG	GG	GG	GG	GG	GG	GG	GG	GG	GG	GG	GG	GG
2584	AA	GG	AA	AA	AA	AA	AA	AA	AA	AA	AA	AA	AA	GG	AA	AA	AA	AA	AA	AA	AA	AA	AA	AA	AA	AA	GG	AA	AA	AA	AA	GG	AA	GG	AA	AA	AA	AA	AA	AA	AA	AA	AA	AA	AA	AA	AA	AA	AA
2585	TT	CC	TT	CC	TT	CC	CC	TT	CC	CC	CC	CC	TT	TT	CC	CC	TT	CC	CC	CC	CC	CC	CC	CC	CC	CC	TT	CC	TT	CC	CC	TT	TT	TT	TT	TT	CC	CC	TT	CC	CC	NN	TT	TT	CC	TT	TT	CC	CC
2588	AA	AA	AA	AA	GG	GG	GG	GG	GG	AA	GG	GG	AA	AA	AA	GG	GG	AA	AA	AA	GG	AA	GG	GG	AA	GG	GG	AA	GG	GG	GG	AA	AA	GG	AA	GG	GG	AA	AA	GG	AA	AA	GG	AA	GG	GG	AA	AA	AA
2591	GG	GG	AA	AA	AA	AA	AA	AA	AA	AA	AA	AA	AA	GG	AA	AA	AA	AA	AA	AA	AA	AA	AA	AA	AA	AA	NN	AA	AA	AA	AA	AA	AA	AA	GG	AA	AA	AA	AA	AA	AA	AA	AA	AA	AA	AA	AA	AA	AA
2592	TT	TT	TT	TT	TT	TT	TT	TT	TT	TT	TT	TT	TT	TT	TT	TT	TT	TT	TT	TT	TT	TT	TT	TT	TT	TT	TT	TT	TT	TT	TT	TT	TT	TT	TT	TT	TT	TT	TT	TT	TT	TT	TT	TT	TT	TT	TT	TT	TT
2593	TT	TT	GG	TT	GG	TT	TT	GG	TT	TT	TT	TT	TT	TT	TT	TT	TT	TT	TT	TT	TT	TT	TT	TT	TT	TT	TT	TT	TT	TT	TT	GG	TT	TT	TT	TT	TT	TT	TT	TT	TT	TT	TT	TT	TT	TT	TT	TT	TT
2595	AA	AA	GG	AA	AA	AA	AA	AA	AA	AA	AA	AA	AA	AA	AA	AA	AA	AA	AA	AA	AA	AA	AA	AA	AA	AA	NN	AA	AA	AA	AA	AA	AA	AA	AA	AA	AA	AA	AA	AA	AA	AA	AA	AA	AA	AA	AA	AA	AA
2596	AA	AA	GG	GG	GG	GG	GG	AG	GG	GG	GG	GG	AA	GG	GG	GG	GG	GG	GG	GG	GG	GG	GG	GG	GG	GG	NN	GG	AA	GG	GG	AA	GG	AA	GG	GG	AA	GG	GG	GG	GG	GG	GG	GG	GG	GG	GG	GG	GG
2597	CC	CC	TT	TT	TT	TT	TT	NN	TT	TT	TT	TT	CC	TT	TT	TT	TT	TT	TT	TT	TT	TT	TT	TT	TT	TT	NN	TT	CC	TT	TT	CC	TT	CC	TT	TT	CC	TT	TT	TT	TT	TT	TT	TT	TT	TT	TT	TT	TT
2598	AA	GG	AA	AA	AA	AA	AA	AA	AA	AA	AA	AA	AA	GG	AA	AA	AA	AA	AA	AA	AA	AA	AA	AA	AA	AA	GG	AA	AA	AA	AA	GG	AA	GG	AA	AA	AA	AA	AA	AA	AA	AA	AA	AA	AA	AA	AA	AA	AA
2601	TT	TT	TT	GG	TT	TT	GG	GG	TT	GG	TT	GG	GG	TT	GG	GG	GG	GG	GG	GG	GG	TT	TT	GG	GG	GG	GG	GG	GG	TT	TT	TT	TT	GG	GG	GG	GG	GG	GG	TT	GG	GG	GG	GG	TT	GG	TT	TT	TT
2603	GG	AA	GG	AA	AA	AA	AA	AA	AA	AA	AA	AA	GG	AA	AA	AA	AA	AA	AA	AA	AA	AA	AA	AA	AA	AA	NN	AA	AA	NN	AA	AA	GG	AA	GG	AA	AA	AA	GG	AA	GG	GG	GG	GG	AA	GG	AA	AA	AA
2604	CC	CC	TT	CC	CC	CC	CC	TC	CC	NN	CC	CC	TT	CC	CC	CC	CC	CC	CC	CC	CC	CC	CC	CC	CC	CC	NN	CC	CC	CC	CC	TT	TT	CC	TT	TT	CC	TT	TT	CC	CC	CC	TT	TT	CC	TT	CC	CC	CC
2605	GG	GG	AA	GG	GG	GG	GG	NN	GG	GG	GG	GG	AA	GG	GG	GG	GG	GG	GG	GG	GG	GG	GG	GG	GG	GG	AA	GG	GG	GG	GG	AA	AA	GG	AA	AA	GG	AA	AA	GG	GG	GG	AA	AA	GG	AA	GG	GG	GG
2606	TT	CC	CC	CC	CC	CC	CC	TT	CC	CC	TT	CC	CC	TT	TT	CC	TT	TT	TC	TT	CC	NN	CC	CC	TT	CC	TT	CC	CC	CC	CC	TT	CC	TT	TT	TT	CC	TT	TT	TT	CC	CC	TT	CC	CC	TT	TT	TT	TT
2607	GG	GG	GG	GG	GG	GG	GG	GG	GG	GG	GG	GG	GG	GG	GG	GG	GG	GG	GG	GG	GG	GG	GG	GG	GG	GG	GG	GG	GG	GG	GG	GG	GG	GG	GG	GG	GG	GG	GG	GG	GG	GG	GG	GG	GG	GG	GG	GG	GG
2609	TT	TT	CC	CC	CC	CC	CC	CC	CC	CC	CC	CC	CC	TT	CC	CC	CC	CC	CC	CC	CC	CC	CC	CC	CC	CC	CC	CC	CC	NN	CC	CC	TT	TT	TT	TT	CC	TT	CC	CC	TT	CC	CC	CC	CC	TT	CC	CC	CC
2610	GG	GG	AA	AA	AA	AA	AA	AA	AA	AA	AA	AA	AA	GG	AA	AA	AA	AA	AA	AA	AA	AA	AA	AA	AA	AA	AA	AA	AA	AA	AA	AA	GG	GG	GG	GG	AA	GG	AA	AA	GG	AA	AA	AA	AA	GG	AA	AA	AA
2612	GG	GG	AA	AA	AA	AA	AA	AA	AA	AA	AA	AA	AA	GG	AA	AA	AA	AA	AA	AA	AA	AA	AA	AA	AA	AA	NN	AA	AA	AA	AA	GG	AA	GG	AA	AA	AA	AA	AA	AA	AA	AA	AA	AA	AA	AA	AA	AA	AA
2613	AA	AA	AA	AA	AA	AA	AA	AA	AA	AA	AA	GG	AA	AA	GG	GG	AA	GG	GG	GG	AA	AA	AA	AA	AA	GG	GG	GG	AA	AA	AA	GG	AA	GG	AA	AA	AA	AA	AA	AA	AA	GG	GG	GG	AA	AA	AA	AA	GG
2614	TT	TT	TT	TT	TT	TT	TT	TC	TT	TT	TT	TT	TT	TT	TT	TT	TT	TT	TT	TT	TT	TT	TT	TT	TT	TT	TT	TT	TT	TT	TT	TT	CC	TT	TT	TT	TT	TT	TT	TT	CC	TT	TT	TT	TT	TT	TT	TT	TT
2615	TT	TT	TT	TT	TT	TT	TT	TT	TT	TT	TT	TT	TT	TT	TT	TT	TT	TT	TT	TT	TT	TT	TT	TT	TT	TT	TT	TT	TT	TT	TT	TT	TT	TT	TT	TT	TT	TT	TT	TT	TT	TT	TT	TT	TT	TT	TT	TT	TT
2617	GG	GG	GG	GG	GG	GG	GG	GG	GG	GG	GG	GG	GG	GG	GG	GG	GG	GG	GG	GG	GG	GG	GG	GG	GG	GG	GG	GG	GG	GG	GG	GG	GG	GG	GG	GG	GG	GG	GG	GG	GG	GG	GG	GG	GG	GG	GG	GG	GG
2619	TT	CC	TT	CC	CC	CC	CC	TT	TT	TT	CC	CC	TT	TT	CC	CC	CC	CC	CC	CC	CC	CC	CC	CC	CC	CC	TC	CC	TT	CC	CC	TT	TT	CC	TT	TT	CC	CC	CC	CC	CC	CC	CC	CC	CC	CC	CC	CC	CC
2620	TT	CC	TT	CC	CC	CC	CC	TT	TT	TT	CC	CC	TT	TT	CC	CC	CC	CC	CC	CC	CC	CC	CC	CC	CC	CC	NN	CC	TT	CC	CC	TT	TT	CC	TT	TT	CC	CC	CC	CC	CC	CC	CC	CC	CC	CC	CC	CC	CC
2622	AA	NN	GG	GG	GG	GG	GG	AA	GG	GG	GG	GG	AA	AA	GG	GG	GG	GG	GG	GG	GG	GG	GG	GG	GG	GG	AA	GG	AA	GG	GG	GG	AA	GG	AA	GG	AA	GG	GG	GG	AA	GG	GG	GG	GG	AA	GG	GG	GG
2624	GG	GG	GG	GG	GG	GG	GG	GG	GG	GG	GG	GG	GG	GG	GG	GG	GG	GG	GG	GG	GG	GG	GG	GG	GG	GG	GG	GG	GG	GG	GG	GG	GG	GG	GG	GG	GG	GG	GG	GG	GG	GG	GG	GG	GG	GG	GG	AA	GG
2625	AA	AA	AA	GG	GG	GG	AA	AA	AA	GG	AA	AA	AA	AA	AA	AA	GG	AA	AG	AA	GG	NN	GG	GG	AA	AA	AA	AA	GG	GG	GG	AA	AA	AA	AA	AA	AA	AA	AA	GG	AA	GG	GG	GG	GG	AA	AA	AA	AA
2626	TT	TT	TT	TT	GG	GG	GG	NN	GG	TT	GG	GG	TT	TT	TT	NN	GG	TT	NN	GG	TT	TT	TT	GG	TT	TT	NN	TT	TT	GG	GG	TT	TT	TT	GG	TT	TT	TT	GG	GG	TT	TT	TT	GG	TT	TT	GG	TT	TT
2629	AA	GG	GG	AA	AA	AA	AA	AA	AA	AA	AA	AA	AA	AA	AA	AA	AA	AA	AA	AA	AA	AA	AA	AA	AA	AA	GG	AA	AA	AA	AA	GG	AA	GG	AA	AA	AA	AA	GG	AA	AA	AA	AA	AA	AA	AA	AA	AA	AA
2630	AA	GG	GG	GG	GG	GG	GG	GG	GG	GG	GG	GG	GG	AA	GG	GG	GG	GG	GG	GG	GG	GG	GG	GG	GG	GG	GG	GG	GG	GG	GG	GG	AA	GG	GG	AA	GG	GG	GG	GG	GG	GG	AA	GG	GG	AA	GG	GG	GG
2631	GG	GG	GG	AA	GG	GG	AA	AA	AA	GG	GG	AA	AA	AA	AA	AA	AA	AA	AA	AA	AA	AA	AA	AA	AA	AA	AA	AA	AA	AA	AA	AA	GG	AA	AA	AA	AA	AA	AA	AA	AA	AA	AA	AA	AA	AA	AA	AA	AA
2634	CC	CC	TT	TT	TT	TT	TT	TT	TT	TT	TT	TT	TT	CC	TT	TT	TT	TT	TT	TT	TT	TT	TT	TT	TT	TT	NN	TT	TT	TT	TT	TT	CC	TT	CC	CC	CC	TT	TT	TT	CC	TT	CC	TT	TT	TT	TT	TT	TT
2638	GG	AA	GG	AA	GG	NN	GG	NN	GG	AA	AA	GG	AA	AA	GG	GG	AA	GG	GG	GG	GG	GG	GG	GG	GG	GG	GG	GG	GG	GG	GG	GG	AA	AA	AA	AA	AA	AA	GG	AA	AA	AA	AA	GG	GG	AA	GG	GG	GG
2639	GG	AA	GG	GG	GG	GG	GG	GG	GG	GG	AA	GG	GG	AA	GG	GG	GG	GG	NN	GG	GG	NN	GG	GG	GG	GG	GG	GG	GG	GG	GG	AA	GG	GG	GG	GG	GG	GG	GG	AA	GG	GG	GG	GG	GG	GG	AA	GG	AA
2640	TT	TT	TT	TT	TT	CC	TT	TT	TT	TT	TT	TT	TT	CC	CC	TC	CC	CC	CC	CC	CC	NN	CC	CC	CC	CC	NN	CC	TT	TT	CC	CC	TT	CC	CC	TT	CC	TT	TT	CC	TT	TT	TT	CC	CC	TT	TT	TT	CC
2641	CC	CC	TT	CC	CC	CC	CC	CC	CC	CC	CC	TT	CC	CC	TT	TT	CC	TT	TT	TT	TT	TT	TT	TT	TT	TT	TT	TT	CC	TT	TT	TT	TT	TT	TT	TT	TT	TT	CC	TT	TT	TT	TT	CC	TT	TT	TT	TT	TT
2642	AA	AA	CC	AA	AA	AA	AA	AA	AA	AA	AA	CC	AA	AA	CC	CC	AA	CC	CC	CC	CC	CC	CC	CC	CC	CC	CC	CC	AA	CC	CC	CC	CC	CC	CC	CC	CC	CC	AA	CC	CC	CC	CC	AA	CC	CC	CC	CC	CC
2645	TT	TT	CC	TT	TT	TT	TT	TT	TT	TT	TT	CC	TT	TT	CC	CC	TT	CC	CC	CC	CC	CC	CC	CC	CC	CC	CC	CC	TT	CC	CC	CC	CC	CC	CC	CC	CC	CC	TT	CC	CC	CC	CC	TT	CC	CC	CC	CC	CC
2646	CC	CC	CC	CC	CC	CC	CC	CC	CC	CC	CC	TT	CC	CC	CC	TT	CC	TT	NN	CC	TT	NN	TT	TT	TT	TT	CC	TT	CC	TT	TT	CC	TT	CC	TT	CC	TT	TT	CC	TT	TT	TT	TT	CC	TT	TT	TT	TT	TT
2649	TT	TT	TT	TT	TT	TT	TT	TT	TT	TT	TT	TT	TT	TT	TT	TT	TT	TT	TT	TT	TT	TT	TT	TT	TT	TT	NN	TT	TT	TT	TT	CC	TT	TT	TT	TT	TT	TT	TT	TT	TT	TT	TT	TT	TT	TT	TT	TT	TT
2651	CC	TT	CC	CC	CC	CC	CC	CC	CC	CC	CC	CC	CC	CC	CC	CC	CC	CC	CC	CC	CC	CC	CC	CC	CC	CC	TC	CC	CC	CC	CC	TT	CC	CC	CC	CC	CC	CC	TT	CC	CC	CC	CC	CC	CC	CC	CC	CC	CC
2653	AA	AA	AA	AA	AA	AA	AA	GG	AA	AA	GG	GG	GG	AA	GG	GG	GG	GG	GG	GG	GG	GG	GG	GG	GG	GG	NN	GG	GG	GG	GG	GG	GG	GG	GG	GG	GG	GG	GG	GG	GG	GG	GG	GG	GG	GG	GG	GG	AA
2654	AA	AA	GG	AA	AA	AA	AA	NN	AA	AA	AA	AA	GG	AA	AA	AA	GG	AA	AA	AA	AA	GG	AA	AA	AA	AA	GG	AA	AA	GG	AA	GG	GG	AA	GG	GG	AA	GG	GG	AA	AA	AA	GG	GG	AA	GG	AA	AA	AA
2655	TT	TT	TT	TT	TT	TT	TT	TT	TT	TT	TT	TT	TT	TT	TT	TT	TT	TT	TT	TT	TT	TT	TT	TT	TT	TT	NN	TT	TT	TT	TT	TT	TT	TT	TT	CC	TT	TT	TT	TT	TT	TT	TT	TT	TT	TT	CC	TT	TT
2656	TT	TT	TT	TT	TT	TT	TT	TT	TT	TT	TT	TT	TT	TT	TT	TT	TT	TT	TT	TT	TT	TT	TT	TT	TT	TT	TT	TT	TT	TT	TT	TT	TT	TT	TT	TT	TT	TT	TT	TT	TT	TT	TT	TT	TT	TT	CC	TT	TT
2659	GG	GG	AA	GG	GG	GG	GG	AG	GG	GG	GG	GG	AA	AA	GG	GG	GG	GG	GG	GG	GG	GG	GG	GG	GG	GG	NN	GG	AA	GG	GG	GG	GG	GG	AA	GG	GG	GG	GG	GG	AA	AA	AA	GG	GG	GG	GG	GG	GG
2660	TT	TT	TT	TT	TT	TT	TT	TT	TT	TT	TT	TT	TT	TT	TT	TT	TT	TT	TT	TT	TT	TT	TT	TT	TT	TT	TT	TT	TT	TT	TT	TT	TT	TT	TT	TT	TT	TT	TT	TT	TT	TT	TT	TT	TT	TT	TT	TT	TT
2661	GG	GG	GG	GG	GG	GG	GG	GG	GG	GG	GG	GG	GG	GG	GG	GG	GG	GG	GG	GG	GG	GG	GG	GG	GG	GG	GG	GG	GG	GG	GG	GG	GG	GG	GG	GG	GG	GG	GG	GG	GG	GG	GG	GG	GG	GG	GG	GG	GG
2662	GG	GG	AA	AA	AA	AA	AA	NN	AA	AA	AA	AA	GG	AA	AA	AA	GG	AA	AA	AA	AA	AA	AA	AA	AA	AA	AA	AA	GG	GG	AA	AA	AA	AA	GG	GG	AA	AA	AA	AA	AA	AA	AA	AA	AA	GG	GG	AA	GG
2663	TT	TT	CC	CC	CC	CC	CC	TC	CC	CC	CC	CC	TT	CC	CC	CC	TT	CC	CC	CC	CC	CC	CC	CC	CC	CC	CC	CC	TT	TT	CC	CC	CC	CC	TT	TT	CC	CC	CC	CC	CC	CC	CC	CC	CC	TT	TT	CC	TT
2664	CC	CC	CC	CC	CC	CC	CC	CC	CC	CC	CC	CC	CC	CC	CC	CC	CC	CC	CC	CC	CC	CC	CC	CC	CC	CC	CC	CC	CC	CC	CC	CC	CC	CC	CC	CC	CC	CC	CC	CC	CC	CC	CC	CC	CC	CC	CC	CC	CC
2665	AA	AA	AA	AA	AA	AA	AA	AA	AA	AA	AA	AA	AA	AA	AA	AA	AA	AA	AA	AA	AA	AA	AA	AA	AA	AA	AA	AA	AA	AA	AA	AA	AA	AA	AA	AA	AA	AA	AA	AA	AA	AA	AA	AA	AA	AA	AA	AA	AA
2667	AA	AA	GG	AA	AA	AA	AA	AA	AA	AA	AA	AA	GG	GG	AA	AA	AA	AA	AA	AA	AA	AA	AA	AA	NN	AA	AA	AA	AA	AA	AA	AA	AA	GG	AA	AA	AA	GG	AA	AA	AA	AA	GG	AA	AA	GG	AA	AA	AA
2668	TT	TT	CC	TT	TT	TT	TT	TT	TT	TT	TT	TT	CC	CC	TT	TT	TT	TT	TT	TT	TT	TT	TT	TT	TT	TT	TT	TT	TT	TT	TT	TT	TT	CC	TT	TT	TT	CC	TT	TT	TT	TT	CC	TT	TT	CC	TT	TT	TT
2669	GG	GG	GG	AA	GG	GG	AA	GG	AA	AA	AA	AA	GG	GG	AA	AA	AA	AA	AA	AA	AA	AA	AA	AA	AA	AA	GG	AA	GG	AA	AA	GG	GG	GG	GG	AA	GG	GG	GG	AA	GG	AA	AA	GG	AA	GG	AA	AA	AA
2672	TT	CC	CC	CC	TT	TT	CC	TC	TT	TT	TT	TT	CC	CC	TT	TT	TT	TT	TT	TT	TT	TT	TT	TT	TT	TT	NN	TT	CC	TT	TT	TT	CC	TT	TT	TT	TT	TT	TT	TT	CC	TT	TT	TT	TT	TT	TT	TT	CC
2673	GG	NN	TT	TT	TT	TT	NN	NN	TT	TT	TT	TT	GG	TT	GG	TT	TT	TT	NN	TT	TT	TT	TT	GG	GG	GG	NN	GG	GG	TT	GG	GG	GG	GG	TT	TT	GG	TT	GG	TT	GG	GG	GG	GG	GG	GG	TT	TT	TT
2674	GG	AA	AA	AA	AA	AA	AA	AG	AA	AA	AA	AA	GG	AA	GG	AA	AA	AA	AG	AA	AA	NN	AA	GG	GG	GG	AG	GG	GG	AA	GG	GG	GG	GG	AA	AA	GG	AA	GG	AA	GG	GG	GG	GG	GG	GG	AA	AA	AA
2676	TT	TT	CC	TT	TT	TT	CC	TT	TT	TT	TT	CC	TT	TT	TT	NN	TT	TT	TT	TT	CC	TT	TT	TT	NN	TT	NN	CC	TT	TT	TT	TT	TT	TT	TT	TT	TT	TT	TT	CC	TT	TT	TT	TT	TT	TT	TT	TT	TT
2677	AA	AA	GG	AA	AA	AA	GG	AA	AA	AA	AA	GG	AA	AA	AA	NN	AA	AA	AA	AA	GG	AA	AA	AA	AG	AA	AG	GG	AA	AA	AA	AA	AA	AA	AA	AA	AA	AA	AA	GG	AA	AA	AA	AA	AA	AA	AA	AA	AA
2679	GG	GG	AA	GG	GG	GG	GG	GG	GG	GG	GG	GG	GG	GG	GG	GG	GG	GG	GG	GG	GG	GG	GG	GG	GG	GG	NN	GG	GG	GG	GG	GG	GG	GG	GG	GG	GG	GG	AA	GG	GG	GG	GG	AA	GG	GG	GG	GG	GG
2680	GG	GG	AA	GG	GG	GG	GG	GG	GG	GG	GG	GG	GG	GG	GG	GG	GG	GG	GG	GG	GG	GG	GG	GG	GG	GG	AA	GG	GG	GG	GG	GG	GG	GG	GG	GG	GG	GG	AA	GG	GG	GG	GG	AA	GG	GG	GG	GG	GG
2681	TT	TT	TT	TT	TT	TT	TT	TT	TT	TT	TT	TT	TT	TT	TT	TT	TT	TT	TT	TT	TT	TT	TT	TT	TT	CC	TC	CC	TT	TT	TT	TT	TT	TT	TT	TT	TT	TT	TT	TT	TT	TT	TT	TT	TT	TT	TT	TT	TT
2683	GG	GG	GG	AA	AA	AA	AA	GG	AA	AA	GG	GG	GG	GG	GG	GG	GG	GG	GG	GG	GG	GG	GG	GG	GG	GG	GG	GG	GG	GG	GG	GG	GG	AA	GG	GG	GG	GG	AA	GG	GG	GG	GG	GG	GG	GG	GG	GG	GG
2685	TT	TT	TT	CC	TT	NN	CC	CC	TT	TT	TT	CC	CC	CC	CC	CC	CC	CC	CC	CC	CC	CC	CC	CC	CC	CC	CC	CC	CC	CC	CC	CC	CC	TT	TT	CC	CC	CC	CC	CC	CC	CC	CC	CC	CC	CC	CC	CC	TT
2687	AA	AA	AA	GG	AA	NN	GG	GG	AA	AA	AA	GG	GG	GG	GG	GG	GG	GG	GG	GG	GG	GG	GG	GG	GG	GG	GG	GG	GG	GG	GG	GG	GG	AA	AA	GG	GG	GG	GG	GG	GG	GG	GG	GG	GG	GG	GG	GG	AA
2688	TT	TT	TT	CC	TT	TT	CC	CC	TT	TT	TT	CC	CC	CC	CC	CC	CC	CC	CC	CC	CC	CC	CC	CC	CC	CC	NN	CC	CC	CC	CC	CC	CC	TT	TT	CC	CC	CC	CC	CC	CC	CC	CC	CC	CC	CC	CC	CC	TT
2693	AA	GG	AA	AA	AA	AA	AA	AA	AA	AA	AA	AA	AA	AA	AA	AA	AA	AA	AA	AA	AA	AA	AA	AA	AA	AA	GG	AA	AA	AA	AA	AA	GG	AA	GG	GG	AA	GG	GG	AA	GG	AA	GG	GG	AA	GG	AA	AA	AA
2694	AA	AA	AA	AA	AA	AA	AA	AA	AA	AA	AA	AA	AA	AA	GG	AA	AA	AA	GG	GG	GG	GG	AA	AA	GG	GG	GG	AA	AA	AA	AA	GG	AA	AA	AA	AA	AA	AA	AA	AA	AA	AA	AA	AA	AA	AA	NN	GG	GG
2695	AA	AA	AA	AA	AA	AA	AA	AA	AA	AA	AA	AA	AA	AA	GG	AA	AA	AA	GG	GG	GG	GG	AA	AA	GG	GG	GG	AA	AA	AA	AA	GG	AA	AA	AA	AA	AA	AA	AA	AA	AA	AA	AA	AA	AA	AA	GG	GG	GG
2696	CC	CC	CC	CC	CC	CC	CC	NN	TT	CC	TT	CC	CC	CC	CC	CC	CC	CC	NN	TT	CC	CC	CC	CC	TT	CC	NN	CC	CC	CC	CC	CC	CC	CC	CC	CC	CC	CC	TT	CC	CC	CC	CC	TT	CC	CC	CC	CC	CC
2697	TT	TT	CC	CC	CC	CC	CC	CC	CC	CC	CC	CC	CC	CC	CC	CC	CC	CC	CC	CC	CC	CC	CC	CC	CC	CC	TT	CC	CC	CC	CC	TT	CC	CC	CC	CC	CC	CC	CC	CC	CC	CC	CC	CC	CC	CC	CC	CC	CC
2698	TT	TT	CC	CC	CC	CC	CC	CC	CC	CC	CC	CC	CC	CC	CC	CC	CC	CC	CC	CC	CC	CC	CC	CC	CC	CC	TT	CC	CC	CC	CC	TT	CC	CC	CC	CC	CC	CC	CC	CC	CC	CC	CC	CC	CC	CC	CC	CC	CC
2699	GG	GG	GG	GG	GG	GG	GG	GG	GG	GG	TT	TT	GG	GG	TT	GG	TT	TT	TT	TT	TT	TT	TT	TT	TT	GG	GG	GG	GG	TT	GG	GG	GG	GG	GG	GG	TT	TT	GG	TT	TT	NN	GG	GG	TT	GG	TT	GG	GG
2703	CC	CC	TT	CC	CC	CC	CC	CC	CC	CC	CC	CC	CC	CC	CC	CC	CC	CC	CC	CC	CC	CC	CC	CC	CC	CC	NN	CC	CC	CC	CC	TT	CC	CC	CC	CC	CC	CC	CC	CC	CC	CC	CC	CC	CC	CC	CC	CC	CC
2705	AA	AA	GG	AA	GG	GG	AA	GG	GG	GG	AA	AA	GG	AA	AA	NN	AA	AA	AG	AA	AA	AA	AA	AA	AG	AA	NN	GG	GG	AA	GG	AA	GG	GG	AA	AA	GG	AA	GG	AA	GG	AA	AA	AA	AA	AA	GG	AA	GG
2707	GG	GG	GG	GG	GG	GG	GG	GG	GG	GG	GG	GG	GG	GG	GG	GG	GG	GG	GG	GG	GG	GG	GG	GG	GG	GG	GG	GG	GG	GG	GG	GG	GG	GG	GG	GG	GG	GG	GG	GG	GG	GG	GG	GG	GG	GG	TT	GG	GG
2709	CC	CC	CC	CC	CC	CC	CC	CC	CC	CC	CC	AA	CC	CC	CC	NN	AA	CC	CC	CC	AA	CC	CC	AA	CC	CC	CC	CC	CC	AA	AA	CC	CC	CC	CC	CC	CC	CC	CC	AA	CC	CC	CC	CC	CC	CC	CC	CC	CC
2712	AA	AA	AA	AA	AA	AA	AA	AA	AA	AA	AA	AA	AA	AA	AA	AA	AA	AA	AA	AA	AA	AA	AA	AA	AA	AA	NN	AA	AA	AA	AA	AA	GG	AA	AA	AA	AA	AA	AA	AA	GG	AA	AA	AA	AA	AA	AA	AA	AA
2714	CC	AA	CC	CC	AA	CC	CC	AA	CC	CC	CC	CC	CC	CC	CC	CC	CC	CC	CC	CC	CC	CC	CC	CC	CC	CC	CC	CC	CC	CC	CC	CC	CC	CC	AA	AA	CC	AA	CC	CC	CC	CC	CC	CC	CC	CC	CC	CC	CC
2715	GG	GG	GG	AA	GG	GG	AA	GG	AA	AA	AA	AA	GG	GG	AA	AA	AA	AA	AA	AA	AA	AA	AA	AA	AA	AA	GG	AA	GG	AA	AA	GG	GG	GG	GG	AA	GG	GG	GG	AA	GG	AA	AA	GG	AA	GG	AA	AA	AA
2716	TT	TT	TT	CC	CC	CC	CC	NN	CC	CC	CC	CC	TT	TT	CC	CC	CC	CC	CC	CC	CC	CC	CC	CC	CC	CC	TT	CC	CC	CC	CC	TT	TT	TT	TT	TT	TT	TT	TT	CC	TT	TT	TT	TT	CC	TT	CC	CC	CC
2717	CC	CC	CC	CC	CC	CC	CC	CC	CC	CC	CC	CC	CC	CC	CC	CC	CC	CC	CC	CC	CC	CC	CC	CC	CC	CC	CC	CC	CC	CC	CC	CC	CC	CC	CC	CC	CC	CC	CC	CC	CC	CC	CC	CC	CC	CC	CC	CC	CC
2720	GG	GG	GG	GG	GG	GG	GG	GG	GG	GG	GG	GG	GG	GG	GG	GG	GG	GG	GG	GG	GG	GG	GG	GG	GG	GG	GG	GG	GG	GG	GG	GG	GG	GG	GG	GG	GG	GG	GG	GG	GG	GG	GG	GG	GG	GG	GG	GG	GG
2721	GG	GG	GG	GG	GG	GG	GG	GG	GG	GG	GG	GG	GG	GG	GG	GG	GG	GG	GG	GG	GG	GG	GG	GG	GG	GG	GG	GG	GG	GG	GG	GG	GG	GG	GG	GG	GG	GG	GG	GG	GG	GG	GG	GG	GG	GG	GG	GG	GG
2722	TT	CC	CC	CC	CC	CC	CC	CC	CC	CC	CC	CC	CC	CC	CC	CC	CC	CC	CC	CC	CC	CC	CC	CC	CC	CC	CC	CC	CC	CC	CC	TT	CC	CC	CC	CC	CC	CC	CC	CC	CC	CC	CC	CC	CC	CC	CC	CC	CC
2724	TT	TT	CC	TT	TT	TT	CC	TT	CC	TT	TT	TT	CC	CC	TT	TT	CC	TT	NN	CC	TT	CC	CC	TT	TT	TT	TT	TT	TT	CC	TT	TT	CC	TT	TT	CC	TT	TT	CC	TT	TT	TT	TT	CC	TT	TT	CC	TT	CC
2725	TT	TT	TT	TT	TT	TT	TT	TT	NN	TT	TT	TT	TT	TT	TT	TT	TT	TT	TT	TT	TT	TT	TT	TT	TT	TT	TT	TT	TT	TT	TT	TT	TT	TT	CC	TT	TT	TT	TT	TT	TT	TT	TT	TT	TT	TT	TT	TT	TT
2727	CC	CC	CC	CC	CC	CC	CC	CC	CC	CC	CC	CC	CC	CC	CC	CC	CC	CC	CC	CC	CC	CC	CC	CC	CC	CC	CC	CC	CC	CC	CC	CC	CC	CC	CC	CC	CC	CC	CC	CC	CC	CC	CC	CC	CC	CC	CC	CC	CC
2728	AA	AA	CC	CC	CC	CC	CC	AC	CC	CC	CC	CC	AA	AA	CC	CC	CC	CC	CC	CC	CC	CC	CC	CC	CC	CC	CC	CC	AA	CC	CC	CC	CC	CC	CC	CC	CC	CC	CC	CC	CC	CC	CC	CC	CC	CC	CC	CC	CC
2729	GG	GG	GG	GG	GG	GG	GG	GG	GG	GG	GG	GG	GG	TT	GG	GG	GG	GG	GG	GG	GG	GG	GG	GG	GG	GG	NN	GG	GG	GG	GG	TT	GG	GG	TT	GG	GG	GG	GG	GG	GG	GG	GG	GG	GG	GG	GG	GG	GG
2731	CC	CC	TT	CC	CC	CC	CC	NN	CC	CC	CC	CC	TT	CC	CC	CC	CC	CC	CC	CC	CC	CC	CC	CC	CC	CC	CC	CC	CC	CC	CC	TT	CC	TT	TT	TT	CC	TT	TT	CC	CC	TT	CC	TT	CC	TT	CC	CC	CC
2732	TT	TT	TT	CC	TT	NN	CC	TT	CC	CC	TT	TT	TT	TT	TT	TT	TT	TT	TT	TT	TT	TT	TT	TT	TT	TT	TT	TT	TT	TT	TT	TT	TT	CC	TT	TT	TT	TT	CC	TT	TT	TT	TT	TT	TT	TT	TT	TT	TT
2733	TT	TT	TT	TT	TT	TT	TT	NN	TT	TT	TT	TT	CC	TT	TT	TT	TT	TT	TT	TT	TT	TT	TT	TT	TT	TT	TT	TT	TT	TT	TT	TT	CC	TT	CC	CC	TT	CC	CC	TT	TT	TT	CC	CC	TT	CC	TT	TT	TT
2734	AA	AA	GG	AA	GG	AA	AA	GG	AA	AA	AA	AA	AA	AA	AA	AA	AA	AA	AA	AA	AA	AA	AA	AA	AA	AA	AA	AA	AA	AA	AA	GG	AA	AA	AA	AA	AA	AA	AA	AA	AA	AA	AA	AA	AA	AA	AA	AA	AA
2735	GG	AA	GG	GG	AA	GG	AA	AA	AA	GG	GG	GG	AA	AA	GG	GG	GG	GG	GG	GG	GG	GG	GG	GG	GG	GG	NN	GG	GG	GG	GG	AA	AA	AA	AA	AA	GG	AA	AA	GG	AA	GG	GG	AA	GG	AA	GG	GG	GG
2737	GG	GG	AA	GG	GG	GG	GG	NN	GG	GG	GG	GG	AA	GG	GG	GG	GG	GG	GG	GG	GG	GG	GG	GG	GG	GG	GG	GG	GG	GG	GG	AA	GG	AA	AA	GG	GG	GG	GG	GG	AA	GG	AA	GG	GG	GG	GG	GG	GG
2738	TT	TT	CC	TT	TT	TT	TT	NN	TT	TT	TT	TT	CC	TT	TT	TT	TT	TT	TT	TT	TT	TT	TT	TT	TT	TT	TT	TT	TT	TT	TT	CC	TT	CC	CC	TT	TT	TT	TT	TT	CC	TT	CC	TT	TT	TT	TT	TT	TT
2739	AA	AA	AA	AA	AA	AA	AA	AA	AA	AA	AA	AA	AA	AA	AA	AA	AA	AA	AA	AA	AA	AA	AA	AA	AA	AA	AA	AA	AA	AA	AA	AA	AA	AA	AA	AA	AA	AA	AA	AA	AA	AA	AA	AA	AA	AA	AA	AA	AA
2742	TT	TT	TT	TT	TT	TT	TT	TT	TT	TT	TT	TT	TT	CC	TT	TT	TT	TT	TT	TT	TT	TT	TT	TT	TT	TT	TT	TT	TT	TT	TT	TT	TT	TT	TT	TT	TT	TT	TT	TT	TT	TT	TT	TT	TT	TT	TT	TT	TT
2743	AA	GG	GG	AA	AA	AA	AA	GG	AA	AA	AA	AA	GG	AA	AA	AA	AA	AA	AA	AA	AA	AA	AA	AA	AA	AA	AA	AA	AA	AA	AA	GG	AA	AA	AA	AA	AA	AA	AA	AA	AA	AA	AA	AA	AA	AA	AA	AA	AA
2744	CC	TT	TT	TT	TT	TT	CC	TC	TT	TT	TT	CC	CC	CC	CC	CC	CC	CC	CC	CC	CC	CC	CC	CC	CC	CC	TT	CC	CC	CC	CC	TT	CC	TT	CC	CC	CC	TT	TT	CC	CC	CC	CC	CC	CC	CC	TT	TT	TT
2745	AA	GG	AA	GG	AA	AA	GG	GG	GG	GG	AA	AA	GG	GG	AA	AA	AA	AA	AA	AA	AA	AA	AA	AA	AA	AA	NN	AA	AA	AA	AA	GG	GG	GG	GG	GG	AA	GG	GG	AA	GG	AA	GG	AA	AA	GG	AA	AA	AA
2748	CC	CC	CC	CC	CC	CC	CC	CC	CC	CC	CC	CC	CC	CC	CC	CC	CC	CC	CC	CC	CC	CC	CC	CC	CC	CC	CC	CC	CC	CC	CC	CC	AA	CC	CC	AA	CC	AA	CC	CC	AA	CC	AA	CC	CC	AA	CC	CC	CC
2750	AA	AA	AA	AA	AA	AA	GG	AA	GG	AA	GG	AA	AA	AA	AA	AA	AA	AA	AA	AA	AA	AA	AA	AA	AA	AA	AA	AA	AA	AA	AA	AA	GG	AA	AA	GG	AA	GG	AA	AA	GG	AA	GG	AA	AA	GG	GG	AA	AA
2751	GG	AA	AA	AA	AA	AA	GG	AA	GG	AA	GG	AA	AA	AA	AA	AA	AA	AA	AA	AA	AA	AA	AA	AA	AA	AA	AA	AA	AA	AA	AA	GG	GG	GG	AA	GG	AA	GG	AA	AA	GG	AA	GG	AA	AA	GG	GG	AA	AA
2752	CC	TT	CC	CC	CC	CC	CC	CC	CC	CC	CC	CC	CC	CC	CC	CC	CC	CC	CC	CC	CC	CC	CC	CC	CC	CC	CC	CC	CC	CC	CC	CC	TT	CC	CC	TT	CC	TT	CC	CC	TT	CC	TT	CC	CC	TT	CC	CC	CC
2753	CC	TT	CC	CC	CC	TT	CC	CC	CC	TT	CC	CC	CC	CC	CC	CC	TT	TT	CC	CC	CC	CC	TT	TT	CC	CC	CC	TT	TT	CC	TT	CC	CC	CC	CC	CC	CC	CC	CC	TT	CC	CC	CC	CC	TT	CC	CC	CC	CC
2754	CC	CC	TT	TT	TT	TT	TT	TT	TT	TT	TT	TT	TT	TT	TT	TT	TT	TT	TT	TT	TT	TT	TT	TT	TT	TT	NN	TT	TT	TT	TT	TT	TT	TT	TT	TT	CC	TT	TT	TT	TT	TT	TT	TT	TT	TT	TT	TT	TT
2755	TT	TT	CC	CC	CC	CC	CC	CC	CC	CC	CC	CC	CC	CC	CC	CC	CC	CC	CC	CC	CC	CC	CC	CC	CC	CC	NN	CC	CC	CC	CC	CC	CC	CC	CC	CC	TT	CC	CC	CC	CC	CC	CC	CC	CC	CC	CC	CC	CC
2758	AA	GG	AA	GG	GG	GG	GG	AG	GG	GG	GG	GG	AA	GG	GG	GG	GG	GG	GG	GG	GG	NN	GG	GG	GG	GG	NN	GG	GG	GG	GG	AA	AA	GG	AA	AA	GG	AA	GG	GG	GG	GG	AA	AA	GG	AA	GG	GG	GG
2760	CC	CC	CC	CC	CC	CC	CC	CC	CC	CC	CC	CC	CC	CC	CC	CC	CC	CC	CC	CC	CC	CC	CC	CC	CC	CC	CC	CC	CC	CC	CC	CC	CC	CC	CC	CC	CC	CC	CC	CC	CC	CC	CC	CC	CC	CC	CC	CC	CC
2761	TT	TT	TT	TT	TT	TT	TT	TT	TT	TT	TT	TT	CC	TT	TT	TT	TT	TT	TT	TT	TT	TT	TT	TT	TT	TT	NN	TT	CC	TT	TT	TT	CC	TT	CC	TT	TT	CC	TT	TT	CC	TT	CC	TT	TT	CC	CC	TT	TT
2762	GG	AA	AA	GG	GG	GG	GG	GG	GG	GG	GG	GG	GG	GG	GG	GG	GG	GG	GG	GG	GG	GG	GG	GG	GG	GG	AA	GG	GG	GG	GG	AA	GG	AA	GG	GG	GG	GG	AA	GG	GG	GG	GG	GG	GG	GG	GG	GG	GG
2763	CC	CC	CC	CC	CC	CC	CC	CC	CC	CC	CC	CC	CC	CC	CC	CC	CC	CC	CC	CC	CC	CC	CC	CC	CC	CC	CC	CC	CC	CC	CC	CC	CC	CC	CC	TT	CC	TT	TT	CC	CC	TT	TT	CC	CC	TT	CC	CC	CC
2764	CC	CC	CC	CC	CC	CC	CC	CC	CC	CC	CC	CC	CC	TT	CC	CC	CC	CC	CC	CC	CC	CC	CC	CC	CC	CC	CC	CC	CC	CC	CC	CC	CC	TT	TT	TT	CC	CC	CC	CC	CC	CC	TT	CC	CC	TT	CC	CC	CC
2766	AA	AA	AA	AA	GG	AA	AA	GG	AA	AA	AA	AA	AA	AA	AA	AA	AA	AA	AA	AA	AA	NN	AA	AA	AA	AA	AA	AA	AA	AA	AA	AA	AA	AA	AA	GG	AA	GG	AA	AA	AA	AA	AA	AA	AA	AA	AA	AA	AA
2767	GG	GG	GG	TT	GG	NN	TT	TG	TT	TT	GG	GG	GG	TT	GG	GG	GG	GG	GG	GG	GG	GG	GG	GG	GG	GG	TG	GG	GG	GG	GG	TT	GG	GG	TT	GG	GG	GG	GG	TT	GG	GG	GG	GG	GG	GG	GG	GG	GG
2768	TT	TT	TT	TT	TT	TT	TT	TT	TT	TT	TT	TT	TT	TT	TT	TT	TT	TT	TT	TT	TT	TT	TT	TT	TT	TT	TT	TT	TT	TT	TT	TT	TT	TT	TT	TT	TT	TT	TT	TT	TT	TT	TT	TT	TT	TT	TT	TT	TT
2770	GG	GG	TT	TT	TT	TT	TT	TT	TT	TT	TT	TT	TT	TT	TT	TT	TT	TT	TT	TT	TT	TT	TT	TT	TT	TT	NN	TT	TT	TT	TT	TT	TT	GG	TT	TT	TT	TT	TT	TT	TT	TT	TT	TT	TT	TT	TT	TT	TT
2771	TT	TT	TT	TT	TT	TT	TT	TC	TT	TT	TT	TT	CC	TT	TT	TT	TT	TT	TT	TT	TT	TT	TT	TT	TT	TT	TT	TT	CC	TT	TT	TT	TT	TT	TT	TT	TT	TT	TT	TT	TT	TT	CC	TT	TT	TT	TT	TT	TT
2772	GG	GG	GG	GG	GG	GG	GG	GG	GG	GG	GG	GG	GG	GG	GG	GG	GG	GG	GG	GG	GG	GG	GG	GG	GG	GG	GG	GG	GG	GG	GG	GG	GG	GG	GG	GG	GG	GG	GG	GG	GG	GG	GG	GG	GG	GG	GG	GG	GG
2773	CC	CC	CC	CC	CC	CC	CC	CC	CC	CC	CC	CC	CC	CC	CC	CC	CC	CC	CC	CC	CC	CC	CC	CC	CC	CC	CC	CC	CC	CC	CC	CC	CC	CC	CC	CC	CC	CC	CC	CC	CC	CC	CC	CC	CC	CC	CC	CC	CC
2774	AA	AA	AA	AA	AA	AA	AA	AA	AA	AA	AA	AA	AA	GG	AA	AA	AA	AA	AA	AA	AA	AA	AA	AA	AA	AA	NN	AA	AA	AA	AA	GG	AA	AA	AA	AA	GG	AA	AA	AA	AA	AA	AA	AA	AA	AA	AA	AA	AA
2775	GG	AA	AA	AA	AA	AA	AA	AA	AA	AA	AA	AA	AA	GG	AA	AA	AA	GG	AA	AA	AA	AA	AA	AA	AA	AA	NN	AA	AA	AA	AA	AA	AA	AA	AA	AA	AA	AA	GG	AA	AA	AA	AA	AA	AA	AA	GG	AA	AA
2776	GG	AA	AA	AA	AA	AA	AA	AA	AA	AA	AA	AA	AA	GG	AA	AA	AA	GG	AA	AA	AA	AA	AA	AA	AA	AA	GG	AA	AA	AA	AA	AA	AA	AA	AA	AA	AA	AA	GG	AA	AA	AA	AA	AA	AA	AA	GG	AA	AA
2777	CC	CC	CC	CC	CC	CC	CC	NN	CC	CC	CC	CC	TT	CC	CC	CC	CC	CC	CC	TT	CC	NN	TT	TT	TT	CC	NN	CC	CC	CC	TT	CC	TT	CC	CC	CC	CC	CC	CC	TT	CC	CC	TT	CC	CC	TT	CC	CC	CC
2780	TT	TT	TT	CC	CC	CC	TT	TT	TT	TT	TT	TT	TT	TT	CC	TT	TT	TT	TT	CC	TT	CC	TT	TT	TT	TT	TT	TT	CC	TT	TT	TT	CC	CC	TT	CC	TT	TT	TT	TT	CC	TT	TT	TT	TT	CC	CC	TT	TT
2781	CC	TT	TT	TT	TT	TT	TT	TT	TT	TT	TT	TT	CC	CC	TT	TT	TT	TT	TT	TT	TT	TT	TT	TT	TT	TT	NN	TT	TT	TT	TT	TT	CC	CC	CC	CC	TT	TT	CC	TT	TT	NN	CC	CC	TT	CC	TT	TT	TT
2782	CC	CC	TT	TT	TT	TT	TT	TC	TT	TT	TT	TT	TT	TT	TT	TT	TT	TT	TT	TT	TT	CC	TT	TT	TT	TT	CC	TT	TT	TT	TT	TT	CC	TT	TT	TT	TT	TT	TT	TT	CC	TT	TT	TT	TT	TT	CC	TT	CC
2783	AA	AA	CC	CC	CC	CC	CC	AA	CC	CC	CC	CC	CC	AA	CC	CC	CC	CC	CC	CC	CC	CC	CC	CC	CC	CC	AA	CC	CC	CC	CC	CC	AA	CC	AA	AA	AA	CC	CC	CC	CC	CC	CC	CC	CC	CC	CC	CC	CC
2786	CC	CC	CC	CC	CC	CC	CC	CC	CC	CC	CC	CC	CC	CC	CC	CC	CC	CC	CC	CC	CC	CC	CC	CC	CC	CC	CC	CC	CC	CC	CC	CC	CC	CC	CC	CC	CC	CC	AA	CC	CC	CC	CC	CC	CC	CC	CC	CC	CC
2790	CC	CC	CC	CC	TT	TT	TT	TT	TT	CC	TT	TT	CC	CC	CC	NN	TT	CC	TC	TT	TT	CC	TT	TT	CC	TT	NN	CC	CC	TT	TT	CC	CC	TT	CC	TT	TT	CC	CC	TT	CC	CC	TT	CC	TT	TT	CC	CC	CC
2792	CC	CC	TT	TT	TT	TT	TT	TT	TT	TT	TT	TT	TT	CC	TT	TT	TT	TT	TT	TT	TT	TT	TT	TT	TT	TT	TT	TT	TT	TT	TT	TT	TT	TT	TT	CC	TT	TT	TT	TT	TT	TT	TT	TT	TT	CC	TT	TT	TT
2793	TT	CC	CC	CC	CC	CC	CC	NN	CC	CC	CC	CC	TT	TT	CC	CC	CC	CC	CC	CC	CC	CC	CC	CC	CC	CC	TT	CC	TT	CC	CC	CC	TT	TT	TT	TT	CC	CC	TT	CC	CC	CC	TT	TT	CC	TT	CC	CC	CC
2794	CC	TT	TT	TT	TT	TT	TT	NN	TT	TT	TT	TT	CC	CC	TT	TT	TT	TT	TT	TT	TT	TT	TT	TT	TT	TT	CC	TT	CC	TT	TT	TT	CC	CC	CC	CC	TT	TT	CC	TT	TT	TT	CC	CC	TT	CC	TT	TT	TT
2795	TT	TT	CC	CC	CC	CC	CC	CC	CC	CC	TT	CC	CC	CC	CC	CC	CC	CC	CC	CC	CC	CC	CC	CC	CC	CC	TT	CC	CC	CC	CC	CC	CC	CC	CC	CC	CC	CC	TT	CC	CC	CC	CC	CC	CC	CC	CC	CC	CC
2800	TT	CC	CC	CC	TT	TT	CC	TC	TT	TT	TT	TT	CC	CC	TT	TT	TT	TT	TT	TT	TT	TT	TT	TT	TT	TT	NN	TT	CC	TT	TT	TT	CC	TT	TT	TT	TT	TT	TT	TT	CC	TT	TT	TT	TT	TT	TT	TT	CC
2803	CC	CC	CC	CC	CC	CC	CC	CC	CC	CC	CC	CC	CC	CC	CC	CC	CC	CC	CC	CC	CC	CC	CC	CC	CC	CC	CC	CC	CC	CC	CC	CC	CC	CC	CC	CC	CC	CC	CC	CC	CC	CC	CC	CC	CC	CC	CC	CC	CC
2805	GG	AA	GG	AA	AA	NN	AA	GG	AA	AA	AA	AA	GG	GG	AA	AA	AA	AA	AA	AA	AA	AA	AA	AA	AA	AA	AA	AA	GG	AA	AA	AA	GG	AA	AA	GG	GG	AA	AA	AA	GG	GG	GG	GG	AA	GG	GG	AA	AA
2807	GG	GG	GG	GG	GG	GG	AA	AG	GG	GG	GG	GG	AA	GG	GG	GG	GG	GG	GG	GG	GG	GG	GG	GG	GG	GG	GG	GG	AA	GG	GG	GG	AA	AA	AA	AA	GG	AA	AA	GG	GG	AA	AA	AA	GG	AA	GG	GG	GG
2808	GG	AA	GG	GG	GG	GG	GG	GG	GG	GG	GG	GG	GG	AA	GG	GG	GG	GG	GG	GG	GG	NN	GG	GG	GG	GG	NN	GG	GG	GG	GG	GG	GG	AA	AA	AA	GG	AA	GG	GG	GG	AA	AA	AA	GG	AA	GG	GG	GG
2811	TT	TT	TT	CC	CC	CC	TT	TT	TT	TT	TT	TT	TT	CC	CC	TT	TT	TT	TT	CC	TT	CC	TT	TT	TT	TT	TT	TT	CC	TT	TT	TT	CC	CC	TT	CC	TT	TT	TT	TT	CC	TT	TT	TT	TT	CC	CC	TT	TT
2812	GG	GG	GG	AA	AA	AA	AA	GG	AA	AA	AA	AA	GG	GG	AA	AA	AA	AA	AA	AA	AA	AA	AA	AA	AA	AA	NN	AA	AA	AA	AA	AA	GG	GG	AA	GG	GG	AA	AA	AA	GG	GG	GG	GG	AA	GG	AA	GG	AA
2813	TT	TT	TT	TT	TT	TT	TT	TT	TT	TT	TT	TT	TT	TT	TT	TT	TT	TT	TT	TT	TT	TT	TT	TT	TT	TT	TT	TT	TT	TT	TT	TT	TT	TT	TT	TT	TT	TT	TT	TT	TT	TT	TT	TT	TT	TT	TT	TT	TT
2814	AA	AA	AA	GG	AA	GG	GG	AA	GG	GG	AA	GG	GG	GG	GG	GG	GG	GG	GG	GG	GG	GG	GG	GG	GG	GG	AA	GG	AA	GG	GG	AA	GG	AA	AA	GG	AA	AA	AA	GG	AA	GG	AA	GG	GG	GG	GG	GG	GG
2815	AA	AA	AA	CC	AA	CC	CC	AA	CC	CC	AA	CC	CC	CC	CC	CC	CC	CC	CC	CC	CC	CC	CC	CC	CC	CC	AA	CC	AA	CC	CC	AA	CC	AA	AA	CC	AA	AA	AA	CC	AA	CC	AA	CC	CC	CC	CC	CC	CC
2817	GG	GG	GG	GG	GG	GG	GG	GG	GG	GG	GG	GG	GG	GG	GG	GG	GG	GG	GG	GG	GG	GG	GG	GG	GG	GG	GG	GG	GG	GG	GG	GG	GG	GG	GG	GG	GG	GG	GG	GG	GG	GG	GG	GG	GG	GG	GG	GG	GG
2820	CC	CC	CC	CC	CC	NN	TT	TC	TT	TT	TT	CC	CC	TT	CC	CC	CC	CC	CC	CC	CC	CC	CC	CC	CC	CC	CC	CC	CC	CC	CC	TT	TT	TT	CC	TT	CC	TT	CC	CC	TT	CC	TT	CC	CC	TT	CC	CC	CC
2821	TT	CC	TT	TT	TT	TT	TT	TT	TT	TT	TT	TT	TT	TT	TT	TT	TT	TT	TT	TT	TT	NN	TT	TT	TT	TT	NN	TT	TT	TT	TT	CC	CC	TT	CC	TT	TT	TT	TT	TT	CC	CC	TT	CC	NN	TT	TT	TT	TT
2823	TT	CC	TT	TT	TT	TT	TT	CC	TT	TT	TT	TT	CC	TT	TT	TT	TT	TT	TT	TT	TT	TT	TT	TT	TT	TT	NN	TT	CC	TT	TT	TT	TT	TT	TT	CC	TT	TT	TT	TT	NN	TT	TT	TT	TT	TT	TT	TT	TT
2824	TT	CC	CC	CC	CC	CC	CC	CC	CC	CC	CC	CC	TT	CC	CC	CC	CC	CC	CC	CC	CC	CC	CC	CC	CC	CC	NN	CC	CC	CC	CC	CC	TT	CC	CC	TT	CC	CC	CC	TT	CC	CC	CC	CC	CC	CC	CC	TT	CC
2827	AA	AA	GG	GG	AA	AA	AA	AG	GG	GG	GG	GG	GG	AA	GG	GG	GG	GG	GG	GG	GG	GG	GG	GG	GG	GG	AG	GG	GG	GG	GG	AA	GG	AA	GG	GG	GG	GG	GG	GG	GG	GG	GG	GG	GG	GG	GG	GG	GG
2828	CC	CC	TT	TT	TT	TT	CC	TT	CC	TT	TT	CC	CC	CC	CC	CC	CC	CC	NN	CC	TT	CC	CC	TT	CC	CC	TT	CC	CC	TT	CC	CC	CC	CC	CC	CC	CC	CC	CC	CC	CC	CC	CC	CC	CC	CC	TT	CC	TT
2830	GG	GG	GG	GG	GG	GG	GG	GG	GG	GG	GG	GG	GG	GG	GG	GG	GG	GG	GG	GG	GG	GG	GG	GG	GG	GG	GG	GG	GG	GG	GG	GG	GG	GG	GG	GG	GG	GG	GG	GG	GG	GG	GG	GG	GG	GG	GG	GG	GG
2831	AA	AA	GG	AA	AA	AA	AA	AG	AA	AA	AA	AA	GG	AA	AA	AA	AA	AA	AA	AA	AA	NN	AA	AA	AA	AA	NN	AA	AA	AA	AA	GG	GG	AA	GG	GG	AA	GG	GG	AA	AA	AA	GG	GG	AA	GG	AA	AA	AA
2832	TT	TT	CC	CC	CC	CC	CC	NN	CC	CC	TT	CC	CC	TT	CC	CC	CC	CC	CC	CC	CC	CC	CC	CC	CC	CC	TT	CC	CC	CC	CC	CC	CC	TT	CC	TT	CC	TT	TT	CC	TT	TT	CC	TT	CC	TT	CC	CC	CC
2833	TT	TT	TT	CC	TT	TT	CC	TT	CC	CC	TT	CC	TT	TT	CC	CC	CC	CC	CC	CC	CC	NN	CC	CC	CC	CC	TT	CC	TT	CC	CC	TT	TT	TT	TT	CC	TT	TT	TT	CC	TT	CC	CC	TT	CC	TT	CC	CC	CC
2835	GG	AA	AA	GG	GG	GG	GG	GG	GG	GG	GG	AA	GG	GG	GG	AA	GG	AA	AG	GG	GG	NN	AA	AA	GG	AA	GG	AA	GG	GG	GG	AA	GG	GG	GG	AA	GG	AA	AA	GG	GG	GG	GG	GG	AA	GG	AA	AA	GG
2836	AA	AA	AA	AA	AA	AA	AA	AA	CC	AA	AA	AA	AA	AA	AA	AA	CC	AA	AA	AA	AA	NN	AA	AA	AA	AA	NN	AA	AA	CC	AA	CC	AA	AA	AA	AA	AA	AA	AA	AA	CC	CC	CC	CC	CC	AA	AA	AA	AA
2837	TT	TT	CC	CC	CC	CC	CC	TT	CC	CC	CC	TT	TT	CC	TT	TT	TT	TT	TT	TT	TT	TT	TT	TT	TT	TT	NN	TT	TT	TT	TT	CC	CC	TT	CC	CC	CC	CC	CC	TT	CC	TT	CC	TT	TT	CC	TT	TT	TT
2838	AA	AA	GG	GG	GG	GG	GG	AA	GG	GG	GG	AA	AA	GG	AA	AA	AA	AA	NN	AA	AA	NN	AA	AA	AA	AA	NN	AA	AA	AA	AA	GG	GG	AA	GG	GG	GG	GG	GG	AA	GG	AA	GG	AA	AA	GG	AA	AA	AA
2839	TT	TT	CC	CC	CC	CC	CC	TT	CC	CC	CC	TT	TT	CC	TT	TT	TT	TT	TT	TT	TT	TT	TT	TT	TT	TT	NN	TT	TT	TT	TT	CC	CC	TT	CC	CC	CC	CC	CC	TT	CC	TT	CC	TT	TT	CC	TT	TT	TT
2840	TT	TT	CC	CC	CC	CC	CC	TT	CC	CC	CC	TT	TT	CC	TT	TT	TT	TT	TT	TT	TT	TT	TT	TT	TT	TT	NN	TT	TT	TT	TT	CC	CC	TT	CC	CC	CC	CC	CC	TT	CC	TT	CC	TT	TT	CC	TT	TT	TT
2841	CC	AA	CC	CC	CC	CC	CC	CC	CC	CC	CC	CC	CC	CC	CC	CC	CC	CC	CC	CC	CC	CC	CC	CC	CC	CC	AA	CC	CC	CC	CC	CC	CC	CC	CC	CC	CC	CC	CC	CC	CC	CC	CC	CC	CC	CC	CC	CC	AA
2843	AA	AA	AA	GG	GG	GG	GG	AA	GG	GG	AA	GG	AA	AA	GG	GG	GG	GG	GG	GG	GG	GG	GG	GG	GG	GG	AA	GG	GG	GG	GG	AA	GG	GG	AA	GG	AA	AA	AA	GG	GG	AA	AA	AA	GG	GG	GG	GG	GG
2844	TT	TT	TT	CC	CC	CC	CC	TT	CC	CC	TT	CC	TT	TT	CC	CC	CC	CC	CC	CC	CC	CC	CC	CC	CC	CC	TT	CC	CC	CC	CC	TT	CC	CC	TT	CC	TT	TT	TT	CC	CC	TT	TT	TT	CC	CC	CC	CC	CC
2846	TT	TT	TT	TT	TT	TT	TT	GG	TT	TT	TT	TT	GG	GG	TT	TT	TT	TT	TT	TT	TT	TT	TT	TT	TT	TT	NN	TT	GG	TT	TT	TT	TT	GG	TT	TT	TT	TT	TT	TT	TT	TT	TT	TT	TT	TT	TT	TT	TT
2848	TT	TT	TT	TT	TT	TT	TT	TT	TT	TT	TT	TT	TT	TT	TT	TT	TT	TT	TT	TT	TT	TT	TT	TT	TT	TT	TT	TT	TT	TT	TT	TT	TT	TT	TT	TT	TT	TT	TT	TT	TT	TT	TT	TT	TT	TT	TT	TT	TT
2850	TT	TT	TT	TT	TT	TT	TT	TT	TT	TT	TT	TT	TT	TT	TT	TT	TT	TT	TT	TT	TT	TT	TT	TT	TT	TT	TT	TT	TT	TT	TT	TT	TT	TT	TT	TT	TT	TT	TT	TT	TT	TT	TT	TT	TT	TT	TT	TT	TT
2851	CC	CC	CC	CC	CC	CC	CC	CC	CC	CC	CC	CC	CC	CC	CC	CC	CC	CC	CC	CC	CC	CC	CC	CC	CC	CC	CC	CC	CC	CC	CC	CC	CC	CC	CC	CC	CC	CC	CC	CC	CC	CC	CC	CC	CC	CC	CC	CC	CC
2856	CC	TT	CC	CC	CC	CC	CC	TC	CC	CC	CC	CC	TT	TT	CC	CC	CC	CC	CC	CC	CC	CC	CC	CC	CC	CC	CC	CC	CC	CC	CC	CC	TT	CC	CC	TT	CC	CC	CC	CC	CC	CC	CC	CC	CC	CC	CC	CC	CC
2857	AA	GG	AA	AA	AA	AA	AA	NN	AA	AA	AA	AA	GG	GG	AA	AA	AA	AA	AA	AA	AA	AA	AA	AA	AA	AA	NN	AA	AA	AA	AA	AA	GG	AA	AA	GG	AA	AA	AA	AA	AA	AA	AA	AA	AA	AA	AA	AA	AA
2858	CC	TT	CC	CC	CC	CC	CC	TC	CC	CC	CC	CC	TT	TT	CC	CC	CC	CC	CC	CC	CC	CC	CC	CC	CC	CC	NN	CC	CC	CC	CC	CC	TT	CC	CC	TT	CC	CC	CC	CC	CC	CC	CC	CC	CC	CC	CC	CC	CC
2859	GG	AA	GG	GG	GG	GG	GG	AG	GG	GG	GG	GG	AA	AA	GG	GG	GG	GG	GG	GG	GG	GG	GG	GG	GG	GG	NN	GG	GG	GG	GG	GG	AA	GG	GG	AA	GG	GG	GG	GG	GG	GG	GG	GG	GG	GG	GG	GG	GG
2861	AA	AA	GG	GG	GG	GG	GG	GG	AA	GG	GG	GG	GG	AA	GG	NN	AA	GG	NN	AA	AA	GG	AA	AA	GG	GG	GG	GG	GG	GG	AA	NN	GG	GG	GG	GG	GG	GG	GG	GG	GG	GG	GG	GG	GG	GG	GG	AA	GG
2862	CC	TT	CC	TT	TT	TT	TT	CC	CC	CC	TT	TT	CC	CC	TT	TT	TT	TT	TT	TT	TT	TT	TT	TT	TT	TT	TC	TT	CC	TT	TT	CC	CC	CC	CC	CC	TT	TT	TT	TT	TT	TT	CC	TT	TT	CC	TT	TT	TT
2864	GG	GG	AA	GG	GG	GG	GG	GG	GG	GG	GG	GG	GG	GG	GG	GG	GG	GG	GG	GG	GG	GG	GG	GG	GG	GG	GG	GG	GG	GG	GG	AA	GG	GG	GG	GG	GG	GG	GG	GG	GG	GG	GG	GG	GG	GG	GG	GG	GG
2865	GG	AA	GG	AA	GG	GG	GG	GG	GG	GG	AA	GG	GG	GG	GG	GG	AA	AA	GG	GG	GG	AA	GG	GG	GG	AA	NN	AA	GG	AA	AA	AA	GG	GG	GG	AA	GG	AA	AA	GG	GG	AA	GG	AA	GG	GG	AA	AA	AA
2871	CC	CC	CC	CC	CC	CC	CC	CC	CC	CC	CC	CC	CC	CC	CC	CC	CC	CC	CC	CC	CC	CC	CC	CC	CC	CC	CC	CC	CC	CC	CC	CC	CC	CC	CC	CC	CC	CC	CC	CC	CC	CC	CC	CC	CC	CC	CC	CC	CC
2872	CC	CC	CC	CC	CC	CC	CC	TC	CC	CC	CC	CC	TT	TT	CC	CC	CC	CC	CC	CC	CC	TT	CC	CC	CC	CC	NN	CC	CC	CC	CC	CC	TT	CC	CC	CC	CC	CC	CC	CC	CC	CC	CC	CC	CC	TT	CC	CC	CC
2873	AA	AA	GG	AA	AA	AA	AA	NN	AA	AA	AA	AA	GG	GG	AA	AA	AA	AA	AA	AA	AA	GG	AA	AA	AA	AA	AA	AA	AA	AA	AA	AA	GG	AA	AA	AA	AA	AA	AA	AA	AA	AA	AA	AA	AA	GG	AA	AA	AA
2874	AA	AA	AA	AA	AA	AA	AA	NN	AA	AA	AA	AA	CC	CC	AA	AA	AA	AA	AA	AA	AA	CC	AA	AA	AA	AA	AA	AA	AA	AA	AA	AA	CC	AA	AA	AA	AA	AA	AA	AA	AA	AA	AA	AA	AA	CC	AA	AA	AA
2875	CC	CC	CC	CC	CC	CC	CC	NN	CC	CC	CC	CC	TT	TT	CC	CC	CC	CC	CC	CC	CC	TT	CC	CC	CC	CC	CC	CC	CC	CC	CC	CC	TT	CC	CC	CC	CC	CC	CC	CC	CC	CC	CC	CC	CC	TT	CC	CC	CC
2881	TT	TT	CC	TT	TT	TT	TT	TT	TT	TT	TT	TT	TT	TT	TT	TT	TT	TT	TT	TT	TT	TT	TT	TT	TT	TT	TT	TT	TT	TT	TT	TT	TT	TT	TT	CC	TT	TT	TT	TT	TT	TT	TT	TT	TT	TT	TT	TT	TT
2883	TT	CC	TT	TT	TT	TT	TT	TT	TT	TT	TT	TT	TT	TT	TT	TT	TT	TT	TT	TT	TT	TT	TT	TT	TT	TT	NN	TT	TT	TT	TT	TT	TT	CC	TT	TT	TT	TT	TT	TT	TT	TT	TT	TT	TT	TT	TT	TT	TT
2885	TT	CC	TT	CC	CC	CC	TT	CC	TT	CC	TT	CC	TT	TT	CC	CC	TT	CC	NN	CC	CC	CC	TT	CC	CC	CC	CC	CC	CC	TT	TT	CC	TT	TT	CC	CC	TT	CC	CC	CC	CC	CC	CC	CC	CC	TT	TT	CC	CC
2886	TT	TT	TT	TT	TT	TT	TT	TT	TT	TT	TT	TT	TT	TT	TT	TT	TT	TT	TT	TT	TT	TT	TT	TT	TT	TT	TT	TT	TT	TT	TT	TT	CC	TT	TT	CC	TT	CC	TT	TT	CC	TT	CC	TT	TT	CC	TT	TT	TT
2887	CC	CC	CC	CC	CC	CC	CC	CC	CC	CC	CC	CC	CC	CC	CC	CC	CC	CC	NN	CC	CC	TT	CC	CC	CC	CC	CC	CC	CC	CC	CC	CC	CC	CC	CC	CC	CC	CC	CC	CC	CC	CC	CC	CC	CC	CC	TT	CC	TT
2888	AA	GG	GG	GG	GG	GG	AA	NN	GG	GG	GG	GG	GG	GG	AA	AA	AA	AA	AA	AA	AA	AA	AA	AA	AA	AA	NN	AA	AA	AA	AA	GG	AA	GG	GG	GG	GG	AA	AA	AA	GG	GG	GG	GG	AA	GG	GG	AA	AA
2890	GG	GG	GG	GG	AA	AA	AA	NN	AA	GG	AA	AA	GG	GG	GG	AA	AA	GG	GG	GG	AA	GG	AA	AA	GG	AA	AA	GG	AA	AA	AA	GG	GG	AA	GG	AA	GG	GG	GG	AA	GG	GG	GG	GG	AA	GG	GG	GG	GG
2892	TT	TT	TT	TT	TT	TT	TT	GG	TT	TT	TT	TT	GG	TT	TT	TT	TT	TT	TT	TT	TT	TT	TT	TT	TT	TT	NN	TT	TT	GG	TT	TT	GG	TT	GG	GG	TT	TT	GG	GG	GG	TT	GG	TT	TT	TT	GG	TT	TT
2893	CC	CC	CC	CC	CC	TT	TT	NN	CC	CC	TT	CC	TT	CC	CC	CC	CC	CC	CC	CC	CC	CC	CC	CC	CC	CC	CC	CC	CC	CC	CC	TT	TT	CC	TT	TT	CC	TT	CC	CC	CC	CC	CC	CC	CC	CC	CC	CC	CC
2894	TT	TT	TT	TT	TT	GG	GG	NN	TT	TT	GG	TT	GG	TT	TT	TT	TT	TT	TT	TT	TT	TT	TT	TT	TT	TT	TT	TT	TT	TT	TT	GG	GG	TT	GG	GG	TT	GG	TT	TT	TT	TT	TT	TT	TT	TT	TT	TT	TT
2895	TT	TT	TT	TT	TT	TT	TT	CC	TT	TT	CC	TT	CC	TT	TT	TT	TT	TT	TT	TT	TT	NN	TT	TT	TT	TT	CC	TT	TT	TT	TT	TT	CC	TT	TT	CC	CC	CC	CC	TT	CC	NN	CC	CC	TT	CC	TT	CC	TT
2896	CC	CC	CC	CC	CC	CC	CC	CC	CC	CC	CC	CC	CC	CC	CC	CC	CC	CC	CC	CC	CC	CC	CC	CC	CC	CC	CC	CC	CC	CC	CC	CC	CC	CC	CC	CC	CC	CC	CC	CC	CC	CC	CC	CC	CC	CC	CC	CC	CC
2897	GG	AA	GG	AA	AA	AA	AA	AA	AA	AA	AA	AA	AA	AA	AA	AA	AA	AA	AG	AA	AA	AA	AA	AA	AA	AA	AA	AA	AA	AA	GG	GG	GG	GG	AA	AA	AA	AA	AA	AA	AA	AA	AA	AA	AA	AA	AA	AA	AA
2898	GG	AA	AA	GG	GG	GG	GG	GG	GG	GG	GG	GG	GG	GG	GG	GG	GG	GG	GG	GG	GG	GG	GG	GG	GG	GG	NN	GG	GG	GG	GG	AA	GG	AA	AA	GG	GG	GG	GG	GG	GG	GG	GG	AA	GG	GG	GG	GG	GG
2899	TT	TT	TT	TT	TT	TT	TT	TT	TT	TT	TT	TT	TT	TT	TT	TT	TT	TT	TT	TT	TT	TT	TT	TT	TT	TT	TT	TT	TT	TT	TT	TT	TT	TT	TT	TT	TT	TT	TT	TT	TT	TT	TT	TT	TT	TT	TT	TT	TT
2900	TT	CC	TT	CC	TT	CC	CC	TT	CC	CC	CC	CC	TT	TT	CC	CC	TT	CC	CC	CC	CC	CC	CC	CC	CC	CC	TT	CC	TT	CC	CC	TT	TT	TT	TT	TT	CC	CC	CC	CC	CC	NN	TT	TT	CC	TT	TT	CC	CC
2901	TT	CC	TT	CC	TT	CC	CC	TT	CC	CC	CC	CC	TT	TT	CC	CC	TT	CC	CC	CC	CC	CC	CC	CC	CC	CC	TT	CC	TT	CC	CC	TT	TT	TT	TT	TT	CC	CC	CC	CC	CC	NN	TT	TT	CC	TT	TT	CC	CC
2903	AA	AA	AA	CC	AA	CC	AA	AC	AA	AA	AA	CC	CC	AA	AA	AC	CC	AA	AA	AA	CC	AA	CC	CC	NN	AA	NN	AA	AA	AA	CC	CC	AA	AA	AA	AA	CC	AA	AA	CC	CC	CC	AA	CC	CC	AA	CC	CC	CC
2904	AA	GG	GG	GG	GG	GG	GG	GG	GG	GG	GG	GG	AA	GG	GG	GG	GG	GG	GG	GG	GG	GG	GG	GG	AA	GG	GG	GG	AA	GG	GG	GG	AA	AA	GG	AA	GG	GG	GG	AA	AA	GG	GG	GG	GG	AA	GG	GG	GG
2905	TT	CC	CC	CC	CC	CC	CC	CC	CC	CC	CC	CC	TT	CC	CC	CC	CC	CC	CC	CC	CC	CC	CC	CC	CC	CC	NN	CC	TT	CC	CC	TT	CC	TT	CC	CC	CC	CC	CC	CC	CC	CC	CC	CC	CC	CC	CC	CC	CC
2907	GG	GG	AA	AA	AA	AA	GG	AA	AA	AA	AA	AA	AA	AA	AA	AA	AA	AA	AA	AA	AA	AA	AA	AA	AA	AA	NN	AA	AA	AA	AA	AA	AA	GG	AA	AA	AA	AA	AA	AA	AA	AA	AA	AA	AA	AA	AA	AA	AA
2910	GG	GG	GG	GG	GG	GG	GG	GG	GG	GG	GG	GG	GG	AA	GG	GG	GG	GG	GG	GG	GG	GG	GG	GG	GG	GG	GG	GG	GG	GG	GG	AA	AA	GG	GG	GG	GG	GG	GG	GG	GG	GG	GG	GG	GG	GG	GG	GG	GG
2913	NN	CC	CC	CC	CC	CC	CC	CC	CC	CC	CC	CC	CC	TT	CC	CC	CC	CC	CC	CC	CC	CC	CC	CC	CC	CC	NN	CC	CC	CC	CC	CC	CC	CC	CC	CC	CC	CC	CC	CC	CC	CC	CC	CC	CC	CC	CC	CC	CC
2915	TT	CC	CC	CC	CC	CC	TT	CC	CC	CC	CC	CC	CC	TT	CC	CC	CC	CC	CC	CC	CC	CC	CC	CC	CC	CC	NN	CC	CC	CC	CC	CC	CC	CC	CC	CC	CC	CC	CC	CC	CC	CC	CC	CC	CC	CC	CC	CC	TT
2916	AA	AA	GG	AA	AA	AA	AA	AG	AA	AA	AA	AA	AA	AA	AA	AA	AA	AA	AA	AA	AA	AA	AA	AA	AA	AA	AA	AA	AA	AA	AA	AA	AA	AA	AA	AA	AA	AA	AA	AA	AA	AA	AA	AA	AA	AA	AA	AA	AA
2917	GG	GG	GG	GG	GG	GG	GG	AA	GG	GG	GG	GG	AA	GG	GG	GG	GG	GG	GG	GG	GG	GG	GG	GG	GG	GG	NN	GG	AA	AA	GG	GG	AA	GG	AA	AA	GG	GG	AA	AA	AA	GG	AA	GG	GG	GG	AA	GG	GG
2919	TT	CC	TT	TT	TT	TT	TT	TC	TT	TT	TT	TT	CC	TT	TT	TT	TT	TT	NN	TT	TT	CC	TT	TT	TT	TT	NN	TT	CC	TT	TT	CC	CC	TT	TT	TT	TT	TT	TT	TT	CC	CC	TT	CC	TT	TT	TT	TT	TT
2921	TT	TT	TT	TT	TT	TT	TT	TT	TT	TT	TT	TT	TT	TT	TT	TT	TT	TT	TT	TT	TT	TT	TT	TT	TT	TT	TT	TT	TT	TT	TT	TT	TT	TT	TT	TT	TT	TT	TT	TT	TT	TT	TT	TT	TT	TT	CC	TT	TT
2922	GG	GG	GG	GG	GG	GG	GG	GG	GG	GG	GG	GG	GG	GG	GG	GG	GG	GG	GG	GG	GG	GG	GG	GG	GG	GG	GG	GG	GG	GG	GG	GG	GG	GG	GG	GG	GG	GG	GG	GG	GG	GG	GG	GG	GG	GG	AA	GG	GG
2923	AA	AA	AA	AA	AA	AA	AA	AA	AA	AA	AA	AA	AA	AA	AA	AA	AA	AA	AA	AA	AA	AA	AA	AA	AA	AA	NN	AA	AA	AA	AA	AA	AA	AA	AA	AA	AA	AA	AA	AA	AA	AA	AA	AA	AA	AA	AA	AA	AA
2924	CC	CC	CC	AA	AA	AA	AA	AA	AA	AA	CC	CC	AA	CC	AA	AC	CC	AA	AA	AA	AA	NN	CC	AA	AC	AA	CC	AA	AA	AA	CC	CC	CC	AA	CC	AA	CC	AA	CC	CC	CC	CC	AA	CC	CC	CC	CC	CC	CC
2925	AA	GG	AA	AA	AA	AA	AA	NN	AA	AA	AA	AA	AA	AA	AA	AA	AA	AA	AA	AA	AA	AA	AA	AA	AA	AA	GG	AA	AA	AA	AA	GG	AA	AA	AA	AA	AA	AA	GG	AA	AA	AA	AA	AA	AA	AA	AA	AA	AA
2926	GG	GG	GG	GG	GG	GG	GG	GG	GG	GG	GG	GG	GG	GG	GG	GG	GG	GG	GG	GG	GG	GG	GG	GG	GG	GG	NN	GG	GG	GG	GG	GG	AA	GG	GG	AA	GG	GG	AA	GG	AA	GG	AA	GG	GG	GG	GG	GG	GG
2927	CC	TT	CC	TT	TT	TT	TT	NN	TT	TT	TT	TT	CC	TT	TT	TT	TT	TT	TT	TT	TT	TT	TT	TT	TT	TT	TT	TT	CC	TT	TT	TT	TT	TT	TT	TT	TT	TT	TT	TT	CC	TT	TT	TT	TT	TT	TT	TT	TT
2929	CC	CC	TT	CC	CC	CC	CC	CC	TT	CC	CC	CC	CC	TT	CC	CC	CC	TT	CC	CC	CC	CC	TT	CC	NN	TT	NN	TT	CC	CC	CC	CC	CC	CC	CC	TT	CC	TT	TT	CC	CC	TT	CC	CC	CC	TT	CC	CC	TT
2933	AA	AA	AA	AA	AA	AA	AA	AA	AA	AA	AA	AA	AA	AA	AA	AA	AA	AA	AA	AA	AA	AA	AA	AA	AA	AA	NN	AA	AA	AA	AA	AA	AA	AA	CC	AA	AA	AA	CC	AA	AA	AA	AA	AA	AA	AA	AA	AA	AA
2934	GG	GG	GG	GG	GG	GG	GG	AA	GG	GG	GG	GG	AA	AA	GG	GG	GG	GG	GG	GG	GG	GG	GG	GG	GG	GG	GG	GG	AA	GG	GG	AA	AA	AA	AA	AA	AA	GG	GG	GG	AA	GG	GG	GG	GG	GG	GG	GG	GG
2936	CC	CC	CC	CC	CC	CC	CC	AA	CC	CC	CC	AA	AA	AA	AA	AA	AA	AA	AA	AA	AA	AA	AA	AA	AA	AA	NN	AA	AA	AA	AA	AA	AA	CC	CC	AA	AA	AA	AA	AA	AA	AA	AA	AA	AA	AA	AA	AA	CC
2937	CC	CC	CC	TT	TT	TT	TT	NN	TT	TT	CC	TT	TT	TT	TT	TT	TT	TT	TT	TT	TT	TT	TT	TT	TT	TT	CC	TT	TT	TT	TT	CC	TT	TT	TT	TT	CC	TT	TT	TT	TT	TT	TT	TT	TT	TT	TT	TT	TT
2940	CC	CC	CC	CC	CC	CC	CC	CC	CC	CC	CC	CC	CC	CC	CC	CC	CC	CC	CC	CC	CC	CC	CC	CC	CC	CC	CC	CC	CC	CC	CC	CC	CC	CC	CC	CC	CC	CC	CC	CC	CC	CC	CC	CC	CC	CC	CC	CC	CC
2942	AA	AA	AA	AA	AA	AA	AA	AA	AA	AA	AA	AA	CC	AA	AA	AA	AA	AA	AA	AA	AA	AA	AA	AA	AA	AA	AA	AA	AA	AA	AA	AA	AA	AA	AA	AA	AA	AA	AA	AA	AA	AA	AA	AA	AA	AA	AA	AA	AA
2944	TT	CC	CC	CC	CC	CC	CC	CC	CC	CC	CC	CC	TT	CC	CC	CC	CC	CC	CC	CC	CC	CC	CC	CC	CC	CC	CC	CC	CC	CC	CC	CC	CC	CC	CC	CC	CC	CC	CC	CC	CC	CC	CC	CC	CC	CC	CC	CC	CC
2947	GG	AA	AA	AA	AA	AA	AA	AA	AA	AA	GG	GG	GG	GG	GG	GG	GG	GG	NN	GG	GG	GG	GG	GG	GG	GG	NN	GG	GG	GG	GG	GG	GG	GG	GG	GG	AA	GG	GG	GG	GG	GG	GG	GG	GG	GG	GG	GG	GG
2948	CC	CC	CC	CC	CC	CC	CC	NN	CC	CC	CC	CC	TT	CC	CC	CC	CC	CC	CC	CC	CC	CC	CC	CC	CC	CC	CC	CC	CC	CC	CC	CC	TT	CC	TT	TT	CC	TT	TT	CC	CC	CC	TT	TT	CC	TT	CC	CC	CC
2949	CC	CC	CC	CC	CC	CC	CC	CC	CC	CC	CC	CC	CC	CC	CC	CC	CC	CC	CC	CC	CC	CC	CC	CC	CC	CC	NN	CC	CC	CC	CC	CC	CC	TT	NN	TT	CC	TT	CC	CC	TT	TT	TT	CC	CC	TT	CC	CC	CC
2950	GG	GG	GG	GG	GG	GG	GG	NN	GG	GG	GG	GG	AA	GG	GG	GG	GG	GG	GG	GG	GG	GG	GG	GG	GG	GG	GG	GG	GG	GG	GG	GG	GG	GG	GG	GG	GG	GG	GG	GG	GG	GG	GG	GG	GG	GG	GG	GG	GG
2951	CC	TT	CC	TT	TT	TT	CC	CC	CC	CC	TT	TT	CC	CC	TT	TT	TT	TT	TT	TT	TT	TT	TT	TT	TT	TT	NN	TT	CC	TT	TT	CC	CC	TT	CC	CC	TT	TT	TT	TT	TT	TT	TT	TT	TT	TT	TT	TT	TT
2952	TT	CC	CC	CC	CC	CC	CC	CC	CC	CC	CC	CC	CC	CC	CC	CC	CC	CC	CC	CC	CC	CC	CC	CC	CC	CC	CC	CC	CC	CC	CC	CC	CC	CC	CC	CC	CC	CC	CC	CC	CC	CC	CC	CC	CC	CC	CC	CC	CC
2953	GG	GG	GG	GG	GG	GG	GG	GG	GG	GG	GG	GG	GG	GG	GG	GG	GG	GG	GG	GG	GG	GG	GG	GG	GG	GG	GG	GG	GG	GG	GG	GG	GG	GG	GG	GG	GG	GG	GG	GG	GG	GG	GG	GG	GG	GG	GG	GG	GG
2954	AA	AA	CC	CC	CC	CC	CC	NN	CC	CC	CC	CC	AA	AA	CC	CC	CC	CC	CC	CC	CC	CC	CC	CC	CC	CC	AA	CC	CC	CC	CC	AA	AA	AA	AA	AA	CC	AA	CC	CC	AA	CC	AA	AA	CC	AA	CC	CC	CC
2955	CC	CC	CC	CC	CC	CC	TT	CC	CC	CC	CC	CC	CC	CC	CC	CC	CC	CC	CC	CC	CC	CC	CC	CC	CC	CC	CC	CC	CC	CC	CC	TT	CC	CC	CC	CC	CC	CC	CC	CC	CC	CC	CC	CC	CC	CC	CC	CC	CC
2956	TT	TT	TT	TT	TT	TT	TT	TT	TT	TT	TT	TT	TT	TT	TT	TT	TT	TT	TT	TT	TT	TT	TT	TT	TT	TT	TT	TT	TT	TT	TT	TT	TT	TT	TT	TT	TT	TT	TT	TT	TT	TT	TT	TT	TT	TT	TT	TT	TT
2957	CC	CC	CC	CC	CC	CC	CC	CC	CC	CC	CC	CC	CC	CC	CC	CC	CC	CC	CC	CC	CC	CC	CC	CC	CC	CC	CC	CC	CC	CC	CC	CC	CC	CC	CC	CC	CC	CC	CC	CC	CC	CC	CC	CC	CC	CC	CC	CC	CC
2958	GG	GG	GG	GG	GG	GG	GG	GG	GG	GG	GG	GG	GG	GG	GG	GG	GG	GG	GG	GG	GG	GG	GG	GG	GG	GG	GG	GG	GG	GG	GG	GG	AA	GG	GG	GG	GG	GG	GG	GG	GG	GG	GG	GG	GG	GG	GG	GG	GG
2959	CC	CC	AA	AA	CC	CC	CC	NN	CC	CC	AA	AA	CC	AA	CC	CC	CC	AA	CC	CC	CC	NN	CC	CC	CC	CC	AA	AA	AA	AA	AA	CC	AA	CC	AA	CC	CC	AA	AA	CC	AA	AA	AA	AA	AA	CC	AA	AA	AA
2960	GG	GG	GG	GG	GG	NN	GG	AA	GG	GG	GG	AA	AA	AA	AA	AA	AA	AA	AA	AA	AA	AA	AA	AA	AA	AA	NN	AA	AA	AA	AA	AA	AA	GG	GG	AA	AA	AA	AA	AA	AA	AA	AA	AA	AA	AA	AA	AA	GG
2961	AA	AA	AA	AA	AA	AA	AA	NN	AA	AA	AA	AA	GG	GG	AA	AA	AA	AA	AA	AA	AA	NN	AA	AA	AA	AA	GG	AA	GG	AA	AA	GG	AA	GG	GG	GG	AA	AA	AA	AA	AA	AA	AA	AA	AA	AA	AA	AA	AA
2963	GG	GG	AA	GG	GG	GG	GG	GG	GG	GG	GG	AA	GG	GG	AA	AA	AA	AA	AA	AA	AA	AG	AA	AA	AA	AA	GG	AA	AA	AA	GG	GG	GG	GG	GG	GG	GG	GG	GG	GG	AA	AA	GG	AA	GG	GG	GG	AA	AA
2964	GG	GG	AA	GG	AA	AA	GG	AG	AA	AA	GG	GG	GG	AA	AA	GG	AA	GG	GG	GG	AA	GG	GG	GG	AA	GG	AG	GG	GG	AA	GG	AA	GG	GG	GG	GG	AA	GG	GG	AA	GG	GG	GG	GG	GG	GG	AA	AA	AA
2965	CC	CC	CC	CC	CC	CC	CC	CC	CC	CC	CC	CC	TT	CC	CC	CC	CC	CC	CC	CC	CC	CC	CC	CC	CC	CC	CC	CC	CC	CC	CC	TT	TT	TT	TT	TT	TT	TT	CC	CC	TT	TT	TT	CC	CC	TT	CC	CC	CC
2969	CC	CC	TT	TT	TT	TT	TT	TT	TT	TT	TT	TT	TT	TT	TT	TT	TT	TT	TT	TT	TT	TT	TT	TT	TT	TT	CC	TT	TT	TT	TT	CC	TT	TT	TT	TT	TT	TT	TT	TT	TT	TT	TT	TT	TT	TT	TT	TT	TT
2971	CC	TT	CC	TT	TT	TT	TT	NN	TT	TT	TT	TT	CC	TT	TT	TT	CC	TT	TT	TT	TT	CC	TT	TT	TT	TT	CC	TT	TT	CC	TT	CC	CC	CC	CC	CC	TT	CC	CC	TT	TT	TT	CC	CC	TT	CC	TT	TT	TT
2972	GG	GG	GG	GG	GG	GG	GG	GG	GG	GG	GG	GG	GG	GG	GG	GG	GG	GG	GG	GG	GG	GG	GG	GG	GG	GG	GG	GG	GG	GG	GG	GG	GG	GG	GG	GG	GG	GG	GG	GG	GG	GG	GG	GG	GG	GG	GG	GG	GG
2973	TT	TT	TT	GG	TT	TT	GG	NN	TT	TT	TT	TT	TT	TT	TT	TT	TT	TT	TT	TT	TT	TT	TT	TT	TT	TT	TT	TT	TT	TT	TT	TT	TT	TT	TT	TT	TT	TT	TT	TT	GG	TT	TT	TT	TT	TT	TT	TT	TT
2974	TT	TT	CC	CC	CC	CC	CC	CC	CC	CC	CC	CC	CC	CC	CC	CC	CC	CC	CC	CC	CC	CC	CC	CC	CC	CC	TC	CC	CC	CC	CC	CC	CC	CC	CC	CC	TT	CC	CC	CC	CC	CC	CC	CC	CC	CC	CC	CC	CC
2975	AA	AA	AA	GG	GG	GG	GG	AA	GG	GG	GG	GG	GG	GG	GG	AA	AA	AA	NN	AA	AA	GG	AA	AA	GG	AA	AA	AA	AA	AA	AA	GG	GG	GG	GG	GG	GG	GG	GG	AA	AA	GG	GG	GG	AA	GG	AA	AA	GG
2977	AA	CC	AA	CC	CC	CC	AA	CC	AA	CC	AA	CC	AA	AA	CC	CC	AA	CC	CC	CC	CC	CC	AA	CC	CC	CC	NN	CC	CC	AA	AA	CC	AA	AA	CC	CC	AA	CC	CC	CC	CC	CC	CC	CC	CC	AA	AA	CC	CC
2978	GG	AA	GG	GG	GG	GG	GG	GG	GG	GG	GG	GG	GG	GG	GG	GG	AA	AA	AA	AA	GG	GG	GG	GG	GG	GG	NN	AA	GG	AA	GG	AA	GG	AA	AA	GG	GG	GG	GG	GG	GG	AA	GG	AA	AA	GG	GG	GG	AA
2980	TT	TT	TT	TT	TT	TT	TT	TT	TT	TT	TT	TT	TT	TT	TT	TT	TT	TT	TT	TT	TT	TT	TT	TT	TT	TT	NN	TT	TT	TT	TT	TT	TT	TT	TT	TT	TT	TT	CC	TT	TT	TT	TT	TT	TT	TT	TT	TT	TT
2981	CC	CC	TT	CC	CC	CC	CC	CC	CC	CC	CC	CC	CC	CC	CC	CC	CC	CC	CC	CC	CC	CC	CC	CC	CC	CC	NN	CC	CC	CC	CC	TT	CC	TT	CC	CC	CC	CC	CC	CC	CC	CC	CC	CC	CC	CC	CC	CC	CC
2982	CC	CC	TT	CC	CC	CC	CC	CC	CC	CC	CC	CC	CC	CC	CC	CC	CC	CC	CC	CC	CC	CC	CC	CC	CC	CC	NN	CC	CC	CC	CC	TT	CC	TT	CC	CC	CC	TT	CC	CC	CC	CC	CC	CC	CC	CC	TT	TT	TT
2985	AA	AA	AA	AA	GG	AA	GG	NN	GG	GG	GG	GG	AA	AA	GG	GG	GG	GG	GG	GG	AA	GG	AA	AA	AA	GG	AA	GG	GG	GG	GG	AA	AA	AA	AA	AA	AA	AA	AA	AA	AA	AA	AA	AA	AA	AA	GG	GG	GG
2989	CC	CC	CC	CC	CC	CC	CC	CC	CC	CC	CC	CC	CC	CC	CC	CC	CC	CC	CC	CC	CC	CC	CC	CC	CC	CC	CC	CC	CC	CC	CC	CC	CC	CC	CC	CC	CC	CC	CC	CC	CC	CC	CC	CC	CC	CC	CC	CC	CC
2990	TT	TT	CC	CC	CC	CC	CC	TC	CC	CC	CC	CC	TT	TT	CC	CC	CC	CC	CC	CC	CC	CC	CC	CC	CC	CC	CC	CC	TT	CC	CC	CC	CC	CC	TT	CC	TT	TT	TT	CC	CC	CC	CC	CC	CC	TT	CC	CC	CC
2991	CC	CC	CC	CC	CC	CC	CC	CC	CC	CC	CC	CC	CC	CC	CC	CC	CC	CC	CC	CC	CC	CC	CC	CC	CC	CC	CC	CC	CC	CC	CC	CC	CC	CC	CC	CC	CC	CC	CC	CC	CC	CC	CC	CC	CC	CC	CC	CC	CC
2992	TT	TT	TT	TT	TT	TT	TT	TT	TT	TT	TT	CC	TT	CC	TT	CC	TT	TT	TT	CC	TT	CC	TT	TT	TT	TT	CC	TT	TT	TT	TT	CC	TT	TT	TT	TT	TT	TT	CC	TT	TT	TT	TT	CC	TT	TT	TT	TT	TT
2993	GG	GG	AA	GG	GG	GG	GG	AG	GG	GG	GG	GG	AA	GG	GG	GG	GG	GG	GG	GG	GG	GG	GG	GG	GG	GG	NN	GG	GG	GG	GG	AA	GG	AA	AA	GG	GG	GG	GG	GG	AA	GG	AA	GG	GG	GG	GG	GG	GG
2994	AA	AA	AA	AA	AA	AA	AA	AA	AA	AA	GG	AA	AA	AA	AA	AA	AA	AA	AA	AA	AA	AA	AA	AA	AA	AA	NN	AA	AA	AA	AA	AA	AA	AA	AA	AA	AA	AA	AA	AA	AA	AA	AA	GG	AA	AA	AA	AA	AA
2995	CC	TT	TT	TT	TT	TT	TT	TT	TT	TT	TT	TT	TT	CC	TT	TT	TT	TT	TT	TT	TT	TT	TT	TT	TT	TT	TT	TT	TT	TT	TT	TT	TT	TT	TT	TT	TT	TT	TT	TT	TT	TT	TT	TT	TT	TT	TT	TT	TT
2996	GG	GG	AA	GG	AA	AA	GG	NN	AA	AA	GG	GG	GG	AA	AA	GG	AA	GG	GG	GG	AA	GG	GG	GG	AA	GG	NN	GG	GG	AA	GG	AA	GG	GG	GG	GG	AA	GG	GG	AA	GG	GG	GG	GG	GG	GG	AA	AA	AA
2997	AA	AA	GG	AA	GG	GG	AA	AG	GG	GG	AA	AA	AA	GG	GG	AA	GG	AA	AA	AA	GG	AG	AA	AA	GG	AA	NN	AA	AA	GG	AA	GG	GG	AA	AA	AA	GG	GG	AA	GG	AA	GG	GG	GG	AA	AA	GG	GG	GG
2998	GG	GG	AA	GG	GG	GG	GG	GG	GG	GG	GG	GG	AA	GG	GG	GG	GG	GG	GG	GG	GG	GG	GG	GG	GG	GG	GG	GG	GG	GG	GG	GG	GG	GG	GG	GG	GG	GG	GG	GG	GG	GG	GG	GG	GG	GG	GG	GG	GG
2999	CC	CC	CC	CC	CC	CC	CC	NN	CC	CC	CC	CC	TT	TT	CC	CC	CC	CC	CC	CC	CC	CC	CC	CC	CC	CC	CC	CC	TT	CC	CC	CC	TT	CC	CC	CC	CC	CC	CC	CC	TT	CC	CC	CC	CC	CC	CC	CC	CC
3000	GG	AA	GG	AA	GG	GG	AA	AA	GG	GG	GG	AA	AA	AA	GG	NN	GG	AA	GG	GG	GG	GG	AA	GG	NN	AA	NN	AA	AA	GG	GG	GG	AA	GG	GG	AA	GG	GG	GG	GG	AA	GG	GG	GG	GG	GG	GG	GG	GG
3001	AA	AA	AA	AA	AA	AA	AA	AG	AA	AA	AA	AA	GG	GG	AA	AA	AA	AA	AA	AA	AA	AA	AA	AA	AA	AA	AA	AA	GG	AA	AA	AA	GG	AA	AA	AA	AA	AA	AA	AA	GG	AA	AA	AA	AA	AA	AA	AA	AA
3003	GG	GG	GG	GG	GG	GG	AA	GG	GG	GG	AA	GG	AA	GG	AA	GG	AA	AA	GG	GG	AA	GG	AA	GG	GG	GG	NN	AA	AA	GG	AA	GG	GG	GG	AA	AA	AA	GG	AA	GG	GG	GG	GG	GG	GG	GG	AA	GG	AA
3005	GG	AA	GG	GG	GG	GG	GG	NN	GG	GG	GG	GG	AA	GG	GG	GG	GG	GG	GG	GG	GG	GG	GG	GG	GG	GG	GG	GG	GG	GG	GG	GG	GG	GG	GG	GG	AA	GG	GG	GG	GG	GG	GG	GG	GG	GG	GG	GG	GG
3007	CC	AA	CC	AA	AA	AA	AA	AC	AA	AA	AA	AA	CC	AA	AA	AA	CC	AA	AA	AA	AA	CC	AA	AA	AA	AA	CC	AA	AA	CC	AA	CC	CC	CC	CC	CC	AA	CC	CC	AA	AA	AA	CC	CC	AA	CC	AA	AA	AA
3008	AA	AA	GG	GG	GG	GG	GG	GG	GG	GG	GG	GG	GG	GG	GG	GG	GG	GG	GG	GG	GG	GG	GG	GG	GG	GG	AA	GG	GG	GG	GG	AA	GG	GG	GG	GG	GG	GG	GG	GG	GG	GG	GG	GG	GG	GG	GG	GG	GG
3009	GG	GG	AA	AA	AA	AA	AA	AA	AA	AA	AA	AA	AA	AA	AA	AA	AA	AA	AA	AA	AA	AA	AA	AA	AA	AA	GG	AA	AA	AA	AA	GG	AA	AA	AA	AA	AA	AA	AA	AA	AA	AA	AA	AA	AA	AA	AA	AA	AA
3010	AA	AA	AA	AA	GG	AA	AA	GG	AA	AA	AA	AA	GG	GG	AA	AA	AA	AA	AA	AA	AA	AA	AA	AA	AA	GG	NN	GG	AA	GG	AA	GG	GG	AA	AA	AA	AA	AA	AA	AA	AA	AA	AA	AA	AA	AA	AA	AA	AA
3011	CC	TT	NN	CC	CC	CC	CC	TT	CC	CC	TT	CC	TT	TT	CC	CC	CC	TT	CC	CC	TT	CC	CC	CC	CC	CC	TT	NN	CC	CC	CC	TT	TT	CC	CC	CC	TT	CC	CC	CC	TT	TT	CC	TT	CC	CC	CC	CC	CC
3012	AA	GG	NN	AA	AA	AA	AA	GG	AA	AA	GG	AA	GG	GG	AA	AA	AA	GG	AA	AA	GG	AA	AA	AA	AA	AA	GG	NN	AA	AA	AA	GG	GG	AA	AA	AA	GG	AA	AA	AA	GG	GG	AA	GG	AA	AA	AA	AA	AA
3013	AA	GG	AA	AA	AA	AA	AA	AA	AA	AA	AA	AA	GG	AA	AA	AA	AA	AA	AA	AA	AA	AA	AA	AA	AA	AA	AA	AA	GG	AA	AA	AA	GG	GG	AA	AA	AA	AA	AA	AA	AA	AA	AA	AA	AA	AA	AA	AA	AA
3014	AA	CC	AA	AA	AA	AA	AA	AA	AA	AA	AA	AA	CC	AA	AA	AA	AA	AA	AA	AA	AA	AA	AA	AA	AA	AA	AA	AA	CC	AA	AA	AA	CC	CC	AA	AA	AA	AA	AA	AA	AA	AA	AA	AA	AA	AA	AA	AA	AA
3017	TT	TT	CC	TT	TT	TT	TT	TT	TT	TT	TT	TT	TT	TT	TT	TT	TT	TT	TT	TT	TT	TT	TT	TT	NN	TT	TT	TT	TT	TT	TT	TT	TT	TT	TT	TT	TT	TT	TT	TT	TT	TT	TT	TT	TT	TT	TT	TT	TT
3020	GG	GG	GG	GG	GG	GG	GG	GG	GG	GG	GG	GG	GG	GG	GG	GG	GG	GG	GG	GG	GG	GG	GG	GG	GG	GG	GG	GG	GG	GG	GG	GG	GG	GG	GG	GG	GG	GG	GG	GG	GG	GG	GG	GG	GG	GG	GG	GG	GG
3021	GG	GG	AA	GG	GG	GG	GG	AA	GG	AA	GG	AA	AA	AA	AA	AA	AA	AA	AA	AA	AA	AA	AA	AA	NN	AA	NN	AA	AA	AA	AA	AA	GG	AA	AA	GG	AA	AA	AA	AA	GG	AA	AA	AA	AA	AA	GG	AA	AA
3023	AA	AA	GG	AA	AA	AA	AA	AA	AA	AA	AA	AA	AA	AA	AA	AA	AA	AA	AA	AA	AA	AA	AA	AA	AA	AA	AA	AA	AA	AA	AA	AA	AA	AA	AA	AA	AA	AA	AA	AA	AA	AA	AA	AA	AA	AA	AA	AA	AA
3024	AA	AA	GG	AA	AA	AA	AA	AA	AA	AA	AA	AA	AA	AA	AA	AA	AA	AA	AA	AA	AA	AA	AA	AA	AA	AA	AA	AA	AA	AA	AA	AA	AA	AA	AA	AA	AA	AA	AA	AA	AA	AA	AA	AA	AA	AA	AA	AA	AA
3025	AA	GG	AA	AA	AA	AA	AA	AA	AA	AA	AA	AA	AA	AA	AA	AA	AA	AA	AA	AA	AA	AA	AA	AA	AA	AA	GG	AA	AA	AA	AA	GG	AA	AA	AA	AA	AA	AA	AA	AA	AA	AA	AA	AA	AA	AA	AA	AA	AA
3026	TT	CC	CC	TT	CC	CC	CC	CC	CC	CC	CC	CC	TT	TT	CC	CC	CC	CC	CC	CC	CC	CC	CC	CC	CC	CC	TT	CC	CC	CC	CC	CC	TT	TT	TT	TT	TT	CC	TT	CC	CC	TT	TT	TT	CC	TT	CC	CC	CC
3028	TT	CC	CC	TT	CC	CC	CC	CC	CC	CC	CC	CC	TT	TT	CC	CC	CC	CC	CC	CC	CC	CC	CC	CC	CC	CC	NN	CC	CC	CC	CC	CC	TT	TT	TT	TT	TT	CC	TT	CC	CC	TT	TT	TT	CC	TT	CC	CC	CC
3029	CC	TT	TT	CC	TT	TT	TT	TT	TT	TT	TT	TT	CC	CC	TT	TT	TT	TT	TT	TT	TT	TT	TT	TT	TT	TT	NN	TT	TT	TT	TT	TT	CC	CC	CC	CC	CC	TT	CC	TT	TT	CC	CC	CC	TT	CC	TT	TT	TT
3032	GG	GG	GG	GG	GG	GG	GG	AG	GG	GG	GG	GG	GG	GG	GG	GG	GG	GG	GG	GG	GG	GG	GG	GG	GG	GG	NN	GG	GG	GG	GG	AA	GG	GG	GG	GG	GG	GG	GG	GG	GG	GG	GG	GG	GG	GG	GG	GG	GG
3033	AA	AA	AA	GG	GG	GG	GG	NN	GG	GG	GG	AA	AA	AA	GG	NN	GG	GG	GG	GG	GG	GG	GG	GG	GG	AA	GG	GG	AA	GG	GG	GG	GG	AA	AA	GG	AA	AA	AA	GG	AA	GG	AA	AA	GG	AA	GG	GG	GG
3034	GG	GG	GG	GG	GG	GG	GG	GG	GG	GG	GG	GG	GG	GG	GG	GG	GG	GG	GG	GG	GG	NN	NN	NN	NN	GG	GG	GG	GG	GG	NN	GG	GG	GG	GG	GG	GG	GG	GG	GG	GG	GG	GG	GG	NN	GG	GG	GG	GG
3035	AA	AA	AA	AA	AA	AA	AA	AA	AA	AA	AA	AA	AA	AA	AA	AA	AA	AA	AA	AA	AA	AA	NN	NN	NN	AA	AA	AA	AA	AA	NN	AA	AA	AA	AA	AA	AA	AA	AA	AA	AA	AA	AA	AA	NN	AA	AA	AA	AA
3037	TT	TT	TT	TT	TT	TT	TT	TT	TT	TT	TT	TT	TT	TT	TT	TT	TT	TT	TT	TT	TT	TT	TT	TT	TT	TT	TT	TT	TT	TT	TT	TT	TT	TT	TT	TT	TT	TT	TT	TT	TT	TT	TT	TT	TT	TT	TT	TT	TT
3038	GG	AA	AA	AA	GG	GG	AA	GG	AA	AA	GG	GG	AA	AA	GG	GG	GG	GG	GG	GG	GG	GG	GG	GG	NN	GG	AA	GG	AA	GG	GG	GG	GG	AA	AA	GG	GG	AA	AA	GG	GG	GG	AA	GG	GG	GG	GG	GG	GG
3039	TT	CC	CC	CC	TT	TT	CC	TT	CC	CC	TT	TT	CC	CC	TT	TT	TT	TT	TT	TT	TT	TT	TT	TT	NN	TT	CC	TT	CC	TT	TT	TT	TT	CC	CC	TT	TT	CC	CC	TT	TT	TT	CC	TT	TT	TT	TT	TT	TT
3040	CC	CC	CC	CC	CC	CC	CC	CC	CC	CC	CC	CC	CC	CC	CC	CC	CC	CC	CC	CC	CC	CC	CC	CC	CC	CC	CC	CC	CC	CC	CC	TT	CC	CC	CC	TT	CC	CC	CC	CC	TT	CC	CC	CC	CC	TT	CC	CC	CC
3041	GG	AA	AA	AA	GG	NN	AA	GG	AA	AA	GG	GG	AA	AA	GG	GG	GG	GG	GG	GG	GG	GG	GG	GG	GG	GG	AA	GG	AA	GG	GG	GG	GG	AA	AA	GG	GG	AA	AA	GG	GG	GG	AA	GG	GG	GG	GG	GG	GG
3042	CC	TT	TT	TT	CC	CC	TT	CC	TT	TT	CC	CC	TT	TT	CC	CC	CC	CC	CC	CC	CC	CC	CC	CC	CC	CC	TT	CC	TT	CC	CC	CC	CC	TT	TT	CC	CC	TT	TT	CC	CC	CC	TT	CC	CC	CC	CC	CC	CC
3043	TT	TT	TT	TT	TT	TT	TT	GG	TT	TT	GG	TT	GG	GG	TT	TT	TT	TT	TT	TT	TT	TT	TT	TT	TT	TT	GG	TT	TT	TT	TT	TT	GG	TT	GG	GG	TT	TT	GG	TT	GG	GG	TT	GG	TT	GG	TT	TT	TT
3044	GG	GG	AA	AA	AA	AA	AA	AA	AA	AA	AA	AA	AA	AA	AA	AA	AA	AA	AA	AA	AA	AA	AA	AA	AA	AA	GG	AA	AA	AA	AA	GG	AA	AA	AA	AA	AA	AA	AA	AA	AA	AA	AA	AA	AA	AA	AA	AA	AA
3045	GG	GG	GG	GG	GG	GG	GG	GG	GG	GG	GG	GG	GG	GG	GG	GG	GG	GG	GG	GG	GG	GG	GG	GG	GG	GG	GG	GG	GG	GG	GG	GG	GG	GG	GG	GG	GG	GG	GG	GG	GG	GG	GG	GG	GG	GG	GG	GG	GG
3046	GG	GG	GG	GG	GG	GG	GG	GG	GG	GG	GG	GG	GG	GG	GG	GG	GG	GG	GG	GG	GG	GG	GG	GG	GG	GG	GG	GG	GG	GG	GG	GG	GG	GG	GG	GG	GG	GG	GG	GG	GG	GG	GG	GG	GG	GG	GG	GG	GG
3047	TT	TT	TT	CC	TT	TT	CC	NN	CC	TT	CC	CC	CC	CC	TT	CC	TT	CC	TT	CC	TT	TT	TT	TT	TT	CC	CC	CC	CC	TT	TT	TT	TT	TT	CC	CC	TT	CC	CC	TT	TT	CC	CC	CC	CC	CC	TT	CC	CC
3048	AA	AA	GG	AA	AA	AA	AA	AA	AA	AA	AA	AA	GG	AA	AA	AA	AA	AA	AA	AA	AA	AA	AA	AA	AA	AA	NN	AA	AA	AA	AA	AA	GG	GG	AA	GG	AA	GG	GG	AA	AA	AA	GG	AA	AA	GG	AA	AA	AA
3051	CC	CC	CC	CC	CC	CC	CC	CC	CC	CC	CC	CC	CC	CC	CC	CC	CC	CC	CC	CC	CC	CC	CC	CC	CC	CC	CC	CC	CC	CC	CC	CC	CC	CC	CC	CC	CC	CC	CC	CC	CC	CC	CC	CC	CC	CC	CC	CC	CC
3053	GG	GG	GG	GG	GG	GG	GG	GG	GG	GG	GG	GG	GG	GG	GG	GG	GG	GG	GG	GG	GG	GG	GG	GG	GG	GG	GG	GG	GG	GG	GG	GG	GG	GG	GG	GG	GG	GG	AA	GG	GG	GG	GG	GG	GG	GG	GG	GG	GG
3054	GG	GG	GG	GG	GG	GG	GG	GG	GG	GG	GG	GG	GG	GG	GG	GG	GG	GG	GG	GG	GG	GG	GG	GG	GG	GG	GG	GG	GG	GG	GG	GG	GG	GG	GG	GG	GG	GG	AA	GG	GG	GG	GG	GG	GG	GG	GG	GG	GG
3055	CC	CC	CC	CC	CC	CC	CC	CC	CC	CC	CC	CC	CC	CC	CC	CC	CC	CC	CC	CC	CC	CC	CC	CC	CC	CC	CC	CC	CC	CC	CC	CC	CC	CC	CC	CC	CC	CC	CC	CC	CC	CC	CC	CC	CC	CC	CC	CC	CC
3056	AA	AA	AA	GG	GG	GG	GG	AA	GG	GG	GG	GG	AA	AA	GG	GG	GG	GG	GG	GG	GG	GG	GG	GG	GG	GG	NN	GG	AA	GG	GG	AA	AA	AA	GG	GG	AA	GG	GG	GG	GG	GG	GG	GG	GG	GG	GG	GG	GG
3057	GG	AA	AA	AA	AA	AA	AA	AA	AA	AA	AA	AA	GG	AA	GG	NN	AA	AA	NN	AA	GG	GG	AA	AA	GG	GG	GG	AA	AA	AA	AA	AA	AA	AA	GG	GG	GG	AA	GG	AA	GG	GG	AA	GG	AA	AA	AA	AA	AA
3058	CC	TT	CC	CC	CC	CC	CC	CC	CC	CC	CC	CC	TT	CC	CC	CC	CC	CC	CC	CC	CC	CC	CC	CC	CC	CC	CC	CC	TT	CC	CC	CC	TT	TT	CC	CC	CC	CC	CC	CC	CC	CC	CC	CC	CC	CC	CC	CC	CC
3060	GG	AA	AA	GG	GG	GG	GG	AA	GG	GG	GG	AA	AA	AA	GG	GG	AA	AA	GG	GG	GG	GG	AA	GG	GG	GG	AA	GG	GG	AA	GG	AA	AA	AA	AA	GG	AA	GG	AA	AA	AA	AA	AA	AA	GG	AA	GG	AA	GG
3063	GG	GG	AA	GG	AA	AA	GG	NN	AA	AA	GG	GG	GG	AA	AA	GG	AA	GG	GG	GG	AA	NN	GG	GG	AA	GG	NN	GG	GG	AA	GG	AA	AA	GG	GG	GG	AA	AA	GG	AA	GG	AA	AA	AA	GG	GG	AA	AA	AA
3064	TT	TT	CC	TT	CC	CC	TT	NN	CC	CC	TT	TT	TT	CC	CC	TT	CC	TT	TT	TT	CC	TT	TT	TT	CC	TT	NN	TT	TT	CC	TT	CC	TT	TT	TT	TT	CC	TT	TT	CC	TT	TT	TT	TT	TT	TT	CC	CC	CC
3065	TT	TT	CC	TT	CC	CC	TT	NN	CC	CC	TT	TT	TT	CC	CC	TT	CC	TT	TT	TT	CC	NN	TT	TT	CC	TT	CC	TT	TT	CC	TT	CC	CC	TT	TT	TT	CC	CC	TT	CC	TT	CC	CC	CC	TT	TT	CC	CC	CC
3066	GG	AA	GG	GG	GG	GG	GG	GG	GG	GG	AA	GG	GG	AA	GG	GG	GG	GG	NN	GG	GG	NN	GG	GG	GG	GG	AA	GG	GG	GG	GG	GG	GG	GG	GG	GG	GG	GG	GG	GG	GG	GG	GG	GG	GG	GG	AA	GG	GG
3067	TT	CC	CC	CC	CC	CC	CC	CC	CC	CC	CC	CC	TT	CC	CC	CC	CC	CC	CC	CC	CC	CC	CC	CC	CC	CC	CC	CC	CC	CC	CC	CC	CC	CC	CC	CC	CC	CC	TT	CC	CC	CC	CC	CC	CC	CC	CC	CC	CC
3069	TT	TT	TT	TT	TT	TT	TT	TT	TT	TT	TT	TT	TT	TT	TT	TT	TT	TT	TT	TT	TT	TT	TT	TT	TT	TT	TT	TT	TT	TT	TT	TT	TT	TT	TT	GG	TT	GG	TT	TT	GG	GG	GG	GG	TT	GG	TT	TT	TT
3070	GG	GG	GG	GG	GG	GG	GG	GG	GG	GG	GG	GG	GG	GG	GG	GG	GG	GG	GG	GG	GG	GG	GG	GG	GG	GG	GG	GG	GG	GG	GG	GG	GG	GG	GG	TT	GG	TT	GG	GG	TT	TT	TT	TT	GG	TT	GG	GG	GG
3071	TT	TT	TT	TT	TT	TT	TT	TT	TT	TT	TT	TT	TT	TT	TT	TT	TT	TT	TT	TT	TT	TT	TT	TT	TT	TT	TT	TT	TT	TT	TT	TT	TT	TT	TT	CC	TT	CC	TT	TT	CC	CC	CC	CC	TT	CC	TT	TT	TT
3074	GG	GG	AA	GG	GG	GG	GG	GG	GG	GG	GG	GG	GG	GG	GG	GG	GG	GG	GG	GG	GG	GG	GG	GG	GG	GG	GG	GG	GG	GG	GG	GG	GG	AA	GG	GG	GG	GG	AA	GG	GG	GG	GG	GG	GG	GG	GG	GG	AA
3075	TT	TT	TT	TT	TT	TT	TT	NN	TT	TT	TT	TT	CC	CC	TT	TT	TT	TT	TT	TT	TT	TT	TT	TT	TT	TT	NN	TT	TT	TT	TT	TT	CC	TT	TT	TT	TT	TT	TT	TT	TT	TT	TT	TT	TT	TT	TT	TT	TT
3076	CC	CC	CC	CC	CC	CC	CC	NN	CC	CC	CC	CC	CC	CC	CC	CC	CC	CC	CC	CC	CC	CC	CC	CC	CC	CC	CC	CC	CC	CC	CC	CC	CC	CC	CC	CC	CC	CC	CC	CC	CC	CC	CC	CC	CC	CC	CC	CC	CC
3078	TT	CC	TT	CC	CC	CC	CC	NN	CC	CC	CC	CC	CC	CC	CC	CC	CC	CC	CC	CC	CC	CC	CC	CC	CC	CC	CC	CC	CC	CC	CC	CC	TT	CC	TT	CC	CC	CC	CC	CC	TT	CC	CC	CC	CC	CC	CC	CC	CC
3080	TT	TT	TT	CC	CC	CC	TT	TT	TT	CC	TT	CC	TT	TT	TT	NN	CC	TT	CC	CC	TT	CC	TT	TT	CC	CC	TT	CC	CC	CC	TT	TT	TT	TT	TT	CC	TT	CC	TT	CC	TT	CC	CC	CC	CC	TT	CC	CC	CC
3081	GG	GG	GG	AA	AA	AA	GG	GG	GG	AA	GG	AA	GG	GG	GG	NN	AA	GG	NN	AA	GG	NN	GG	GG	AA	AA	GG	AA	AA	AA	GG	GG	GG	GG	GG	AA	GG	AA	GG	AA	GG	AA	AA	AA	AA	GG	AA	AA	AA
3082	TT	CC	TT	TT	TT	TT	TT	TT	TT	TT	TT	TT	TT	TT	TT	TT	TT	TT	TT	TT	TT	TT	TT	TT	TT	TT	TT	TT	TT	TT	TT	TT	TT	TT	TT	CC	TT	CC	TT	TT	CC	TT	CC	TT	TT	CC	TT	TT	TT
3083	AA	AA	GG	AA	AA	AA	AA	GG	AA	AA	AA	GG	AA	AA	GG	NN	GG	GG	GG	GG	GG	GG	AA	GG	GG	GG	NN	GG	AA	GG	AA	GG	AA	AA	GG	GG	GG	GG	GG	GG	GG	GG	GG	AA	GG	GG	AA	GG	AA
3085	AA	AA	GG	AA	AA	AA	AA	GG	AA	AA	AA	AA	GG	AA	AA	AA	AA	AA	AA	AA	AA	AA	AA	AA	AA	AA	AA	AA	AA	AA	AA	GG	GG	AA	AA	AA	AA	AA	AA	AA	AA	AA	AA	AA	AA	AA	AA	GG	AA
3086	CC	CC	TT	CC	CC	CC	TT	TT	CC	CC	CC	CC	TT	TT	CC	CC	CC	CC	CC	CC	CC	CC	CC	CC	CC	CC	NN	CC	CC	CC	CC	TT	TT	CC	TT	TT	CC	TT	TT	CC	CC	CC	TT	TT	CC	TT	CC	CC	CC
3088	CC	AA	AA	AA	AA	AA	AA	AA	AA	AA	AA	AA	CC	CC	AA	AA	AA	AA	AA	AA	AA	AA	AA	AA	AA	AA	CC	AA	AA	AA	AA	AA	CC	CC	CC	CC	AA	AA	CC	AA	AA	AA	CC	CC	AA	CC	AA	AA	AA
3089	AA	GG	GG	GG	GG	GG	GG	GG	GG	GG	NN	GG	GG	GG	GG	GG	GG	GG	GG	GG	GG	GG	GG	GG	GG	GG	NN	GG	GG	GG	GG	GG	GG	GG	GG	GG	GG	GG	GG	GG	GG	GG	GG	GG	GG	GG	GG	GG	GG
3092	TT	TT	CC	TT	CC	CC	TT	CC	CC	CC	CC	TT	TT	TT	TT	TT	TT	TT	TT	TT	CC	CC	TT	TT	CC	TT	CC	TT	TT	TT	CC	TT	TT	TT	TT	CC	TT	CC	TT	CC	TT	TT	TT	TT	TT	TT	TT	TT	TT
3093	TT	CC	CC	CC	CC	CC	CC	NN	CC	CC	CC	CC	TT	TT	CC	CC	CC	CC	CC	CC	CC	CC	CC	CC	CC	CC	CC	CC	CC	CC	CC	CC	CC	TT	TT	CC	TT	CC	CC	CC	TT	CC	TT	CC	CC	TT	CC	CC	CC
3094	GG	AA	AA	AA	AA	AA	AA	GG	AA	AA	AA	AA	GG	GG	AA	AA	AA	AA	AA	AA	AA	AA	AA	AA	AA	AA	AA	AA	AA	AA	AA	AA	AA	GG	GG	AA	GG	AA	AA	AA	GG	AA	GG	AA	AA	GG	AA	AA	AA
3095	TT	CC	CC	CC	CC	CC	CC	CC	CC	CC	CC	CC	CC	CC	CC	CC	CC	CC	CC	CC	CC	CC	CC	CC	CC	CC	NN	CC	CC	CC	CC	CC	CC	TT	CC	TT	CC	CC	CC	CC	CC	TT	CC	TT	CC	TT	CC	CC	CC
3096	AA	GG	GG	GG	GG	GG	GG	GG	GG	GG	GG	GG	GG	GG	GG	GG	GG	GG	GG	GG	GG	GG	GG	GG	GG	GG	NN	GG	GG	GG	GG	GG	GG	AA	GG	AA	GG	GG	GG	GG	GG	AA	GG	AA	GG	AA	GG	GG	GG
3097	CC	TT	TT	CC	TT	TT	CC	CC	CC	TT	TT	CC	CC	TT	TT	CC	CC	CC	NN	CC	TT	NN	CC	CC	TT	CC	NN	CC	CC	TT	TT	TT	CC	CC	CC	CC	TT	TT	TT	TT	TT	CC	TT	CC	TT	CC	CC	TT	CC
3099	GG	TT	GG	GG	TT	GG	GG	TT	GG	GG	TT	GG	GG	GG	GG	GG	GG	GG	GG	GG	GG	GG	GG	GG	GG	GG	GG	GG	TT	GG	GG	TT	GG	TT	GG	GG	TT	TT	TT	GG	TT	GG	TT	GG	GG	GG	GG	GG	GG
3101	AA	AA	GG	AA	GG	GG	AA	AA	AA	AA	GG	AA	AA	GG	AA	AA	AA	AA	AA	AA	AA	AA	AA	AA	AA	AA	NN	AA	AA	AA	AA	GG	GG	AA	AA	AA	AA	AA	GG	AA	AA	AA	AA	GG	AA	AA	AA	AA	AA
3103	CC	TT	CC	CC	CC	CC	CC	CC	CC	CC	CC	CC	TT	CC	CC	CC	CC	CC	CC	CC	CC	CC	CC	CC	CC	CC	NN	CC	CC	CC	CC	CC	CC	TT	TT	CC	CC	CC	CC	CC	CC	CC	CC	CC	CC	CC	CC	CC	CC
3107	AA	GG	AA	AA	AA	AA	AA	AA	AA	AA	AA	AA	GG	AA	AA	AA	AA	AA	AA	AA	AA	AA	AA	AA	AA	AA	AA	AA	GG	AA	AA	AA	GG	GG	AA	AA	AA	AA	AA	AA	AA	AA	AA	AA	AA	AA	AA	AA	AA
3108	GG	AA	GG	GG	GG	GG	GG	GG	GG	GG	GG	GG	AA	GG	GG	GG	GG	GG	GG	GG	GG	GG	GG	GG	GG	GG	GG	GG	AA	GG	GG	GG	AA	AA	GG	GG	GG	GG	GG	GG	GG	GG	GG	GG	GG	GG	GG	GG	GG
3111	CC	CC	CC	TT	TT	TT	TT	CC	TT	TT	TT	TT	CC	CC	TT	TT	TT	TT	TT	TT	TT	TT	TT	TT	TT	TT	CC	TT	TT	TT	TT	TT	CC	CC	TT	CC	TT	CC	CC	TT	CC	TT	TT	TT	TT	CC	TT	TT	TT
3112	CC	CC	CC	CC	TT	TT	CC	CC	TT	TT	CC	CC	CC	CC	CC	CC	CC	CC	CC	CC	CC	CC	CC	CC	CC	CC	CC	CC	CC	CC	CC	CC	CC	CC	CC	CC	TT	CC	CC	CC	CC	CC	CC	CC	CC	CC	CC	CC	CC
3114	GG	GG	AA	GG	AA	AA	GG	AG	AA	AA	GG	GG	GG	AA	AA	GG	GG	GG	GG	GG	AA	NN	GG	GG	AA	GG	NN	GG	GG	AA	GG	AA	GG	GG	GG	GG	AA	AA	GG	AA	GG	AA	AA	AA	GG	GG	AA	AA	AA
3118	TT	TT	TT	TT	TT	TT	TT	TT	TT	TT	CC	CC	TT	TT	CC	TT	CC	CC	CC	CC	CC	CC	CC	CC	CC	TT	TT	TT	TT	CC	TT	TT	TT	TT	TT	TT	CC	CC	TT	CC	CC	CC	TT	TT	CC	TT	CC	TT	TT
3119	GG	TT	TT	GG	TT	TT	TT	TT	TT	TT	TT	TT	TT	TT	TT	TT	TT	TT	TT	TT	TT	TT	TT	TT	TT	TT	TT	TT	TT	TT	TT	TT	TT	TT	TT	TT	GG	TT	TT	TT	TT	TT	TT	TT	TT	TT	TT	TT	TT
3120	GG	GG	GG	GG	GG	GG	GG	NN	GG	GG	AA	GG	AA	GG	GG	GG	AA	GG	GG	GG	GG	GG	GG	GG	GG	AA	AA	AA	GG	AA	GG	GG	GG	AA	GG	AA	GG	GG	GG	GG	GG	GG	GG	GG	GG	GG	GG	GG	GG
3121	TT	TT	CC	TT	TT	TT	TT	TT	TT	TT	TT	CC	TT	CC	TT	CC	CC	CC	TT	TT	TT	CC	CC	CC	TT	CC	CC	CC	CC	CC	CC	TT	TT	TT	CC	TT	TT	CC	CC	TT	CC	CC	CC	CC	CC	TT	TT	TT	TT
3122	CC	CC	CC	CC	CC	CC	CC	CC	CC	TT	CC	CC	TT	CC	CC	CC	TT	CC	CC	CC	CC	CC	CC	CC	CC	CC	CC	CC	TT	CC	CC	TT	TT	CC	CC	CC	CC	CC	CC	CC	CC	CC	CC	CC	CC	CC	CC	CC	TT
3124	TT	GG	GG	TT	TT	TT	TT	GG	TT	TT	TT	TT	GG	TT	TT	TT	TT	TT	TT	TT	TT	TT	TT	TT	TT	TT	GG	TT	TT	TT	TT	TT	GG	GG	GG	GG	TT	GG	GG	TT	GG	GG	GG	GG	TT	GG	TT	TT	TT
3125	CC	TT	TT	CC	CC	CC	CC	TC	CC	CC	CC	CC	TT	CC	CC	CC	CC	CC	CC	CC	CC	CC	CC	CC	CC	CC	NN	CC	CC	CC	CC	CC	TT	TT	TT	TT	CC	TT	TT	CC	TT	TT	TT	TT	CC	TT	CC	CC	CC
3126	AA	AA	GG	AA	AA	AA	AA	AA	GG	AA	GG	GG	AA	AA	GG	NN	GG	GG	NN	AA	AA	GG	GG	GG	GG	GG	AA	GG	GG	GG	GG	GG	AA	AA	GG	GG	AA	GG	AA	GG	AA	GG	GG	GG	GG	AA	GG	GG	GG
3127	CC	CC	TT	CC	CC	CC	CC	CC	CC	CC	CC	TT	CC	CC	CC	CC	TT	TT	CC	CC	CC	CC	TT	CC	TT	TT	CC	TT	TT	TT	TT	CC	CC	CC	TT	TT	CC	TT	CC	TT	CC	CC	CC	CC	CC	CC	CC	TT	CC
3128	AA	GG	GG	AA	GG	GG	GG	GG	GG	GG	GG	GG	GG	AA	AA	GG	GG	AA	AA	GG	AA	AA	AA	AA	AA	GG	GG	AA	AA	GG	AA	GG	AA	GG	GG	AA	AA	GG	GG	GG	AA	GG	GG	GG	GG	GG	GG	AA	GG
3129	GG	GG	GG	AA	AA	AA	GG	AG	AA	AA	GG	GG	GG	GG	GG	GG	GG	GG	GG	GG	GG	GG	GG	GG	GG	GG	GG	GG	GG	GG	GG	GG	GG	GG	GG	GG	GG	GG	GG	GG	GG	GG	GG	GG	GG	GG	GG	GG	GG
3130	GG	GG	GG	AA	AA	AA	GG	NN	AA	AA	GG	GG	GG	GG	GG	GG	GG	GG	GG	GG	GG	GG	GG	GG	GG	GG	GG	GG	GG	GG	GG	GG	GG	GG	GG	GG	GG	GG	GG	GG	GG	GG	GG	GG	GG	GG	GG	GG	GG
3131	CC	CC	CC	TT	TT	TT	TT	CC	TT	TT	CC	TT	CC	TT	TT	TT	TT	TT	TT	TT	TT	TT	TT	TT	TT	TT	CC	TT	TT	TT	TT	CC	TT	TT	CC	TT	CC	CC	CC	TT	TT	CC	CC	CC	TT	TT	TT	TT	TT
3132	TT	TT	TT	CC	CC	CC	TT	TT	TT	TT	TT	TT	TT	CC	CC	TT	TT	TT	TT	CC	TT	CC	TT	TT	TT	TT	TT	TT	CC	TT	TT	TT	CC	CC	TT	CC	TT	TT	TT	TT	CC	TT	TT	TT	TT	CC	CC	TT	TT
3133	GG	GG	GG	AA	AA	AA	AA	GG	AA	AA	GG	AA	GG	AA	AA	AA	AA	AA	AA	AA	AA	AA	AA	AA	AA	AA	GG	AA	AA	AA	AA	GG	AA	AA	GG	AA	GG	GG	GG	AA	AA	GG	GG	GG	AA	AA	AA	AA	AA
3134	CC	CC	CC	CC	CC	CC	CC	CC	CC	CC	CC	CC	CC	TT	CC	CC	CC	CC	CC	CC	CC	CC	CC	CC	CC	CC	CC	CC	CC	CC	CC	TT	CC	CC	CC	TT	CC	CC	CC	CC	CC	CC	CC	CC	CC	TT	CC	CC	CC
3135	TT	TT	TT	TT	TT	TT	TT	TT	TT	TT	TT	TT	TT	TT	TT	TT	TT	TT	TT	TT	TT	TT	TT	TT	TT	TT	TT	TT	TT	TT	TT	TT	TT	TT	TT	TT	TT	TT	TT	TT	TT	TT	TT	TT	TT	TT	TT	TT	TT
3136	GG	GG	GG	GG	GG	GG	GG	GG	GG	GG	GG	GG	GG	GG	GG	GG	GG	GG	GG	GG	GG	GG	GG	GG	GG	GG	GG	GG	GG	GG	GG	GG	GG	GG	GG	GG	GG	GG	GG	GG	GG	GG	GG	GG	GG	GG	GG	GG	GG
3144	TT	CC	CC	CC	CC	CC	TT	NN	CC	CC	CC	TT	TT	TT	TT	TT	TT	TT	TT	TT	TT	TT	TT	TT	TT	TT	CC	TT	TT	TT	TT	CC	TT	CC	TT	TT	TT	TT	CC	TT	TT	TT	TT	TT	TT	TT	TT	TT	TT
3146	TT	TT	TT	TT	TT	TT	TT	TT	TT	TT	TT	TT	TT	TT	TT	TT	TT	TT	TT	TT	TT	TT	TT	TT	TT	TT	NN	TT	TT	TT	TT	TT	TT	CC	TT	TT	TT	TT	TT	TT	CC	CC	CC	TT	TT	CC	TT	TT	TT
3147	TT	TT	TT	TT	TT	TT	TT	TT	TT	TT	TT	TT	TT	TT	TT	TT	TT	TT	TT	TT	TT	TT	TT	TT	TT	TT	TT	TT	TT	TT	TT	TT	TT	TT	TT	TT	TT	TT	TT	TT	TT	TT	TT	TT	TT	TT	TT	TT	TT
3149	TT	GG	TT	GG	TT	TT	GG	TT	TT	TT	GG	TT	TT	GG	TT	TT	GG	TT	TT	TT	TT	TT	TT	TT	TT	TT	GG	TT	TT	NN	TT	GG	TT	TT	TT	TT	GG	GG	GG	TT	TT	TT	TT	TT	TT	TT	TT	TT	GG
3150	TT	CC	TT	CC	TT	TT	CC	TT	TT	TT	CC	TT	TT	CC	TT	TT	CC	TT	TT	TT	TT	TT	TT	TT	TT	TT	CC	TT	TT	CC	TT	CC	TT	TT	TT	TT	CC	CC	CC	TT	TT	TT	TT	TT	TT	TT	TT	TT	CC
3151	AA	AA	GG	GG	GG	GG	AA	GG	GG	GG	GG	GG	AA	GG	GG	GG	GG	GG	GG	GG	GG	GG	GG	GG	GG	GG	NN	GG	GG	GG	GG	GG	GG	AA	AA	AA	GG	AA	AA	GG	GG	GG	AA	AA	GG	AA	GG	GG	GG
3153	CC	CC	CC	TT	TT	TT	CC	CC	CC	TT	CC	CC	CC	CC	CC	CC	TT	CC	NN	CC	TT	TT	TT	TT	TC	CC	CC	CC	TT	TT	TT	CC	CC	CC	CC	CC	CC	CC	CC	TT	CC	TT	TT	TT	TT	CC	CC	CC	CC
3154	GG	GG	GG	GG	GG	GG	GG	GG	GG	GG	GG	GG	GG	GG	GG	GG	GG	GG	GG	GG	GG	GG	GG	GG	GG	GG	GG	GG	GG	GG	GG	GG	GG	GG	GG	GG	GG	GG	GG	GG	GG	GG	GG	GG	GG	GG	GG	GG	GG
3156	AA	AA	AA	AA	AA	AA	AA	AA	AA	AA	AA	AA	AA	AA	AA	AA	AA	AA	AA	AA	AA	AA	AA	AA	AA	AA	AA	AA	AA	AA	AA	AA	AA	AA	AA	GG	AA	GG	AA	AA	GG	GG	GG	GG	AA	GG	AA	AA	AA
3160	CC	TT	TT	CC	CC	CC	CC	CC	CC	CC	CC	CC	CC	CC	CC	CC	CC	CC	CC	CC	CC	CC	CC	CC	CC	CC	TT	CC	CC	CC	CC	TT	CC	TT	CC	CC	CC	TT	TT	CC	CC	CC	CC	CC	CC	CC	TT	TT	TT
3163	AA	AA	AA	AA	AA	AA	AA	AA	AA	AA	AA	AA	AA	AA	AA	AA	AA	AA	AA	AA	AA	AA	AA	AA	AA	AA	AA	AA	AA	AA	AA	AA	AA	AA	AA	AA	AA	AA	AA	AA	AA	AA	AA	AA	AA	AA	AA	AA	AA
3164	TT	TT	CC	TT	TT	TT	TT	TT	TT	TT	TT	TT	CC	TT	CC	TT	TT	TT	CC	CC	CC	CC	TT	TT	CC	CC	CC	TT	TT	TT	TT	CC	CC	CC	CC	CC	TT	TT	CC	TT	CC	TT	TT	CC	TT	TT	CC	CC	CC
3165	AA	AA	GG	AA	AA	AA	AA	AA	AA	AA	AA	AA	GG	AA	GG	AA	AA	AA	GG	GG	GG	GG	AA	AA	GG	GG	GG	AA	AA	AA	AA	GG	GG	GG	GG	GG	AA	AA	GG	AA	GG	AA	AA	GG	AA	AA	GG	GG	GG
3166	CC	CC	CC	CC	TT	CC	TT	NN	TT	TT	TT	TT	CC	CC	TT	TT	TT	TT	TT	TT	CC	TT	CC	CC	CC	TT	CC	TT	TT	TT	TT	CC	CC	CC	CC	CC	CC	CC	CC	CC	CC	CC	CC	CC	CC	CC	TT	TT	TT
3169	GG	GG	GG	GG	AA	GG	AA	AA	AA	GG	AA	AA	GG	GG	GG	AA	AA	GG	NN	AA	AA	AA	AA	GG	GG	AA	AA	AA	AA	AA	GG	GG	GG	GG	GG	GG	GG	AA	AA	GG	GG	GG	GG	GG	GG	GG	AA	AA	AA
3170	CC	TT	CC	CC	CC	CC	CC	CC	CC	CC	CC	CC	TT	CC	CC	CC	TT	TT	TT	TT	CC	CC	CC	CC	CC	CC	CC	TT	TT	TT	CC	CC	CC	TT	CC	TT	TT	CC	CC	CC	CC	TT	CC	TT	TT	CC	CC	CC	TT
3171	GG	GG	GG	GG	AA	GG	GG	AA	AA	AA	GG	GG	GG	GG	GG	GG	GG	GG	GG	GG	GG	GG	GG	GG	GG	GG	GG	GG	GG	GG	GG	GG	GG	GG	GG	GG	GG	GG	GG	GG	GG	GG	GG	GG	GG	GG	AA	GG	GG
3172	TT	TT	TT	TT	TT	TT	TT	TC	TT	CC	CC	TT	CC	CC	TT	TT	TT	TT	TT	TT	TT	TT	TT	TT	TT	TT	CC	TT	CC	TT	TT	TT	TT	CC	TT	CC	CC	CC	CC	TT	CC	TT	TT	CC	TT	CC	CC	TT	TT
3174	AA	AA	AA	GG	GG	GG	AA	NN	GG	GG	AA	AA	AA	AA	GG	AA	AA	AA	AA	AA	GG	AA	AA	AA	GG	AA	AA	AA	AA	AA	AA	AA	AA	AA	AA	AA	GG	AA	AA	GG	AA	AA	AA	AA	AA	AA	GG	GG	GG
3175	CC	CC	CC	CC	CC	CC	CC	CC	CC	CC	CC	CC	CC	CC	CC	CC	CC	CC	CC	CC	CC	CC	CC	CC	CC	CC	CC	CC	CC	CC	CC	CC	CC	CC	CC	CC	CC	CC	CC	CC	CC	CC	CC	CC	CC	CC	CC	CC	CC
3178	AA	AA	GG	GG	GG	GG	GG	GG	GG	GG	GG	GG	GG	AA	GG	GG	GG	GG	GG	GG	GG	GG	GG	GG	GG	GG	GG	GG	GG	GG	GG	GG	GG	GG	AA	GG	GG	GG	AA	GG	GG	GG	GG	AA	GG	GG	GG	GG	GG
3181	CC	CC	CC	CC	CC	CC	CC	CC	CC	CC	CC	CC	CC	CC	CC	CC	CC	CC	CC	CC	CC	CC	CC	CC	CC	CC	NN	CC	CC	CC	CC	CC	CC	CC	CC	CC	CC	CC	CC	CC	CC	CC	CC	CC	CC	CC	CC	CC	CC
3185	TT	GG	TT	TT	GG	GG	GG	GG	TT	TT	TT	TT	GG	GG	TT	TT	TT	TT	TT	TT	TT	TT	TT	TT	TT	TT	TT	GG	GG	TT	TT	TT	TT	TT	TT	TT	TT	GG	GG	GG	TT	TT	GG	TT	TT	TT	GG	TT	GG
3186	TT	CC	NN	TT	TT	TT	TT	CC	TT	TT	CC	TT	CC	CC	TT	TT	TT	CC	TT	TT	CC	TT	TT	TT	TT	TT	CC	TT	TT	TT	TT	CC	CC	TT	TT	TT	CC	TT	TT	TT	CC	CC	TT	CC	TT	TT	TT	TT	TT
3187	GG	TT	GG	GG	GG	GG	GG	GG	GG	GG	GG	GG	GG	GG	GG	GG	GG	GG	GG	GG	GG	GG	GG	GG	GG	GG	TT	GG	GG	GG	GG	TT	GG	TT	TT	TT	GG	TT	GG	GG	GG	TT	TT	TT	GG	TT	GG	GG	GG
3188	AA	AA	GG	AA	AA	AA	AA	AA	AA	AA	AA	AA	AA	AA	AA	AA	AA	AA	AA	AA	AA	AA	AA	AA	AA	AA	NN	AA	AA	AA	AA	AA	AA	GG	AA	AA	AA	AA	AA	AA	AA	AA	AA	AA	AA	AA	AA	AA	GG
3189	GG	GG	GG	GG	GG	GG	GG	GG	GG	GG	GG	AA	GG	GG	GG	NN	AA	GG	GG	GG	AA	GG	AA	AA	GG	AA	GG	GG	GG	AA	AA	GG	GG	GG	GG	GG	GG	GG	GG	GG	GG	GG	GG	GG	AA	GG	GG	GG	GG
3190	AA	GG	AA	AA	GG	AA	GG	AA	GG	AA	GG	AA	AA	AA	AA	AA	GG	AA	AA	AA	AA	AA	AA	AA	AA	AA	AA	AA	AA	GG	AA	GG	AA	AA	AA	AA	GG	GG	GG	AA	AA	AA	GG	AA	AA	AA	AA	AA	GG
3191	GG	AA	GG	AA	GG	AA	AA	GG	AA	AA	AA	AA	GG	GG	AA	AA	GG	AA	AA	AA	AA	AA	AA	AA	AA	AA	GG	AA	GG	AA	AA	GG	GG	GG	GG	GG	AA	AA	GG	AA	AA	NN	GG	GG	AA	GG	GG	AA	AA
3193	CC	CC	TT	TT	TT	TT	TT	NN	TT	TT	TT	TT	CC	TT	TT	TT	TT	TT	TT	TT	TT	TT	TT	TT	TT	TT	TT	TT	CC	TT	TT	TT	CC	CC	CC	CC	TT	CC	TT	TT	TT	CC	TT	CC	TT	CC	TT	TT	TT
3196	AA	AA	AA	AA	AA	AA	AA	AA	GG	GG	AA	AA	AA	AA	AA	GG	AA	GG	AA	AA	AA	AA	GG	GG	AA	GG	NN	AA	AA	AA	AA	AA	AA	AA	AA	AA	GG	AA	AA	GG	AA	GG	AA	GG	GG	AA	AA	GG	AA
3197	GG	GG	GG	AA	AA	AA	AA	AA	AA	AA	GG	AA	GG	GG	AA	AA	AA	AA	AA	AA	AA	AA	AA	AA	AA	AA	AG	AA	GG	AA	AA	AA	AA	GG	GG	AA	AA	AA	AA	AA	AA	AA	AA	AA	AA	GG	AA	AA	AA
3198	CC	TT	TT	TT	TT	TT	TT	TC	TT	TT	TT	TT	CC	CC	TT	TT	TT	TT	TT	TT	TT	TT	TT	TT	TT	TT	TT	TT	TT	TT	TT	TT	TT	CC	CC	TT	CC	TT	TT	TT	CC	TT	CC	TT	TT	CC	TT	TT	TT
3199	CC	CC	CC	TT	TT	TT	TT	TC	TT	TT	TT	TT	TT	CC	TT	TT	TT	TT	TT	TT	TT	TT	TT	TT	TT	TT	CC	TT	TT	TT	TT	CC	TT	CC	TT	TT	TT	TT	CC	TT	TT	TT	TT	CC	TT	TT	TT	CC	TT
3200	GG	GG	GG	GG	GG	GG	GG	AA	GG	GG	GG	GG	AA	GG	GG	GG	GG	GG	GG	GG	GG	GG	GG	GG	GG	GG	NN	GG	AA	AA	GG	GG	AA	GG	AA	AA	AA	GG	AA	AA	AA	GG	AA	GG	GG	GG	AA	GG	GG
3201	CC	CC	CC	CC	CC	CC	CC	TT	CC	CC	CC	CC	TT	CC	CC	CC	CC	CC	CC	CC	CC	CC	CC	CC	CC	CC	NN	CC	TT	TT	CC	CC	TT	CC	TT	TT	TT	CC	TT	TT	TT	CC	TT	CC	CC	CC	TT	CC	CC
3202	TT	TT	TT	GG	GG	GG	GG	GG	GG	GG	TT	GG	TT	TT	GG	GG	GG	GG	GG	GG	GG	NN	GG	GG	GG	GG	TT	GG	GG	GG	GG	TT	TT	GG	TT	GG	GG	GG	TT	TT	TT	TT	TT	TT	GG	TT	TT	GG	TT
3203	TT	CC	CC	CC	CC	CC	CC	CC	CC	CC	TT	CC	CC	CC	CC	CC	CC	CC	CC	CC	CC	CC	CC	CC	CC	CC	NN	CC	CC	CC	CC	CC	CC	CC	CC	CC	CC	CC	TT	CC	CC	CC	CC	CC	CC	CC	CC	CC	CC
3204	TT	CC	CC	TT	TT	TT	TT	TT	TT	TT	TT	TT	CC	CC	TT	TT	TT	TT	NN	TT	TT	NN	TT	TT	TT	TT	NN	TT	TT	TT	TT	CC	CC	TT	CC	TT	TT	TT	TT	CC	CC	CC	CC	CC	TT	CC	CC	TT	CC
3206	GG	GG	AA	AA	AA	AA	AA	AA	AA	AA	AA	AA	AA	AA	AA	AA	AA	AA	AA	AA	AA	AA	AA	AA	AA	AA	AA	AA	AA	AA	AA	AA	AA	GG	AA	GG	AA	GG	GG	AA	GG	GG	AA	GG	AA	AA	AA	AA	AA
3208	CC	CC	TT	CC	CC	CC	CC	NN	CC	CC	CC	CC	CC	CC	CC	CC	CC	CC	CC	CC	CC	CC	CC	CC	CC	CC	CC	CC	CC	CC	CC	TT	TT	CC	CC	CC	CC	CC	CC	CC	CC	CC	CC	CC	CC	CC	CC	CC	CC
3209	CC	CC	CC	CC	TT	TT	CC	TC	CC	CC	CC	CC	CC	TT	CC	CC	CC	CC	CC	CC	CC	CC	CC	CC	CC	CC	NN	CC	CC	CC	CC	TT	CC	CC	CC	CC	CC	CC	TT	CC	CC	CC	CC	TT	CC	CC	TT	CC	CC
3210	AA	AA	AA	AA	AA	AA	AA	AA	AA	AA	AA	AA	AA	AA	AA	AA	AA	AA	AA	AA	AA	AA	AA	AA	AA	AA	AA	AA	AA	AA	AA	AA	AA	AA	AA	AA	AA	AA	AA	AA	AA	AA	AA	AA	AA	AA	AA	AA	AA
3212	TT	TT	TT	GG	TT	GG	GG	TT	GG	GG	TT	GG	GG	GG	GG	GG	GG	GG	GG	GG	GG	GG	GG	GG	GG	GG	TT	GG	TT	GG	GG	TT	GG	TT	TT	GG	TT	TT	TT	GG	TT	GG	TT	GG	GG	GG	GG	GG	GG
3213	CC	AA	CC	AA	AA	AA	AA	AA	AA	AA	AA	AA	CC	CC	AA	AA	AA	AA	AA	AA	AA	AA	AA	AA	AA	AA	AA	AA	AA	AA	AA	AA	CC	CC	AA	AA	CC	AA	AA	AA	AA	AA	AA	AA	AA	CC	AA	AA	AA
3214	GG	GG	GG	AA	AA	AA	AA	NN	AA	AA	AA	AA	AA	GG	AA	AA	AA	AA	AA	AA	AA	AA	AA	AA	AA	AA	GG	AA	AA	AA	AA	GG	AA	GG	GG	GG	AA	AA	AA	AA	GG	GG	AA	AA	AA	AA	AA	AA	AA
3218	GG	GG	GG	AA	GG	GG	AA	GG	GG	GG	GG	GG	GG	GG	GG	GG	GG	GG	GG	GG	GG	GG	GG	GG	GG	GG	NN	GG	GG	GG	GG	GG	GG	GG	GG	GG	GG	GG	GG	GG	GG	GG	GG	GG	GG	GG	GG	GG	GG
3221	TT	CC	TT	TT	TT	TT	TT	CC	CC	TT	CC	TT	CC	CC	TT	TT	TT	TT	TT	TT	TT	TT	CC	TT	TT	TT	CC	TT	TT	TT	TT	CC	CC	TT	TT	CC	CC	CC	CC	CC	TT	CC	CC	CC	TT	CC	TT	CC	CC
3225	TT	CC	CC	TT	TT	TT	TT	NN	TT	TT	TT	TT	TT	TT	TT	TT	CC	TT	TT	TT	TT	TT	TT	TT	TT	TT	TT	TT	TT	CC	TT	CC	TT	CC	CC	CC	CC	TT	CC	TT	TT	TT	TT	CC	TT	TT	CC	CC	CC
3226	AA	CC	AA	AA	AA	AA	AA	NN	AA	AA	AA	AA	CC	AA	AA	AA	AA	AA	AA	AA	AA	AA	AA	AA	AA	AA	CC	AA	CC	AA	AA	CC	AA	CC	AA	AA	CC	AA	AA	AA	AA	AA	AA	AA	AA	AA	AA	AA	AA
3227	TT	CC	TT	TT	TT	TT	TT	TT	TT	CC	TT	TT	TT	TT	TT	TT	TT	TT	TT	TT	TT	NN	TT	TT	TT	TT	CC	TT	TT	TT	TT	CC	TT	CC	CC	TT	TT	CC	CC	TT	TT	TT	TT	TT	TT	TT	TT	CC	CC
3230	TT	TT	TT	CC	CC	CC	TT	TT	TT	CC	CC	CC	TT	TT	CC	CC	TT	CC	CC	CC	CC	CC	CC	CC	CC	CC	TT	CC	TT	CC	CC	TT	TT	TT	TT	TT	TT	TT	CC	CC	TT	CC	CC	TT	CC	TT	TT	CC	TT
3231	TT	TT	TT	CC	CC	CC	TT	TT	TT	NN	CC	CC	TT	TT	CC	CC	TT	NN	CC	CC	CC	CC	CC	CC	CC	NN	TT	CC	TT	CC	CC	TT	TT	TT	TT	TT	TT	TT	CC	CC	TT	NN	CC	TT	CC	TT	TT	CC	TT
3232	AA	GG	AA	AA	AA	AA	AA	AA	AA	AA	AA	AA	AA	AA	AA	AA	AA	AA	AA	AA	AA	AA	AA	AA	AA	AA	GG	AA	AA	AA	AA	AA	GG	AA	GG	GG	AA	GG	AA	AA	GG	AA	GG	GG	AA	GG	AA	AA	AA
3234	TT	CC	CC	TT	TT	TT	TT	TC	TT	TT	TT	TT	TT	TT	TT	TT	TT	TT	TT	TT	TT	NN	TT	TT	TT	TT	TT	TT	TT	TT	TT	TT	CC	TT	CC	TT	TT	TT	TT	TT	TT	CC	CC	TT	TT	TT	TT	TT	CC
3235	GG	GG	GG	GG	AA	AA	GG	AA	GG	AA	GG	GG	AA	AA	AA	NN	AA	AA	AA	AA	AA	AA	AA	AA	AA	GG	GG	AA	AA	AA	AA	AA	AA	GG	GG	AA	AA	AA	AA	AA	GG	AA	GG	AA	GG	AA	AA	AA	AA
3240	GG	AA	GG	AA	GG	GG	AA	AA	AA	AA	GG	GG	AA	AA	GG	GG	GG	GG	GG	GG	GG	NN	GG	GG	GG	GG	AA	GG	GG	GG	GG	AA	AA	AA	AA	AA	GG	AA	AA	GG	AA	GG	AA	GG	GG	AA	GG	GG	GG
3241	CC	TT	CC	TT	CC	CC	TT	TT	TT	TT	CC	CC	TT	TT	CC	CC	CC	CC	CC	CC	CC	CC	CC	CC	CC	CC	TT	CC	CC	CC	CC	TT	TT	TT	TT	TT	CC	TT	TT	CC	TT	CC	TT	CC	CC	TT	CC	CC	CC
3242	GG	GG	GG	GG	GG	GG	GG	GG	GG	GG	GG	GG	GG	GG	GG	GG	GG	GG	GG	GG	GG	GG	GG	GG	GG	GG	GG	GG	GG	GG	GG	GG	AA	GG	GG	GG	GG	GG	GG	GG	GG	GG	GG	GG	GG	AA	GG	GG	GG
3244	GG	GG	GG	GG	GG	GG	GG	GG	GG	GG	GG	AA	GG	GG	AA	AA	AA	AA	AA	AA	GG	GG	GG	GG	GG	AA	NN	AA	GG	GG	GG	GG	GG	AA	GG	AA	AA	AA	AA	GG	GG	AA	AA	AA	GG	GG	GG	GG	AA
3245	AA	AA	AA	AA	AA	AA	AA	AA	AA	AA	AA	AA	AA	AA	AA	AA	AA	AA	AA	AA	AA	AA	AA	AA	AA	AA	AA	AA	AA	AA	AA	AA	AA	AA	AA	AA	AA	AA	AA	AA	AA	AA	AA	AA	AA	AA	AA	AA	CC
3246	AA	GG	GG	GG	GG	GG	GG	GG	GG	GG	AA	GG	GG	GG	GG	GG	GG	GG	GG	GG	GG	GG	GG	GG	GG	GG	NN	GG	GG	GG	GG	GG	GG	GG	GG	GG	GG	GG	AA	GG	GG	GG	GG	GG	GG	GG	GG	GG	GG
3248	CC	AA	AA	AA	AA	AA	AA	AA	AA	AA	AA	AA	AA	AA	AA	AA	AA	AA	AA	AA	AA	AA	AA	AA	AA	AA	AA	AA	AA	CC	AA	CC	AA	AA	AA	AA	AA	AA	AA	AA	AA	AA	AA	AA	AA	AA	CC	CC	CC
3249	GG	GG	GG	GG	GG	GG	GG	GG	GG	GG	GG	GG	GG	GG	GG	GG	GG	GG	GG	GG	GG	GG	GG	GG	GG	GG	GG	GG	GG	GG	GG	GG	GG	GG	GG	GG	GG	GG	GG	GG	GG	GG	GG	GG	GG	GG	GG	GG	GG
3250	CC	TT	CC	CC	CC	CC	CC	NN	CC	CC	CC	CC	CC	TT	CC	CC	CC	CC	CC	CC	CC	CC	CC	CC	CC	CC	TT	CC	CC	CC	CC	TT	CC	CC	CC	CC	TT	CC	TT	CC	CC	CC	CC	CC	CC	CC	CC	CC	CC
3251	TT	TT	TT	TT	TT	TT	TT	TT	TT	TT	TT	TT	TT	TT	TT	TT	TT	TT	TT	TT	TT	TT	TT	TT	TT	TT	TT	TT	TT	TT	TT	TT	TT	TT	TT	TT	TT	TT	TT	TT	TT	TT	TT	TT	TT	TT	TT	TT	TT
3255	TT	TT	CC	TT	TT	TT	TT	NN	TT	TT	TT	TT	CC	TT	TT	TT	CC	TT	TT	TT	TT	CC	TT	TT	TT	TT	CC	TT	TT	CC	TT	CC	CC	TT	CC	CC	TT	CC	CC	TT	TT	TT	CC	CC	TT	CC	TT	TT	TT
3256	CC	CC	CC	CC	CC	CC	CC	CC	CC	CC	CC	CC	CC	CC	CC	CC	CC	CC	CC	CC	CC	CC	CC	CC	CC	CC	CC	CC	CC	CC	CC	CC	CC	CC	CC	CC	CC	CC	CC	CC	CC	CC	CC	CC	CC	CC	CC	CC	CC
3258	TT	TT	TT	TT	TT	TT	TT	TT	TT	TT	TT	TT	TT	TT	TT	TT	TT	TT	TT	TT	TT	TT	TT	TT	TT	TT	TT	TT	TT	TT	TT	TT	TT	TT	TT	TT	TT	TT	TT	TT	TT	TT	TT	TT	TT	TT	TT	TT	TT
3259	AA	AA	AA	AA	AA	AA	AA	GG	AA	AA	AA	GG	GG	GG	GG	GG	GG	GG	GG	GG	GG	GG	GG	GG	GG	GG	NN	GG	GG	GG	GG	GG	GG	AA	AA	GG	GG	GG	GG	GG	GG	GG	GG	GG	GG	GG	GG	GG	AA
3264	TT	TT	CC	CC	CC	CC	CC	CC	CC	CC	CC	CC	CC	CC	CC	CC	CC	CC	CC	CC	CC	CC	CC	CC	CC	CC	CC	CC	CC	CC	CC	CC	TT	CC	TT	TT	TT	CC	CC	CC	TT	CC	TT	CC	CC	CC	CC	CC	CC
3265	GG	GG	AA	GG	GG	GG	GG	GG	GG	GG	GG	GG	GG	GG	GG	GG	GG	GG	GG	GG	GG	GG	GG	GG	GG	GG	GG	GG	GG	GG	GG	GG	AA	GG	GG	GG	GG	GG	GG	GG	GG	GG	GG	GG	GG	GG	GG	GG	GG
3266	AA	AA	GG	GG	GG	GG	GG	GG	GG	GG	GG	GG	GG	GG	GG	GG	GG	GG	GG	GG	GG	GG	GG	GG	GG	GG	NN	GG	GG	GG	GG	AA	GG	AA	GG	GG	GG	GG	GG	GG	GG	GG	GG	GG	GG	GG	GG	GG	GG
3268	CC	CC	CC	CC	CC	CC	CC	NN	CC	CC	CC	CC	CC	CC	CC	CC	CC	CC	CC	CC	CC	CC	CC	CC	TT	CC	NN	CC	CC	CC	CC	CC	CC	CC	CC	TT	CC	CC	CC	TT	TT	CC	CC	CC	CC	CC	CC	CC	CC
3269	GG	TT	GG	GG	GG	GG	GG	TT	GG	GG	TT	GG	TT	GG	GG	GG	GG	GG	GG	GG	GG	GG	GG	GG	GG	GG	TT	GG	GG	GG	GG	GG	TT	GG	GG	TT	TT	TT	GG	GG	TT	NN	TT	TT	GG	TT	GG	TT	GG
3274	GG	GG	GG	GG	GG	GG	GG	GG	GG	GG	GG	GG	GG	GG	GG	GG	GG	GG	GG	GG	GG	GG	GG	GG	GG	GG	NN	GG	GG	GG	GG	GG	GG	GG	GG	GG	GG	GG	AA	GG	GG	GG	AA	GG	GG	AA	GG	GG	GG
3275	AA	AA	AA	AA	AA	AA	AA	AA	AA	AA	AA	AA	AA	AA	AA	AA	AA	AA	AA	AA	AA	AA	AA	AA	AA	AA	AG	AA	AA	AA	AA	GG	AA	AA	AA	AA	AA	AA	AA	AA	AA	AA	AA	AA	AA	AA	AA	AA	AA
3277	GG	AA	AA	AA	AA	AA	AA	AG	AA	AA	AA	AA	GG	AA	GG	AA	AA	AA	NN	AA	AA	NN	AA	AA	GG	GG	NN	GG	GG	AA	AA	GG	GG	GG	AA	AA	GG	AA	GG	AA	GG	GG	GG	GG	GG	GG	AA	AA	AA
3278	GG	AA	GG	GG	GG	GG	GG	GG	GG	GG	GG	GG	GG	GG	GG	GG	GG	GG	GG	GG	GG	GG	GG	GG	GG	GG	NN	GG	GG	GG	GG	GG	GG	GG	GG	GG	GG	GG	GG	GG	GG	GG	GG	GG	GG	GG	GG	GG	GG
3279	CC	TT	TT	TT	TT	TT	TT	TT	TT	TT	CC	CC	TT	CC	CC	CC	TT	CC	CC	CC	CC	CC	CC	CC	TC	CC	NN	CC	TT	CC	CC	TT	TT	TT	TT	TT	TT	TT	TT	CC	CC	CC	CC	CC	CC	TT	TT	CC	CC
3283	TT	TT	TT	GG	GG	GG	GG	NN	GG	GG	TT	GG	TT	TT	GG	GG	GG	GG	GG	GG	GG	NN	GG	GG	GG	GG	TT	GG	GG	GG	GG	TT	GG	TT	TT	GG	GG	GG	TT	GG	GG	GG	TT	GG	GG	TT	GG	GG	GG
3287	GG	GG	GG	AA	GG	NN	AA	GG	AA	AA	GG	GG	GG	GG	GG	GG	GG	GG	GG	GG	GG	GG	GG	GG	GG	GG	GG	GG	GG	GG	GG	GG	GG	AA	GG	GG	GG	GG	AA	GG	GG	GG	GG	GG	GG	GG	GG	GG	GG
3289	TT	TT	TT	CC	CC	CC	CC	TT	TT	TT	CC	CC	TT	CC	CC	CC	CC	CC	CC	CC	CC	CC	CC	CC	TT	CC	CC	CC	TT	CC	CC	TT	TT	CC	TT	CC	CC	CC	CC	CC	CC	TT	TT	CC	CC	CC	CC	CC	TT
3290	TT	TT	CC	TT	CC	NN	TT	TC	TT	TT	TT	TT	CC	TT	TT	TT	CC	TT	TT	TT	TT	TT	TT	TT	TT	TT	TC	TT	TT	TT	TT	TT	TT	TT	CC	CC	TT	TT	TT	TT	TT	CC	TT	CC	TT	CC	TT	CC	TT
3291	AA	AA	GG	AA	AA	AA	AA	AA	AA	AA	AA	AA	GG	AA	AA	AA	AA	AA	AA	AA	AA	AA	AA	AA	AA	AA	AA	AA	AA	AA	AA	GG	GG	GG	GG	GG	GG	GG	AA	AA	GG	GG	GG	AA	AA	GG	AA	AA	AA
3293	AA	AA	GG	AA	AA	AA	AA	AA	AA	AA	AA	AA	GG	AA	AA	AA	AA	NN	AA	AA	AA	AA	AA	AA	AA	AA	AA	AA	AA	AA	AA	NN	GG	GG	GG	GG	GG	GG	AA	AA	GG	GG	GG	AA	AA	GG	AA	AA	AA
3294	CC	CC	CC	CC	CC	CC	CC	NN	CC	CC	CC	CC	TT	CC	CC	CC	CC	CC	CC	CC	CC	CC	CC	CC	CC	CC	CC	CC	CC	CC	CC	CC	TT	CC	TT	TT	CC	TT	TT	CC	CC	CC	TT	TT	CC	TT	CC	CC	CC
3295	TT	TT	GG	TT	TT	TT	TT	TT	TT	TT	TT	TT	GG	TT	TT	TT	TT	TT	TT	TT	TT	TT	TT	TT	NN	TT	NN	TT	TT	TT	TT	TT	GG	GG	TT	GG	TT	GG	GG	TT	TT	TT	GG	TT	TT	GG	TT	GG	TT
3299	GG	GG	GG	GG	GG	GG	GG	GG	GG	GG	GG	GG	GG	GG	GG	GG	GG	GG	GG	GG	GG	GG	GG	GG	GG	GG	GG	GG	GG	GG	GG	GG	GG	GG	GG	GG	GG	GG	GG	GG	GG	GG	GG	GG	GG	GG	GG	GG	GG
3300	TT	TT	CC	TT	TT	TT	TT	NN	TT	TT	TT	TT	TT	CC	CC	CC	CC	CC	CC	CC	CC	CC	CC	CC	CC	CC	NN	CC	CC	CC	CC	TT	CC	CC	TT	CC	TT	CC	CC	CC	TT	TT	TT	CC	CC	TT	TT	CC	CC
3301	AA	AA	GG	AA	AA	AA	AA	NN	AA	AA	AA	AA	AA	GG	GG	GG	GG	GG	GG	GG	GG	GG	GG	GG	GG	GG	NN	GG	GG	GG	GG	AA	GG	GG	AA	GG	AA	GG	GG	GG	AA	AA	AA	GG	GG	AA	AA	GG	GG
3302	TT	TT	CC	TT	CC	TT	TT	CC	TT	TT	TT	TT	TT	TT	TT	TT	TT	TT	TT	TT	TT	TT	TT	TT	TT	TT	TT	TT	TT	TT	TT	CC	TT	TT	TT	TT	TT	TT	TT	TT	TT	TT	TT	TT	TT	TT	TT	TT	TT
3304	GG	GG	AA	GG	GG	GG	GG	AG	GG	GG	GG	GG	AA	AA	GG	GG	GG	GG	GG	GG	GG	GG	GG	GG	GG	GG	GG	GG	AA	GG	GG	AA	AA	GG	AA	GG	GG	GG	GG	GG	AA	GG	GG	GG	GG	AA	GG	GG	GG
3305	GG	GG	AA	GG	GG	GG	GG	AG	GG	GG	GG	GG	AA	AA	GG	GG	GG	GG	GG	GG	GG	NN	GG	GG	GG	GG	GG	GG	AA	GG	GG	AA	AA	GG	AA	GG	GG	GG	GG	GG	AA	GG	GG	GG	GG	AA	GG	GG	GG
3306	AA	AA	CC	AA	AA	AA	AA	NN	AA	AA	AA	AA	CC	CC	AA	AA	AA	AA	AA	AA	AA	AA	AA	AA	AA	AA	AA	AA	CC	AA	AA	CC	CC	AA	CC	AA	AA	AA	AA	AA	CC	AA	AA	AA	AA	CC	AA	AA	AA
3307	AA	AA	AA	AA	AA	AA	AA	NN	AA	AA	AA	AA	AA	GG	AA	AA	AA	AA	NN	GG	AA	AA	AA	AA	AA	AA	GG	AA	AA	AA	AA	GG	AA	AA	AA	GG	AA	AA	AA	AA	AA	AA	AA	AA	AA	AA	GG	AA	GG
3308	GG	AA	AA	GG	AA	AA	AA	AA	AA	AA	AA	AA	AA	AA	AA	AA	AA	AA	AA	AA	AA	AA	AA	AA	AA	AA	AA	AA	AA	AA	AA	AA	AA	AA	AA	AA	GG	AA	AA	AA	AA	AA	AA	AA	AA	AA	AA	AA	AA
3309	CC	TT	TT	CC	TT	TT	TT	TT	TT	TT	TT	TT	TT	TT	TT	TT	TT	TT	TT	TT	TT	TT	TT	TT	TT	TT	TT	TT	TT	TT	TT	TT	TT	TT	TT	TT	CC	TT	TT	TT	TT	TT	TT	TT	TT	TT	TT	TT	TT
3311	CC	TT	TT	TT	TT	TT	TT	TT	TT	TT	TT	TT	CC	CC	TT	TT	TT	TT	TT	TT	TT	TT	TT	TT	TT	TT	CC	TT	TT	TT	TT	TT	CC	CC	CC	CC	TT	TT	CC	TT	TT	NN	CC	CC	TT	CC	TT	TT	TT
3313	AA	AA	AA	AA	AA	AA	AA	GG	AA	AA	AA	AA	GG	AA	AA	AA	AA	AA	AA	AA	AA	NN	AA	AA	AA	AA	NN	AA	GG	AA	AA	AA	AA	AA	AA	AA	AA	AA	AA	AA	AA	AA	AA	AA	AA	GG	AA	AA	AA
3315	TT	TT	CC	TT	TT	TT	TT	TT	TT	TT	TT	TT	TT	TT	TT	TT	TT	TT	TT	TT	TT	TT	TT	TT	TT	TT	TC	TT	TT	TT	TT	TT	TT	TT	TT	TT	TT	TT	TT	TT	TT	TT	TT	TT	TT	TT	TT	TT	TT
3318	CC	TT	CC	CC	CC	CC	NN	CC	CC	CC	CC	CC	CC	CC	CC	CC	CC	CC	CC	CC	CC	CC	CC	CC	CC	CC	TT	CC	CC	CC	CC	CC	TT	CC	TT	TT	CC	TT	TT	CC	TT	CC	TT	TT	CC	TT	CC	CC	CC
3319	TT	TT	TT	TT	TT	TT	TT	NN	TT	TT	CC	TT	CC	TT	TT	TT	TT	TT	TT	TT	TT	TT	TT	TT	TT	TT	TT	TT	CC	TT	TT	TT	TT	TT	TT	TT	CC	TT	CC	TT	TT	TT	TT	TT	TT	TT	TT	TT	CC
3321	CC	CC	CC	TT	TT	TT	TT	TT	TT	TT	TT	TT	TT	TT	TT	TT	TT	TT	TT	TT	TT	TT	TT	TT	TT	TT	NN	TT	TT	TT	TT	TT	NN	TT	TT	CC	TT	TT	TT	TT	TT	TT	TT	TT	TT	CC	TT	TT	TT
3322	AA	AA	AA	GG	GG	GG	GG	NN	GG	GG	AA	GG	AA	GG	GG	GG	GG	GG	GG	GG	GG	GG	GG	GG	GG	GG	GG	GG	AA	GG	GG	GG	AA	GG	GG	AA	AA	GG	AA	GG	GG	GG	GG	GG	GG	AA	GG	GG	AA
3325	TT	TT	CC	TT	TT	TT	TT	NN	TT	TT	CC	CC	CC	TT	CC	CC	CC	CC	CC	CC	CC	CC	CC	CC	CC	CC	TT	CC	CC	CC	CC	CC	CC	TT	TT	TT	CC	CC	TT	CC	CC	CC	CC	CC	CC	CC	CC	CC	CC
3326	AA	GG	GG	GG	GG	GG	GG	GG	GG	GG	GG	GG	AA	AA	GG	GG	GG	GG	GG	GG	GG	GG	GG	GG	GG	GG	AA	GG	GG	GG	GG	GG	AA	AA	AA	AA	GG	GG	AA	GG	GG	NN	AA	AA	GG	AA	GG	GG	GG
3327	GG	GG	GG	GG	GG	GG	GG	GG	GG	GG	GG	GG	GG	GG	GG	GG	GG	GG	GG	GG	GG	GG	GG	GG	GG	GG	GG	GG	GG	GG	GG	GG	GG	GG	GG	GG	GG	GG	GG	GG	GG	GG	GG	GG	GG	GG	GG	GG	GG
3329	TT	TT	TT	CC	CC	CC	TT	TT	TT	CC	TT	CC	TT	TT	TT	NN	CC	TT	NN	TT	TT	TT	TT	TT	CC	CC	TT	CC	TT	CC	TT	TT	TT	TT	TT	CC	TT	CC	TT	TT	TT	CC	CC	CC	CC	TT	TT	CC	TT
3330	TT	NN	TT	TT	CC	TT	TT	CC	CC	CC	TT	TT	CC	TT	TT	TT	TT	TT	TT	TT	TT	TT	TT	TT	TT	TT	TT	TT	CC	TT	TT	TT	TT	TT	TT	TT	CC	TT	TT	TT	TT	TT	TT	TT	TT	TT	NN	TT	TT
3333	TT	TT	TT	TT	TT	TT	TT	TT	TT	TT	TT	TT	TT	TT	TT	TT	TT	TT	TT	TT	TT	TT	TT	TT	TT	TT	CC	TT	TT	TT	TT	TT	TT	TT	TT	CC	TT	TT	TT	TT	TT	TT	TT	TT	TT	TT	TT	TT	TT
3334	TT	CC	TT	CC	TT	CC	CC	TT	CC	CC	TT	TT	TT	CC	CC	TT	TT	TT	TT	TT	TT	TT	TT	TT	CC	CC	TT	TT	TT	TT	TT	TT	CC	TT	CC	TT	TT	CC	CC	TT	CC	TT	CC	CC	TT	CC	TT	CC	TT
[truncated: 3,159 more rows]
[truncated: 201 more columns]

## Sheet: Table S14_Continued_1
Supplementary Table S14_Continued. Detailed information of genotyping data of 5156 polymorphic SNPs with only one chromosome location for 262 accessions used in the study.
NN: means missing data
Index	251	252	253	254	255	256	257	258	259	260	261	262
1	GG	AA	AA	AA	AA	AA	AA	AA	AA	AA	AA	AA
2	GG	TT	TT	TT	TT	TT	TT	TT	TT	GG	GG	TT
4	CC	CC	CC	TT	TT	CC	CC	TT	TT	TT	CC	CC
5	CC	CC	CC	TT	TT	CC	CC	TT	TT	TT	CC	CC
6	TT	TT	TT	TT	TT	TT	TT	TT	TT	TT	TT	TT
8	TT	TT	GG	TT	GG	TT	TT	TT	TT	TT	TT	TT
10	GG	GG	TT	GG	GG	GG	GG	GG	GG	GG	GG	GG
11	GG	AA	AA	AA	AA	GG	GG	AA	AA	AA	AA	GG
14	AA	AA	AA	GG	AA	GG	GG	AA	AA	AA	AA	AA
15	GG	GG	GG	GG	GG	GG	GG	GG	GG	GG	GG	GG
19	TT	GG	GG	GG	GG	NN	GG	TT	GG	GG	GG	GG
22	CC	TT	TT	TT	CC	NN	CC	CC	TT	CC	TT	CC
23	TT	CC	CC	CC	TT	TT	TT	TT	CC	TT	CC	TT
24	CC	CC	CC	CC	CC	CC	CC	CC	CC	CC	CC	CC
25	AA	AA	AA	AA	AA	AA	AA	AA	AA	AA	AA	AA
26	GG	TT	TT	TT	TT	GG	GG	TT	TT	TT	TT	TT
27	CC	CC	CC	TT	TT	CC	CC	TT	TT	TT	CC	CC
28	GG	GG	AA	GG	GG	AA	GG	GG	GG	GG	GG	GG
31	AA	CC	CC	CC	AA	CC	CC	CC	CC	CC	AA	AA
32	GG	GG	GG	AA	AA	NN	AA	AA	AA	GG	GG	GG
33	CC	CC	CC	TT	TT	NN	TT	TT	TT	CC	CC	CC
34	AA	AA	AA	AA	AA	GG	AA	AA	AA	AA	AA	AA
36	AA	AA	AA	AA	AA	AA	AA	AA	AA	AA	AA	AA
40	GG	AA	AA	GG	AA	AA	AA	GG	AA	AA	AA	AA
42	TT	TT	CC	TT	TT	TT	TT	TT	TT	TT	TT	CC
43	AA	GG	AA	GG	GG	GG	GG	GG	AA	GG	GG	GG
45	CC	CC	CC	CC	CC	CC	CC	CC	TT	CC	CC	TT
46	GG	GG	AA	AA	AA	AA	AA	AA	AA	GG	GG	AA
49	GG	GG	GG	GG	GG	GG	GG	GG	GG	GG	GG	GG
50	GG	TT	TT	TT	TT	GG	TT	TT	TT	TT	TT	TT
52	GG	AA	GG	AA	GG	GG	GG	GG	GG	GG	AA	AA
53	TT	TT	TT	TT	TT	TT	TT	TT	TT	TT	TT	TT
54	GG	GG	GG	GG	GG	GG	GG	GG	GG	GG	GG	GG
56	TT	TT	TT	TT	TT	TT	TT	TT	TT	TT	TT	TT
57	CC	TT	TT	TT	TT	TT	TT	TT	TT	TT	TT	TT
58	AA	AA	AA	AA	AA	AA	AA	AA	AA	AA	AA	GG
61	CC	CC	CC	CC	CC	CC	CC	CC	CC	CC	CC	TT
66	CC	CC	CC	CC	CC	CC	TT	TT	CC	CC	CC	CC
67	CC	CC	AA	AA	AA	NN	AA	AA	AA	AA	AA	AA
68	TT	CC	CC	CC	CC	CC	CC	CC	CC	CC	CC	TT
69	GG	GG	GG	TT	TT	GG	TT	TT	TT	TT	GG	GG
71	AA	AA	AA	GG	GG	AA	GG	GG	GG	GG	AA	AA
73	GG	GG	GG	GG	AA	AA	AA	GG	GG	AA	AA	AA
75	AA	AA	AA	AA	AA	AA	AA	AA	AA	AA	CC	CC
76	AA	AA	AA	AA	AA	AA	AA	AA	AA	AA	GG	GG
77	AA	AA	AA	AA	AA	AA	AA	AA	AA	GG	GG	GG
78	GG	GG	AA	GG	AA	GG	GG	GG	GG	AA	GG	GG
79	GG	GG	AA	GG	AA	GG	GG	GG	GG	AA	GG	GG
80	TT	TT	TT	TT	TT	TT	TT	TT	TT	TT	TT	TT
81	GG	TT	GG	GG	GG	GG	GG	GG	GG	GG	TT	GG
83	TT	TT	TT	TT	TT	TT	TT	TT	TT	TT	TT	TT
86	GG	GG	AA	GG	GG	NN	GG	GG	GG	GG	AA	GG
87	AA	AA	AA	AA	AA	AA	AA	AA	AA	AA	AA	AA
90	TT	GG	TT	GG	GG	GG	TT	GG	TT	GG	TT	TT
91	GG	GG	AA	GG	GG	GG	GG	GG	GG	GG	AA	AA
94	CC	CC	TT	TT	TT	NN	TT	TT	CC	CC	TT	TT
95	TT	TT	CC	CC	CC	NN	CC	CC	TT	TT	CC	CC
96	TT	TT	TT	TT	TT	TT	CC	TT	TT	TT	CC	TT
97	GG	GG	GG	GG	GG	GG	GG	GG	GG	GG	GG	GG
99	GG	GG	TT	GG	TT	GG	GG	TT	GG	GG	GG	GG
101	TT	TT	TT	TT	TT	TT	TT	TT	TT	TT	TT	TT
102	CC	CC	CC	CC	CC	CC	CC	CC	CC	CC	CC	CC
104	AA	CC	CC	CC	CC	NN	CC	AA	CC	CC	CC	AA
106	GG	GG	GG	GG	GG	GG	GG	GG	GG	TT	GG	TT
107	AA	GG	AA	GG	GG	GG	AA	GG	AA	GG	AA	GG
109	AA	AA	AA	AA	AA	AA	GG	AA	AA	AA	GG	AA
110	AA	AA	AA	AA	AA	NN	CC	AA	AA	AA	CC	AA
112	TT	TT	TT	TT	TT	NN	CC	TT	TT	TT	CC	TT
113	GG	GG	GG	GG	GG	GG	GG	GG	GG	GG	GG	AA
114	CC	TT	TT	TT	TT	TT	TT	TT	TT	CC	CC	CC
115	GG	GG	GG	GG	GG	NN	TT	GG	GG	GG	TT	GG
116	TT	TT	TT	TT	TT	TT	TT	TT	TT	TT	CC	TT
117	GG	GG	GG	GG	GG	GG	GG	GG	GG	GG	AA	GG
118	CC	CC	CC	CC	CC	CC	CC	CC	CC	CC	CC	CC
121	CC	CC	AA	AA	CC	CC	CC	AA	CC	CC	CC	AA
122	CC	CC	TT	TT	CC	CC	CC	TT	CC	CC	CC	TT
123	CC	CC	AA	AA	AA	AA	CC	AA	AA	AA	CC	CC
125	TT	TT	TT	TT	TT	NN	TT	TT	TT	TT	TT	TT
126	GG	GG	GG	GG	GG	GG	GG	GG	GG	GG	GG	GG
127	CC	CC	TT	TT	TT	CC	TT	TT	TT	TT	TT	TT
128	TT	CC	TT	TT	CC	TT	TT	CC	CC	CC	TT	CC
129	AA	AA	AA	AA	AA	AA	AA	AA	AA	AA	AA	AA
131	CC	CC	CC	CC	CC	CC	CC	CC	CC	CC	CC	TT
132	CC	TT	CC	TT	TT	NN	CC	TT	TT	TT	CC	CC
133	AA	GG	AA	GG	GG	NN	AA	GG	GG	GG	AA	AA
135	CC	AA	AA	AA	AA	AA	AA	AA	AA	AA	CC	AA
136	GG	TT	TT	TT	TT	TT	TT	TT	TT	TT	GG	TT
139	CC	CC	CC	CC	CC	CC	CC	CC	CC	CC	CC	TT
140	GG	GG	GG	GG	GG	GG	GG	GG	GG	GG	GG	GG
141	CC	TT	CC	CC	TT	CC	CC	TT	TT	TT	CC	TT
142	TT	CC	CC	TT	CC	CC	CC	TT	CC	CC	CC	CC
143	CC	CC	CC	CC	TT	TT	TT	CC	CC	TT	TT	TT
144	CC	CC	CC	CC	CC	NN	CC	CC	CC	CC	CC	CC
145	TT	TT	TT	TT	TT	TT	TT	TT	TT	TT	TT	TT
147	CC	CC	CC	CC	CC	CC	CC	CC	CC	CC	CC	CC
149	CC	CC	CC	TT	CC	CC	CC	CC	CC	CC	CC	TT
153	GG	GG	AA	AA	AA	GG	AA	AA	GG	GG	GG	GG
154	TT	CC	TT	CC	CC	TT	CC	CC	CC	CC	TT	TT
155	CC	CC	CC	CC	CC	CC	CC	CC	CC	CC	CC	CC
156	AA	GG	AA	AA	AA	AA	AA	AA	AA	GG	AA	AA
157	GG	AA	AA	GG	AA	AA	AA	GG	AA	AA	AA	AA
160	GG	AA	AA	GG	AA	AA	AA	GG	AA	AA	AA	AA
161	GG	GG	GG	GG	GG	AA	GG	GG	GG	GG	GG	GG
162	TT	CC	TT	TT	TT	CC	TT	TT	CC	CC	TT	TT
163	AA	GG	AA	AA	AA	GG	AA	AA	GG	GG	AA	AA
165	CC	TT	CC	CC	TT	CC	TT	TT	CC	CC	CC	CC
167	TT	TT	TT	TT	TT	TT	TT	TT	TT	TT	TT	TT
168	TT	TT	TT	TT	TT	TT	TT	TT	TT	TT	TT	TT
169	TT	CC	TT	CC	CC	CC	CC	CC	CC	CC	CC	CC
170	GG	AA	GG	AA	AA	AA	AA	AA	AA	AA	AA	AA
171	CC	AA	CC	CC	CC	CC	CC	CC	CC	CC	CC	CC
172	TT	TT	TT	TT	TT	TT	CC	TT	TT	TT	CC	TT
173	GG	TT	GG	GG	GG	GG	TT	GG	GG	GG	GG	GG
176	GG	GG	GG	GG	GG	GG	GG	GG	GG	GG	AA	GG
177	GG	AA	GG	AA	AA	NN	GG	AA	GG	AA	GG	GG
179	CC	CC	TT	CC	CC	NN	TT	CC	TT	TT	TT	TT
185	CC	CC	CC	CC	CC	AA	CC	CC	CC	CC	AA	AA
186	AA	AA	AA	AA	AA	AA	AA	AA	AA	AA	AA	AA
188	GG	GG	GG	GG	GG	GG	GG	GG	GG	AA	GG	GG
189	CC	CC	CC	TT	CC	TT	TT	CC	CC	CC	TT	TT
192	AA	GG	GG	AA	GG	GG	GG	AA	GG	GG	GG	GG
197	GG	GG	GG	GG	GG	GG	GG	GG	GG	GG	GG	GG
200	CC	CC	CC	CC	CC	CC	CC	CC	CC	CC	CC	CC
201	GG	GG	GG	GG	GG	GG	GG	GG	GG	GG	GG	GG
203	CC	TT	CC	TT	TT	NN	TT	TT	TT	TT	CC	CC
204	GG	GG	GG	GG	GG	GG	GG	GG	GG	GG	GG	GG
207	AA	AA	AA	AA	AA	AA	AA	AA	AA	AA	AA	AA
208	GG	GG	AA	AA	AA	GG	AA	AA	AA	AA	GG	GG
209	AA	AA	AA	AA	AA	GG	NN	AA	AA	AA	AA	AA
210	AA	AA	AA	AA	AA	NN	AA	AA	AA	AA	AA	GG
211	GG	GG	GG	GG	GG	AA	AA	GG	GG	AA	GG	AA
213	CC	CC	CC	CC	CC	TT	CC	CC	CC	TT	CC	TT
214	TT	CC	CC	CC	CC	TT	CC	CC	CC	CC	CC	TT
215	TT	TT	TT	TT	TT	TT	TT	TT	TT	CC	CC	CC
218	CC	CC	TT	TT	TT	CC	TT	TT	CC	TT	TT	TT
219	GG	GG	GG	GG	GG	GG	GG	GG	GG	GG	GG	GG
220	GG	GG	GG	GG	GG	GG	GG	GG	GG	GG	GG	GG
221	AA	AA	GG	GG	GG	AA	GG	GG	GG	GG	AA	AA
224	TT	TT	CC	CC	CC	TT	CC	CC	TT	CC	CC	CC
225	CC	AA	CC	CC	CC	CC	CC	CC	CC	CC	CC	CC
228	AA	GG	GG	GG	GG	GG	GG	GG	GG	GG	GG	GG
229	AA	AA	AA	AA	AA	NN	AA	AA	AA	AA	AA	GG
230	GG	GG	GG	GG	GG	NN	GG	GG	GG	GG	GG	AA
232	GG	GG	GG	GG	GG	GG	GG	GG	GG	GG	GG	GG
233	GG	GG	GG	GG	GG	GG	GG	GG	AA	GG	GG	GG
234	AA	GG	AA	GG	GG	NN	AA	GG	GG	GG	AA	AA
236	CC	CC	CC	CC	CC	CC	CC	CC	CC	CC	CC	CC
239	CC	CC	CC	CC	CC	CC	CC	CC	CC	CC	CC	CC
243	CC	CC	CC	TT	TT	TT	TT	TT	CC	CC	CC	TT
244	TT	TT	TT	TT	TT	TT	TT	TT	TT	CC	TT	TT
245	AA	AA	AA	AA	AA	AA	AA	AA	AA	AA	AA	AA
246	TT	TT	TT	TT	GG	GG	GG	GG	TT	GG	GG	GG
248	GG	GG	GG	GG	GG	GG	GG	GG	GG	GG	GG	GG
249	GG	GG	GG	GG	GG	GG	TT	GG	GG	GG	TT	TT
250	CC	CC	AA	AA	CC	CC	CC	AA	AA	CC	CC	CC
251	CC	CC	CC	CC	CC	CC	CC	CC	CC	CC	CC	CC
252	CC	CC	CC	CC	CC	CC	CC	CC	CC	CC	CC	CC
254	AA	AA	AA	AA	AA	AA	AA	AA	AA	AA	GG	AA
255	GG	GG	AA	AA	GG	GG	GG	GG	AA	GG	AA	AA
259	CC	TT	TT	TT	TT	CC	TT	TT	CC	TT	CC	TT
260	AA	GG	GG	GG	GG	AA	GG	GG	AA	GG	AA	GG
261	CC	CC	CC	CC	CC	CC	CC	CC	CC	CC	CC	CC
262	CC	CC	CC	CC	CC	CC	CC	CC	CC	CC	CC	CC
263	CC	CC	CC	CC	CC	CC	CC	CC	CC	CC	CC	CC
265	TT	CC	CC	CC	CC	NN	TT	CC	CC	CC	TT	TT
266	CC	CC	CC	CC	CC	CC	CC	CC	CC	CC	CC	CC
268	GG	GG	GG	GG	GG	GG	GG	GG	GG	GG	GG	GG
269	TT	GG	TT	GG	TT	TT	TT	TT	TT	GG	TT	GG
270	CC	TT	CC	TT	CC	CC	CC	CC	CC	TT	CC	TT
271	GG	GG	GG	GG	GG	AA	GG	GG	GG	GG	AA	AA
272	CC	CC	CC	CC	CC	CC	CC	CC	TT	CC	CC	CC
274	NN	CC	CC	CC	CC	CC	CC	CC	CC	CC	TT	CC
275	CC	TT	TT	CC	TT	TT	CC	TT	CC	TT	CC	TT
276	TT	TT	TT	CC	TT	CC	TT	TT	TT	CC	TT	TT
277	GG	GG	GG	AA	GG	AA	GG	GG	GG	AA	GG	GG
278	GG	GG	GG	GG	GG	GG	GG	GG	GG	GG	GG	AA
279	GG	GG	GG	GG	GG	GG	AA	GG	GG	GG	AA	AA
281	CC	CC	TT	TT	TT	CC	TT	TT	CC	TT	TT	TT
283	GG	GG	GG	GG	GG	GG	GG	GG	GG	GG	GG	GG
285	GG	GG	GG	GG	GG	GG	GG	GG	GG	GG	GG	GG
286	CC	CC	CC	CC	CC	CC	CC	CC	CC	CC	TT	TT
291	CC	TT	TT	TT	TT	TT	TT	TT	TT	CC	CC	CC
292	TT	TT	TT	TT	TT	CC	CC	TT	TT	CC	TT	CC
294	GG	GG	GG	GG	GG	GG	GG	GG	GG	GG	GG	GG
295	AA	AA	AA	AA	AA	AA	AA	AA	AA	AA	AA	AA
296	AA	AA	AA	AA	AA	AA	AA	AA	AA	AA	AA	AA
297	GG	GG	GG	GG	GG	GG	GG	GG	GG	GG	GG	GG
299	GG	AA	AA	AA	AA	GG	AA	AA	AA	GG	AA	AA
300	TT	TT	CC	CC	TT	TT	CC	CC	TT	TT	TT	TT
301	TT	TT	CC	TT	TT	TT	TT	TT	TT	CC	CC	CC
302	TT	TT	TT	CC	CC	NN	TT	CC	CC	TT	TT	TT
303	GG	GG	GG	TT	TT	NN	GG	TT	TT	GG	GG	GG
304	AA	AA	AA	AA	AA	AA	AA	AA	AA	AA	AA	GG
305	CC	TT	CC	CC	TT	CC	CC	TT	CC	TT	CC	CC
306	GG	GG	AA	AA	GG	GG	AA	GG	AA	AA	GG	AA
309	CC	TT	TT	TT	TT	CC	CC	TT	TT	TT	TT	TT
310	CC	CC	CC	CC	CC	NN	CC	CC	CC	CC	CC	CC
311	CC	TT	TT	TT	CC	CC	CC	CC	CC	CC	TT	TT
312	GG	GG	GG	GG	GG	AA	GG	GG	GG	AA	GG	GG
313	AA	AA	AA	GG	GG	AA	AA	AA	AA	AA	AA	AA
314	GG	GG	GG	TT	TT	GG	TT	GG	GG	GG	TT	GG
316	TT	CC	CC	TT	TT	TT	TT	TT	TT	TT	TT	TT
318	AA	AA	AA	AA	AA	AA	CC	AA	AA	CC	AA	AA
319	CC	CC	CC	CC	CC	CC	TT	CC	CC	TT	CC	CC
320	GG	GG	GG	AA	GG	GG	GG	GG	GG	AA	AA	GG
321	TT	TT	TT	TT	TT	TT	TT	TT	TT	TT	TT	TT
324	TT	TT	TT	TT	TT	TT	TT	TT	TT	CC	TT	TT
326	AA	AA	AA	AA	AA	AA	AA	AA	AA	AA	AA	AA
327	CC	CC	CC	CC	CC	CC	CC	CC	CC	CC	TT	TT
329	GG	GG	GG	GG	AA	GG	GG	AA	GG	AA	GG	GG
330	AA	AA	AA	AA	AA	GG	AA	AA	AA	GG	AA	GG
331	GG	GG	TT	GG	GG	GG	GG	GG	GG	GG	GG	GG
332	TT	TT	TT	GG	GG	TT	TT	GG	TT	GG	GG	TT
333	TT	CC	CC	CC	CC	TT	CC	CC	CC	CC	CC	TT
334	GG	GG	GG	GG	GG	TT	GG	GG	GG	GG	GG	GG
335	GG	GG	GG	GG	GG	GG	GG	GG	GG	GG	GG	GG
336	TT	CC	CC	CC	CC	TT	TT	CC	CC	CC	CC	CC
337	TT	CC	TT	TT	CC	NN	CC	CC	TT	CC	TT	CC
342	CC	CC	CC	CC	CC	CC	CC	CC	CC	CC	CC	CC
343	GG	GG	GG	GG	GG	GG	GG	GG	GG	GG	GG	GG
345	AA	AA	AA	AA	AA	AA	AA	AA	AA	AA	GG	AA
347	CC	CC	CC	TT	CC	NN	CC	CC	CC	CC	CC	CC
349	GG	AA	GG	GG	AA	GG	GG	GG	AA	AA	AA	GG
352	GG	GG	GG	GG	GG	GG	GG	GG	GG	GG	GG	TT
354	TT	TT	TT	TT	TT	TT	TT	TT	TT	TT	TT	TT
355	TT	TT	TT	TT	TT	TT	TT	TT	CC	TT	TT	CC
356	AA	AA	AA	GG	AA	NN	GG	AA	AA	GG	GG	AA
360	CC	CC	TT	CC	CC	CC	CC	CC	CC	CC	CC	CC
363	CC	CC	CC	CC	CC	TT	CC	CC	CC	CC	TT	TT
367	CC	CC	CC	TT	CC	TT	CC	CC	TT	CC	CC	TT
368	TT	TT	TT	CC	TT	CC	TT	TT	CC	TT	TT	CC
371	TT	TT	TT	TT	TT	TT	TT	TT	TT	TT	TT	TT
375	CC	CC	CC	CC	CC	CC	CC	CC	CC	CC	CC	CC
377	CC	CC	CC	CC	CC	CC	CC	CC	CC	CC	TT	TT
378	AA	AA	AA	AA	AA	AA	AA	AA	AA	AA	AA	GG
387	CC	CC	CC	CC	CC	CC	CC	CC	CC	CC	CC	CC
388	GG	GG	AA	GG	GG	AA	GG	GG	GG	GG	GG	GG
389	GG	AA	AA	AA	AA	AA	AA	AA	AA	GG	AA	AA
394	CC	CC	CC	TT	CC	CC	CC	CC	CC	TT	TT	CC
395	TT	TT	TT	CC	TT	TT	TT	TT	TT	CC	CC	TT
396	GG	GG	GG	GG	GG	GG	GG	GG	GG	GG	GG	GG
400	GG	GG	GG	GG	AA	AA	GG	GG	GG	GG	GG	GG
401	TT	CC	CC	TT	CC	CC	CC	TT	CC	CC	CC	CC
402	TT	TT	CC	TT	CC	NN	CC	TT	TT	TT	CC	TT
403	TT	TT	TT	TT	TT	TT	TT	TT	TT	TT	TT	TT
404	TT	TT	TT	TT	CC	TT	CC	CC	CC	TT	TT	TT
405	GG	GG	GG	GG	GG	GG	AA	GG	GG	GG	GG	GG
406	TT	CC	CC	CC	TT	TT	CC	TT	TT	CC	TT	TT
415	GG	GG	GG	GG	GG	GG	GG	GG	GG	GG	GG	GG
416	TT	TT	TT	TT	TT	TT	TT	TT	TT	TT	GG	GG
418	TT	TT	TT	CC	TT	NN	CC	TT	TT	TT	TT	TT
419	CC	CC	TT	CC	CC	NN	CC	CC	CC	TT	CC	TT
421	GG	AA	AA	GG	GG	AA	AA	GG	AA	GG	GG	AA
422	AA	GG	AA	AA	GG	AA	GG	GG	GG	AA	AA	AA
423	GG	AA	GG	GG	AA	GG	AA	AA	AA	GG	GG	GG
424	AA	AA	GG	GG	GG	AA	AA	GG	GG	GG	AA	AA
428	AA	AA	CC	AA	AA	CC	AA	AA	AA	CC	CC	CC
429	CC	AA	CC	AA	AA	CC	AA	AA	AA	AA	AA	AA
430	GG	GG	GG	GG	GG	AA	GG	GG	GG	GG	GG	GG
431	GG	GG	AA	AA	GG	AA	AA	GG	AA	AA	AA	AA
432	CC	CC	TT	TT	CC	TT	TT	CC	TT	TT	TT	TT
433	GG	TT	TT	TT	GG	TT	TT	TT	TT	TT	GG	GG
434	TT	TT	CC	CC	CC	CC	CC	CC	TT	CC	CC	CC
436	TT	TT	TT	GG	TT	TT	GG	TT	GG	GG	GG	GG
438	AA	AA	AA	AA	AA	AA	AA	AA	AA	AA	GG	GG
439	AA	AA	AA	AA	AA	AA	AA	AA	AA	AA	GG	GG
440	GG	GG	GG	GG	GG	GG	GG	GG	GG	GG	GG	GG
441	TT	TT	TT	TT	TT	CC	TT	TT	TT	TT	TT	TT
442	TT	CC	CC	CC	CC	CC	CC	CC	CC	CC	CC	CC
443	CC	CC	CC	CC	CC	CC	CC	CC	AA	CC	CC	CC
444	TT	TT	CC	TT	CC	CC	CC	TT	TT	CC	CC	CC
445	AA	AA	CC	AA	CC	NN	CC	AA	AA	CC	CC	CC
446	CC	CC	CC	CC	CC	CC	CC	CC	CC	CC	CC	CC
447	CC	TT	TT	TT	TT	TC	TT	TT	TT	TT	TT	CC
448	CC	CC	CC	CC	CC	CC	CC	CC	CC	CC	CC	CC
449	AA	AA	AA	AA	AA	AA	AA	AA	AA	AA	GG	AA
450	TT	CC	CC	CC	CC	CC	CC	CC	TT	CC	CC	CC
451	AA	CC	CC	CC	CC	CC	CC	CC	AA	CC	CC	CC
453	AA	AA	AA	AA	AA	AA	AA	AA	AA	AA	AA	AA
454	CC	TT	TT	TT	TT	TT	TT	TT	TT	CC	CC	TT
455	AA	AA	AA	AA	AA	AA	AA	AA	AA	AA	CC	AA
457	GG	AA	GG	GG	GG	GG	GG	GG	GG	GG	GG	GG
458	CC	CC	CC	CC	CC	CC	CC	CC	CC	CC	CC	CC
459	CC	CC	CC	CC	CC	CC	CC	CC	CC	CC	CC	CC
460	CC	CC	TT	CC	TT	TT	CC	TT	TT	CC	TT	CC
462	AA	AA	AA	GG	GG	GG	GG	GG	AA	GG	GG	GG
463	TT	TT	TT	GG	GG	GG	GG	GG	TT	GG	GG	GG
465	AA	AA	AA	AA	AA	AA	AA	AA	AA	AA	AA	AA
468	GG	GG	GG	GG	GG	AA	GG	GG	GG	GG	AA	AA
469	CC	CC	CC	CC	CC	CC	CC	CC	CC	CC	TT	CC
470	GG	GG	GG	TT	GG	GG	GG	GG	GG	TT	TT	TT
472	GG	GG	GG	GG	GG	GG	GG	GG	GG	GG	GG	AA
473	GG	GG	GG	GG	GG	NN	GG	GG	GG	GG	GG	AA
475	CC	TT	TT	TT	TT	NN	CC	TT	TT	TT	TT	CC
476	AA	GG	GG	GG	GG	NN	GG	GG	GG	GG	AA	GG
477	TT	CC	CC	CC	CC	CC	CC	CC	CC	CC	TT	CC
478	TT	TT	TT	TT	TT	TT	TT	TT	TT	TT	TT	TT
479	GG	GG	GG	AA	GG	AA	GG	GG	GG	AA	GG	GG
480	GG	GG	GG	GG	GG	GG	GG	GG	GG	GG	GG	GG
482	CC	CC	CC	CC	CC	NN	TT	CC	CC	CC	TT	CC
483	CC	CC	CC	CC	CC	CC	CC	CC	CC	CC	CC	CC
485	TT	TT	TT	TT	TT	TT	TT	TT	TT	TT	CC	TT
486	TT	CC	TT	TT	TT	TT	TT	TT	TT	CC	CC	CC
488	CC	TT	TT	TT	TT	TT	TT	TT	TT	TT	TT	TT
490	TT	TT	CC	TT	TT	TT	TT	TT	TT	CC	TT	CC
491	GG	GG	TT	TT	TT	TT	GG	TT	TT	GG	TT	GG
495	TT	TT	TT	TT	TT	TT	TT	TT	TT	TT	TT	TT
497	CC	CC	TT	TT	TT	CC	TT	TT	TT	TT	CC	CC
498	TT	TT	CC	TT	TT	TT	CC	TT	TT	TT	CC	CC
500	GG	GG	GG	GG	GG	GG	GG	GG	GG	GG	GG	GG
502	GG	AA	GG	NN	GG	GG	GG	GG	AA	GG	GG	GG
503	TT	CC	TT	TT	TT	CC	TT	TT	TT	TT	TT	TT
504	TT	CC	TT	TT	TT	NN	TT	TT	TT	TT	TT	TT
506	CC	CC	CC	TT	CC	CC	CC	CC	CC	CC	CC	TT
507	TT	TT	TT	TT	TT	TT	TT	TT	TT	TT	CC	TT
508	GG	GG	AA	GG	GG	GG	GG	GG	GG	AA	AA	GG
511	GG	GG	GG	GG	GG	GG	GG	GG	GG	GG	GG	GG
513	TT	TT	TT	TT	TT	NN	GG	TT	TT	TT	TT	GG
515	GG	AA	GG	AA	AA	AA	AA	AA	AA	GG	GG	AA
520	CC	CC	CC	CC	CC	CC	CC	CC	CC	CC	CC	CC
521	TT	TT	TT	TT	TT	TT	TT	TT	TT	TT	TT	TT
524	AA	AA	AA	CC	AA	NN	AA	AA	AA	AA	AA	AA
526	AA	AA	GG	AA	AA	AA	AA	AA	AA	AA	GG	AA
528	AA	AA	AA	GG	GG	NN	GG	GG	GG	AA	GG	AA
530	TT	TT	TT	TT	TT	TT	CC	TT	TT	TT	CC	TT
531	GG	GG	GG	GG	GG	GG	AA	GG	GG	GG	AA	GG
533	GG	TT	TT	TT	TT	GG	GG	TT	TT	TT	TT	GG
534	GG	AA	AA	AA	AA	GG	GG	AA	AA	AA	AA	GG
535	CC	TT	TT	TT	TT	TT	TT	TT	TT	TT	TT	TT
537	AA	AA	GG	GG	GG	GG	GG	GG	AA	GG	AA	GG
538	AA	AA	AA	AA	AA	AA	AA	AA	AA	AA	AA	AA
539	GG	AA	GG	GG	GG	NN	GG	GG	GG	AA	GG	GG
540	CC	TT	TT	TT	TT	TT	CC	TT	TT	TT	TT	CC
545	GG	TT	TT	GG	GG	TT	TT	GG	TT	TT	TT	TT
546	GG	GG	GG	GG	GG	GG	GG	GG	GG	GG	GG	GG
547	TT	TT	TT	TT	TT	TT	TT	CC	CC	TT	TT	TT
552	TT	TT	CC	CC	TT	TT	TT	CC	CC	TT	NN	CC
553	AA	AA	AA	AA	AA	AA	AA	AA	AA	AA	GG	GG
554	TT	TT	CC	TT	CC	CC	TT	CC	CC	TT	CC	TT
556	GG	GG	GG	GG	GG	GG	GG	GG	GG	GG	GG	AA
557	CC	CC	CC	CC	CC	CC	CC	CC	CC	CC	CC	TT
558	AA	GG	AA	AA	AA	AA	AA	AA	AA	AA	AA	AA
559	GG	AA	GG	GG	GG	GG	GG	GG	GG	GG	GG	GG
560	TT	TT	TT	CC	CC	TT	TT	CC	TT	TT	TT	TT
562	AA	GG	GG	GG	GG	AA	AA	GG	GG	GG	GG	AA
566	CC	TT	CC	TT	TT	CC	TT	TT	TT	CC	CC	CC
568	TT	TT	TT	TT	TT	TT	TT	TT	TT	TT	TT	TT
569	CC	CC	CC	CC	CC	CC	CC	CC	CC	CC	CC	CC
570	CC	CC	CC	CC	TT	CC	CC	TT	CC	CC	CC	CC
571	CC	TT	TT	TT	TT	TT	CC	TT	TT	TT	TT	TT
573	GG	GG	GG	GG	GG	GG	GG	GG	GG	GG	GG	GG
574	TT	GG	GG	GG	GG	TT	TT	GG	GG	GG	GG	TT
577	AA	AA	CC	AA	AA	NN	AA	AA	AA	CC	AA	AA
579	CC	TT	TT	CC	CC	CC	CC	CC	TT	TT	TT	CC
581	TT	CC	TT	CC	CC	TT	CC	CC	CC	TT	TT	TT
582	CC	TT	CC	CC	TT	CC	CC	TT	TT	CC	CC	TT
583	AA	GG	AA	AA	GG	AA	AA	GG	GG	AA	AA	GG
587	AA	GG	AA	GG	GG	NN	GG	GG	GG	GG	AA	AA
588	AA	GG	GG	GG	GG	AA	AA	GG	GG	GG	GG	GG
589	CC	TT	TT	TT	TT	TT	TT	TT	TT	TT	TT	TT
590	AA	AA	GG	GG	GG	GG	GG	GG	GG	AA	AA	GG
595	AA	AA	CC	AA	AA	CC	AA	AA	AA	CC	CC	CC
596	CC	TT	TT	TT	TT	CC	TT	TT	CC	CC	CC	CC
597	GG	GG	GG	GG	GG	NN	GG	GG	GG	GG	AA	GG
601	GG	GG	AA	GG	GG	GG	GG	GG	GG	GG	GG	AA
602	CC	AA	CC	AA	AA	AA	AA	CC	CC	CC	AA	CC
604	GG	GG	GG	GG	GG	GG	GG	GG	GG	GG	GG	GG
605	CC	CC	CC	NN	TT	NN	CC	CC	TT	TT	CC	CC
606	CC	TT	TT	TT	TT	TT	TT	TT	TT	TT	TT	TT
607	TT	TT	TT	CC	TT	NN	CC	TT	TT	CC	TT	TT
608	CC	CC	CC	TT	CC	CC	TT	CC	CC	TT	CC	CC
609	AA	AA	AA	AA	AA	AA	AA	AA	AA	AA	AA	AA
610	TT	TT	TT	TT	TT	TT	TT	TT	TT	TT	CC	TT
611	AA	AA	AA	AA	AA	AA	AA	AA	AA	AA	GG	AA
612	TT	CC	TT	TT	TT	TT	CC	TT	TT	CC	TT	TT
613	TT	TT	CC	CC	CC	CC	CC	CC	TT	CC	CC	CC
614	AA	AA	AA	AA	GG	NN	AA	AA	AA	AA	AA	AA
615	AA	AA	AA	AA	AA	NN	AA	AA	AA	AA	GG	GG
617	AA	AA	AA	GG	AA	GG	GG	AA	AA	GG	GG	GG
618	AA	AA	AA	AA	AA	NN	AA	AA	AA	AA	GG	AA
619	CC	CC	CC	CC	CC	CC	CC	CC	CC	TT	TT	TT
620	TT	TT	TT	TT	TT	NN	GG	TT	TT	TT	GG	GG
621	AA	GG	AA	AA	AA	AA	GG	AA	AA	GG	AA	AA
622	AA	AA	AA	AA	AA	AA	AA	AA	AA	AA	AA	AA
623	AA	AA	GG	AA	GG	AA	AA	AA	AA	AA	GG	GG
624	CC	CC	CC	CC	CC	CC	CC	CC	CC	CC	TT	CC
626	AA	AA	AA	AA	GG	AA	AA	AA	AA	AA	AA	AA
628	TT	TT	TT	TT	TT	CC	CC	TT	TT	CC	TT	TT
629	AA	AA	AA	AA	AA	NN	AA	AA	AA	AA	GG	GG
630	TT	CC	CC	CC	CC	CC	CC	CC	CC	CC	CC	CC
632	CC	TT	CC	CC	CC	CC	CC	CC	CC	CC	CC	CC
633	AA	AA	AA	AA	AA	NN	AA	AA	AA	AA	AA	GG
635	CC	AA	AA	AA	AA	NN	AA	AA	AA	AA	CC	AA
636	AA	AA	AA	AA	AA	NN	AA	AA	AA	AA	CC	AA
637	CC	CC	CC	CC	TT	TT	TT	CC	CC	TT	CC	CC
638	TT	TT	TT	TT	TT	NN	TT	TT	TT	CC	TT	TT
642	CC	CC	CC	CC	TT	CC	TT	TT	CC	TT	CC	CC
643	AA	CC	AA	CC	AA	CC	CC	AA	AA	CC	AA	AA
645	CC	CC	TT	CC	CC	CC	TT	CC	TT	TT	TT	TT
647	AA	CC	AA	AA	AA	AA	AA	AA	AA	CC	CC	AA
648	TT	TT	TT	CC	CC	CC	CC	CC	CC	CC	CC	CC
649	CC	CC	CC	TT	TT	TT	TT	TT	TT	TT	TT	TT
650	GG	GG	AA	AA	AA	GG	AA	AA	AA	AA	AA	AA
651	GG	GG	AA	AA	AA	GG	AA	AA	AA	AA	AA	AA
653	GG	GG	AA	AA	AA	GG	AA	AA	GG	AA	AA	AA
657	TT	TT	CC	TT	CC	TT	TT	CC	CC	CC	CC	TT
660	CC	CC	CC	TT	CC	CC	CC	CC	CC	CC	CC	CC
662	TT	TT	TT	TT	TT	TT	TT	TT	TT	CC	TT	TT
663	CC	TT	CC	CC	CC	CC	CC	CC	CC	TT	TT	CC
664	GG	GG	AA	AA	AA	GG	AA	AA	AA	AA	AA	AA
666	CC	CC	CC	CC	CC	CC	CC	CC	CC	CC	CC	CC
670	TT	TT	TT	TT	TT	NN	TT	TT	TT	TT	CC	TT
671	TT	CC	TT	CC	TT	CC	CC	CC	CC	CC	TT	TT
672	GG	AA	AA	AA	AA	NN	GG	AA	AA	AA	AA	GG
675	AA	CC	AA	CC	CC	AA	CC	CC	CC	AA	AA	CC
676	AA	GG	AA	AA	GG	AA	AA	GG	GG	AA	AA	AA
677	TT	TT	TT	TT	TT	TT	TT	TT	TT	TT	TT	TT
679	TT	TT	TT	CC	TT	TT	CC	TT	CC	TT	CC	TT
680	AA	AA	AA	AA	AA	AA	AA	AA	AA	AA	AA	AA
682	GG	GG	GG	GG	GG	GG	GG	GG	GG	GG	GG	GG
683	TT	TT	TT	TT	TT	TT	TT	TT	TT	TT	TT	TT
684	GG	GG	AA	GG	AA	AA	GG	GG	GG	GG	AA	GG
685	CC	CC	AA	CC	CC	AA	CC	CC	CC	CC	AA	AA
688	GG	GG	GG	GG	GG	GG	GG	GG	GG	GG	GG	GG
689	TT	TT	TT	TT	TT	TT	TT	TT	TT	TT	TT	TT
690	AA	GG	GG	GG	GG	AA	AA	GG	GG	GG	AA	AA
691	GG	AA	AA	AA	AA	AA	AA	AA	AA	AA	AA	AA
692	CC	CC	CC	TT	CC	CC	CC	CC	CC	TT	CC	CC
693	AA	AA	AA	AA	AA	AA	AA	AA	AA	AA	AA	AA
695	AA	AA	AA	AA	AA	AA	AA	AA	AA	AA	AA	AA
696	CC	CC	TT	CC	CC	CC	CC	CC	CC	CC	NN	TT
697	AA	AA	AA	AA	AA	GG	AA	AA	AA	AA	AA	AA
698	CC	TT	CC	CC	CC	CC	CC	CC	CC	CC	CC	CC
699	AA	AA	AA	AA	AA	AA	AA	AA	AA	AA	AA	AA
700	GG	GG	GG	GG	GG	GG	GG	GG	GG	GG	GG	GG
701	CC	CC	CC	CC	CC	CC	CC	CC	CC	CC	CC	CC
703	GG	TT	TT	TT	TT	GG	TT	GG	TT	TT	TT	GG
705	TT	TT	CC	TT	TT	CC	TT	TT	TT	CC	TT	TT
707	GG	GG	GG	GG	GG	TT	GG	GG	GG	GG	GG	GG
708	CC	CC	CC	CC	CC	CC	CC	CC	CC	CC	CC	TT
710	AA	AA	AA	AA	AA	AA	AA	AA	NN	AA	AA	AA
713	GG	AA	AA	AA	AA	AA	NN	AA	GG	AA	GG	AA
714	TT	TT	TT	TT	TT	TT	TT	TT	TT	TT	CC	TT
717	CC	CC	CC	CC	CC	CC	CC	CC	CC	CC	CC	CC
718	AA	AA	AA	AA	AA	AA	AA	AA	AA	AA	AA	AA
719	CC	AA	AA	AA	AA	AA	AA	AA	AA	AA	AA	AA
720	CC	AA	AA	AA	AA	AA	AA	AA	AA	AA	AA	AA
721	GG	GG	GG	GG	GG	TT	GG	GG	GG	GG	GG	GG
722	TT	TT	TT	TT	TT	TT	TT	TT	TT	TT	TT	TT
723	GG	GG	AA	AA	AA	GG	AA	AA	AA	AA	AA	GG
724	CC	CC	TT	CC	CC	TT	CC	CC	CC	TT	CC	CC
729	AA	AA	AA	AA	AA	GG	GG	AA	AA	GG	GG	AA
731	GG	GG	GG	GG	GG	AA	GG	GG	GG	GG	GG	GG
734	TT	TT	TT	CC	CC	TT	TT	CC	CC	CC	TT	TT
735	TT	GG	GG	GG	GG	TT	TT	GG	GG	GG	TT	TT
739	TT	TT	TT	TT	TT	NN	TT	TT	TT	TT	TT	CC
741	GG	GG	TT	TT	TT	GG	TT	TT	TT	TT	TT	TT
743	AA	GG	AA	GG	GG	NN	AA	GG	GG	GG	AA	AA
745	AA	GG	GG	GG	GG	GG	GG	GG	GG	GG	GG	GG
747	CC	CC	CC	CC	CC	NN	CC	CC	CC	CC	TT	CC
748	CC	CC	CC	CC	CC	CC	CC	CC	CC	CC	TT	CC
749	TT	CC	TT	TT	TT	TT	TT	TT	TT	CC	TT	TT
750	GG	AA	GG	GG	GG	AA	AA	GG	GG	GG	AA	AA
752	CC	CC	CC	CC	CC	CC	CC	CC	CC	CC	CC	CC
755	TT	TT	CC	TT	TT	NN	TT	TT	TT	CC	CC	CC
756	GG	GG	GG	GG	GG	GG	GG	GG	GG	AA	GG	GG
757	GG	AA	GG	GG	AA	GG	GG	AA	AA	GG	GG	GG
759	GG	GG	GG	GG	TT	NN	TT	TT	GG	TT	TT	GG
760	CC	CC	CC	CC	CC	TT	CC	CC	CC	CC	CC	CC
761	TT	GG	TT	TT	TT	TT	TT	TT	TT	GG	GG	GG
762	AA	AA	AA	AA	AA	AA	AA	AA	AA	AA	AA	AA
763	AA	AA	AA	AA	AA	AA	AA	AA	AA	AA	AA	AA
771	GG	AA	GG	AA	AA	AA	AA	AA	NN	AA	AA	AA
772	GG	GG	GG	GG	GG	GG	GG	GG	GG	GG	GG	GG
773	TT	TT	TT	TT	TT	CC	TT	TT	TT	CC	TT	CC
775	AA	AA	AA	AA	AA	AA	AA	AA	AA	AA	AA	AA
776	TT	CC	TT	CC	CC	CC	CC	CC	CC	CC	CC	CC
777	CC	TT	CC	TT	TT	TT	TT	TT	TT	TT	TT	TT
778	GG	TT	GG	GG	GG	TG	GG	GG	GG	TT	GG	GG
780	AA	CC	AA	AA	AA	CC	AA	AA	AA	CC	AA	AA
781	CC	CC	CC	CC	CC	NN	CC	CC	CC	CC	CC	CC
782	GG	GG	GG	GG	GG	AA	GG	GG	AA	GG	GG	AA
783	GG	GG	GG	TT	GG	TT	TT	GG	TT	TT	TT	TT
785	CC	TT	TT	TT	TT	TT	TT	TT	TT	TT	CC	TT
786	AA	GG	GG	GG	GG	GG	GG	GG	GG	GG	AA	GG
787	CC	TT	TT	TT	TT	TT	TT	TT	TT	TT	CC	TT
788	TT	TT	TT	TT	TT	TT	TT	TT	TT	TT	TT	TT
790	AA	AA	AA	AA	AA	AA	AA	AA	AA	AA	GG	AA
791	CC	TT	TT	TT	TT	CC	CC	TT	TT	TT	TT	CC
795	AA	AA	GG	AA	AA	AA	AA	AA	AA	AA	AA	GG
796	TT	CC	TT	TT	TT	NN	TT	TT	TT	TT	TT	CC
797	GG	AA	GG	GG	GG	NN	GG	GG	GG	GG	GG	AA
798	GG	AA	GG	GG	GG	NN	GG	GG	GG	GG	GG	AA
799	TT	TT	TT	CC	TT	NN	TT	TT	TT	TT	TT	TT
800	TT	TT	TT	TT	TT	NN	TT	TT	TT	TT	CC	TT
803	CC	CC	CC	CC	CC	CC	CC	CC	CC	CC	CC	CC
805	CC	CC	CC	CC	CC	CC	CC	CC	CC	CC	CC	CC
808	AA	AA	AA	AA	AA	AA	AA	AA	AA	AA	AA	AA
810	AA	AA	AA	AA	AA	GG	AA	AA	AA	AA	AA	AA
812	CC	CC	TT	CC	TT	CC	CC	CC	CC	CC	CC	CC
813	CC	CC	CC	CC	CC	CC	CC	CC	CC	CC	CC	CC
814	AA	GG	GG	AA	GG	AA	AA	GG	GG	AA	AA	AA
821	GG	GG	GG	GG	GG	GG	GG	GG	GG	GG	GG	GG
822	GG	GG	GG	GG	AA	AA	GG	AA	AA	GG	GG	GG
824	AA	AA	AA	AA	AA	AA	AA	AA	AA	AA	AA	AA
825	GG	GG	GG	GG	GG	AA	GG	GG	GG	GG	GG	AA
826	GG	GG	TT	GG	TT	GG	TT	GG	GG	TT	TT	GG
829	CC	TT	CC	TT	TT	TT	TT	TT	TT	TT	TT	TT
830	TT	TT	TT	TT	CC	TT	CC	CC	TT	CC	TT	TT
832	GG	AA	AA	AA	AA	AA	AA	AA	AA	AA	GG	AA
833	TT	CC	CC	CC	CC	CC	CC	CC	CC	CC	TT	CC
834	TT	TT	TT	CC	CC	NN	CC	CC	CC	TT	TT	TT
835	TT	TT	GG	GG	GG	GG	GG	GG	GG	GG	GG	TT
837	AA	AA	AA	AA	AA	GG	AA	AA	AA	AA	AA	AA
838	CC	CC	CC	CC	CC	TT	CC	CC	CC	CC	CC	CC
841	CC	CC	CC	TT	CC	CC	CC	CC	CC	CC	CC	CC
845	AA	GG	GG	GG	GG	AA	AA	GG	GG	GG	GG	AA
846	TT	CC	TT	CC	CC	TT	TT	CC	TT	TT	CC	CC
849	CC	CC	CC	CC	CC	CC	CC	CC	CC	CC	CC	CC
850	TT	TT	CC	CC	CC	TT	CC	TT	CC	TT	CC	TT
851	CC	TT	TT	TT	TT	TT	TT	TT	TT	CC	CC	TT
854	AA	GG	GG	GG	GG	GG	AA	GG	GG	GG	AA	AA
855	GG	AA	AA	GG	GG	NN	GG	AA	GG	AA	GG	GG
860	AA	AA	AA	AA	AA	AA	GG	AA	AA	AA	AA	GG
861	CC	CC	CC	TT	CC	CC	CC	CC	CC	TT	CC	CC
862	CC	CC	CC	CC	TT	CC	TT	TT	CC	CC	TT	TT
864	GG	AA	AA	AA	AA	GG	GG	AA	AA	AA	AA	GG
865	CC	CC	CC	CC	CC	CC	CC	CC	CC	TT	TT	TT
866	CC	TT	CC	CC	CC	CC	CC	CC	CC	TT	TT	TT
868	CC	TT	CC	CC	TT	CC	CC	TT	TT	CC	CC	CC
869	GG	AA	GG	AA	AA	AA	AA	AA	NN	AA	AA	AA
872	CC	TT	TT	TT	TT	CC	CC	TT	TT	TT	TT	CC
873	CC	TT	TT	TT	TT	CC	CC	TT	TT	TT	TT	CC
874	GG	AA	GG	AA	AA	AA	AA	AA	AA	AA	AA	AA
877	GG	AA	AA	AA	AA	GG	GG	AA	AA	AA	AA	GG
878	CC	TT	TT	TT	TT	CC	CC	TT	TT	TT	TT	CC
879	GG	GG	AA	AA	AA	GG	AA	AA	AA	AA	AA	AA
880	CC	TT	TT	TT	TT	CC	CC	TT	TT	TT	TT	CC
883	CC	TT	TT	TT	TT	CC	CC	TT	TT	TT	TT	CC
885	GG	GG	GG	GG	GG	GG	GG	GG	GG	GG	GG	GG
887	GG	GG	AA	AA	AA	NN	AA	AA	AA	GG	GG	GG
889	TT	TT	TT	TT	TT	TT	CC	CC	TT	TT	CC	CC
890	GG	GG	GG	AA	GG	NN	GG	GG	GG	AA	AA	GG
891	GG	GG	GG	GG	GG	GG	GG	GG	GG	GG	GG	GG
892	CC	CC	CC	CC	CC	CC	CC	CC	CC	CC	CC	CC
894	GG	GG	GG	GG	GG	GG	AA	GG	GG	GG	AA	AA
895	TT	CC	CC	CC	CC	TT	TT	CC	CC	CC	CC	TT
896	CC	CC	CC	CC	CC	CC	CC	CC	CC	CC	CC	CC
897	CC	TT	CC	CC	CC	CC	CC	TT	TT	CC	CC	CC
898	GG	GG	GG	GG	GG	GG	GG	GG	GG	GG	TT	TT
899	AA	AA	AA	AA	AA	NN	GG	AA	AA	AA	GG	GG
901	GG	TT	TT	TT	TT	GG	GG	TT	TT	GG	TT	GG
902	GG	GG	GG	GG	GG	AA	GG	GG	GG	AA	AA	GG
905	AA	AA	AA	AA	AA	AA	AA	AA	AA	AA	AA	AA
907	TT	TT	GG	GG	GG	NN	GG	GG	GG	GG	GG	GG
908	TT	TT	CC	CC	CC	NN	CC	CC	CC	CC	CC	CC
911	GG	GG	AA	AA	AA	GG	AA	AA	AA	GG	GG	GG
912	GG	AA	GG	GG	GG	AA	AA	GG	GG	GG	AA	AA
915	AA	AA	AA	AA	AA	AA	AA	AA	AA	AA	AA	AA
919	CC	CC	CC	CC	CC	CC	CC	CC	CC	CC	TT	TT
920	TT	TT	TT	TT	TT	TT	TT	TT	TT	TT	GG	GG
921	GG	GG	GG	GG	GG	NN	GG	GG	GG	AA	AA	GG
923	CC	CC	CC	CC	CC	CC	CC	CC	CC	CC	CC	CC
925	CC	TT	CC	TT	TT	TT	TT	TT	TT	CC	CC	CC
926	GG	GG	GG	AA	GG	NN	GG	GG	GG	GG	GG	GG
927	GG	GG	GG	GG	GG	AA	GG	GG	GG	GG	AA	GG
929	TT	CC	TT	TT	TT	CC	TT	TT	TT	TT	TT	TT
930	TT	TT	TT	CC	CC	NN	CC	CC	CC	TT	TT	TT
931	AA	AA	AA	AA	GG	AA	AA	AA	AA	AA	AA	AA
933	AA	AA	AA	AA	AA	AA	AA	AA	AA	AA	AA	AA
936	TT	TT	TT	TT	TT	NN	TT	TT	TT	TT	TT	TT
939	GG	GG	GG	GG	GG	GG	GG	GG	GG	GG	GG	GG
941	CC	CC	CC	CC	AA	AA	CC	AA	CC	CC	AA	AA
946	TT	CC	CC	CC	CC	CC	CC	CC	CC	CC	CC	TT
948	GG	GG	GG	GG	GG	GG	GG	GG	GG	GG	GG	AA
951	AA	AA	AA	AA	AA	AA	AA	AA	GG	AA	GG	GG
952	CC	CC	CC	CC	CC	CC	CC	CC	TT	CC	TT	TT
953	AA	AA	AA	AA	AA	AA	AA	AA	GG	AA	GG	GG
954	TT	TT	TT	TT	TT	TT	TT	TT	CC	TT	CC	CC
957	TT	GG	GG	GG	GG	GG	GG	GG	GG	GG	GG	GG
962	TT	CC	TT	CC	TT	CC	CC	TT	CC	TT	CC	TT
967	CC	CC	TT	TT	TT	CC	TT	TT	TT	TT	CC	CC
968	GG	GG	AA	GG	GG	GG	GG	GG	GG	GG	GG	GG
970	GG	AA	AA	AA	GG	AA	AA	GG	GG	GG	AA	AA
971	AA	AA	GG	AA	AA	NN	AA	AA	AA	GG	GG	GG
980	AA	CC	CC	CC	AA	CC	AA	AA	CC	CC	AA	CC
984	GG	GG	AA	GG	AA	GG	GG	GG	GG	GG	GG	AA
987	GG	GG	AA	AA	GG	AA	GG	GG	GG	GG	AA	GG
989	GG	GG	GG	GG	GG	AA	AA	GG	GG	GG	GG	GG
991	AA	GG	GG	GG	GG	AA	AA	GG	GG	AA	GG	AA
992	TT	TT	TT	TT	TT	TT	TT	TT	TT	TT	TT	TT
994	CC	CC	CC	CC	CC	CC	CC	CC	CC	CC	CC	CC
997	AA	AA	AA	AA	AA	AA	AA	AA	AA	GG	AA	AA
1000	AA	AA	GG	AA	GG	NN	AA	GG	GG	GG	GG	GG
1005	AA	AA	AA	AA	AA	AA	AA	AA	AA	AA	AA	AA
1007	AA	AA	AA	AA	AA	CC	AA	AA	CC	AA	AA	CC
1009	CC	TT	TT	TT	TT	CC	CC	TT	TT	TT	TT	CC
1010	AA	AA	AA	GG	AA	AA	GG	AA	AA	AA	AA	AA
1011	GG	GG	AA	AA	AA	GG	AA	AA	AA	AA	AA	AA
1013	CC	TT	TT	TT	TT	CC	CC	TT	TT	TT	TT	CC
1017	TT	TT	CC	TT	CC	TT	TT	CC	TT	TT	CC	CC
1018	AA	GG	AA	GG	GG	AA	AA	GG	GG	AA	AA	AA
1019	AA	AA	AA	AA	GG	GG	GG	AA	AA	GG	GG	GG
1022	GG	GG	GG	AA	AA	AA	AA	AA	AA	AA	GG	GG
1024	CC	CC	CC	CC	CC	TT	CC	CC	CC	CC	TT	TT
1028	TT	TT	TT	TT	TT	TT	TT	TT	TT	TT	TT	TT
1030	AA	AA	AA	AA	AA	CC	AA	AA	AA	AA	CC	CC
1031	CC	TT	CC	TT	CC	TT	TT	TT	CC	CC	TT	CC
1032	AA	GG	AA	GG	AA	GG	GG	GG	AA	AA	GG	AA
1033	CC	CC	TT	CC	CC	TT	CC	CC	CC	TT	TT	CC
1034	TT	CC	CC	TT	TT	TT	TT	TT	CC	TT	TT	TT
1035	TT	TT	TT	TT	TT	TT	TT	TT	TT	TT	TT	TT
1036	CC	CC	CC	CC	CC	CC	CC	CC	CC	CC	CC	CC
1040	GG	GG	GG	GG	GG	GG	AA	GG	GG	GG	GG	GG
1045	CC	TT	CC	TT	CC	NN	CC	CC	TT	CC	TT	TT
1046	CC	CC	CC	CC	TT	CC	CC	CC	CC	TT	CC	CC
1049	AA	AA	GG	AA	AA	GG	AA	AA	AA	GG	GG	AA
1050	AA	AA	GG	AA	AA	GG	AA	AA	AA	GG	GG	AA
1056	TT	TT	TT	TT	TT	CC	TT	TT	TT	TT	TT	TT
1057	AA	AA	AA	AA	AA	GG	AA	AA	AA	AA	GG	GG
1059	CC	CC	CC	CC	CC	CC	CC	CC	CC	CC	TT	TT
1060	CC	CC	CC	CC	CC	CC	TT	CC	CC	CC	TT	CC
1061	CC	CC	CC	TT	TT	TT	CC	TT	CC	CC	CC	TT
1062	CC	CC	TT	CC	CC	CC	CC	CC	CC	CC	TT	CC
1064	GG	GG	GG	GG	GG	GG	GG	GG	GG	GG	GG	GG
1071	TT	CC	CC	TT	CC	CC	CC	TT	CC	CC	CC	CC
1072	GG	GG	GG	GG	GG	GG	GG	GG	GG	GG	GG	GG
1074	GG	GG	GG	GG	GG	GG	GG	GG	GG	GG	GG	GG
1076	GG	GG	GG	GG	GG	GG	AA	GG	GG	GG	AA	GG
1077	GG	GG	GG	GG	GG	GG	GG	GG	GG	GG	GG	GG
1078	CC	CC	CC	CC	CC	CC	CC	CC	CC	CC	CC	CC
1079	GG	GG	GG	GG	GG	GG	GG	GG	GG	GG	GG	GG
1081	GG	AA	GG	GG	AA	NN	AA	AA	AA	GG	AA	GG
1082	AA	AA	AA	AA	AA	AA	AA	AA	CC	AA	AA	AA
1083	AA	GG	GG	GG	GG	GG	GG	GG	GG	GG	AA	GG
1085	GG	GG	GG	GG	GG	GG	GG	GG	GG	GG	GG	GG
1089	GG	TT	TT	GG	GG	GG	GG	GG	TT	TT	TT	TT
1091	TT	TT	TT	GG	GG	NN	GG	GG	TT	TT	TT	TT
1092	AA	AA	GG	GG	AA	NN	AA	AA	GG	GG	AA	AA
1093	TT	CC	CC	CC	CC	CC	CC	TT	TT	CC	CC	CC
1094	CC	CC	CC	CC	CC	CC	CC	CC	CC	CC	TT	CC
1095	GG	GG	GG	AA	AA	AA	AA	AA	AA	AA	GG	AA
1098	GG	AA	AA	AA	AA	AA	AA	AA	AA	AA	AA	AA
1102	GG	AA	GG	AA	AA	AA	AA	AA	AA	AA	AA	AA
1103	TT	CC	CC	CC	CC	TT	TT	CC	CC	CC	CC	TT
1108	AA	GG	AA	GG	GG	GG	AA	GG	AA	GG	GG	GG
1109	GG	GG	GG	GG	GG	GG	AA	GG	GG	GG	GG	GG
1110	TT	CC	CC	CC	CC	CC	CC	CC	CC	CC	TT	TT
1111	AA	CC	CC	CC	CC	CC	CC	CC	CC	CC	AA	AA
1112	GG	GG	AA	AA	AA	GG	AA	AA	AA	AA	AA	AA
1114	AA	AA	AA	AA	AA	AA	AA	AA	AA	AA	AA	AA
1117	TT	TT	TT	TT	TT	TT	TT	TT	TT	TT	CC	TT
1118	TT	CC	CC	CC	CC	CC	TT	CC	CC	CC	CC	TT
1119	CC	TT	TT	TT	TT	NN	CC	TT	TT	TT	TT	CC
1121	AA	CC	AA	AA	CC	CC	AA	CC	CC	CC	CC	AA
1122	CC	TT	TT	TT	TT	CC	CC	TT	TT	TT	TT	CC
1123	AA	AA	AA	AA	AA	AA	AA	AA	AA	AA	AA	AA
1127	CC	TT	CC	TT	TT	TT	TT	TT	TT	TT	TT	TT
1128	GG	AA	GG	AA	AA	AA	AA	AA	NN	AA	AA	AA
1129	GG	AA	GG	AA	AA	AA	AA	AA	AA	AA	AA	AA
1130	CC	TT	CC	TT	TT	TT	TT	TT	TT	TT	TT	TT
1131	CC	TT	CC	TT	TT	TT	TT	TT	TT	TT	TT	TT
1133	CC	TT	TT	TT	TT	CC	CC	TT	TT	TT	TT	CC
1134	CC	TT	TT	TT	TT	CC	CC	TT	TT	TT	TT	CC
1136	GG	GG	GG	GG	GG	GG	GG	GG	GG	GG	GG	GG
1137	AA	AA	AA	AA	AA	AA	AA	AA	AA	AA	GG	GG
1142	GG	GG	GG	GG	GG	GG	GG	GG	AA	GG	GG	GG
1144	GG	GG	GG	GG	GG	AA	GG	GG	GG	GG	GG	AA
1145	GG	GG	GG	AA	AA	NN	AA	AA	AA	GG	GG	GG
1148	GG	GG	GG	GG	GG	GG	GG	GG	GG	GG	GG	GG
1151	CC	CC	TT	TT	CC	NN	TT	CC	CC	CC	TT	TT
1152	CC	AA	AA	CC	AA	AA	AA	CC	AA	AA	AA	AA
1155	CC	CC	CC	CC	CC	CC	CC	CC	CC	CC	CC	TT
1156	TT	TT	TT	GG	GG	TT	GG	GG	GG	TT	TT	TT
1164	TT	CC	CC	TT	TT	TT	TT	TT	CC	CC	CC	TT
1166	AA	AA	AA	GG	AA	AA	AA	AA	AA	AA	AA	AA
1172	AA	AA	AA	AA	AA	AA	AA	AA	AA	AA	AA	AA
1174	TT	GG	GG	GG	GG	GG	GG	GG	GG	GG	GG	GG
1176	AA	AA	AA	AA	AA	AA	AA	AA	AA	AA	GG	GG
1177	GG	AA	GG	AA	AA	AA	AA	AA	AA	AA	AA	AA
1178	GG	GG	AA	GG	AA	NN	AA	GG	GG	AA	AA	GG
1179	CC	CC	CC	CC	CC	CC	CC	CC	CC	CC	AA	AA
1181	CC	CC	CC	AA	CC	AA	AA	CC	AA	AA	AA	AA
1188	GG	AA	GG	AA	AA	AA	AA	AA	AA	AA	AA	AA
1191	AA	AA	AA	GG	AA	AA	AA	AA	AA	AA	AA	AA
1192	GG	GG	AA	AA	GG	AA	GG	GG	AA	GG	AA	AA
1193	CC	CC	TT	TT	CC	TT	CC	CC	TT	CC	TT	TT
1194	CC	CC	TT	TT	TT	CC	TT	TT	TT	TT	TT	TT
1195	CC	TT	TT	TT	TT	TT	TT	TT	TT	CC	CC	TT
1196	GG	GG	GG	GG	GG	GG	GG	GG	GG	GG	GG	GG
1198	TT	TT	TT	TT	TT	CC	TT	TT	TT	TT	TT	TT
1201	CC	CC	CC	CC	CC	CC	CC	CC	CC	CC	CC	CC
1204	TT	CC	TT	CC	CC	TT	CC	CC	CC	CC	CC	CC
1205	GG	GG	AA	GG	GG	GG	AA	GG	GG	GG	AA	AA
1206	GG	GG	GG	GG	GG	NN	GG	GG	GG	GG	GG	GG
1207	AA	AA	AA	GG	GG	GG	GG	GG	AA	GG	AA	AA
1210	TT	TT	TT	TT	TT	TT	TT	TT	TT	TT	CC	CC
1212	GG	GG	GG	GG	GG	AA	GG	GG	GG	GG	GG	AA
1214	CC	TT	CC	CC	CC	CC	CC	CC	CC	CC	CC	TT
1215	CC	CC	CC	CC	CC	CC	CC	CC	CC	CC	CC	CC
1217	CC	CC	CC	CC	CC	CC	CC	CC	CC	CC	CC	CC
1220	TT	TT	TT	TT	TT	TT	TT	TT	TT	TT	TT	TT
1221	TT	TT	TT	TT	CC	TT	CC	CC	TT	CC	TT	TT
1225	TT	GG	GG	GG	GG	GG	TT	GG	GG	GG	GG	TT
1229	GG	AA	GG	AA	AA	AA	AA	AA	AA	AA	AA	AA
1230	CC	TT	TT	TT	TT	CC	CC	TT	TT	TT	TT	CC
1231	TT	TT	TT	TT	TT	TT	TT	TT	TT	TT	TT	TT
1234	CC	TT	TT	TT	TT	CC	CC	TT	TT	TT	TT	CC
1235	CC	CC	TT	TT	TT	CC	TT	TT	TT	TT	TT	TT
1236	TT	TT	TT	TT	TT	CC	TT	TT	TT	TT	TT	CC
1237	TT	CC	TT	CC	CC	CC	CC	CC	CC	CC	CC	CC
1242	AA	AA	AA	GG	AA	AA	AA	AA	AA	AA	AA	AA
1247	CC	CC	CC	CC	CC	CC	CC	TT	TT	TT	CC	TT
1249	CC	CC	AA	CC	AA	CC	CC	CC	CC	CC	CC	CC
1250	CC	CC	CC	CC	CC	CC	CC	CC	NN	AA	CC	CC
1251	AA	GG	GG	AA	AA	NN	AA	AA	AA	GG	GG	GG
1252	CC	AA	AA	AA	AA	CC	CC	AA	AA	AA	AA	AA
1253	GG	AA	AA	AA	AA	AA	AA	AA	AA	GG	GG	GG
1256	AA	AA	GG	GG	GG	NN	GG	GG	GG	GG	GG	AA
1257	CC	CC	CC	CC	CC	CC	CC	CC	CC	CC	CC	CC
1258	TT	TT	CC	CC	TT	CC	TT	TT	CC	TT	TT	CC
1259	GG	AA	AA	AA	AA	AA	AA	AA	AA	GG	AA	AA
1260	AA	GG	AA	GG	GG	GG	GG	GG	GG	AA	AA	AA
1261	GG	GG	GG	AA	GG	GG	GG	GG	GG	GG	GG	GG
1262	GG	GG	GG	GG	GG	GG	GG	GG	GG	GG	GG	GG
1263	GG	AA	GG	GG	GG	GG	GG	GG	GG	GG	GG	GG
1266	CC	CC	TT	CC	CC	CC	TT	CC	CC	TT	CC	CC
1267	GG	GG	GG	GG	GG	GG	GG	GG	GG	GG	AA	AA
1268	GG	GG	GG	GG	GG	NN	GG	GG	GG	GG	AA	AA
1271	AA	GG	AA	AA	AA	AA	AA	AA	AA	AA	AA	AA
1273	TT	TT	TT	TT	TT	TT	TT	TT	TT	TT	TT	TT
1274	AA	GG	GG	GG	GG	AA	AA	GG	GG	GG	GG	AA
1276	GG	GG	AA	GG	GG	NN	GG	GG	GG	AA	AA	GG
1277	TT	TT	TT	TT	TT	TT	TT	TT	TT	TT	TT	TT
1278	AA	AA	AA	AA	AA	AA	AA	AA	AA	AA	AA	AA
1279	GG	GG	AA	GG	GG	GG	GG	GG	GG	GG	GG	AA
1280	GG	GG	AA	AA	NN	GG	NN	AA	AA	GG	AA	GG
1282	TT	GG	TT	TT	TT	TT	TT	TT	TT	GG	GG	TT
1283	CC	CC	TT	NN	TT	TT	TT	TT	TT	CC	CC	TT
1285	TT	TT	TT	TT	TT	TT	TT	TT	TT	CC	CC	CC
1288	CC	TT	TT	TT	CC	TT	TT	CC	TT	TT	CC	TT
1292	TT	TT	TT	TT	TT	TT	TT	TT	TT	TT	TT	CC
1293	CC	CC	CC	CC	CC	CC	CC	CC	CC	CC	CC	TT
1294	AA	CC	AA	AA	CC	CC	AA	CC	CC	CC	AA	AA
1295	CC	CC	CC	CC	CC	CC	CC	CC	CC	CC	CC	CC
1301	TT	CC	CC	CC	CC	NN	CC	CC	CC	CC	CC	CC
1302	CC	CC	CC	CC	CC	CC	CC	CC	CC	CC	CC	TT
1308	AA	CC	AA	CC	CC	CC	AA	CC	AA	CC	AA	AA
1313	TT	TT	CC	TT	TT	CC	TT	TT	TT	TT	CC	TT
1315	CC	CC	CC	TT	CC	NN	TT	CC	CC	CC	TT	CC
1316	CC	CC	CC	CC	TT	TT	TT	TT	TT	TT	TT	TT
1317	AA	AA	AA	AA	AA	AA	AA	AA	AA	AA	AA	AA
1320	GG	GG	AA	GG	AA	GG	GG	GG	GG	AA	GG	GG
1321	AA	AA	AA	AA	AA	AA	AA	AA	AA	AA	AA	AA
1323	TT	GG	TT	TT	TT	TT	TT	TT	GG	TT	TT	GG
1329	AA	GG	GG	AA	GG	GG	GG	AA	GG	GG	GG	GG
1330	CC	TT	TT	TT	TT	TT	TT	TT	TT	TT	TT	TT
1331	TT	TT	TT	TT	TT	NN	TT	TT	GG	TT	TT	GG
1332	TT	TT	TT	TT	TT	TT	TT	TT	TT	TT	TT	TT
1333	GG	GG	GG	GG	GG	GG	GG	GG	GG	GG	GG	GG
1334	AA	AA	AA	AA	AA	AA	AA	AA	AA	AA	AA	AA
1335	TT	CC	TT	TT	TT	TT	TT	TT	TT	CC	CC	TT
1336	GG	TT	GG	GG	GG	GG	GG	GG	GG	TT	TT	GG
1338	AA	CC	AA	AA	AA	AA	AA	AA	CC	CC	CC	AA
1340	CC	CC	CC	CC	CC	AA	CC	CC	CC	CC	AA	AA
1341	AA	AA	AA	AA	AA	NN	CC	AA	AA	AA	CC	AA
1342	TT	CC	TT	TT	TT	CC	CC	TT	CC	TT	TT	TT
1345	TT	TT	TT	CC	TT	CC	CC	TT	TT	CC	CC	CC
1346	GG	GG	GG	TT	GG	GG	TT	GG	GG	TT	GG	GG
1349	AA	AA	AA	AA	GG	AA	GG	GG	GG	GG	AA	AA
1352	CC	TT	CC	CC	CC	CC	CC	CC	CC	CC	TT	TT
1357	AA	AA	AA	AA	AA	AA	AA	AA	AA	AA	AA	AA
1358	TT	TT	TT	TT	TT	TT	TT	TT	TT	TT	TT	CC
1359	TT	TT	TT	TT	TT	NN	CC	CC	CC	CC	TT	CC
1360	GG	GG	GG	GG	GG	GG	AA	AA	AA	AA	GG	AA
1361	AA	AA	AA	AA	AA	AA	AA	AA	AA	AA	GG	AA
1363	TT	TT	TT	CC	TT	TT	CC	TT	TT	TT	TT	TT
1366	CC	CC	AA	CC	CC	CC	CC	CC	CC	CC	CC	CC
1368	GG	GG	AA	GG	GG	AA	GG	GG	GG	AA	GG	GG
1370	CC	TT	TT	TT	TT	CC	CC	TT	TT	TT	TT	CC
1371	TT	CC	CC	CC	CC	TT	TT	CC	CC	CC	CC	TT
1374	TT	GG	TT	GG	TT	TT	TT	TT	TT	GG	TT	TT
1377	AA	AA	AA	AA	AA	NN	GG	AA	AA	AA	GG	GG
1378	TT	TT	TT	TT	TT	NN	CC	TT	TT	TT	CC	CC
1379	CC	CC	TT	CC	CC	NN	TT	CC	TT	TT	CC	CC
1380	GG	AA	GG	AA	AA	GG	AA	AA	AA	GG	AA	GG
1382	CC	CC	CC	CC	CC	CC	CC	CC	CC	CC	CC	CC
1383	TT	TT	GG	TT	TT	GG	GG	TT	TT	GG	TT	TT
1387	AA	GG	AA	AA	GG	GG	AA	AA	GG	AA	AA	AA
1389	GG	AA	GG	GG	GG	NN	GG	GG	GG	AA	GG	AA
1390	GG	GG	AA	GG	GG	GG	GG	GG	GG	GG	GG	GG
1393	CC	CC	CC	CC	CC	CC	CC	CC	CC	CC	CC	CC
1394	CC	CC	CC	CC	CC	CC	CC	CC	CC	CC	TT	TT
1395	CC	CC	CC	CC	CC	CC	CC	CC	CC	CC	CC	CC
1400	AA	AA	AA	AA	AA	AA	GG	AA	AA	AA	GG	GG
1403	GG	GG	GG	GG	GG	GG	GG	GG	GG	GG	AA	GG
1407	AA	AA	GG	AA	AA	AA	GG	GG	GG	GG	AA	GG
1410	TT	CC	TT	TT	CC	CC	TT	CC	CC	CC	CC	CC
1411	TT	TT	TT	TT	TT	TT	TT	TT	TT	TT	TT	TT
1412	AA	AA	AA	AA	AA	AA	AA	AA	AA	AA	AA	AA
1413	TT	TT	CC	TT	CC	TT	TT	CC	CC	TT	TT	TT
1414	AA	CC	CC	AA	AA	AA	AA	AA	AA	AA	CC	CC
1416	AA	GG	GG	AA	AA	AA	AA	AA	AA	AA	GG	GG
1417	TT	CC	CC	TT	TT	TT	TT	TT	TT	TT	CC	CC
1418	AA	AA	AA	AA	AA	AA	AA	AA	AA	AA	AA	AA
1419	GG	AA	AA	AA	AA	AA	AA	AA	AA	AA	GG	AA
1420	AA	GG	GG	GG	GG	GG	GG	GG	GG	GG	AA	GG
1422	AA	AA	AA	AA	GG	GG	GG	AA	AA	GG	GG	GG
1423	CC	CC	TT	CC	CC	NN	CC	CC	CC	CC	CC	CC
1427	GG	GG	GG	GG	GG	GG	GG	GG	GG	GG	GG	GG
1428	CC	CC	CC	CC	CC	CC	CC	CC	CC	CC	CC	CC
1429	TT	TT	TT	TT	TT	TT	TT	TT	TT	TT	TT	TT
1433	TT	TT	CC	TT	TT	TT	TT	TT	TT	TT	CC	TT
1434	CC	CC	AA	CC	AA	NN	CC	AA	AA	AA	AA	AA
1435	TT	TT	TT	TT	TT	TT	TT	TT	TT	TT	TT	TT
1437	TT	TT	TT	CC	TT	NN	CC	TT	TT	TT	CC	TT
1440	GG	GG	GG	GG	GG	NN	GG	GG	GG	GG	GG	AA
1441	GG	GG	GG	GG	GG	TT	GG	GG	GG	TT	GG	TT
1442	CC	CC	CC	CC	CC	CC	CC	CC	CC	CC	CC	CC
1443	GG	GG	GG	GG	GG	TT	GG	GG	GG	TT	GG	TT
1444	GG	GG	GG	GG	GG	GG	GG	GG	AA	GG	AA	AA
1445	AA	AA	AA	AA	AA	AA	AA	AA	GG	AA	GG	GG
1449	GG	GG	GG	GG	GG	GG	GG	GG	GG	GG	TT	GG
1450	AA	AA	AA	AA	AA	AA	AA	AA	AA	AA	AA	AA
1451	GG	GG	GG	GG	GG	GG	GG	GG	GG	GG	GG	AA
1456	GG	GG	GG	GG	GG	GG	GG	GG	GG	GG	GG	GG
1457	AA	AA	AA	GG	GG	GG	GG	AA	AA	AA	GG	AA
1458	TT	GG	TT	GG	GG	TT	TT	GG	GG	TT	TT	GG
1459	GG	AA	GG	GG	GG	GG	GG	GG	GG	GG	GG	AA
1460	CC	CC	TT	CC	TT	CC	TT	CC	CC	CC	TT	TT
1461	TT	TT	TT	TT	TT	TT	CC	TT	TT	TT	CC	CC
1462	TT	TT	CC	TT	TT	TT	TT	TT	TT	TT	CC	CC
1463	AA	AA	GG	AA	AA	AA	AA	AA	AA	AA	GG	GG
1464	TT	TT	TT	TT	TT	TT	TT	TT	TT	TT	TT	CC
1467	AA	AA	AA	AA	AA	AA	AA	AA	AA	AA	AA	AA
1468	TT	TT	TT	TT	TT	TT	TT	TT	TT	TT	TT	TT
1469	GG	GG	GG	GG	GG	AA	GG	GG	GG	GG	GG	AA
1471	CC	TT	TT	TT	TT	TT	CC	TT	TT	CC	CC	CC
1472	AA	CC	AA	AA	AA	AA	AA	AA	AA	AA	AA	AA
1473	CC	TT	CC	CC	CC	CC	CC	CC	CC	CC	CC	CC
1474	AA	CC	CC	CC	CC	AA	CC	CC	CC	CC	CC	CC
1475	AA	GG	GG	GG	GG	AA	GG	GG	GG	GG	GG	GG
1476	GG	AA	GG	GG	GG	AA	AA	GG	GG	AA	GG	GG
1477	TT	CC	TT	TT	TT	CC	CC	TT	TT	CC	TT	TT
1481	GG	GG	GG	GG	GG	GG	GG	GG	GG	GG	GG	GG
1482	CC	CC	CC	CC	CC	CC	CC	CC	CC	CC	CC	AA
1484	CC	CC	CC	CC	CC	CC	CC	TT	CC	CC	CC	CC
1485	GG	GG	GG	AA	GG	GG	GG	AA	AA	GG	GG	GG
1486	GG	AA	GG	GG	GG	GG	GG	GG	GG	GG	AA	AA
1487	GG	GG	GG	AA	AA	AA	AA	AA	GG	AA	AA	AA
1488	GG	GG	GG	GG	GG	GG	GG	GG	AA	GG	GG	GG
1489	CC	CC	CC	CC	CC	NN	CC	CC	AA	CC	AA	CC
1490	AA	AA	AA	AA	AA	AA	GG	AA	AA	AA	AA	GG
1492	GG	GG	GG	GG	GG	GG	GG	GG	GG	GG	GG	GG
1493	AA	AA	AA	AA	AA	AA	AA	AA	AA	AA	AA	AA
1494	CC	CC	CC	AA	AA	CC	AA	AA	AA	AA	AA	AA
1495	TT	TT	TT	CC	CC	TT	CC	CC	NN	CC	CC	CC
1497	CC	CC	CC	CC	CC	CC	CC	CC	CC	CC	CC	CC
1498	TT	TT	TT	TT	TT	TT	TT	TT	TT	CC	CC	CC
1499	TT	CC	CC	TT	TT	TT	TT	TT	TT	TT	CC	CC
1502	AA	GG	GG	GG	GG	GG	GG	GG	GG	GG	AA	GG
1503	TT	TT	TT	TT	TT	TT	TT	TT	TT	TT	TT	TT
1504	TT	TT	TT	TT	TT	TT	TT	TT	CC	TT	TT	TT
1507	GG	GG	GG	GG	GG	NN	AA	GG	GG	GG	AA	AA
1509	AA	AA	AA	AA	AA	AA	AA	AA	AA	AA	AA	AA
1510	TT	CC	CC	TT	TT	TT	TT	TT	TT	CC	CC	TT
1514	CC	TT	TT	TT	TT	CC	TT	TT	CC	TT	TT	TT
1520	TT	TT	TT	TT	TT	TT	TT	TT	TT	TT	TT	TT
1522	CC	TT	CC	TT	CC	CC	CC	CC	TT	TT	CC	TT
1523	GG	AA	GG	GG	GG	GG	GG	GG	GG	AA	GG	GG
1524	CC	CC	TT	CC	TT	CC	CC	TT	TT	TT	CC	CC
1525	TT	TT	TT	TT	TT	TT	TT	TT	TT	TT	CC	CC
1527	TT	TT	GG	TT	GG	TT	TT	TT	TT	TT	TT	TT
1529	AA	AA	AA	AA	AA	AA	AA	AA	AA	AA	AA	GG
1530	CC	CC	CC	CC	CC	CC	CC	CC	CC	CC	CC	TT
1531	AA	GG	AA	AA	AA	AA	AA	AA	AA	AA	AA	AA
1532	AA	AA	AA	AA	AA	AA	AA	AA	AA	AA	AA	AA
1533	AA	AA	AA	AA	AA	AA	AA	AA	AA	AA	AA	AA
1535	TT	TT	TT	TT	TT	TT	TT	TT	TT	TT	TT	TT
1536	AA	AA	AA	AA	AA	NN	GG	AA	AA	AA	GG	GG
1537	TT	TT	GG	TT	TT	NN	GG	TT	TT	TT	TT	GG
1541	GG	GG	GG	GG	TT	GG	GG	TT	GG	GG	GG	GG
1543	TT	TT	TT	CC	CC	CC	TT	CC	CC	TT	TT	TT
1544	CC	CC	CC	CC	CC	CC	CC	CC	CC	CC	CC	TT
1545	TT	TT	TT	TT	TT	TT	TT	TT	TT	TT	TT	TT
1546	GG	GG	GG	GG	GG	GG	GG	GG	GG	GG	GG	GG
1547	TT	TT	TT	TT	TT	TT	TT	TT	TT	TT	TT	TT
1548	AA	AA	AA	GG	AA	NN	AA	AA	AA	GG	GG	AA
1549	TT	TT	TT	TT	TT	GG	TT	TT	TT	TT	TT	TT
1550	TT	TT	TT	TT	TT	NN	TT	TT	TT	TT	TT	TT
1551	GG	GG	GG	GG	GG	GG	GG	GG	GG	GG	GG	GG
1552	TT	CC	TT	TT	CC	TT	CC	CC	TT	TT	TT	TT
1553	CC	CC	CC	CC	CC	CC	CC	CC	CC	CC	CC	TT
1554	AA	AA	CC	CC	CC	AA	CC	CC	CC	CC	CC	CC
1557	TT	TT	TT	TT	TT	TT	TT	TT	TT	TT	CC	TT
1558	GG	GG	GG	GG	GG	GG	GG	GG	GG	GG	AA	GG
1560	AA	AA	GG	AA	AA	AA	AA	AA	GG	GG	GG	AA
1562	CC	CC	CC	CC	CC	CC	CC	CC	CC	TT	CC	CC
1563	TT	TT	TT	TT	TT	NN	TT	TT	TT	CC	TT	TT
1564	AA	AA	GG	AA	GG	NN	AA	AA	AA	GG	GG	GG
1566	GG	GG	AA	GG	AA	GG	NN	AA	AA	GG	AA	GG
1567	AA	AA	AA	AA	GG	AA	AA	GG	GG	AA	AA	AA
1568	AA	AA	AA	AA	AA	AA	AA	AA	AA	AA	AA	GG
1572	CC	CC	CC	CC	CC	CC	CC	CC	CC	CC	CC	CC
1575	GG	AA	GG	GG	AA	GG	AA	AA	GG	GG	GG	GG
1576	GG	GG	GG	AA	AA	AA	AA	AA	AA	AA	GG	AA
1577	AA	AA	AA	AA	AA	AA	AA	AA	AA	AA	AA	AA
1578	GG	GG	GG	AA	GG	GG	GG	GG	GG	GG	GG	GG
1579	AA	GG	GG	GG	GG	AA	AA	GG	GG	GG	GG	AA
1580	CC	CC	CC	CC	CC	CC	CC	CC	CC	CC	CC	CC
1581	AA	AA	AA	AA	AA	AA	AA	AA	AA	CC	CC	CC
1582	GG	GG	GG	TT	GG	GG	GG	TT	TT	TT	GG	GG
1583	CC	CC	CC	AA	CC	CC	CC	AA	AA	AA	CC	CC
1584	AA	AA	GG	GG	GG	GG	GG	GG	GG	GG	AA	AA
1585	GG	GG	AA	AA	AA	AA	AA	AA	AA	AA	GG	GG
1587	GG	GG	GG	GG	GG	GG	GG	GG	GG	GG	AA	GG
1588	CC	CC	CC	CC	CC	CC	CC	CC	CC	CC	CC	TT
1589	CC	CC	TT	CC	CC	TT	CC	CC	CC	TT	TT	CC
1590	AA	AA	AA	AA	AA	AA	AA	AA	AA	AA	GG	AA
1591	GG	GG	GG	GG	GG	NN	GG	GG	GG	AA	GG	GG
1592	TT	TT	TT	TT	TT	CC	TT	TT	TT	CC	TT	TT
1593	AA	AA	AA	AA	AA	AA	AA	AA	AA	AA	AA	AA
1594	CC	CC	TT	CC	CC	CC	TT	CC	CC	CC	TT	TT
1597	TT	CC	CC	CC	CC	CC	CC	CC	CC	CC	CC	CC
1598	CC	CC	CC	CC	CC	NN	CC	CC	CC	CC	AA	CC
1602	AA	AA	AA	CC	AA	CC	AA	AA	AA	CC	AA	CC
1604	TT	TT	TT	TT	TT	NN	CC	TT	TT	TT	CC	CC
1605	GG	GG	GG	GG	AA	GG	AA	GG	GG	AA	AA	AA
1606	CC	CC	CC	CC	CC	CC	CC	CC	CC	TT	TT	TT
1607	CC	CC	TT	TT	TT	NN	NN	TT	CC	TT	CC	CC
1609	AA	AA	AA	AA	AA	AA	AA	AA	AA	AA	AA	AA
1611	AA	GG	GG	GG	GG	GG	GG	GG	GG	GG	GG	GG
1612	GG	GG	GG	GG	GG	NN	GG	GG	NN	GG	GG	GG
1614	GG	GG	GG	GG	GG	GG	GG	GG	GG	GG	GG	GG
1615	CC	CC	AA	CC	CC	CC	CC	CC	CC	CC	CC	AA
1616	CC	CC	CC	CC	CC	TT	TT	CC	CC	CC	CC	CC
1618	AA	CC	CC	CC	CC	CC	AA	CC	CC	CC	NN	AA
1624	TT	TT	CC	CC	CC	TT	CC	CC	TT	CC	TT	TT
1626	GG	GG	GG	GG	GG	GG	GG	GG	GG	GG	GG	GG
1628	TT	TT	TT	TT	TT	CC	TT	TT	TT	TT	CC	TT
1629	AA	AA	AA	AA	AA	CC	AA	AA	AA	AA	CC	AA
1630	GG	GG	GG	GG	GG	GG	GG	GG	GG	TT	GG	TT
1633	TT	TT	TT	TT	TT	TT	TT	TT	TT	TT	TT	TT
1635	CC	CC	AA	CC	CC	CC	CC	CC	CC	CC	CC	CC
1639	TT	CC	CC	TT	CC	CC	CC	TT	CC	CC	CC	CC
1640	TT	TT	TT	TT	TT	CC	TT	TT	TT	TT	TT	TT
1641	CC	CC	CC	CC	CC	CC	CC	CC	CC	CC	CC	CC
1642	GG	AA	AA	AA	AA	NN	GG	AA	GG	AA	AA	AA
1643	TT	TT	TT	TT	CC	TT	CC	TT	TT	TT	TT	TT
1644	TT	TT	GG	GG	GG	NN	TT	GG	GG	TT	GG	GG
1655	AA	AA	AA	AA	AA	NN	AA	AA	AA	AA	GG	GG
1657	CC	CC	CC	CC	CC	NN	CC	CC	CC	CC	TT	TT
1658	GG	GG	GG	AA	GG	NN	AA	AA	GG	GG	GG	GG
1660	GG	GG	GG	GG	GG	AA	AA	GG	GG	AA	GG	GG
1661	AA	AA	AA	AA	AA	AA	AA	AA	AA	AA	AA	AA
1662	AA	AA	AA	AA	AA	GG	AA	AA	AA	AA	GG	GG
1663	CC	CC	CC	TT	CC	CC	TT	CC	CC	CC	CC	CC
1664	TT	TT	TT	TT	TT	TT	TT	TT	TT	TT	TT	TT
1665	GG	GG	GG	GG	GG	GG	GG	GG	GG	GG	GG	GG
1666	CC	CC	CC	CC	CC	AA	CC	CC	CC	CC	AA	CC
1667	CC	TT	CC	TT	TT	NN	CC	TT	TT	TT	CC	TT
1668	AA	AA	AA	AA	AA	GG	AA	AA	AA	AA	AA	AA
1669	CC	CC	CC	CC	CC	TT	CC	CC	CC	CC	CC	TT
1671	TT	TT	GG	GG	GG	TT	GG	GG	TT	GG	GG	GG
1672	CC	CC	CC	CC	CC	CC	CC	CC	CC	CC	CC	CC
1674	GG	GG	GG	GG	GG	GG	AA	GG	GG	GG	GG	GG
1679	TT	TT	TT	TT	TT	NN	TT	TT	TT	TT	TT	TT
1681	CC	CC	CC	CC	CC	TT	CC	CC	CC	CC	CC	TT
1683	CC	CC	CC	CC	CC	NN	CC	CC	CC	CC	CC	CC
1684	AA	AA	AA	AA	AA	AA	AA	AA	AA	AA	AA	AA
1685	TT	TT	TT	TT	TT	TT	TT	GG	TT	TT	TT	TT
1686	CC	CC	CC	CC	CC	CC	CC	TT	CC	CC	CC	CC
1690	CC	TT	CC	CC	TT	CC	TT	TT	CC	CC	CC	CC
1692	TT	TT	CC	TT	TT	CC	CC	TT	TT	CC	CC	TT
1693	AA	AA	CC	AA	CC	AA	CC	AA	AA	CC	CC	AA
1694	TT	TT	TT	TT	TT	TT	TT	TT	TT	TT	TT	TT
1696	CC	CC	CC	CC	CC	CC	CC	CC	CC	CC	CC	CC
1697	TT	TT	CC	CC	CC	TT	CC	CC	CC	TT	CC	TT
1699	TT	TT	TT	TT	TT	TT	TT	TT	TT	TT	TT	TT
1700	CC	CC	CC	CC	CC	CC	TT	CC	CC	CC	TT	TT
1701	GG	GG	GG	GG	GG	GG	AA	GG	GG	GG	AA	AA
1704	GG	AA	GG	GG	GG	NN	AA	GG	AA	AA	AA	AA
1705	TT	TT	TT	TT	TT	TT	TT	TT	TT	TT	TT	TT
1706	GG	GG	GG	GG	GG	GG	GG	GG	GG	GG	GG	GG
1707	CC	TT	TT	TT	TT	TT	TT	TT	TT	TT	TT	TT
1708	TT	TT	TT	TT	TT	TT	TT	TT	TT	TT	TT	TT
1709	AA	GG	AA	AA	GG	NN	GG	GG	GG	AA	AA	AA
1711	AA	AA	AA	AA	AA	AA	AA	AA	AA	AA	AA	AA
1712	AA	AA	AA	AA	AA	AA	AA	AA	AA	AA	GG	AA
1713	TT	TT	TT	TT	CC	CC	CC	TT	TT	CC	CC	CC
1714	CC	CC	CC	CC	CC	TT	TT	CC	CC	TT	CC	CC
1715	GG	GG	GG	GG	GG	TT	TT	GG	GG	TT	GG	GG
1717	CC	TT	TT	TT	TT	NN	TT	TT	TT	TT	TT	CC
1718	TT	CC	CC	CC	CC	NN	CC	CC	CC	CC	CC	TT
1719	TT	GG	TT	TT	GG	TT	GG	GG	TT	TT	TT	TT
1720	GG	GG	GG	GG	AA	NN	AA	AA	GG	GG	GG	AA
1721	GG	GG	GG	GG	GG	NN	GG	GG	GG	GG	GG	GG
1727	GG	GG	AA	GG	AA	GG	AA	GG	GG	GG	AA	GG
1728	GG	GG	GG	AA	GG	AA	AA	GG	AA	GG	AA	AA
1730	GG	GG	GG	GG	GG	GG	GG	GG	GG	GG	GG	GG
1732	GG	GG	GG	AA	GG	NN	GG	GG	GG	AA	GG	GG
1733	AA	AA	AA	GG	AA	NN	AA	AA	AA	GG	AA	AA
1735	TT	CC	CC	TT	CC	TT	TT	CC	TT	TT	TT	CC
1736	TT	CC	CC	CC	CC	CC	CC	CC	CC	CC	CC	CC
1737	CC	AA	AA	AA	AA	AA	AA	AA	AA	AA	AA	AA
1738	TT	CC	CC	CC	CC	CC	CC	CC	CC	CC	CC	CC
1740	AA	AA	AA	AA	AA	AA	AA	AA	AA	AA	AA	AA
1742	GG	GG	AA	GG	GG	AA	GG	GG	GG	GG	AA	AA
1743	CC	CC	TT	CC	CC	TT	CC	CC	CC	CC	TT	TT
1745	GG	AA	GG	GG	AA	GG	GG	AA	AA	GG	GG	GG
1750	GG	TT	GG	GG	TT	GG	TT	TT	GG	GG	GG	GG
1755	GG	AA	AA	AA	AA	GG	AA	AA	AA	GG	GG	AA
1756	GG	GG	GG	GG	GG	AA	GG	GG	GG	GG	GG	AA
1758	AA	AA	AA	AA	AA	GG	GG	AA	AA	GG	AA	GG
1760	CC	CC	CC	CC	CC	CC	CC	CC	CC	CC	CC	CC
1761	TT	TT	TT	TT	TT	TT	TT	TT	TT	TT	TT	TT
1763	AA	AA	AA	AA	AA	GG	AA	AA	AA	AA	AA	AA
1764	TT	TT	TT	GG	GG	NN	GG	GG	GG	TT	TT	TT
1766	TT	TT	TT	TT	TT	CC	TT	TT	TT	TT	TT	TT
1769	AA	GG	GG	GG	GG	GG	GG	GG	GG	GG	GG	GG
1770	CC	CC	TT	CC	CC	NN	TT	CC	TT	TT	CC	CC
1771	AA	AA	GG	AA	AA	NN	GG	AA	GG	GG	AA	AA
1774	GG	GG	AA	GG	GG	AA	GG	GG	GG	GG	GG	GG
1775	GG	GG	GG	GG	GG	GG	GG	GG	GG	GG	GG	GG
1776	CC	CC	CC	CC	CC	CC	CC	CC	CC	CC	CC	TT
1777	GG	GG	GG	GG	GG	GG	GG	GG	GG	GG	GG	AA
1778	GG	GG	GG	GG	GG	GG	GG	GG	GG	GG	GG	GG
1779	TT	TT	TT	TT	TT	TT	TT	TT	TT	TT	TT	GG
1780	TT	TT	TT	TT	TT	CC	TT	TT	TT	TT	TT	TT
1781	CC	CC	CC	CC	CC	CC	TT	CC	CC	CC	TT	TT
1782	CC	CC	CC	CC	CC	CC	CC	CC	CC	CC	CC	CC
1784	GG	GG	GG	GG	GG	GG	GG	GG	GG	GG	GG	GG
1785	AA	AA	AA	AA	AA	AA	AA	AA	AA	AA	AA	AA
1790	TT	GG	GG	GG	GG	NN	TT	GG	GG	GG	TT	TT
1791	GG	GG	GG	GG	GG	GG	GG	GG	GG	GG	GG	GG
1792	AA	AA	GG	AA	GG	AA	GG	AA	AA	AA	GG	AA
1793	TT	TT	TT	TT	TT	TT	TT	TT	TT	TT	TT	TT
1795	CC	CC	CC	CC	CC	CC	CC	CC	CC	CC	CC	CC
1796	CC	CC	CC	CC	CC	TT	TT	CC	CC	CC	CC	CC
1799	TT	TT	TT	TT	TT	TT	TT	TT	TT	TT	TT	TT
1802	GG	AA	AA	AA	GG	AA	AA	GG	AA	AA	AA	AA
1803	AA	AA	AA	AA	AA	AA	AA	AA	AA	AA	AA	CC
1804	GG	GG	GG	GG	GG	GG	GG	GG	GG	GG	GG	GG
1805	TT	CC	CC	CC	CC	CC	CC	CC	CC	CC	TT	TT
1806	AA	AA	GG	AA	AA	NN	GG	AA	AA	AA	GG	GG
1807	AA	AA	AA	AA	AA	AA	AA	AA	AA	AA	AA	AA
1809	TT	TT	TT	TT	TT	NN	TT	TT	TT	TT	TT	TT
1810	AA	GG	AA	AA	AA	AA	AA	AA	AA	AA	AA	AA
1812	TT	CC	TT	TT	CC	CC	TT	TT	TT	CC	TT	TT
1815	CC	CC	CC	CC	CC	CC	CC	CC	CC	CC	CC	TT
1818	CC	CC	CC	CC	CC	TT	CC	CC	TT	CC	CC	TT
1820	CC	CC	CC	CC	CC	CC	CC	CC	CC	CC	CC	CC
1822	AA	GG	GG	GG	AA	AA	AA	AA	AA	AA	GG	AA
1824	AA	AA	AA	AA	AA	AA	GG	AA	AA	AA	GG	AA
1825	TT	TT	TT	TT	TT	CC	CC	TT	TT	TT	CC	CC
1827	AA	GG	GG	AA	AA	AA	GG	AA	AA	GG	GG	AA
1828	TT	TT	TT	TT	TT	TT	TT	TT	TT	TT	TT	TT
1830	GG	GG	GG	GG	GG	GG	GG	GG	GG	GG	GG	GG
1831	CC	TT	CC	CC	CC	CC	CC	CC	TT	CC	CC	CC
1832	AA	AA	GG	GG	GG	GG	GG	GG	GG	GG	GG	GG
1833	CC	CC	TT	TT	TT	TT	TT	TT	TT	TT	TT	TT
1834	AA	AA	GG	GG	GG	GG	GG	GG	GG	GG	GG	GG
1835	CC	CC	TT	TT	CC	NN	CC	CC	CC	TT	CC	CC
1836	CC	CC	AA	AA	CC	NN	CC	CC	CC	CC	CC	CC
1837	TT	CC	CC	CC	CC	NN	TT	CC	CC	CC	CC	TT
1838	TT	TT	TT	TT	TT	CC	TT	TT	TT	CC	CC	CC
1839	GG	GG	GG	GG	GG	AA	GG	GG	GG	AA	AA	AA
1840	GG	GG	GG	GG	GG	TT	GG	GG	GG	GG	TT	TT
1841	GG	GG	GG	GG	GG	GG	GG	GG	GG	GG	GG	AA
1842	CC	CC	CC	CC	CC	CC	CC	CC	CC	CC	TT	TT
1843	CC	CC	CC	CC	CC	CC	CC	CC	CC	CC	CC	CC
1847	CC	CC	TT	TT	TT	CC	TT	TT	TT	TT	CC	CC
1848	AA	AA	GG	GG	GG	AA	GG	GG	GG	GG	AA	AA
1857	CC	CC	TT	CC	TT	NN	CC	TT	CC	TT	CC	CC
1858	GG	GG	AA	GG	GG	GG	GG	GG	GG	GG	GG	GG
1860	CC	CC	CC	CC	CC	CC	CC	CC	CC	CC	CC	CC
1861	CC	TT	CC	CC	TT	NN	CC	TT	CC	CC	CC	CC
1863	CC	CC	TT	CC	CC	CC	TT	CC	CC	TT	TT	TT
1866	CC	CC	CC	CC	CC	TT	CC	CC	CC	CC	CC	CC
1871	TT	TT	TT	TT	TT	TT	TT	TT	TT	TT	TT	TT
1872	GG	GG	GG	GG	GG	GG	GG	GG	GG	GG	GG	GG
1873	TT	TT	CC	TT	TT	CC	TT	TT	TT	CC	CC	TT
1874	CC	CC	TT	CC	CC	NN	CC	CC	CC	TT	TT	CC
1875	GG	GG	AA	GG	GG	NN	GG	GG	GG	AA	AA	GG
1877	GG	AA	AA	AA	AA	AA	AA	AA	AA	AA	AA	AA
1878	AA	GG	AA	GG	GG	GG	GG	GG	GG	GG	GG	AA
1879	CC	AA	AA	AA	AA	AA	AA	AA	AA	AA	AA	AA
1881	GG	AA	AA	AA	AA	NN	GG	AA	GG	AA	AA	AA
1882	GG	GG	AA	GG	GG	GG	GG	GG	GG	GG	GG	GG
1883	CC	CC	CC	CC	CC	NN	CC	CC	CC	CC	CC	CC
1884	GG	GG	GG	GG	GG	GG	GG	GG	GG	GG	GG	GG
1887	AA	AA	AA	AA	AA	AA	AA	AA	AA	AA	AA	AA
1889	NN	GG	GG	GG	GG	GG	GG	GG	GG	GG	GG	AA
1890	TT	CC	CC	CC	CC	CC	CC	CC	CC	CC	CC	TT
1891	AA	CC	AA	CC	CC	CC	CC	CC	CC	CC	CC	AA
1892	AA	GG	AA	GG	GG	GG	GG	GG	GG	GG	GG	AA
1894	GG	GG	GG	GG	GG	GG	GG	GG	GG	GG	GG	GG
1898	AA	AA	GG	GG	GG	GG	GG	GG	AA	GG	AA	AA
1900	CC	CC	CC	CC	CC	CC	AA	CC	CC	CC	CC	CC
1902	TT	CC	CC	TT	TT	CC	TT	TT	CC	TT	TT	TT
1904	CC	CC	CC	CC	CC	CC	AA	CC	AA	CC	AA	CC
1905	TT	TT	TT	CC	NN	CC	CC	CC	TT	TT	TT	CC
1907	AA	AA	AA	AA	AA	AA	AA	AA	AA	AA	AA	GG
1908	TT	TT	CC	TT	TT	NN	CC	TT	CC	CC	TT	TT
1909	AA	AA	GG	GG	GG	GG	GG	GG	AA	GG	AA	GG
1910	GG	GG	TT	GG	TT	GG	TT	TT	GG	GG	TT	GG
1915	CC	CC	CC	CC	CC	AA	CC	CC	CC	CC	AA	AA
1916	AA	AA	AA	AA	AA	NN	CC	AA	AA	AA	AA	AA
1917	GG	GG	GG	GG	TT	GG	GG	GG	GG	TT	GG	GG
1919	AA	AA	AA	AA	AA	AA	GG	AA	AA	AA	GG	AA
1921	CC	TT	TT	TT	TT	TT	TT	TT	TT	TT	TT	TT
1922	GG	GG	GG	GG	TT	TT	TT	GG	GG	TT	TT	TT
1923	GG	GG	TT	GG	GG	NN	GG	GG	GG	GG	GG	GG
1924	AA	AA	CC	CC	CC	AA	CC	AA	AA	CC	CC	CC
1925	GG	GG	AA	AA	AA	GG	AA	GG	GG	AA	AA	AA
1926	AA	AA	GG	GG	GG	AA	GG	AA	AA	GG	GG	GG
1927	CC	CC	TT	TT	TT	CC	TT	CC	CC	TT	TT	TT
1928	GG	GG	GG	GG	GG	GG	GG	GG	GG	GG	GG	GG
1929	AA	GG	GG	GG	AA	GG	GG	AA	AA	AA	GG	GG
1930	GG	AA	AA	AA	GG	AA	AA	GG	GG	GG	AA	AA
1931	TT	TT	TT	TT	TT	TT	TT	TT	TT	TT	TT	TT
1933	AA	AA	AA	AA	AA	GG	GG	GG	AA	GG	GG	AA
1934	GG	GG	GG	GG	GG	AA	AA	AA	GG	AA	AA	GG
1935	GG	GG	GG	GG	GG	GG	GG	GG	GG	GG	GG	GG
1936	AA	GG	GG	GG	GG	AA	AA	GG	GG	GG	GG	AA
1943	TT	TT	TT	TT	TT	TT	TT	TT	CC	CC	CC	TT
1945	TT	TT	TT	TT	TT	TT	TT	TT	TT	TT	TT	TT
1946	CC	CC	CC	CC	CC	CC	CC	CC	CC	CC	CC	CC
1947	GG	GG	GG	TT	GG	GG	GG	GG	GG	GG	GG	TT
1949	CC	CC	CC	CC	CC	CC	CC	CC	CC	CC	CC	CC
1950	AA	AA	AA	AA	AA	AA	AA	AA	AA	AA	GG	GG
1951	TT	TT	TT	TT	TT	TT	TT	TT	TT	TT	CC	CC
1953	GG	GG	GG	GG	GG	GG	GG	GG	GG	GG	GG	GG
1959	CC	CC	CC	CC	CC	CC	CC	CC	CC	CC	TT	CC
1960	GG	GG	GG	GG	GG	AA	GG	GG	AA	GG	AA	GG
1962	AA	AA	AA	AA	AA	AA	AA	AA	AA	GG	GG	GG
1963	GG	AA	AA	AA	AA	AA	AA	AA	AA	AA	GG	AA
1964	CC	TT	TT	TT	TT	TT	TT	TT	TT	TT	CC	TT
1965	TT	GG	TT	TT	TT	GG	GG	TT	GG	TT	TT	TT
1969	TT	TT	CC	TT	CC	TT	TT	TT	TT	CC	TT	TT
1972	CC	CC	CC	CC	CC	CC	CC	CC	TT	CC	CC	CC
1974	GG	GG	GG	GG	GG	GG	GG	GG	GG	GG	GG	GG
1975	TT	TT	CC	CC	CC	TT	TT	CC	TT	TT	TT	TT
1978	CC	AA	AA	AA	AA	CC	AA	AA	AA	AA	AA	CC
1979	AA	AA	GG	AA	GG	AA	AA	AA	AA	AA	AA	GG
1980	GG	AA	GG	AA	AA	AA	AA	AA	AA	AA	AA	AA
1981	CC	TT	CC	TT	TT	TT	TT	TT	TT	TT	TT	TT
1982	TT	TT	TT	TT	TT	TT	CC	TT	TT	TT	CC	CC
1983	GG	GG	GG	GG	TT	GG	TT	GG	GG	TT	TT	TT
1984	TT	TT	TT	TT	TT	TT	TT	TT	TT	TT	TT	TT
1986	GG	GG	GG	GG	GG	GG	GG	GG	GG	GG	GG	GG
1988	AA	GG	GG	GG	GG	NN	GG	GG	GG	AA	AA	AA
1992	CC	CC	CC	CC	CC	TT	CC	CC	CC	CC	TT	TT
1994	AA	AA	AA	AA	AA	AA	AA	AA	AA	AA	AA	AA
1997	GG	AA	AA	AA	AA	GG	AA	AA	GG	AA	AA	AA
1998	AA	AA	AA	GG	GG	GG	GG	AA	AA	GG	GG	GG
1999	AA	AA	AA	CC	CC	CC	CC	AA	AA	CC	CC	CC
2000	CC	CC	CC	CC	CC	CC	TT	CC	CC	CC	TT	CC
2002	GG	AA	AA	AA	AA	GG	GG	AA	AA	AA	AA	AA
2003	TT	TT	TT	CC	TT	TT	TT	TT	TT	TT	TT	CC
2005	GG	AA	AA	AA	AA	GG	GG	AA	AA	GG	AA	GG
2006	TT	CC	CC	CC	CC	TT	TT	CC	CC	TT	CC	TT
2007	AA	GG	GG	GG	GG	AA	AA	GG	GG	AA	GG	AA
2008	TT	TT	CC	CC	TT	TT	CC	TT	CC	CC	CC	CC
2009	CC	CC	CC	CC	CC	CC	CC	CC	CC	CC	CC	CC
2012	AA	AA	AA	AA	AA	AA	AA	AA	AA	AA	AA	GG
2013	TT	TT	TT	TT	TT	TT	TT	TT	TT	TT	TT	TT
2014	TT	TT	TT	TT	TT	GG	TT	TT	TT	TT	TT	TT
2015	CC	TT	TT	TT	TT	TT	TT	TT	TT	CC	CC	TT
2017	CC	TT	CC	CC	CC	CC	CC	CC	CC	CC	CC	TT
2018	CC	AA	CC	CC	CC	CC	CC	CC	CC	CC	CC	AA
2019	GG	GG	GG	GG	GG	GG	GG	GG	GG	GG	GG	GG
2021	TT	TT	TT	TT	TT	TT	TT	TT	TT	TT	TT	TT
2022	TT	TT	TT	TT	TT	TT	TT	TT	TT	GG	GG	TT
2023	TT	CC	TT	CC	TT	NN	CC	CC	CC	TT	CC	CC
2024	GG	GG	GG	GG	GG	GG	GG	GG	GG	GG	GG	GG
2025	GG	GG	GG	GG	GG	GG	GG	GG	GG	GG	GG	GG
2027	AA	AA	AA	AA	AA	AA	AA	AA	AA	AA	GG	AA
2028	GG	GG	GG	TT	GG	NN	GG	GG	TT	GG	GG	GG
2029	TT	TT	TT	GG	TT	NN	GG	TT	TT	TT	TT	TT
2030	GG	GG	GG	GG	GG	NN	GG	GG	GG	GG	GG	GG
2031	CC	CC	CC	CC	CC	CC	CC	CC	CC	CC	AA	CC
2032	CC	CC	CC	CC	CC	CC	CC	CC	CC	CC	CC	CC
2033	TT	TT	TT	TT	TT	TT	TT	TT	TT	GG	GG	GG
2035	CC	CC	TT	CC	CC	CC	CC	CC	TT	TT	TT	CC
2037	CC	CC	CC	CC	CC	CC	CC	CC	CC	CC	CC	CC
2039	TT	GG	GG	GG	GG	GG	GG	GG	GG	TT	TT	TT
2040	TT	TT	TT	CC	CC	TT	TT	CC	CC	CC	TT	TT
2041	GG	GG	GG	TT	TT	NN	GG	TT	TT	TT	GG	GG
2042	GG	GG	GG	GG	GG	GG	GG	GG	GG	GG	GG	GG
2044	GG	GG	GG	GG	GG	GG	GG	GG	GG	GG	GG	GG
2045	CC	CC	CC	CC	CC	CC	CC	CC	CC	CC	CC	CC
2046	GG	GG	AA	AA	GG	GG	AA	GG	AA	AA	AA	AA
2047	CC	CC	TT	TT	CC	CC	TT	CC	TT	TT	TT	CC
2048	TT	TT	TT	TT	TT	TT	CC	TT	TT	CC	TT	TT
2049	GG	GG	GG	GG	GG	GG	AA	GG	GG	AA	GG	GG
2050	TT	TT	TT	TT	TT	NN	TT	TT	TT	TT	TT	TT
2051	CC	CC	CC	CC	CC	CC	CC	CC	CC	CC	CC	CC
2057	GG	GG	GG	GG	GG	GG	GG	GG	GG	GG	GG	AA
2059	GG	AA	AA	GG	GG	AA	GG	GG	AA	AA	AA	AA
2062	CC	CC	CC	CC	CC	TT	CC	CC	CC	CC	CC	TT
2063	CC	CC	CC	CC	CC	NN	CC	CC	CC	CC	CC	AA
2065	GG	GG	GG	GG	GG	AA	GG	GG	GG	GG	AA	AA
2066	CC	CC	CC	CC	CC	TT	CC	CC	TT	CC	TT	TT
2067	GG	GG	GG	GG	TT	TT	TT	TT	GG	TT	GG	TT
2071	GG	GG	GG	GG	GG	GG	GG	GG	GG	GG	GG	GG
2073	GG	GG	GG	GG	GG	GG	GG	GG	GG	GG	GG	AA
2074	AA	GG	GG	AA	AA	AA	AA	AA	AA	AA	GG	GG
2077	AA	AA	AA	GG	AA	AA	AA	AA	AA	GG	GG	GG
2078	CC	CC	CC	CC	CC	CC	CC	CC	CC	CC	CC	CC
2079	GG	TT	TT	TT	TT	NN	GG	TT	GG	TT	TT	TT
2080	TT	TT	TT	TT	TT	TT	TT	TT	TT	TT	TT	TT
2081	TT	CC	TT	CC	CC	CC	CC	CC	CC	TT	TT	TT
2082	TT	TT	TT	CC	CC	TT	CC	CC	TT	CC	TT	TT
2084	TT	TT	TT	TT	TT	TT	TT	TT	TT	TT	GG	TT
2085	GG	GG	GG	GG	GG	AA	GG	GG	GG	GG	AA	AA
2092	GG	AA	AA	GG	AA	GG	AA	AA	AA	AA	GG	AA
2093	TT	TT	CC	TT	TT	TT	TT	TT	TT	TT	CC	TT
2097	TT	GG	GG	GG	GG	GG	GG	GG	GG	GG	GG	GG
2099	GG	GG	GG	GG	GG	GG	GG	GG	GG	TT	GG	GG
2100	CC	CC	CC	CC	CC	CC	CC	CC	CC	CC	CC	CC
2101	GG	AA	AA	AA	AA	GG	AA	AA	AA	AA	AA	GG
2105	GG	GG	GG	GG	AA	GG	AA	AA	GG	AA	AA	GG
2106	TT	TT	TT	TT	TT	NN	TT	TT	TT	TT	TT	CC
2108	AA	AA	AA	AA	AA	GG	AA	AA	GG	AA	GG	GG
2113	CC	CC	CC	CC	CC	CC	CC	CC	CC	CC	CC	CC
2114	TT	TT	TT	TT	TT	TT	TT	TT	TT	TT	TT	TT
2115	TT	TT	TT	TT	TT	TT	TT	TT	CC	CC	TT	TT
2116	GG	GG	GG	GG	GG	GG	GG	GG	AA	AA	GG	GG
2117	TT	TT	TT	TT	TT	TT	CC	CC	CC	CC	CC	TT
2118	TT	TT	TT	TT	TT	TT	TT	TT	TT	TT	TT	TT
2119	TT	CC	CC	TT	TT	CC	CC	TT	TT	CC	TT	TT
2120	CC	CC	CC	CC	CC	AA	CC	CC	CC	CC	CC	CC
2124	AA	AA	AA	AA	AA	GG	AA	AA	AA	AA	AA	GG
2128	GG	GG	GG	GG	GG	GG	GG	GG	GG	GG	GG	GG
2130	TT	TT	TT	TT	TT	TT	TT	TT	TT	TT	TT	TT
2131	CC	CC	CC	CC	CC	CC	CC	CC	CC	CC	CC	CC
2132	TT	TT	TT	TT	TT	TT	TT	TT	TT	TT	TT	TT
2133	CC	CC	TT	TT	TT	TT	TT	TT	TT	CC	TT	TT
2135	CC	CC	TT	TT	CC	CC	TT	CC	CC	TT	CC	TT
2136	CC	CC	CC	CC	CC	NN	CC	CC	CC	CC	CC	CC
2137	GG	GG	GG	AA	GG	GG	GG	AA	AA	GG	GG	GG
2139	GG	AA	GG	AA	GG	GG	GG	GG	AA	GG	AA	GG
2143	AA	AA	AA	AA	AA	AA	AA	AA	AA	AA	AA	AA
2144	GG	GG	GG	GG	GG	GG	GG	GG	GG	GG	GG	GG
2145	TT	TT	TT	TT	TT	TT	TT	TT	TT	TT	TT	TT
2146	CC	CC	CC	CC	CC	CC	CC	CC	CC	CC	CC	CC
2147	TT	CC	TT	CC	TT	CC	CC	TT	TT	CC	CC	CC
2148	CC	CC	CC	CC	CC	TT	CC	CC	CC	CC	CC	TT
2149	TT	CC	CC	CC	CC	NN	CC	CC	CC	TT	TT	TT
2150	GG	GG	GG	GG	TT	GG	GG	TT	TT	GG	GG	GG
2151	GG	AA	GG	GG	AA	GG	AA	GG	GG	GG	AA	AA
2153	AA	GG	AA	GG	AA	NN	GG	GG	GG	AA	GG	GG
2154	GG	GG	GG	GG	GG	GG	AA	GG	GG	GG	AA	AA
2156	GG	GG	GG	GG	AA	AA	AA	GG	GG	AA	AA	AA
2157	CC	CC	CC	CC	CC	TT	CC	CC	CC	CC	TT	TT
2159	CC	CC	CC	CC	CC	TT	TT	CC	CC	CC	TT	TT
2160	AA	AA	AA	AA	AA	NN	GG	AA	AA	AA	AA	AA
2162	CC	AA	AA	AA	AA	CC	CC	AA	AA	CC	CC	CC
2163	AA	AA	AA	AA	AA	AA	AA	AA	AA	AA	AA	AA
2164	GG	GG	GG	GG	GG	GG	GG	GG	GG	GG	GG	TT
2167	CC	CC	CC	CC	CC	CC	CC	CC	CC	CC	CC	TT
2171	TT	CC	TT	TT	TT	TT	TT	TT	TT	TT	TT	TT
2172	CC	TT	TT	TT	TT	NN	TT	CC	TT	TT	TT	CC
2173	GG	AA	AA	AA	AA	NN	AA	AA	AA	GG	GG	GG
2174	GG	GG	GG	GG	GG	GG	GG	GG	GG	GG	GG	AA
2176	CC	CC	CC	CC	CC	CC	CC	CC	CC	CC	CC	CC
2177	TT	TT	TT	TT	TT	TT	CC	TT	TT	CC	TT	TT
2180	GG	GG	GG	AA	GG	AA	GG	GG	GG	GG	AA	AA
2181	CC	CC	CC	TT	CC	CC	CC	CC	CC	CC	CC	CC
2182	CC	CC	CC	AA	CC	CC	CC	CC	CC	CC	CC	CC
2183	GG	GG	GG	GG	GG	GG	GG	GG	GG	GG	GG	GG
2184	CC	AA	AA	AA	AA	AA	AA	AA	AA	CC	AA	AA
2185	GG	GG	GG	GG	GG	AA	GG	GG	GG	GG	AA	AA
2186	AA	AA	GG	AA	AA	GG	AA	AA	AA	AA	AA	AA
2187	TT	TT	CC	TT	TT	NN	TT	TT	TT	TT	TT	TT
2188	AA	AA	GG	AA	AA	GG	AA	AA	AA	AA	AA	AA
2189	AA	AA	AA	AA	AA	AA	GG	AA	AA	GG	GG	GG
2191	CC	CC	TT	TT	CC	TT	TT	CC	TT	TT	TT	CC
2192	TT	CC	CC	CC	CC	TT	CC	CC	CC	CC	CC	CC
2193	CC	CC	CC	CC	CC	CC	CC	CC	CC	CC	CC	CC
2194	TT	GG	TT	GG	GG	TT	GG	GG	GG	TT	GG	TT
2195	AA	GG	GG	GG	GG	AA	GG	GG	GG	GG	GG	GG
2196	GG	AA	AA	AA	AA	AA	AA	AA	AA	AA	AA	AA
2197	GG	GG	GG	GG	GG	GG	GG	GG	GG	GG	GG	GG
2204	TT	TT	TT	TT	TT	TT	TT	TT	TT	TT	TT	TT
2207	CC	CC	CC	CC	CC	CC	CC	CC	CC	CC	CC	CC
2208	GG	GG	GG	GG	GG	GG	GG	GG	GG	GG	GG	GG
2210	CC	CC	CC	CC	CC	CC	CC	CC	CC	CC	CC	CC
2211	CC	CC	CC	CC	CC	CC	CC	CC	CC	CC	CC	CC
2212	AA	AA	AA	GG	AA	AA	AA	AA	GG	AA	AA	AA
2215	CC	CC	CC	CC	CC	CC	CC	CC	CC	CC	CC	CC
2216	CC	CC	CC	CC	CC	CC	CC	CC	CC	CC	CC	CC
2218	CC	CC	CC	CC	CC	CC	CC	CC	CC	CC	CC	CC
2219	AA	AA	AA	AA	AA	NN	AA	AA	AA	CC	AA	AA
2221	CC	CC	CC	CC	CC	CC	CC	CC	CC	CC	CC	TT
2222	TT	TT	TT	TT	TT	TT	TT	TT	TT	TT	TT	TT
2224	CC	CC	CC	CC	CC	CC	CC	CC	CC	CC	TT	CC
2230	GG	GG	GG	GG	GG	GG	GG	GG	GG	GG	GG	GG
2231	CC	CC	CC	CC	CC	CC	CC	CC	CC	CC	CC	CC
2232	GG	GG	GG	GG	GG	GG	GG	GG	GG	GG	GG	GG
2234	GG	AA	GG	GG	GG	GG	AA	GG	GG	AA	GG	GG
2235	CC	TT	CC	CC	CC	CC	TT	NN	CC	TT	CC	CC
2236	GG	AA	GG	AA	AA	GG	AA	AA	AA	GG	GG	GG
2237	TT	CC	TT	CC	CC	NN	TT	CC	CC	CC	TT	CC
2238	CC	CC	CC	CC	CC	CC	CC	CC	NN	AA	CC	CC
2240	CC	TT	CC	CC	TT	TT	CC	CC	CC	TT	CC	CC
2241	GG	GG	GG	GG	GG	GG	GG	GG	GG	GG	GG	GG
2243	GG	GG	GG	GG	GG	GG	GG	GG	GG	GG	GG	GG
2244	AA	AA	AA	GG	AA	NN	GG	AA	AA	AA	GG	AA
2248	CC	CC	CC	CC	CC	CC	CC	CC	CC	CC	CC	TT
2249	GG	GG	TT	GG	GG	NN	GG	GG	GG	TT	TT	TT
2250	TT	CC	TT	TT	TT	CC	TT	TT	TT	TT	TT	TT
2253	AA	GG	GG	AA	GG	GG	GG	GG	GG	GG	GG	GG
2254	CC	TT	CC	TT	CC	CC	CC	CC	CC	TT	CC	TT
2255	CC	CC	CC	CC	CC	AA	CC	CC	CC	CC	CC	CC
2257	CC	CC	CC	CC	CC	NN	TT	CC	CC	CC	CC	TT
2261	GG	GG	GG	GG	GG	GG	GG	GG	GG	GG	AA	GG
2262	AA	AA	AA	AA	AA	GG	GG	AA	AA	AA	AA	GG
2267	CC	CC	CC	TT	CC	TT	CC	CC	CC	TT	TT	CC
2270	TT	TT	TT	TT	TT	CC	TT	CC	CC	TT	CC	CC
2271	TT	CC	CC	CC	CC	NN	TT	CC	TT	CC	CC	CC
2272	CC	AA	AA	AA	AA	AA	CC	AA	CC	AA	AA	AA
2273	CC	CC	CC	CC	CC	CC	CC	CC	CC	CC	TT	CC
2275	GG	GG	GG	GG	GG	GG	GG	GG	AA	AA	GG	GG
2276	TT	TT	TT	TT	TT	TT	TT	TT	TT	TT	TT	GG
2279	CC	CC	CC	CC	CC	CC	CC	CC	CC	TT	CC	CC
2282	AA	GG	GG	AA	AA	AA	AA	AA	AA	AA	GG	GG
2289	CC	CC	CC	CC	CC	CC	CC	CC	CC	CC	CC	TT
2291	GG	GG	AA	GG	GG	GG	GG	GG	GG	GG	AA	AA
2294	TT	CC	CC	CC	CC	NN	CC	CC	CC	CC	TT	CC
2295	TT	TT	TT	TT	TT	TT	TT	TT	TT	TT	TT	TT
2296	TT	CC	CC	CC	CC	TT	TT	CC	CC	CC	CC	TT
2298	TT	TT	TT	TT	TT	TT	TT	TT	TT	TT	TT	TT
2300	GG	GG	GG	GG	GG	AA	GG	GG	GG	GG	AA	AA
2301	AA	AA	AA	CC	CC	AA	CC	CC	AA	CC	AA	AA
2305	CC	CC	CC	CC	CC	NN	CC	CC	CC	CC	TT	CC
2306	TT	CC	CC	CC	CC	CC	CC	CC	CC	CC	CC	CC
2307	CC	CC	CC	CC	CC	CC	CC	CC	CC	CC	CC	CC
2308	CC	CC	AA	CC	CC	CC	CC	CC	CC	CC	AA	AA
2310	CC	CC	TT	CC	CC	NN	TT	CC	TT	TT	CC	CC
2311	GG	GG	AA	GG	GG	NN	AA	GG	AA	AA	GG	GG
2312	CC	CC	CC	TT	CC	NN	TT	CC	CC	TT	CC	CC
2315	AA	GG	GG	GG	GG	GG	AA	GG	GG	GG	GG	AA
2316	TT	TT	TT	TT	TT	TT	TT	TT	TT	TT	TT	TT
2317	CC	CC	CC	CC	CC	CC	TT	CC	CC	CC	CC	CC
2318	TT	TT	TT	TT	TT	TT	TT	TT	TT	TT	TT	TT
2320	CC	CC	CC	CC	CC	CC	CC	CC	CC	CC	CC	CC
2322	CC	CC	CC	CC	CC	TT	CC	TT	CC	TT	TT	CC
2324	GG	GG	GG	GG	GG	GG	GG	GG	GG	GG	GG	GG
2325	TT	TT	TT	TT	TT	TT	TT	TT	TT	TT	TT	TT
2326	CC	CC	CC	CC	CC	CC	CC	CC	CC	CC	CC	CC
2329	GG	GG	AA	GG	GG	AA	AA	GG	GG	AA	GG	GG
2330	CC	CC	CC	CC	CC	TT	CC	CC	CC	CC	TT	TT
2332	TT	CC	CC	CC	CC	CC	CC	CC	CC	CC	CC	CC
2333	CC	CC	TT	TT	TT	CC	TT	TT	CC	CC	CC	CC
2334	CC	CC	CC	CC	CC	CC	TT	CC	CC	CC	TT	CC
2335	TT	CC	TT	TT	CC	TT	TT	CC	CC	CC	CC	CC
2336	CC	TT	CC	CC	TT	CC	CC	TT	TT	TT	TT	TT
2337	CC	CC	CC	CC	CC	CC	CC	CC	CC	CC	CC	TT
2339	GG	AA	AA	AA	AA	GG	AA	AA	AA	AA	AA	AA
2340	TT	TT	TT	TT	TT	TT	TT	TT	TT	TT	TT	TT
2344	CC	TT	TT	TT	TT	TT	TT	TT	TT	TT	TT	TT
2345	TT	TT	CC	TT	CC	TT	TT	CC	CC	TT	CC	TT
2346	CC	TT	CC	CC	CC	CC	CC	CC	CC	CC	CC	CC
2347	AA	GG	AA	AA	AA	AA	AA	AA	AA	AA	AA	AA
2348	TT	TT	CC	TT	TT	TT	TT	TT	TT	TT	TT	CC
2349	AA	CC	AA	CC	CC	CC	CC	CC	CC	CC	AA	AA
2353	CC	AA	CC	CC	AA	NN	CC	AA	CC	CC	AA	AA
2354	AA	GG	GG	GG	GG	AA	GG	GG	GG	GG	GG	AA
2360	TT	CC	CC	CC	CC	TT	CC	CC	CC	TT	CC	CC
2363	CC	CC	CC	CC	CC	NN	CC	CC	CC	CC	CC	TT
2364	CC	CC	CC	CC	CC	CC	CC	CC	TT	TT	CC	CC
2366	GG	GG	AA	GG	GG	NN	GG	GG	GG	GG	GG	GG
2367	TT	TT	CC	TT	TT	CC	TT	TT	TT	TT	TT	TT
2370	GG	GG	GG	GG	GG	GG	GG	GG	GG	AA	GG	GG
2371	GG	GG	GG	GG	GG	GG	GG	GG	GG	GG	GG	GG
2372	CC	TT	CC	TT	TT	TT	TT	TT	TT	TT	CC	CC
2373	CC	CC	CC	CC	CC	CC	CC	CC	CC	CC	CC	CC
2374	TT	CC	CC	CC	CC	TT	TT	TT	CC	CC	CC	TT
2375	GG	GG	GG	GG	GG	GG	GG	NN	GG	AA	GG	GG
2378	CC	CC	TT	CC	CC	CC	CC	CC	CC	CC	TT	CC
2381	CC	CC	CC	CC	CC	CC	CC	CC	CC	CC	CC	CC
2383	CC	CC	CC	CC	CC	CC	CC	CC	CC	CC	CC	CC
2385	GG	TT	TT	TT	TT	NN	TT	TT	TT	TT	GG	TT
2388	GG	GG	GG	GG	TT	TT	TT	GG	GG	TT	GG	TT
2389	GG	GG	GG	GG	GG	GG	GG	GG	GG	GG	GG	GG
2392	AA	AA	AA	AA	AA	AA	AA	AA	AA	AA	AA	AA
2393	GG	GG	GG	GG	GG	GG	GG	GG	GG	GG	GG	GG
2394	AA	AA	AA	AA	AA	AA	AA	AA	AA	AA	AA	AA
2395	TT	TT	TT	TT	TT	TT	TT	TT	TT	TT	GG	TT
2396	TT	TT	TT	TT	TT	TT	TT	TT	TT	TT	TT	TT
2397	AA	AA	AA	AA	AA	AA	AA	AA	AA	AA	AA	AA
2398	GG	GG	GG	GG	GG	AA	GG	GG	AA	GG	GG	AA
2399	AA	AA	AA	AA	AA	GG	AA	AA	AA	GG	AA	GG
2400	TT	TT	TT	TT	TT	NN	TT	TT	TT	CC	TT	CC
2404	AA	CC	CC	CC	AA	NN	AA	CC	CC	AA	CC	AA
2406	TT	CC	CC	CC	CC	CC	CC	CC	CC	CC	CC	CC
2407	TT	GG	TT	TT	TT	TT	GG	TT	TT	GG	TT	TT
2408	AA	GG	AA	AA	AA	AA	AA	AA	AA	AA	AA	GG
2409	CC	TT	CC	CC	CC	CC	CC	CC	CC	CC	CC	TT
2410	TT	TT	TT	TT	TT	NN	TT	TT	TT	TT	CC	CC
2412	TT	CC	TT	TT	CC	TT	TT	CC	CC	TT	TT	CC
2414	TT	TT	CC	TT	CC	TT	TT	CC	TT	TT	TT	TT
2416	GG	GG	GG	GG	GG	GG	GG	GG	GG	TT	TT	TT
2417	AA	AA	AA	AA	AA	GG	AA	AA	AA	AA	GG	GG
2418	CC	CC	CC	CC	CC	CC	CC	CC	CC	CC	CC	CC
2419	TT	TT	TT	TT	TT	CC	TT	TT	TT	TT	CC	CC
2420	TT	TT	TT	TT	TT	NN	TT	TT	TT	TT	CC	CC
2421	AA	AA	AA	AA	AA	AA	AA	AA	AA	GG	GG	GG
2423	GG	GG	GG	GG	GG	GG	GG	GG	GG	GG	GG	GG
2425	CC	CC	CC	TT	CC	CC	TT	CC	CC	TT	CC	CC
2426	GG	GG	GG	AA	GG	GG	AA	GG	GG	AA	GG	GG
2427	GG	GG	GG	AA	GG	GG	AA	GG	GG	AA	GG	GG
2429	TT	TT	TT	TT	TT	TT	TT	TT	TT	TT	CC	TT
2431	CC	CC	CC	CC	CC	CC	CC	CC	CC	CC	CC	CC
2432	CC	CC	CC	CC	CC	TT	CC	CC	CC	CC	CC	CC
2433	CC	CC	CC	CC	CC	CC	TT	CC	CC	CC	TT	CC
2434	AA	AA	AA	AA	AA	NN	GG	AA	AA	AA	GG	AA
2436	TT	TT	TT	TT	TT	TT	TT	TT	TT	TT	TT	TT
2437	TT	CC	CC	CC	CC	TT	CC	CC	CC	CC	TT	CC
2438	GG	GG	AA	GG	GG	GG	AA	GG	GG	GG	AA	GG
2439	TT	TT	TT	TT	TT	NN	TT	TT	TT	CC	TT	CC
2440	CC	CC	CC	TT	CC	CC	CC	TT	CC	CC	TT	TT
2441	CC	CC	CC	TT	CC	CC	CC	TT	CC	CC	TT	TT
2442	CC	CC	CC	AA	CC	CC	CC	AA	CC	CC	AA	AA
2443	AA	AA	AA	GG	AA	AA	AA	GG	AA	AA	GG	GG
2445	CC	CC	CC	CC	CC	CC	CC	CC	CC	CC	CC	AA
2446	TT	CC	CC	CC	CC	TT	CC	TT	CC	CC	CC	TT
2447	CC	TT	CC	TT	TT	NN	TT	CC	TT	TT	TT	CC
2450	GG	AA	AA	AA	GG	NN	GG	GG	AA	AA	GG	GG
2451	TT	TT	TT	TT	TT	TT	TT	TT	TT	TT	TT	TT
2452	AA	AA	GG	AA	AA	AA	AA	AA	AA	AA	AA	AA
2453	GG	GG	GG	GG	GG	GG	GG	GG	GG	GG	GG	GG
2454	TT	TT	TT	TT	TT	TT	TT	TT	TT	TT	TT	TT
2455	CC	TT	CC	TT	TT	TT	CC	TT	TT	TT	CC	CC
2456	GG	GG	NN	GG	GG	GG	GG	GG	GG	GG	GG	AA
2457	CC	CC	TT	CC	CC	TT	CC	CC	CC	TT	TT	TT
2458	GG	GG	AA	GG	GG	AA	GG	GG	GG	AA	AA	AA
2460	CC	CC	TT	CC	TT	CC	CC	CC	CC	TT	CC	TT
2462	GG	GG	GG	GG	GG	NN	GG	GG	GG	AA	AA	GG
2463	AA	GG	GG	GG	GG	AA	GG	GG	GG	GG	GG	AA
2464	GG	AA	AA	AA	GG	AA	AA	AA	AA	GG	GG	GG
2465	GG	AA	AA	AA	GG	AA	AA	AA	AA	GG	GG	GG
2467	GG	GG	GG	GG	GG	AA	GG	GG	GG	GG	GG	GG
2472	GG	GG	GG	GG	GG	GG	GG	GG	GG	GG	GG	GG
2479	TT	CC	TT	CC	CC	TC	TT	CC	CC	CC	CC	TT
2480	GG	GG	GG	GG	GG	NN	GG	GG	GG	GG	GG	GG
2482	CC	CC	TT	CC	CC	CC	CC	CC	CC	CC	TT	CC
2484	CC	CC	CC	CC	AA	NN	CC	CC	CC	CC	CC	CC
2485	TT	TT	TT	TT	CC	TT	TT	TT	TT	TT	TT	TT
2487	TT	TT	TT	TT	CC	TT	TT	TT	TT	TT	TT	TT
2488	AA	AA	AA	AA	GG	NN	AA	AA	AA	AA	AA	AA
2489	TT	TT	TT	TT	CC	TT	TT	TT	TT	TT	TT	TT
2490	CC	CC	CC	CC	TT	CC	CC	CC	CC	CC	CC	CC
2491	TT	TT	TT	TT	CC	NN	TT	TT	TT	TT	TT	TT
2492	CC	CC	CC	CC	CC	NN	CC	CC	CC	CC	CC	TT
2493	CC	AA	CC	CC	AA	CC	CC	CC	AA	AA	AA	CC
2494	GG	GG	GG	GG	GG	NN	GG	GG	GG	GG	GG	GG
2499	GG	GG	GG	GG	GG	GG	GG	GG	GG	GG	GG	GG
2500	AA	AA	GG	AA	AA	AA	AA	AA	AA	GG	GG	AA
2501	GG	GG	GG	GG	AA	GG	GG	GG	GG	GG	GG	GG
2502	CC	CC	CC	CC	CC	NN	CC	CC	CC	CC	CC	CC
2503	GG	GG	GG	GG	GG	GG	GG	GG	GG	GG	GG	GG
2504	TT	TT	TT	TT	TT	TT	TT	TT	TT	TT	TT	CC
2506	TT	TT	CC	CC	CC	TT	TT	CC	TT	CC	TT	CC
2507	CC	CC	TT	TT	TT	CC	CC	TT	TT	TT	CC	TT
2509	AA	AA	AA	AA	AA	AA	AA	AA	AA	AA	AA	AA
2510	AA	AA	AA	AA	AA	GG	AA	AA	AA	GG	AA	GG
2511	CC	CC	AA	AA	AA	AA	AA	AA	CC	AA	AA	CC
2513	CC	TT	TT	TT	TT	NN	TT	TT	TT	TT	CC	TT
2517	AA	AA	AA	AA	AA	AA	CC	AA	AA	AA	AA	AA
2518	GG	GG	GG	GG	GG	GG	GG	GG	GG	GG	GG	GG
2519	GG	AA	GG	AA	AA	NN	GG	AA	GG	AA	GG	GG
2520	TT	CC	CC	CC	CC	TT	TT	CC	CC	CC	CC	TT
2521	CC	CC	CC	CC	CC	CC	CC	CC	CC	TT	CC	CC
2522	AA	AA	AA	AA	AA	AA	AA	AA	AA	CC	AA	AA
2523	GG	GG	GG	GG	GG	GG	GG	GG	GG	AA	GG	GG
2524	TT	TT	TT	TT	TT	TT	TT	TT	TT	CC	TT	TT
2525	AA	AA	AA	AA	AA	AA	AA	AA	AA	AA	AA	AA
2526	TT	CC	TT	TT	TT	TT	TT	TT	TT	TT	CC	TT
2527	CC	TT	TT	TT	TT	NN	TT	TT	TT	TT	TT	TT
2530	CC	CC	CC	CC	CC	CC	CC	CC	CC	CC	CC	CC
2531	TT	CC	CC	CC	CC	TT	CC	CC	CC	CC	CC	TT
2533	TT	CC	TT	TT	TT	TT	TT	TT	TT	TT	CC	CC
2535	CC	CC	CC	CC	AA	CC	AA	AA	AA	AA	CC	AA
2536	TT	TT	TT	CC	TT	TT	CC	TT	TT	CC	CC	CC
2537	AA	GG	GG	GG	GG	AA	AA	GG	GG	GG	GG	GG
2538	TT	TT	TT	TT	CC	TT	TT	TT	TT	TT	TT	TT
2539	GG	GG	GG	GG	AA	GG	GG	GG	GG	GG	GG	GG
2540	GG	GG	GG	GG	GG	GG	GG	GG	GG	GG	GG	GG
2541	CC	CC	CC	CC	CC	CC	CC	CC	CC	CC	CC	CC
2543	TT	CC	CC	CC	TT	CC	CC	CC	CC	CC	TT	TT
2544	GG	TT	TT	TT	GG	TT	TT	TT	TT	GG	GG	GG
2545	CC	CC	CC	CC	CC	CC	CC	CC	CC	CC	CC	CC
2548	TT	CC	CC	CC	CC	TT	CC	CC	CC	CC	CC	TT
2550	CC	CC	CC	CC	CC	CC	CC	CC	CC	CC	CC	AA
2553	GG	GG	GG	GG	GG	AA	GG	GG	GG	GG	AA	AA
2554	GG	GG	GG	GG	GG	AA	AA	GG	GG	GG	AA	AA
2555	CC	CC	CC	CC	TT	TT	CC	TT	TT	TT	TT	TT
2556	CC	CC	CC	CC	CC	CC	CC	CC	CC	CC	CC	CC
2557	GG	GG	GG	GG	GG	GG	GG	GG	GG	GG	GG	GG
2559	CC	CC	CC	TT	TT	CC	TT	TT	CC	CC	CC	CC
2560	AA	AA	AA	AA	GG	AA	AA	GG	GG	AA	AA	AA
2561	AA	AA	AA	AA	GG	AA	AA	GG	GG	AA	GG	AA
2563	TT	TT	TT	TT	TT	TT	CC	TT	TT	TT	CC	CC
2564	TT	TT	TT	TT	CC	TT	TT	CC	TT	TT	TT	TT
2565	AA	AA	CC	AA	AA	CC	AA	AA	AA	AA	AA	AA
2566	CC	TT	TT	TT	TT	TT	TT	TT	TT	TT	CC	TT
2567	TT	CC	CC	CC	CC	TT	CC	CC	CC	CC	CC	TT
2569	AA	AA	AA	AA	AA	AA	AA	AA	AA	AA	AA	AA
2570	AA	AA	AA	AA	AA	AA	AA	AA	AA	AA	AA	AA
2571	AA	GG	AA	AA	GG	NN	AA	GG	GG	AA	AA	AA
2572	TT	CC	TT	TT	CC	NN	TT	CC	CC	TT	TT	TT
2573	CC	CC	CC	CC	CC	CC	CC	CC	CC	CC	AA	CC
2576	TT	TT	TT	TT	TT	CC	TT	TT	TT	TT	CC	CC
2578	GG	GG	AA	GG	AA	NN	AA	AA	GG	AA	AA	AA
2579	AA	GG	GG	GG	GG	GG	GG	GG	GG	GG	GG	AA
2580	GG	GG	AA	GG	AA	AA	GG	AA	AA	AA	AA	GG
2582	GG	GG	GG	GG	GG	GG	GG	GG	GG	GG	GG	GG
2584	AA	AA	AA	GG	GG	AA	AA	GG	AA	AA	AA	GG
2585	CC	TT	CC	CC	CC	CC	TT	CC	CC	CC	TT	CC
2588	AA	AA	AA	GG	GG	NN	AA	GG	GG	GG	AA	AA
2591	AA	AA	AA	AA	AA	AA	AA	AA	AA	AA	AA	AA
2592	TT	TT	CC	TT	TT	TT	TT	TT	TT	TT	TT	TT
2593	TT	TT	TT	TT	TT	TT	TT	TT	TT	TT	TT	TT
2595	AA	AA	GG	AA	AA	AA	AA	AA	AA	AA	GG	AA
2596	GG	GG	GG	GG	GG	GG	GG	GG	GG	GG	GG	AA
2597	TT	TT	TT	TT	TT	TT	TT	TT	TT	TT	TT	CC
2598	AA	AA	AA	AA	AA	AA	AA	AA	AA	AA	AA	GG
2601	TT	TT	GG	GG	GG	GG	GG	TT	TT	TT	GG	GG
2603	GG	AA	AA	AA	AA	GG	AA	AA	AA	AA	AA	GG
2604	TT	CC	CC	CC	CC	TT	TT	CC	CC	CC	CC	CC
2605	AA	GG	GG	GG	GG	AA	AA	GG	GG	GG	GG	GG
2606	CC	CC	TT	CC	CC	CC	TT	CC	CC	CC	TT	TT
2607	GG	GG	GG	GG	GG	GG	GG	GG	GG	GG	GG	GG
2609	CC	CC	CC	CC	CC	TT	CC	CC	CC	CC	CC	TT
2610	AA	AA	AA	AA	AA	GG	AA	AA	AA	AA	AA	GG
2612	AA	AA	GG	AA	AA	AA	AA	AA	AA	AA	AA	AA
2613	AA	AA	AA	AA	AA	GG	AA	AA	AA	AA	AA	GG
2614	TT	TT	TT	TT	TT	TT	TT	TT	TT	TT	TT	TT
2615	TT	TT	TT	TT	TT	TT	TT	TT	TT	TT	TT	CC
2617	GG	GG	GG	GG	GG	GG	GG	GG	GG	GG	GG	GG
2619	TT	CC	CC	CC	CC	CC	CC	CC	CC	CC	TT	CC
2620	TT	CC	CC	CC	CC	CC	CC	CC	CC	CC	TT	CC
2622	GG	GG	GG	GG	GG	GG	GG	GG	GG	GG	AA	AA
2624	GG	GG	GG	GG	GG	GG	GG	GG	GG	GG	GG	GG
2625	AA	AA	AA	AA	AA	NN	AA	AA	AA	AA	AA	AA
2626	TT	GG	TT	GG	GG	TT	TT	GG	GG	GG	TT	GG
2629	AA	AA	GG	AA	AA	NN	GG	AA	AA	AA	GG	GG
2630	GG	GG	GG	GG	GG	GG	GG	GG	GG	GG	GG	GG
2631	AA	GG	AA	AA	AA	AA	GG	AA	AA	AA	GG	GG
2634	TT	TT	TT	TT	TT	CC	TT	TT	TT	TT	CC	CC
2638	AA	GG	GG	GG	GG	NN	GG	AA	AA	GG	GG	GG
2639	GG	AA	AA	GG	GG	GG	GG	GG	GG	AA	AA	GG
2640	TT	CC	TT	TT	TT	TT	TT	TT	CC	CC	TT	CC
2641	TT	TT	CC	TT	TT	TT	TT	TT	TT	TT	TT	TT
2642	CC	CC	AA	CC	CC	CC	CC	CC	CC	CC	CC	CC
2645	CC	CC	TT	CC	CC	CC	CC	CC	CC	CC	CC	CC
2646	TT	TT	CC	TT	TT	TT	CC	TT	TT	TT	CC	CC
2649	TT	TT	CC	TT	TT	TT	TT	TT	TT	TT	CC	CC
2651	CC	CC	TT	CC	CC	NN	TT	CC	CC	CC	TT	CC
2653	GG	GG	AA	GG	GG	GG	GG	GG	GG	AA	GG	AA
2654	GG	AA	AA	AA	AA	GG	GG	AA	AA	AA	AA	GG
2655	TT	TT	TT	TT	TT	TT	TT	TT	CC	TT	TT	TT
2656	TT	TT	TT	TT	TT	TT	TT	TT	CC	TT	TT	TT
2659	GG	GG	AA	GG	GG	GG	GG	GG	GG	GG	GG	GG
2660	TT	TT	TT	TT	TT	TT	TT	TT	TT	TT	TT	TT
2661	GG	GG	GG	AA	GG	GG	GG	GG	GG	GG	GG	GG
2662	AA	AA	AA	AA	AA	GG	AA	AA	AA	AA	AA	AA
2663	CC	CC	CC	CC	CC	TT	CC	CC	CC	CC	CC	CC
2664	CC	CC	CC	CC	CC	CC	TT	CC	CC	CC	CC	CC
2665	AA	AA	AA	AA	AA	AA	AA	AA	AA	AA	AA	AA
2667	AA	AA	AA	AA	AA	AA	AA	AA	AA	AA	AA	AA
2668	TT	TT	TT	TT	TT	TT	TT	TT	TT	TT	TT	TT
2669	AA	AA	AA	AA	AA	GG	AA	AA	AA	AA	GG	GG
2672	CC	CC	TT	TT	TT	TT	TT	TT	CC	TT	CC	TT
2673	GG	TT	TT	TT	TT	GG	TT	TT	TT	TT	TT	TT
2674	GG	AA	AA	AA	AA	GG	AA	AA	AA	AA	AA	AA
2676	TT	TT	TT	CC	TT	TT	CC	TT	TT	TT	TT	TT
2677	AA	AA	AA	GG	AA	AA	GG	AA	AA	AA	AA	AA
2679	GG	GG	GG	GG	GG	GG	GG	GG	GG	GG	AA	GG
2680	GG	GG	GG	GG	GG	GG	GG	GG	GG	GG	AA	GG
2681	TT	TT	TT	TT	TT	TT	TT	TT	TT	TT	TT	TT
2683	GG	GG	GG	GG	GG	GG	GG	GG	GG	GG	GG	GG
2685	CC	CC	CC	CC	CC	CC	CC	CC	CC	TT	TT	TT
2687	GG	GG	GG	GG	GG	GG	GG	GG	GG	AA	AA	AA
2688	CC	CC	CC	CC	CC	NN	CC	CC	CC	TT	TT	TT
2693	AA	AA	AA	AA	AA	GG	AA	AA	AA	AA	AA	AA
2694	AA	GG	AA	AA	GG	NN	GG	GG	AA	GG	AA	GG
2695	AA	GG	AA	AA	GG	AA	GG	GG	AA	GG	AA	GG
2696	TT	CC	CC	TT	TT	NN	TT	TT	CC	CC	CC	CC
2697	CC	CC	CC	CC	CC	CC	CC	CC	CC	CC	TT	TT
2698	CC	CC	CC	CC	CC	CC	CC	CC	CC	CC	TT	TT
2699	GG	TT	GG	GG	GG	TT	GG	GG	GG	GG	GG	TT
2703	CC	CC	CC	CC	CC	CC	CC	CC	CC	CC	CC	CC
2705	GG	AA	AA	GG	AA	AA	GG	AA	GG	AA	AA	AA
2707	GG	GG	GG	GG	GG	GG	GG	GG	GG	GG	GG	GG
2709	CC	CC	CC	CC	CC	CC	CC	CC	CC	AA	CC	CC
2712	AA	GG	AA	AA	AA	AA	AA	AA	AA	AA	AA	GG
2714	AA	CC	AA	CC	CC	CC	CC	CC	CC	CC	CC	CC
2715	AA	AA	AA	AA	AA	GG	AA	AA	AA	AA	GG	GG
2716	TT	CC	TT	CC	CC	CC	TT	CC	TT	CC	TT	TT
2717	CC	CC	CC	CC	CC	CC	CC	CC	CC	CC	CC	CC
2720	GG	GG	GG	GG	GG	GG	GG	GG	GG	GG	GG	GG
2721	GG	GG	GG	GG	GG	GG	GG	GG	GG	GG	GG	GG
2722	CC	CC	TT	CC	CC	CC	CC	CC	CC	CC	CC	CC
2724	CC	CC	CC	TT	CC	TT	CC	TT	TT	TT	CC	CC
2725	TT	TT	TT	TT	TT	TT	TT	TT	TT	TT	TT	TT
2727	CC	CC	CC	CC	CC	CC	CC	CC	CC	CC	CC	CC
2728	CC	CC	CC	CC	CC	NN	CC	CC	CC	CC	CC	CC
2729	GG	GG	GG	GG	GG	GG	GG	GG	GG	GG	TT	TT
2731	CC	CC	CC	CC	TT	TT	TT	TT	CC	TT	CC	TT
2732	TT	TT	TT	TT	TT	TT	TT	TT	TT	TT	TT	TT
2733	CC	TT	TT	TT	TT	CC	TT	TT	TT	TT	TT	TT
2734	AA	AA	AA	AA	AA	AA	AA	AA	AA	AA	AA	AA
2735	AA	AA	GG	GG	GG	AA	AA	GG	AA	GG	AA	GG
2737	GG	GG	GG	GG	GG	NN	GG	GG	GG	GG	GG	GG
2738	TT	TT	TT	TT	TT	NN	TT	TT	TT	TT	TT	TT
2739	AA	AA	AA	AA	AA	AA	AA	AA	AA	AA	AA	AA
2742	TT	TT	TT	TT	TT	TT	TT	TT	TT	TT	TT	TT
2743	GG	AA	AA	AA	AA	AA	AA	AA	AA	AA	AA	AA
2744	TT	TT	TT	CC	TT	NN	TT	TT	TT	TT	TT	TT
2745	AA	AA	GG	AA	AA	AA	AA	AA	AA	AA	GG	AA
2748	AA	CC	AA	CC	CC	CC	CC	CC	CC	CC	CC	CC
2750	GG	GG	GG	GG	AA	AA	AA	GG	GG	AA	AA	AA
2751	GG	GG	GG	GG	AA	AA	AA	GG	GG	AA	AA	AA
2752	CC	CC	CC	CC	CC	CC	CC	CC	CC	CC	CC	CC
2753	CC	CC	CC	CC	CC	CC	CC	CC	CC	CC	CC	CC
2754	TT	TT	TT	TT	TT	TT	TT	TT	TT	TT	TT	TT
2755	CC	CC	CC	CC	CC	CC	CC	CC	CC	CC	CC	CC
2758	AA	GG	GG	GG	GG	AA	AA	GG	GG	GG	GG	AA
2760	CC	CC	CC	CC	CC	CC	CC	CC	CC	CC	CC	CC
2761	TT	TT	TT	TT	TT	TT	TT	TT	TT	TT	TT	CC
2762	GG	GG	AA	GG	GG	GG	AA	GG	GG	GG	AA	AA
2763	CC	CC	CC	CC	CC	CC	CC	CC	CC	CC	CC	CC
2764	CC	TT	CC	CC	CC	CC	TT	CC	CC	CC	TT	TT
2766	GG	AA	AA	AA	AA	AA	AA	AA	AA	AA	AA	AA
2767	GG	GG	GG	GG	GG	GG	GG	GG	GG	GG	TT	GG
2768	TT	TT	CC	TT	TT	TT	TT	TT	TT	TT	TT	TT
2770	TT	TT	TT	TT	TT	TT	TT	TT	TT	TT	TT	TT
2771	TT	TT	TT	TT	TT	CC	TT	TT	TT	TT	TT	TT
2772	GG	GG	GG	GG	GG	GG	GG	GG	GG	GG	GG	GG
2773	CC	CC	CC	CC	CC	CC	CC	CC	CC	CC	CC	CC
2774	AA	AA	GG	AA	AA	AA	AA	AA	AA	AA	GG	GG
2775	AA	AA	AA	AA	AA	AA	AA	AA	AA	GG	AA	AA
2776	AA	AA	AA	AA	AA	AA	AA	AA	AA	GG	AA	AA
2777	CC	CC	CC	CC	CC	TT	CC	CC	CC	CC	CC	CC
2780	CC	CC	CC	CC	CC	TT	CC	CC	CC	TT	TT	TT
2781	TT	TT	TT	TT	TT	TT	CC	TT	TT	TT	CC	TT
2782	TT	TT	TT	TT	TT	TT	TT	TT	CC	CC	CC	CC
2783	AA	CC	CC	CC	CC	CC	AA	CC	CC	CC	CC	AA
2786	CC	CC	CC	CC	CC	CC	CC	CC	CC	CC	CC	CC
2790	CC	CC	CC	TT	TT	NN	CC	TT	TT	TT	CC	CC
2792	TT	TT	TT	TT	TT	TT	TT	TT	TT	TT	CC	TT
2793	CC	CC	CC	CC	CC	CC	TT	CC	CC	CC	TT	CC
2794	TT	TT	TT	TT	TT	TT	CC	TT	TT	TT	CC	TT
2795	TT	CC	CC	TT	CC	CC	CC	CC	CC	CC	CC	TT
2800	CC	CC	TT	TT	TT	TT	TT	TT	CC	TT	CC	CC
2803	CC	CC	CC	CC	CC	CC	CC	CC	CC	CC	CC	CC
2805	AA	AA	GG	AA	AA	GG	AA	AA	AA	AA	AA	AA
2807	AA	GG	GG	GG	GG	AA	GG	GG	GG	GG	GG	AA
2808	GG	GG	GG	GG	GG	NN	GG	GG	GG	GG	GG	AA
2811	CC	CC	CC	TT	CC	TT	TT	CC	CC	TT	TT	TT
2812	GG	GG	AA	AA	GG	NN	AA	GG	GG	AA	AA	AA
2813	TT	TT	TT	TT	TT	TT	TT	TT	TT	TT	TT	TT
2814	AA	GG	GG	GG	GG	AA	GG	GG	GG	GG	GG	AA
2815	AA	CC	CC	CC	CC	AC	CC	CC	CC	CC	CC	AA
2817	GG	GG	GG	GG	GG	GG	GG	GG	GG	GG	GG	GG
2820	TT	CC	TT	TT	TT	NN	TT	TT	TT	CC	TT	CC
2821	TT	TT	TT	CC	TT	CC	CC	TT	TT	TT	CC	CC
2823	TT	TT	TT	TT	TT	TT	TT	TT	TT	TT	TT	TT
2824	CC	TT	CC	CC	CC	CC	CC	CC	CC	CC	CC	TT
2827	AA	AA	AA	GG	GG	NN	GG	AA	GG	GG	GG	GG
2828	CC	TT	CC	CC	TT	CC	CC	TT	TT	CC	TT	CC
2830	GG	GG	GG	GG	GG	GG	GG	GG	GG	GG	GG	GG
2831	GG	AA	AA	AA	AA	GG	GG	AA	AA	AA	AA	GG
2832	CC	CC	CC	CC	CC	TT	CC	CC	CC	CC	CC	TT
2833	TT	TT	CC	TT	TT	TT	CC	TT	CC	CC	TT	TT
2835	GG	GG	AA	GG	GG	GG	GG	GG	GG	AA	GG	GG
2836	AA	AA	AA	AA	AA	CC	AA	AA	AA	AA	CC	AA
2837	TT	TT	TT	TT	CC	NN	CC	CC	CC	CC	TT	TT
2838	AA	AA	AA	AA	GG	NN	GG	GG	GG	GG	AA	AA
2839	TT	TT	TT	TT	CC	TT	CC	CC	CC	CC	TT	TT
2840	TT	TT	TT	TT	CC	TT	CC	CC	CC	CC	TT	TT
2841	CC	CC	CC	CC	CC	CC	CC	CC	CC	CC	AA	AA
2843	GG	GG	GG	GG	GG	AA	GG	GG	GG	GG	AA	AA
2844	CC	CC	CC	CC	CC	TT	CC	CC	CC	CC	NN	TT
2846	GG	TT	GG	TT	TT	TT	TT	GG	TT	TT	GG	TT
2848	TT	TT	TT	TT	TT	TT	TT	TT	TT	TT	TT	CC
2850	TT	TT	TT	TT	TT	TT	TT	TT	TT	TT	TT	CC
2851	CC	CC	CC	CC	CC	CC	CC	CC	CC	CC	CC	AA
2856	CC	CC	CC	CC	CC	CC	CC	CC	CC	CC	CC	CC
2857	AA	AA	AA	AA	AA	AA	AA	AA	AA	AA	AA	AA
2858	CC	CC	CC	CC	CC	CC	CC	CC	CC	CC	CC	CC
2859	GG	GG	GG	GG	GG	GG	GG	GG	GG	GG	GG	GG
2861	GG	GG	AA	GG	GG	GG	GG	GG	GG	AA	AA	GG
2862	CC	CC	TT	TT	TT	CC	TT	TT	TT	TT	CC	TT
2864	GG	GG	GG	GG	GG	GG	GG	GG	GG	GG	GG	GG
2865	GG	GG	AA	AA	GG	AA	GG	GG	AA	AA	AA	GG
2871	CC	CC	CC	CC	CC	CC	CC	CC	CC	CC	CC	AA
2872	CC	CC	CC	CC	CC	NN	CC	CC	CC	CC	CC	CC
2873	AA	AA	AA	AA	AA	AA	AA	AA	AA	AA	AA	AA
2874	AA	AA	AA	AA	AA	AA	AA	AA	AA	AA	AA	AA
2875	CC	CC	CC	CC	CC	CC	CC	CC	CC	CC	CC	CC
2881	TT	TT	TT	TT	CC	TT	TT	CC	CC	TT	TT	TT
2883	TT	TT	TT	TT	TT	TT	TT	TT	TT	TT	CC	TT
2885	TT	CC	CC	CC	CC	CC	CC	CC	CC	CC	TT	TT
2886	CC	TT	CC	TT	TT	TT	TT	TT	TT	TT	TT	TT
2887	CC	CC	CC	CC	CC	CC	CC	CC	CC	CC	CC	CC
2888	GG	GG	GG	GG	GG	GG	GG	GG	GG	AA	GG	GG
2890	GG	GG	GG	AA	AA	NN	GG	AA	AA	AA	GG	GG
2892	GG	TT	TT	TT	TT	GG	TT	GG	TT	TT	TT	GG
2893	TT	CC	CC	TT	TT	NN	TT	TT	CC	CC	CC	CC
2894	GG	GG	TT	GG	GG	NN	GG	GG	TT	TT	TT	TT
2895	CC	CC	TT	TT	TT	CC	TT	TT	CC	TT	TT	TT
2896	CC	CC	CC	CC	CC	CC	CC	CC	CC	CC	TT	CC
2897	AA	GG	AA	AA	GG	AA	AA	GG	GG	AA	AA	GG
2898	GG	GG	GG	GG	GG	NN	AA	GG	GG	GG	GG	AA
2899	TT	TT	TT	TT	TT	TT	TT	TT	TT	TT	TT	TT
2900	CC	TT	CC	CC	CC	NN	TT	CC	CC	CC	TT	CC
2901	CC	TT	CC	CC	CC	NN	TT	CC	CC	CC	TT	CC
2903	AA	AA	AA	CC	AA	AA	AA	AA	AA	CC	CC	CC
2904	GG	GG	GG	AA	GG	AA	GG	GG	AA	AA	GG	AA
2905	CC	CC	CC	CC	CC	CC	CC	CC	CC	CC	CC	CC
2907	AA	AA	AA	AA	AA	AA	AA	AA	AA	AA	GG	AA
2910	GG	GG	GG	GG	GG	GG	GG	GG	GG	GG	GG	GG
2913	CC	CC	TT	CC	CC	CC	CC	CC	CC	CC	CC	CC
2915	CC	CC	TT	CC	CC	CC	CC	CC	CC	CC	CC	CC
2916	AA	AA	AA	AA	AA	AA	AA	AA	AA	AA	AA	AA
2917	AA	GG	GG	GG	GG	NN	GG	GG	GG	GG	GG	AA
2919	TT	TT	TT	TT	TT	TT	TT	TT	TT	TT	CC	CC
2921	TT	TT	TT	TT	TT	TT	TT	TT	CC	TT	TT	TT
2922	GG	GG	GG	GG	GG	GG	GG	GG	AA	GG	GG	GG
2923	AA	AA	AA	AA	AA	AA	AA	AA	AA	AA	AA	GG
2924	CC	AA	AA	AA	AA	NN	AA	AA	AA	CC	CC	CC
2925	AA	AA	AA	AA	AA	NN	GG	AA	AA	AA	GG	GG
2926	AA	GG	GG	GG	GG	AA	GG	GG	GG	GG	GG	AA
2927	TT	CC	TT	TT	TT	TT	TT	TT	TT	TT	TT	TT
2929	TT	CC	CC	TT	TT	CC	TT	TT	TT	CC	CC	CC
2933	AA	AA	AA	AA	AA	NN	AA	AA	AA	AA	CC	AA
2934	GG	GG	GG	GG	GG	AA	GG	GG	GG	GG	GG	GG
2936	AA	AA	CC	AA	AA	AA	AA	AA	AA	CC	CC	AA
2937	TT	TT	TT	TT	TT	TT	TT	TT	TT	TT	CC	CC
2940	CC	CC	CC	CC	CC	CC	CC	CC	CC	CC	CC	CC
2942	AA	AA	AA	AA	AA	AA	AA	AA	AA	AA	AA	AA
2944	CC	CC	CC	CC	CC	CC	CC	CC	CC	CC	CC	CC
2947	GG	GG	AA	GG	GG	GG	GG	GG	GG	AA	GG	GG
2948	TT	CC	CC	CC	CC	TT	CC	CC	CC	CC	CC	CC
2949	TT	CC	TT	CC	CC	TT	CC	TT	TT	CC	TT	CC
2950	GG	GG	GG	GG	GG	GG	GG	GG	GG	GG	GG	GG
2951	CC	CC	CC	TT	TT	TT	TT	TT	TT	TT	CC	TT
2952	CC	CC	CC	CC	CC	CC	CC	CC	CC	CC	CC	CC
2953	GG	GG	GG	GG	GG	GG	GG	GG	GG	GG	GG	GG
2954	AA	CC	CC	CC	CC	AA	CC	CC	CC	CC	AA	AA
2955	CC	CC	CC	TT	TT	NN	TT	TT	CC	CC	CC	CC
2956	TT	TT	TT	TT	TT	TT	TT	TT	TT	TT	TT	TT
2957	CC	CC	CC	CC	CC	CC	CC	CC	CC	CC	CC	TT
2958	GG	GG	GG	GG	GG	GG	GG	GG	GG	GG	GG	GG
2959	AA	CC	CC	AA	CC	AA	AA	CC	CC	AA	CC	CC
2960	AA	AA	AA	AA	AA	AA	AA	AA	AA	GG	GG	GG
2961	AA	AA	GG	AA	AA	GG	AA	AA	AA	AA	AA	AA
2963	AA	GG	GG	GG	AA	AA	GG	AA	GG	GG	GG	GG
2964	GG	AA	GG	GG	AA	GG	GG	AA	GG	AA	AA	AA
2965	TT	TT	CC	CC	CC	TT	CC	TT	TT	CC	CC	CC
2969	TT	TT	TT	TT	TT	TT	TT	TT	TT	TT	CC	CC
2971	CC	TT	TT	TT	TT	CC	CC	TT	TT	TT	TT	CC
2972	GG	GG	GG	GG	GG	GG	GG	GG	GG	GG	GG	GG
2973	TT	TT	TT	TT	TT	TT	TT	TT	GG	TT	TT	TT
2974	CC	CC	CC	CC	CC	CC	CC	CC	CC	CC	CC	CC
2975	GG	GG	AA	GG	GG	GG	GG	GG	GG	GG	GG	AA
2977	AA	CC	CC	CC	CC	CC	CC	CC	CC	CC	AA	AA
2978	GG	GG	GG	GG	GG	GG	GG	GG	GG	GG	AA	GG
2980	TT	TT	TT	TT	TT	TT	TT	CC	CC	TT	TT	TT
2981	CC	CC	TT	CC	CC	CC	CC	CC	CC	CC	CC	TT
2982	CC	CC	TT	CC	CC	CC	CC	CC	CC	TT	CC	TT
2985	AA	GG	AA	AA	GG	NN	AA	AA	AA	GG	AA	AA
2989	CC	CC	CC	TT	CC	NN	CC	CC	TT	CC	CC	CC
2990	CC	CC	CC	CC	CC	NN	CC	CC	CC	CC	CC	CC
2991	CC	CC	CC	CC	CC	CC	CC	CC	CC	CC	CC	CC
2992	TT	TT	TT	TT	TT	TT	TT	TT	TT	TT	CC	CC
2993	GG	GG	GG	GG	GG	NN	GG	GG	GG	GG	GG	GG
2994	AA	AA	AA	GG	AA	AA	AA	AA	AA	AA	AA	GG
2995	TT	TT	CC	TT	TT	TT	TT	TT	TT	TT	TT	TT
2996	GG	AA	GG	GG	AA	GG	GG	AA	GG	AA	AA	AA
2997	AA	GG	GG	GG	GG	NN	AA	GG	AA	GG	GG	GG
2998	GG	GG	GG	GG	GG	GG	GG	GG	GG	GG	GG	GG
2999	CC	CC	CC	CC	CC	CC	CC	CC	CC	CC	TT	CC
3000	AA	AA	GG	AA	AA	GG	GG	AA	AA	GG	AA	GG
3001	AA	AA	AA	AA	AA	AA	AA	AA	AA	AA	GG	AA
3003	GG	GG	AA	GG	GG	GG	GG	GG	GG	AA	GG	GG
3005	AA	GG	GG	GG	GG	GG	GG	GG	GG	GG	GG	GG
3007	CC	AA	AA	AA	AA	CC	CC	AA	AA	AA	AA	CC
3008	GG	GG	GG	GG	GG	GG	GG	GG	GG	GG	AA	AA
3009	AA	AA	AA	AA	AA	AA	AA	AA	AA	AA	GG	GG
3010	GG	AA	AA	AA	AA	GG	GG	AA	AA	AA	AA	GG
3011	TT	TT	TT	CC	TT	NN	CC	TT	TT	CC	TT	TT
3012	GG	GG	GG	AA	GG	NN	AA	GG	GG	AA	GG	GG
3013	GG	AA	AA	AA	AA	AA	AA	AA	AA	AA	AA	AA
3014	CC	AA	AA	AA	AA	AA	AA	AA	AA	AA	AA	AA
3017	TT	TT	TT	TT	TT	TT	TT	TT	TT	TT	TT	TT
3020	GG	GG	GG	GG	GG	GG	GG	GG	GG	GG	GG	AA
3021	GG	GG	GG	AA	GG	AA	AA	GG	GG	AA	AA	AA
3023	AA	AA	AA	AA	AA	AA	AA	AA	AA	AA	AA	AA
3024	AA	AA	AA	AA	AA	AA	AA	AA	AA	AA	AA	AA
3025	AA	AA	AA	AA	AA	NN	GG	AA	AA	AA	AA	GG
3026	CC	CC	TT	CC	TT	CC	TT	CC	CC	TT	TT	CC
3028	CC	CC	TT	CC	TT	NN	TT	CC	CC	TT	TT	CC
3029	TT	TT	CC	TT	CC	TT	CC	TT	TT	CC	CC	TT
3032	GG	GG	GG	GG	GG	GG	GG	GG	GG	GG	AA	GG
3033	GG	GG	GG	GG	AA	AA	AA	AA	AA	GG	GG	AA
3034	GG	GG	GG	GG	GG	GG	GG	GG	GG	GG	GG	GG
3035	AA	AA	AA	AA	AA	AA	AA	AA	AA	AA	AA	AA
3037	TT	TT	TT	TT	TT	TT	TT	TT	TT	TT	TT	TT
3038	GG	GG	AA	GG	GG	GG	GG	GG	GG	AA	AA	AA
3039	TT	TT	CC	TT	TT	TT	TT	TT	TT	CC	CC	CC
3040	CC	CC	CC	CC	CC	CC	CC	CC	CC	CC	CC	CC
3041	GG	GG	AA	GG	GG	GG	GG	GG	GG	AA	AA	AA
3042	CC	CC	TT	CC	CC	CC	CC	CC	CC	TT	TT	TT
3043	TT	TT	TT	TT	TT	GG	GG	TT	TT	TT	GG	GG
3044	AA	AA	AA	AA	AA	AA	AA	AA	AA	AA	GG	GG
3045	GG	GG	GG	GG	GG	GG	GG	GG	GG	GG	GG	GG
3046	GG	GG	GG	AA	GG	GG	GG	GG	GG	GG	GG	GG
3047	CC	CC	TT	TT	CC	CC	CC	CC	CC	TT	CC	CC
3048	AA	AA	AA	AA	AA	AA	AA	AA	AA	AA	AA	GG
3051	CC	CC	CC	CC	CC	CC	CC	CC	CC	CC	CC	CC
3053	GG	GG	GG	GG	GG	GG	GG	GG	GG	GG	GG	GG
3054	GG	GG	GG	GG	GG	GG	GG	GG	GG	GG	GG	GG
3055	CC	CC	CC	CC	CC	CC	CC	CC	CC	CC	CC	CC
3056	GG	GG	GG	GG	GG	GG	GG	GG	GG	GG	GG	AA
3057	AA	AA	AA	AA	AA	NN	GG	AA	AA	AA	GG	GG
3058	TT	CC	CC	CC	CC	CC	CC	CC	CC	CC	CC	CC
3060	AA	GG	GG	GG	GG	GG	GG	GG	GG	GG	AA	GG
3063	GG	AA	AA	AA	AA	NN	GG	AA	GG	AA	AA	AA
3064	TT	CC	TT	TT	CC	TT	TT	CC	TT	CC	CC	CC
3065	TT	CC	CC	CC	CC	CC	TT	CC	TT	CC	CC	CC
3066	GG	AA	AA	GG	GG	GG	GG	GG	GG	AA	AA	GG
3067	TT	CC	CC	CC	CC	CC	CC	CC	CC	CC	CC	CC
3069	TT	GG	GG	TT	TT	TT	TT	TT	GG	TT	TT	TT
3070	GG	TT	TT	GG	GG	GG	GG	GG	TT	GG	GG	GG
3071	TT	CC	CC	TT	TT	TT	TT	TT	CC	TT	TT	TT
3074	GG	GG	GG	GG	GG	GG	GG	GG	GG	GG	GG	GG
3075	CC	TT	TT	TT	TT	NN	TT	TT	TT	TT	TT	TT
3076	CC	CC	CC	CC	CC	CC	CC	CC	CC	CC	CC	CC
3078	CC	CC	CC	CC	CC	CC	TT	CC	CC	CC	CC	CC
3080	TT	TT	TT	CC	TT	TT	CC	TT	TT	CC	TT	TT
3081	GG	GG	GG	AA	GG	GG	AA	GG	GG	AA	GG	GG
3082	TT	TT	TT	TT	TT	TT	TT	TT	TT	TT	TT	TT
3083	AA	AA	GG	AA	GG	GG	GG	GG	GG	GG	AA	AA
3085	GG	AA	AA	AA	AA	AA	AA	AA	AA	AA	AA	AA
3086	TT	TT	CC	CC	CC	TT	TT	CC	CC	CC	CC	TT
3088	AA	AA	AA	AA	AA	AA	CC	AA	AA	AA	CC	AA
3089	GG	GG	GG	GG	GG	GG	GG	GG	GG	GG	AA	GG
3092	TT	TT	CC	TT	CC	TT	TT	CC	CC	TT	CC	TT
3093	CC	CC	CC	CC	CC	CC	CC	CC	CC	CC	CC	CC
3094	AA	AA	AA	AA	AA	AA	AA	AA	AA	AA	AA	AA
3095	CC	CC	TT	CC	CC	NN	CC	CC	CC	CC	TT	TT
3096	GG	GG	AA	GG	GG	AA	GG	GG	GG	GG	AA	AA
3097	CC	CC	CC	TT	TT	CC	CC	TT	CC	TT	CC	CC
3099	TT	GG	GG	GG	GG	TG	GG	GG	GG	GG	GG	TT
3101	AA	AA	AA	AA	AA	AA	GG	AA	AA	AA	GG	GG
3103	CC	CC	CC	CC	CC	NN	CC	CC	CC	CC	TT	CC
3107	GG	AA	AA	AA	AA	AA	AA	AA	AA	AA	AA	AA
3108	AA	GG	GG	GG	GG	GG	GG	GG	GG	GG	GG	GG
3111	CC	TT	TT	CC	CC	TT	CC	TT	CC	TT	CC	CC
3112	CC	CC	CC	CC	TT	CC	CC	TT	TT	CC	CC	CC
3114	GG	AA	AA	AA	AA	AA	GG	AA	GG	AA	AA	AA
3118	TT	TT	TT	TT	TT	CC	TT	TT	TT	TT	TT	CC
3119	TT	TT	GG	TT	GG	TT	TT	TT	TT	GG	TT	TT
3120	GG	GG	GG	GG	GG	GG	AA	GG	GG	GG	GG	AA
3121	TT	CC	TT	TT	CC	CC	TT	CC	TT	TT	CC	CC
3122	TT	CC	CC	CC	CC	CC	CC	CC	TT	CC	CC	CC
3124	TT	TT	TT	TT	TT	GG	TT	TT	TT	TT	GG	GG
3125	CC	CC	CC	CC	CC	NN	CC	CC	CC	CC	TT	TT
3126	GG	GG	GG	AA	GG	AA	AA	GG	GG	GG	GG	GG
3127	CC	CC	TT	CC	TT	CC	CC	CC	CC	TT	TT	TT
3128	GG	GG	GG	GG	GG	GG	GG	AA	GG	GG	AA	GG
3129	GG	GG	GG	GG	GG	GG	GG	GG	GG	GG	GG	GG
3130	GG	GG	GG	GG	GG	GG	GG	GG	GG	GG	GG	GG
3131	TT	TT	TT	TT	TT	CC	TT	TT	TT	TT	CC	CC
3132	CC	CC	CC	TT	CC	TT	TT	CC	CC	TT	TT	TT
3133	AA	AA	AA	AA	AA	GG	AA	AA	AA	AA	GG	GG
3134	CC	CC	TT	CC	CC	CC	TT	CC	CC	CC	TT	TT
3135	TT	TT	TT	TT	TT	TT	TT	TT	TT	TT	TT	TT
3136	GG	GG	GG	GG	GG	GG	GG	GG	GG	GG	GG	GG
3144	CC	CC	CC	TT	CC	TT	CC	CC	CC	TT	CC	CC
3146	TT	TT	TT	TT	TT	TT	TT	TT	TT	TT	CC	TT
3147	TT	TT	TT	TT	TT	TT	TT	TT	TT	TT	TT	CC
3149	GG	TT	GG	TT	TT	TT	TT	TT	TT	GG	GG	GG
3150	CC	TT	CC	TT	TT	TT	TT	TT	TT	CC	CC	CC
3151	AA	AA	GG	GG	GG	AA	GG	GG	GG	GG	AA	AA
3153	CC	CC	CC	CC	CC	TT	CC	CC	CC	CC	CC	CC
3154	GG	GG	GG	GG	GG	GG	GG	GG	GG	GG	GG	GG
3156	GG	GG	AA	GG	AA	AA	AA	GG	GG	AA	AA	AA
3160	CC	CC	TT	CC	CC	CC	TT	CC	CC	TT	TT	TT
3163	AA	AA	AA	AA	AA	AA	AA	AA	AA	AA	AA	AA
3164	TT	CC	TT	TT	CC	CC	CC	CC	TT	CC	CC	CC
3165	AA	GG	AA	AA	GG	GG	GG	GG	AA	GG	GG	GG
3166	CC	TT	CC	CC	TT	NN	CC	CC	CC	TT	CC	CC
3169	GG	GG	AA	GG	AA	NN	AA	AA	GG	AA	AA	AA
3170	CC	CC	CC	CC	CC	CC	CC	CC	CC	TT	CC	CC
3171	AA	AA	GG	GG	AA	GG	GG	AA	GG	GG	GG	GG
3172	TT	TT	TT	CC	TT	NN	CC	TT	TT	TT	CC	CC
3174	AA	AA	AA	GG	GG	AA	AA	GG	GG	AA	AA	AA
3175	CC	CC	CC	CC	CC	CC	CC	CC	CC	CC	CC	CC
3178	AA	AA	AA	GG	GG	GG	GG	AA	AA	GG	GG	AA
3181	CC	CC	CC	CC	CC	CC	CC	CC	CC	CC	CC	CC
3185	GG	GG	GG	TT	GG	NN	TT	GG	GG	GG	TT	TT
3186	CC	CC	TT	TT	TT	CC	TT	TT	TT	TT	CC	CC
3187	GG	GG	GG	GG	GG	TT	GG	GG	GG	GG	TT	GG
3188	AA	AA	AA	AA	AA	AA	AA	AA	AA	AA	GG	AA
3189	GG	AA	GG	GG	GG	GG	GG	GG	GG	AA	GG	GG
3190	AA	AA	AA	AA	AA	GG	AA	AA	NN	AA	AA	GG
3191	AA	GG	AA	AA	AA	AA	GG	AA	AA	AA	GG	AA
3193	TT	TT	TT	TT	TT	CC	TT	TT	TT	TT	TT	CC
3196	AA	AA	AA	GG	AA	GG	GG	AA	GG	AA	AA	AA
3197	AA	GG	AA	AA	GG	AA	AA	GG	AA	AA	GG	GG
3198	TT	TT	TT	TT	TT	TT	TT	TT	TT	TT	TT	TT
3199	TT	TT	CC	CC	CC	TT	CC	CC	CC	CC	TT	CC
3200	GG	GG	GG	GG	GG	AA	GG	AA	GG	GG	NN	AA
3201	TT	CC	CC	CC	CC	NN	CC	TT	CC	CC	CC	TT
3202	TT	TT	TT	TT	GG	TT	TT	GG	GG	TT	TT	TT
3203	TT	CC	CC	CC	CC	CC	CC	CC	CC	CC	CC	CC
3204	TT	CC	CC	CC	TT	CC	CC	TT	TT	CC	CC	CC
3206	AA	AA	AA	AA	AA	GG	AA	AA	AA	AA	AA	AA
3208	CC	CC	CC	CC	CC	CC	CC	CC	CC	CC	CC	CC
3209	CC	CC	CC	CC	CC	CC	CC	CC	CC	CC	TT	TT
3210	AA	AA	AA	AA	AA	AA	AA	AA	AA	AA	AA	AA
3212	TT	GG	GG	GG	GG	TT	GG	GG	GG	GG	GG	TT
3213	CC	AA	AA	AA	AA	AA	AA	AA	AA	AA	AA	AA
3214	AA	AA	AA	AA	AA	NN	AA	AA	GG	AA	AA	GG
3218	AA	AA	GG	GG	GG	GG	GG	GG	AA	GG	AA	GG
3221	CC	TT	TT	TT	CC	CC	TT	CC	CC	TT	CC	CC
3225	TT	CC	TT	TT	TT	CC	TT	TT	TT	CC	CC	CC
3226	AA	AA	CC	AA	AA	AA	AA	AA	AA	AA	AA	AA
3227	TT	TT	TT	TT	TT	TT	TT	TT	TT	CC	CC	CC
3230	CC	CC	TT	CC	CC	TT	CC	CC	CC	TT	TT	TT
3231	CC	CC	TT	CC	CC	TT	CC	CC	CC	TT	TT	TT
3232	GG	GG	AA	AA	AA	GG	AA	AA	AA	AA	AA	AA
3234	CC	CC	TT	CC	TT	CC	CC	TT	TT	TT	TT	TT
3235	GG	AA	GG	AA	GG	AA	AA	AA	AA	AA	GG	GG
3240	GG	GG	AA	GG	GG	GG	GG	GG	GG	GG	AA	GG
3241	CC	CC	TT	CC	CC	CC	CC	CC	CC	CC	TT	CC
3242	GG	GG	GG	GG	GG	GG	GG	GG	GG	GG	GG	GG
3244	GG	GG	GG	GG	GG	AA	GG	GG	GG	GG	GG	AA
3245	AA	AA	AA	AA	AA	AA	AA	AA	AA	AA	AA	AA
3246	AA	GG	GG	GG	GG	GG	GG	GG	GG	GG	GG	GG
3248	CC	CC	CC	CC	CC	AA	AA	AA	AA	AA	AA	CC
3249	GG	GG	GG	GG	GG	GG	GG	GG	GG	GG	GG	AA
3250	CC	CC	CC	CC	CC	CC	TT	CC	CC	CC	TT	TT
3251	TT	TT	TT	TT	TT	TT	TT	TT	TT	TT	TT	TT
3255	CC	TT	TT	TT	TT	CC	CC	TT	TT	TT	TT	CC
3256	CC	CC	CC	CC	CC	CC	CC	CC	CC	CC	CC	CC
3258	TT	TT	TT	TT	TT	TT	TT	TT	TT	TT	TT	TT
3259	GG	GG	AA	GG	GG	GG	GG	GG	GG	AA	AA	GG
3264	CC	CC	CC	CC	CC	NN	CC	CC	CC	CC	TT	TT
3265	GG	GG	AA	GG	GG	GG	AA	GG	GG	GG	AA	GG
3266	GG	GG	GG	GG	GG	GG	GG	GG	GG	GG	GG	GG
3268	TT	CC	CC	CC	CC	CC	TT	CC	CC	CC	CC	CC
3269	TT	GG	GG	GG	GG	TT	GG	GG	TT	GG	GG	GG
3274	GG	GG	GG	GG	GG	AA	GG	GG	GG	GG	GG	AA
3275	AA	AA	AA	AA	AA	AA	AA	AA	AA	AA	AA	AA
3277	GG	AA	AA	AA	AA	GG	AA	AA	AA	AA	AA	AA
3278	GG	GG	GG	GG	GG	GG	GG	GG	GG	GG	GG	GG
3279	TT	TT	TT	CC	TT	TT	CC	TT	CC	CC	CC	TT
3283	GG	GG	GG	GG	GG	TT	GG	GG	TT	GG	TT	GG
3287	GG	GG	GG	GG	GG	GG	GG	GG	GG	GG	GG	GG
3289	CC	TT	CC	CC	CC	TT	CC	CC	TT	TT	CC	CC
3290	CC	CC	TT	TT	CC	TT	TT	CC	TT	TT	CC	CC
3291	GG	GG	AA	AA	AA	GG	AA	GG	GG	AA	AA	AA
3293	GG	GG	AA	AA	AA	GG	AA	GG	GG	AA	AA	AA
3294	TT	CC	CC	CC	CC	TT	CC	CC	CC	CC	CC	CC
3295	TT	TT	TT	TT	TT	TT	TT	TT	TT	TT	TT	GG
3299	GG	GG	GG	GG	GG	GG	GG	GG	GG	GG	GG	GG
3300	TT	TT	TT	TT	TT	TT	TT	TT	TT	CC	TT	CC
3301	AA	AA	AA	AA	AA	AA	AA	AA	AA	GG	AA	GG
3302	TT	TT	TT	TT	TT	TT	TT	TT	TT	TT	TT	TT
3304	GG	GG	AA	AA	GG	NN	GG	GG	AA	GG	GG	GG
3305	GG	GG	GG	GG	GG	NN	GG	GG	GG	GG	GG	GG
3306	AA	AA	AA	AA	AA	NN	AA	AA	AA	AA	AA	AA
3307	AA	AA	AA	AA	GG	NN	GG	GG	GG	GG	AA	GG
3308	AA	AA	GG	AA	GG	AA	AA	AA	AA	GG	AA	AA
3309	TT	TT	CC	TT	CC	TT	TT	TT	TT	CC	TT	TT
3311	TT	TT	TT	TT	TT	NN	CC	TT	TT	TT	CC	TT
3313	AA	AA	AA	AA	AA	NN	AA	AA	AA	AA	AA	AA
3315	TT	TT	TT	TT	TT	TT	TT	TT	TT	TT	NN	CC
3318	CC	CC	CC	CC	CC	NN	CC	CC	CC	CC	CC	CC
3319	TT	CC	TT	NN	TT	TT	CC	TT	TT	CC	TT	TT
3321	CC	TT	TT	TT	TT	TT	TT	TT	TT	TT	TT	TT
3322	AA	AA	GG	GG	GG	GG	AA	GG	GG	AA	GG	GG
3325	CC	CC	CC	CC	CC	CC	CC	CC	CC	CC	CC	TT
3326	GG	GG	GG	GG	GG	GG	AA	GG	GG	GG	AA	GG
3327	GG	GG	GG	GG	GG	GG	GG	GG	GG	GG	GG	GG
3329	TT	TT	TT	CC	TT	NN	CC	TT	TT	CC	TT	TT
3330	CC	TT	TT	TT	TT	TT	TT	TT	TT	TT	TT	TT
3333	TT	TT	TT	TT	TT	TT	TT	TT	TT	TT	CC	CC
3334	CC	CC	CC	TT	TT	TT	TT	TT	TT	TT	TT	TT
[truncated: 3,159 more rows]

## Sheet: Table S14_Continued_2
Supplementary Table 14_Continued. Detailed information of genotyping data of 4816 polymorphic SNPs on the A and the B genomes for 43 diploid and tetraploid wheats used in the study.
NN: means missing data
Index	A-1	A-2	A-3	A-4	A-5	A-6	A-7	A-8	A-9	A-10	A-11	A-12	A-13	A-14	S-1	S-2	S-3	S-4	S-5	S-6	S-7	S-8	S-9	S-10	S-11	S-12	S-13	AB-1	AB-2	AB-3	AB-4	AB-5	AB-6	AB-7	AB-8	AB-9	AB-10	AB-11	AB-12	AB-13	AB-14	AB-15	AB-16
1	AA	AA	AA	AA	AA	AA	AA	AA	AA	AA	AA	AA	AA	AA														AA	AA	AA	AA	AA	GG	AA	GG	GG	AA	AA	GG	AA	AA	AA	AA
2	GG	GG	GG	GG	GG	GG	GG	GG	GG	GG	GG	GG	GG	GG														TT	TT	GG	TT	TT	GG	TT	GG	GG	GG	GG	GG	GG	GG	GG	GG
4															TT	TT	TT	NN	TT	TT	TT	TT	TT	TT	TT	TT	TT	CC	NN	TT	CC	NN	CC	CC	CC	CC	TT	TT	TT	TT	TT	TT	TT
5															CC	CC	CC	CC	CC	CC	CC	CC	CC	CC	CC	CC	CC	CC	CC	TC	CC	CC	CC	CC	CC	CC	TC	NN	TC	TT	TT	TT	TT
6															NN	NN	NN	NN	NN	NN	NN	NN	NN	NN	NN	NN	NN	CC	TC	TT	CC	CC	TT	CC	CC	CC	TT	TT	TT	TT	TT	TT	TT
8	GG	GG	GG	GG	GG	GG	GG	GG	GG	GG	GG	GG	GG	GG														GG	GG	GG	GG	GG	TT	GG	GG	GG	TT	GG	GG	GG	GG	GG	GG
10															TT	TT	TT	TT	TT	TT	TT	TT	TT	TT	TT	TT	TT	GG	GG	GG	GG	GG	TG	GG	GG	GG	TG	TT	TT	TT	TT	TT	TT
11	AA	AA	AA	AA	AA	AA	AA	AA	AA	AA	AA	AA	AA	AA														AA	AA	GG	AA	AA	GG	AA	AA	AA	AA	GG	GG	GG	GG	GG	GG
14	AA	AA	AA	AA	AA	AA	AA	AA	AA	AA	AA	AA	AA	AA														AA	GG	AA	AA	AA	GG	AA	NN	GG	AA	AA	AA	AA	AA	AA	AG
15															NN	NN	NN	GG	GG	GG	NN	NN	NN	NN	NN	NN	NN	GG	GG	GG	GG	GG	AA	GG	GG	GG	GG	GG	GG	GG	GG	GG	GG
19	TT	TT	TT	TT	TT	TT	TT	TT	TT	TT	TT	TT	TT	TT														GG	GG	NN	GG	GG	GG	GG	NN	TT	GG	GG	GG	GG	GG	GG	GG
22															NN	NN	NN	NN	NN	NN	NN	NN	NN	NN	NN	NN	NN	TT	TC	CC	TT	CC	TC	CC	CC	CC	CC	CC	CC	CC	CC	CC	CC
23															CC	CC	CC	CC	CC	CC	CC	CC	CC	CC	CC	CC	CC	CC	NN	TT	CC	TT	CC	TT	TT	TT	TT	TT	TT	TT	TT	TT	TT
24	CC	CC	CC	CC	CC	CC	CC	CC	CC	CC	CC	CC	CC	CC														CC	CC	CC	CC	AA	CC	CC	CC	CC	CC	AA	CC	AA	AA	AA	CC
25	AA	AA	AA	AA	AA	AA	AA	AA	AA	AA	AA	AA	AA	AA														AA	AA	AA	AA	CC	AA	AA	AA	AA	AA	CC	AA	CC	CC	CC	AA
26	GG	GG	GG	GG	GG	GG	GG	GG	GG	GG	GG	GG	GG	GG														TT	TT	GG	TT	GG	GG	TT	TT	TT	TT	GG	GG	GG	GG	GG	GG
27															TT	TT	TT	TT	TT	TT	TT	TT	TT	TT	TT	TT	TT	TT	CC	NN	TT	TT	CC	TT	TT	TT	TT	TT	TT	TT	TT	TT	TT
28	GG	GG	GG	GG	GG	GG	GG	GG	GG	GG	GG	GG	GG	GG														GG	GG	AA	GG	AA	AA	GG	GG	GG	GG	GG	AA	GG	GG	GG	GG
31															CC	CC	CC	CC	CC	CC	CC	CC	CC	CC	CC	CC	CC	CC	AA	CC	CC	NN	AA	NN	NN	NN	CC	CC	CC	CC	CC	CC	CC
32	AA	AA	AA	AA	AA	AA	AA	AA	AA	AA	AA	AA	AA	AA														GG	AG	GG	GG	NN	GG	GG	GG	GG	GG	AG	AA	AA	AA	AA	GG
33	CC	CC	CC	CC	CC	CC	CC	CC	CC	CC	CC	CC	CC	CC														CC	NN	CC	CC	TT	CC	CC	CC	CC	CC	NN	TT	TT	TT	TT	CC
34															GG	GG	GG	GG	GG	GG	NN	NN	NN	NN	NN	NN	NN	AA	AA	AA	AA	AA	AA	AA	AA	AA	AA	AA	AA	AA	AA	AA	AA
36															AA	AA	AA	AA	AA	AA	AA	AA	AA	AA	AA	AA	AA	GG	AA	GG	GG	GG	AA	AA	AA	AA	AA	GG	GG	GG	GG	GG	GG
40	GG	GG	GG	GG	GG	GG	GG	GG	GG	GG	GG	GG	GG	GG														AA	AA	AA	AA	AA	GG	AA	AA	AA	AA	AA	AA	AA	AA	AA	AA
42	TT	TT	TT	TT	TT	TT	TT	TT	TT	TT	TT	TT	TT	TT														CC	NN	TT	CC	CC	TT	CC	CC	CC	TT	CC	CC	CC	CC	CC	CC
43															AA	AA	AA	NN	AA	AA	AA	AA	AA	AA	AA	AA	AA	GG	NN	GG	GG	AA	AG	GG	GG	GG	AG	AA	AA	AA	AA	GG	GG
45															CC	CC	CC	CC	CC	CC	CC	CC	CC	CC	CC	CC	CC	CC	NN	CC	CC	CC	CC	CC	TT	TT	CC	CC	CC	CC	CC	CC	CC
46	GG	GG	GG	GG	GG	GG	GG	GG	GG	GG	GG	GG	GG	GG														GG	NN	GG	GG	AA	GG	AA	GG	GG	GG	GG	GG	GG	GG	GG	GG
49	GG	GG	GG	GG	GG	GG	GG	GG	GG	GG	GG	GG	GG	GG														AA	GG	GG	AA	GG	GG	AA	AA	AA	GG	GG	GG	GG	GG	GG	GG
50															GG	GG	GG	GG	GG	GG	GG	GG	GG	GG	GG	GG	GG	GG	NN	TT	GG	TT	GG	GG	GG	GG	TT	GG	GG	TT	GG	GG	GG
52															AA	AA	AA	AA	AA	AA	AA	AA	AA	AA	AA	AA	AA	AA	AA	GG	AA	AG	AG	AA	GG	GG	AG	AG	AA	AA	AA	AA	AG
53	TT	TT	TT	TT	TT	TT	NN	NN	NN	NN	NN	NN	NN	NN														TT	NN	TT	TT	TT	TT	TT	CC	TT	TT	TT	TT	TT	TT	TT	TT
54	TT	TT	TT	TT	TT	TT	TT	TT	TT	TT	TT	TT	TT	TT														GG	NN	GG	GG	NN	GG	GG	TT	TT	GG	TT	TT	TT	TT	TT	TT
56	TT	TT	TT	TT	TT	TT	TT	TT	TT	TT	TT	TT	TT	TT														TT	TT	TT	TT	TT	TT	TT	TT	TT	TT	NN	TT	CC	CC	CC	CC
58															NN	GG	GG	NN	NN	NN	AA	AA	AA	AA	AA	AA	AA	GG	GG	AA	GG	GG	AA	GG	GG	GG	AA	GG	GG	GG	GG	GG	AA
61															CC	CC	CC	CC	CC	CC	CC	CC	CC	CC	CC	CC	CC	CC	CC	CC	CC	CC	CC	CC	CC	CC	CC	TT	CC	TT	TT	TT	TT
66	CC	CC	CC	CC	CC	CC	CC	CC	CC	CC	CC	CC	CC	CC														CC	CC	TT	CC	CC	CC	CC	CC	CC	CC	CC	CC	CC	CC	CC	CC
67															NN	CC	NN	CC	CC	CC	CC	CC	CC	CC	CC	CC	CC	AA	CC	AA	AA	AC	AA	CC	CC	CC	AA	AA	AA	AA	AA	AA	AA
68															CC	CC	CC	CC	CC	CC	CC	CC	CC	CC	CC	CC	CC	TT	CC	CC	TT	CC	CC	CC	TT	TT	CC	CC	CC	CC	CC	CC	CC
69	GG	GG	GG	GG	GG	GG	GG	GG	GG	GG	GG	GG	GG	GG														GG	TT	GG	GG	GG	TT	GG	GG	GG	TT	TT	TT	TT	TT	TT	TT
71	AA	AA	AA	AA	AA	AA	AA	AA	AA	AA	AA	AA	AA	AA														AA	NN	AA	AA	AA	GG	AA	AA	AA	GG	AG	GG	GG	GG	GG	AG
73	AA	AA	AA	AA	AA	AA	AA	AA	AA	AA	AA	AA	AA	AA														AA	GG	AA	AA	AA	GG	AA	AA	AA	AA	AA	AA	AA	AA	AA	AA
75															AA	AA	AA	AA	AA	AA	NN	NN	NN	NN	NN	NN	AA	AA	AC	CC	AA	AA	AA	AA	AA	AA	AA	CC	CC	CC	CC	CC	CC
76															NN	NN	NN	NN	NN	NN	NN	NN	NN	NN	NN	NN	NN	NN	NN	NN	NN	NN	NN	NN	NN	NN	NN	NN	NN	NN	NN	NN	NN
77															NN	NN	NN	NN	NN	NN	NN	NN	NN	NN	NN	NN	NN	NN	NN	NN	NN	NN	NN	NN	NN	NN	NN	NN	NN	NN	NN	NN	NN
78	GG	GG	GG	GG	GG	GG	GG	GG	GG	GG	GG	GG	GG	GG														GG	GG	GG	GG	GG	GG	GG	GG	GG	AA	AA	AA	AA	AA	AA	AA
79	AA	AA	AA	AA	AA	AA	AA	AA	AA	AA	AA	AA	AA	AA														AA	AA	GG	AA	AA	GG	AA	AA	AA	AA	AA	AA	AA	AA	AA	AA
81															TT	NN	TT	NN	NN	NN	NN	NN	NN	NN	NN	NN	NN	TT	TG	GG	TT	NN	GG	TT	TT	TT	GG	TT	TT	TT	TT	TT	TG
83															TT	TT	TT	TT	TT	TT	NN	NN	NN	NN	NN	NN	NN	TT	NN	TT	TT	TT	TT	GG	GG	GG	TT	TT	GG	TT	TT	TT	TT
86															GG	GG	GG	GG	GG	GG	GG	GG	GG	GG	GG	GG	GG	GG	GG	GG	GG	GG	GG	GG	GG	GG	GG	GG	GG	GG	GG	GG	GG
87	AA	AA	AA	AA	AA	AA	AA	AA	AA	AA	AA	AA	AA	AA														GG	AA	AA	GG	AA	AA	AA	AA	AA	AA	AA	AA	AA	AA	AA	AA
90	GG	GG	GG	GG	GG	GG	GG	GG	GG	GG	GG	GG	GG	GG														GG	GG	GG	GG	GG	GG	GG	GG	GG	GG	GG	GG	GG	GG	GG	GG
91															GG	GG	GG	GG	GG	GG	AA	AA	AA	AA	AA	AA	AA	GG	GG	AA	GG	AA	GG	GG	GG	GG	GG	AA	AA	GG	AA	AA	AA
94	NN	NN	NN	NN	NN	NN	NN	NN	NN	NN	NN	NN	NN	NN														NN	NN	NN	NN	NN	NN	NN	NN	NN	NN	NN	NN	NN	NN	NN	NN
95	TT	TT	TT	TT	TT	TT	NN	NN	NN	NN	NN	NN	NN	NN														CC	NN	TT	CC	CC	CC	CC	CC	CC	TT	TC	TT	TT	TT	TT	TC
97															GG	GG	GG	GG	GG	GG	NN	NN	NN	NN	NN	NN	NN	TG	NN	TG	TG	TG	TG	TT	TT	TT	TG	TG	TT	TG	TG	TG	TG
99															NN	NN	NN	NN	NN	NN	NN	NN	NN	NN	NN	NN	NN	NN	NN	NN	NN	NN	NN	NN	NN	NN	NN	NN	NN	NN	NN	NN	NN
101	CC	CC	CC	CC	CC	CC	NN	NN	NN	NN	NN	NN	NN	NN														CC	TC	TT	CC	NN	TT	CC	CC	CC	TT	TC	TT	CC	CC	CC	TT
102															NN	NN	NN	CC	CC	CC	NN	NN	NN	NN	NN	NN	NN	TT	CC	CC	TT	CC	CC	CC	CC	CC	CC	CC	CC	CC	CC	CC	CC
104	CC	CC	CC	CC	CC	CC	AA	AA	AA	AA	AA	AA	AA	AA														AA	AC	AA	AA	NN	NN	AA	AC	AC	NN	AC	AC	AC	AC	AC	AC
106															NN	GG	GG	GG	GG	GG	GG	GG	GG	GG	GG	GG	TT	GG	GG	GG	GG	GG	GG	TT	GG	GG	TG	GG	GG	GG	GG	GG	GG
107															GG	GG	GG	GG	GG	GG	GG	GG	GG	GG	GG	GG	GG	AA	NN	AA	AA	AA	AG	GG	AA	AA	GG	GG	AA	GG	GG	AA	AA
109	GG	GG	GG	GG	GG	GG	GG	GG	GG	GG	GG	GG	GG	GG														GG	NN	AA	GG	AA	NN	GG	GG	GG	NN	AA	AA	AA	AA	AA	NN
110	AA	AA	AA	AA	AA	AA	AA	AA	AA	AA	AA	AA	AA	AA														AA	AA	AA	AA	AA	AA	AA	AA	AA	AA	AA	AA	AA	AA	AA	NN
112	CC	CC	CC	CC	CC	CC	CC	CC	CC	CC	CC	CC	CC	CC														CC	CC	CC	CC	CC	TT	CC	CC	CC	TT	CC	CC	CC	CC	CC	CC
113															AA	AA	AA	AA	AA	AA	AA	AA	AA	AA	AA	AA	AA	GG	GG	GG	GG	GG	NN	GG	NN	AA	NN	AG	GG	GG	GG	GG	GG
114	CC	CC	CC	CC	CC	CC	CC	CC	CC	CC	CC	CC	CC	CC														TT	CC	CC	TT	TT	NN	CC	CC	CC	CC	TT	TT	TT	TT	TT	TT
115	GG	GG	GG	GG	GG	GG	GG	GG	GG	GG	GG	GG	GG	GG														TT	TT	GG	TT	GG	GG	TT	TT	TT	GG	GG	GG	GG	GG	GG	TT
116															CC	CC	CC	CC	CC	CC	TT	TT	TT	TT	TT	TT	TT	CC	CC	TC	CC	TC	NN	CC	CC	CC	NN	TC	TC	TC	TC	TC	TC
117															AA	AA	AA	AA	AA	AA	AA	AA	AA	AA	AA	AA	AA	AA	AA	GG	AA	GG	GG	AA	AA	AA	GG	GG	GG	GG	GG	GG	GG
121	CC	CC	CC	CC	CC	CC	CC	CC	CC	CC	CC	CC	CC	CC														CC	CC	CC	CC	CC	AA	CC	CC	CC	CC	CC	CC	CC	CC	CC	CC
122	TT	TT	TT	TT	TT	TT	CC	CC	CC	CC	CC	CC	CC	CC														CC	CC	CC	CC	CC	TC	CC	CC	CC	CC	CC	CC	CC	CC	CC	CC
123															CC	CC	CC	CC	CC	CC	CC	CC	CC	CC	CC	CC	CC	CC	CC	NN	CC	CC	CC	CC	CC	CC	AA	CC	CC	CC	CC	CC	CC
125															TT	TT	TT	TT	TT	TT	NN	NN	NN	NN	NN	NN	TT	TT	NN	TT	TT	TT	TT	TG	TT	TT	TT	TT	TT	TT	TT	TT	TT
126	GG	GG	GG	GG	GG	GG	GG	GG	GG	GG	GG	GG	GG	GG														AA	NN	AA	AA	AA	GG	AA	AA	AA	GG	AA	GG	AA	AA	AA	NN
127	TT	TT	TT	TT	TT	TT	TT	TT	TT	TT	TT	TT	TT	TT														TT	NN	TT	TT	TT	TT	TT	CC	CC	TT	CC	CC	CC	CC	CC	CC
128															CC	CC	CC	CC	CC	CC	CC	CC	CC	CC	CC	CC	CC	CC	CC	CC	CC	CC	CC	CC	TT	TT	CC	NN	CC	TT	TT	CC	CC
129															NN	NN	NN	NN	NN	NN	AA	AA	AA	AA	AA	AA	AA	GG	AA	GG	GG	GG	AA	AA	AA	AA	AA	GG	GG	GG	GG	GG	GG
131															CC	CC	CC	CC	CC	CC	CC	CC	CC	CC	CC	CC	CC	CC	CC	CC	CC	CC	CC	CC	CC	CC	CC	CC	CC	CC	CC	CC	CC
132	TT	TT	TT	TT	TT	TT	TT	TT	TT	TT	TT	TT	TT	TT														CC	NN	TT	CC	TT	CC	CC	CC	CC	TT	TT	TT	TT	TT	TT	TT
133	GG	GG	GG	GG	GG	GG	GG	GG	GG	GG	GG	GG	GG	GG														GG	GG	GG	GG	GG	AA	GG	GG	GG	GG	GG	GG	GG	GG	GG	GG
135	CC	CC	CC	CC	CC	CC	CC	CC	CC	CC	CC	CC	CC	CC														CC	CC	CC	CC	NN	AA	CC	CC	CC	AA	AA	AA	AA	AA	AA	CC
136	GG	GG	GG	GG	GG	GG	TT	TT	TT	TT	TT	TT	TT	TT														GG	NN	GG	GG	NN	TG	GG	GG	GG	TG	NN	NN	NN	NN	NN	GG
139															CC	CC	CC	CC	CC	CC	CC	CC	CC	CC	CC	CC	CC	CC	CC	CC	CC	TT	CC	CC	TT	TT	CC	TT	CC	CC	CC	TT	TT
140															GG	GG	GG	GG	GG	GG	GG	GG	GG	GG	GG	GG	GG	GG	GG	GG	GG	GG	GG	GG	GG	GG	GG	GG	GG	GG	GG	GG	GG
141															CC	CC	CC	CC	CC	CC	CC	CC	CC	CC	CC	CC	CC	TT	NN	TT	TT	TT	TT	TT	NN	CC	TT	TT	TT	TT	TT	TT	TT
142	CC	CC	CC	CC	CC	CC	CC	CC	CC	CC	CC	CC	CC	CC														CC	CC	CC	CC	CC	TC	CC	CC	CC	CC	CC	CC	CC	CC	CC	CC
143	CC	CC	CC	CC	CC	CC	NN	NN	NN	NN	NN	NN	NN	NN														TT	TC	CC	TT	TC	CC	TT	TT	TT	TT	TT	TT	TT	TT	TT	TT
145	TT	TT	TT	TT	TT	TT	TT	TT	TT	TT	TT	TT	TT	TT														TT	TT	TT	TT	TT	TT	TT	TT	TT	TT	TT	CC	TT	CC	CC	NN
147	CC	CC	CC	CC	CC	CC	CC	CC	CC	CC	CC	CC	CC	CC														CC	CC	CC	CC	NN	CC	CC	CC	CC	CC	AA	AA	AA	AA	AA	AA
149															CC	CC	CC	CC	CC	CC	CC	CC	CC	CC	CC	CC	CC	TT	TT	CC	TT	TT	CC	TT	TT	TT	CC	CC	TT	CC	CC	CC	CC
154	CC	CC	CC	CC	CC	CC	CC	CC	CC	CC	CC	CC	CC	CC														CC	CC	CC	CC	CC	CC	CC	CC	CC	CC	CC	CC	CC	CC	CC	CC
155	CC	CC	CC	CC	CC	CC	CC	CC	CC	CC	CC	CC	CC	CC														CC	CC	CC	CC	CC	CC	CC	CC	CC	CC	CC	CC	CC	CC	CC	CC
156	AA	AA	AA	AA	AA	AA	AA	AA	AA	AA	AA	AA	AA	AA														AA	AA	AA	AA	AA	AA	AA	AA	AA	GG	AA	AA	AA	AA	AA	AA
157	GG	GG	GG	GG	GG	GG	GG	GG	GG	GG	GG	GG	GG	GG														AA	AG	AA	AA	AA	AG	AA	AA	AA	AA	AA	AA	AA	AA	AA	AA
160	AA	AA	AA	AA	AA	AA	AA	AA	AA	AA	AA	AA	AA	AA														AA	AA	AA	AA	AA	GG	AA	AA	AA	AA	AA	AA	AA	AA	AA	AA
162	CC	CC	CC	CC	CC	CC	CC	CC	CC	CC	CC	CC	CC	CC														CC	TT	CC	CC	TT	TT	TT	TT	TT	CC	CC	CC	CC	CC	CC	CC
163	GG	GG	GG	GG	GG	GG	GG	GG	GG	GG	GG	GG	GG	GG														GG	NN	GG	GG	NN	NN	AG	AG	AG	NN	NN	GG	GG	GG	GG	GG
168															CC	CC	CC	CC	CC	CC	CC	CC	CC	CC	CC	CC	NN	TT	TC	TT	TT	TT	TC	NN	NN	NN	TC	TT	TT	TT	TT	TT	TT
169															CC	CC	CC	CC	CC	CC	CC	CC	CC	CC	CC	CC	CC	CC	TC	CC	CC	CC	TT	CC	TT	TT	CC	TT	TT	TT	TT	TT	TT
170															NN	NN	NN	NN	NN	NN	NN	NN	NN	NN	NN	NN	NN	GG	GG	GG	GG	AA	GG	GG	GG	GG	AA	GG	GG	GG	GG	GG	GG
171															CC	CC	CC	CC	CC	CC	CC	CC	CC	CC	CC	CC	CC	CC	AA	CC	CC	CC	AA	NN	CC	CC	AA	CC	CC	CC	CC	CC	CC
[truncated: 4,714 more rows]
